# Supplementary material for: Single-Cell RNA Sequencing Reveals a Dynamic Stromal Niche That Supports Tumor Growth
Source: Cell Rep. 2020 May 19;31(7):107628. doi: 10.1016/j.celrep.2020.107628 (PMC7242909; doi:10.1016/j.celrep.2020.107628)
Supplement: Table S1 — Differentially Expressed Genes among the Innate Immune System Clusters, Related to Figure 2. This table provides the differentially expressed genes between the innate immune subpopulations (q-value < 0.1). [file mmc2.xlsx]

## Sheet: Macrophage,monocyte
gene	p_val	avg_logFC	pct.1	pct.2	p_val_adj
Ccl6_ENSMUSG00000018927	8.75366e-128	2.22624	0.931	0.38	1.4426e-123
Lyz2_ENSMUSG00000069516	8.78204e-126	2.01537	1	0.826	1.44728e-121
Ms4a4a_ENSMUSG00000101389	5.13943e-125	3.17734	0.788	0.19	8.46979e-121
Clec4e_ENSMUSG00000030142	3.66979e-123	3.69291	0.748	0.159	6.04782e-119
Fcgr3_ENSMUSG00000059498	1.04009e-119	2.04469	0.888	0.299	1.71407e-115
Msr1_ENSMUSG00000025044	4.17785e-118	2.72112	0.754	0.174	6.88509e-114
Thbs1_ENSMUSG00000040152	6.98589e-115	3.95542	0.811	0.262	1.15128e-110
C5ar1_ENSMUSG00000049130	4.38855e-113	3.30306	0.696	0.137	7.23233e-109
Lilrb4a_ENSMUSG00000062593	1.19841e-108	1.72777	0.963	0.543	1.97499e-104
Fcgr1_ENSMUSG00000015947	1.50859e-106	2.71606	0.762	0.206	2.48616e-102
Apoe_ENSMUSG00000002985	1.02019e-99	2.9425	0.857	0.405	1.68128e-95
Clec4d_ENSMUSG00000030144	4.81542e-99	3.1947	0.542	0.061	7.93581e-95
Cd14_ENSMUSG00000051439	1.029e-98	2.92031	0.926	0.528	1.69579e-94
Lilrb4a_ENSMUSG00000112148	2.56752e-98	1.55811	0.968	0.55	4.23128e-94
F13a1_ENSMUSG00000039109	4.24782e-98	3.8114	0.673	0.164	7.0004e-94
Ccr1_ENSMUSG00000025804	9.49833e-98	3.15832	0.673	0.154	1.56532e-93
Csf1r_ENSMUSG00000024621	8.55738e-96	1.56926	0.937	0.521	1.41026e-91
Fcer1g_ENSMUSG00000058715	3.1409e-95	0.99095	1	0.957	5.17621e-91
Chil3_ENSMUSG00000040809	9.81575e-95	5.23403	0.665	0.166	1.61764e-90
Emilin2_ENSMUSG00000024053	2.43477e-93	2.16103	0.905	0.447	4.0125e-89
Lilr4b_ENSMUSG00000112023	8.25162e-92	1.67763	0.934	0.531	1.35987e-87
Hp_ENSMUSG00000031722	1.84139e-91	3.71262	0.599	0.115	3.03461e-87
Ctsb_ENSMUSG00000021939	1.39851e-90	1.4874	0.991	0.929	2.30475e-86
Lrp1_ENSMUSG00000040249	6.9622e-90	1.57581	0.702	0.172	1.14737e-85
Ifi204_ENSMUSG00000073489	1.19319e-89	2.1526	0.756	0.234	1.96638e-85
Pla2g7_ENSMUSG00000023913	1.97355e-88	1.88546	0.751	0.22	3.25241e-84
Rab20_ENSMUSG00000031504	4.41199e-88	2.78506	0.645	0.151	7.27097e-84
Slc11a1_ENSMUSG00000026177	3.27347e-87	2.46718	0.734	0.248	5.39468e-83
Cebpb_ENSMUSG00000056501	3.66302e-87	2.40422	0.948	0.659	6.03666e-83
Sirpb1c_ENSMUSG00000074677	1.21831e-86	1.84817	0.765	0.259	2.00778e-82
Plin2_ENSMUSG00000028494	3.05088e-86	1.9643	0.951	0.655	5.02785e-82
Lst1_ENSMUSG00000073412	1.73854e-84	1.36064	0.868	0.328	2.86511e-80
Nupr1_ENSMUSG00000030717	1.08747e-82	1.90364	0.731	0.225	1.79215e-78
Tgfbi_ENSMUSG00000035493	1.12167e-82	1.88997	0.911	0.5	1.84852e-78
Ifitm3_ENSMUSG00000025492	6.01673e-81	1.14579	0.983	0.706	9.91557e-77
Ms4a6d_ENSMUSG00000024679	4.97184e-80	2.18502	0.862	0.547	8.1936e-76
Gda_ENSMUSG00000058624	2.51406e-79	1.76895	0.731	0.233	4.14318e-75
Ccl9_ENSMUSG00000019122	4.32583e-79	1.93618	0.903	0.607	7.12897e-75
Cd68_ENSMUSG00000018774	1.04514e-78	1.30223	0.957	0.685	1.72238e-74
Capg_ENSMUSG00000056737	9.50365e-78	1.52643	0.9	0.582	1.5662e-73
Smox_ENSMUSG00000027333	1.06301e-77	1.95369	0.785	0.317	1.75184e-73
Ninj1_ENSMUSG00000037966	6.18191e-77	1.7614	0.851	0.45	1.01878e-72
Prdx5_ENSMUSG00000024953	2.17316e-76	1.41393	0.968	0.802	3.58137e-72
Clec4a3_ENSMUSG00000043832	3.51982e-75	1.5066	0.788	0.292	5.80067e-71
Ctsc_ENSMUSG00000030560	6.84461e-75	1.48835	0.968	0.815	1.12799e-70
Plaur_ENSMUSG00000046223	3.82868e-74	1.29245	0.94	0.582	6.30967e-70
Ctss_ENSMUSG00000038642	5.0012e-74	0.882805	0.989	0.934	8.24198e-70
Htr1b_ENSMUSG00000049511	5.02952e-74	1.30888	0.719	0.258	8.28865e-70
Clec4a1_ENSMUSG00000049037	3.66789e-73	1.58631	0.777	0.311	6.04468e-69
Slfn2_ENSMUSG00000072620	1.07658e-72	1.26995	0.96	0.786	1.77421e-68
C3_ENSMUSG00000024164	1.89666e-71	1.81074	0.653	0.199	3.1257e-67
Itgam_ENSMUSG00000030786	1.91357e-70	1.4491	0.86	0.445	3.15356e-66
Ifi27l2a_ENSMUSG00000079017	3.35777e-70	1.15177	0.951	0.64	5.53361e-66
Klra2_ENSMUSG00000030187	3.77629e-70	2.68136	0.607	0.183	6.22333e-66
Apoc2_ENSMUSG00000002992	1.11085e-69	2.76146	0.418	0.053	1.83068e-65
Slfn4_ENSMUSG00000000204	1.12805e-68	3.05068	0.622	0.185	1.85902e-64
Vcan_ENSMUSG00000021614	1.31644e-68	3.27603	0.424	0.058	2.1695e-64
Ms4a4c_ENSMUSG00000024675	3.42727e-67	1.46776	0.911	0.594	5.64814e-63
Ftl1_ENSMUSG00000050708	5.36008e-67	0.727027	1	0.999	8.83341e-63
Lgals3_ENSMUSG00000050335	8.0799e-67	1.11796	0.983	0.782	1.33157e-62
Ecm1_ENSMUSG00000028108	1.2689e-65	2.89235	0.487	0.098	2.09114e-61
Wfdc17_ENSMUSG00000069792	1.59679e-65	1.06193	0.908	0.457	2.63151e-61
Ifi207_ENSMUSG00000073490	2.32413e-65	1.39958	0.877	0.447	3.83016e-61
C3ar1_ENSMUSG00000040552	2.87524e-65	2.58431	0.547	0.142	4.73839e-61
Ly6c2_ENSMUSG00000022584	1.09239e-64	1.27834	0.883	0.481	1.80026e-60
Fn1_ENSMUSG00000026193	1.1895e-64	2.85783	0.622	0.209	1.96029e-60
Ccl2_ENSMUSG00000035385	3.09739e-63	3.12914	0.613	0.201	5.1045e-59
Lgmn_ENSMUSG00000021190	8.70805e-63	1.60878	0.885	0.566	1.43509e-58
Ftl1-ps1_ENSMUSG00000062382	8.92036e-63	0.866895	0.997	0.962	1.47007e-58
Ier3_ENSMUSG00000003541	3.35986e-62	2.30017	0.725	0.314	5.53705e-58
Ms4a6c_ENSMUSG00000079419	4.86872e-62	1.26567	0.926	0.595	8.02364e-58
Card19_ENSMUSG00000037960	1.06093e-61	1.42747	0.828	0.489	1.7484e-57
Cxcl2_ENSMUSG00000058427	2.24588e-61	3.09062	0.553	0.153	3.70122e-57
Lamp2_ENSMUSG00000016534	2.87596e-61	1.24636	0.928	0.613	4.73959e-57
Tgm2_ENSMUSG00000037820	9.22758e-61	2.17468	0.67	0.246	1.52071e-56
Apobec1_ENSMUSG00000040613	9.64512e-61	1.62469	0.777	0.381	1.58952e-56
Slc16a3_ENSMUSG00000025161	1.54716e-60	1.99	0.759	0.331	2.54971e-56
Gm9733_ENSMUSG00000078783	3.0603e-60	2.32595	0.533	0.132	5.04337e-56
Fcgr2b_ENSMUSG00000026656	2.33229e-59	1.45778	0.888	0.586	3.84361e-55
Slfn1_ENSMUSG00000078763	1.01517e-58	2.06888	0.573	0.171	1.67299e-54
Syt7_ENSMUSG00000024743	1.48818e-58	0.624909	0.564	0.149	2.45252e-54
Ets2_ENSMUSG00000022895	2.48983e-58	1.84554	0.676	0.258	4.10324e-54
Cstb_ENSMUSG00000005054	4.53852e-58	1.28539	0.914	0.729	7.47948e-54
Rtp4_ENSMUSG00000033355	1.52905e-57	1.62295	0.665	0.237	2.51988e-53
Mafb_ENSMUSG00000074622	5.25307e-57	2.64859	0.65	0.275	8.65705e-53
Ms4a6b_ENSMUSG00000024677	6.55931e-57	1.31056	0.865	0.513	1.08097e-52
Unc5c_ENSMUSG00000059921	1.61942e-56	0.389389	0.579	0.173	2.66881e-52
Oas1a_ENSMUSG00000052776	1.83806e-56	1.33465	0.785	0.378	3.02912e-52
Tpd52_ENSMUSG00000027506	1.97726e-56	0.986738	0.983	0.874	3.25852e-52
Mgst1_ENSMUSG00000008540	2.99945e-56	3.14918	0.384	0.061	4.94309e-52
Gm5615_ENSMUSG00000074448	5.99258e-56	1.05417	0.645	0.231	9.87577e-52
Fcgr4_ENSMUSG00000059089	6.93705e-56	2.15899	0.556	0.166	1.14323e-51
Plac8_ENSMUSG00000029322	1.16818e-55	1.15697	0.94	0.694	1.92517e-51
Atp6v0c_ENSMUSG00000024121	4.11013e-55	0.892708	0.98	0.915	6.7735e-51
Msrb1_ENSMUSG00000075705	5.3194e-55	1.77422	0.659	0.262	8.76638e-51
Ctdsp1_ENSMUSG00000026176	1.93088e-54	1.37122	0.84	0.509	3.18209e-50
Sirpb1b_ENSMUSG00000095028	7.19124e-54	1.61647	0.553	0.149	1.18512e-49
Cd177_ENSMUSG00000052212	9.93498e-53	3.51224	0.315	0.036	1.63729e-48
Rps11_ENSMUSG00000003429	2.516e-52	-0.686944	0.98	0.994	4.14637e-48
Cndp2_ENSMUSG00000024644	1.72953e-51	1.51687	0.791	0.455	2.85027e-47
Cybb_ENSMUSG00000015340	1.73446e-51	1.08977	0.917	0.582	2.85838e-47
Ifitm2_ENSMUSG00000060591	3.60021e-51	0.708287	0.989	0.697	5.93315e-47
Clec4n_ENSMUSG00000023349	5.3119e-51	2.08941	0.602	0.223	8.75401e-47
Syngr2_ENSMUSG00000048277	5.11124e-50	-1.40649	0.868	0.919	8.42332e-46
Selenop_ENSMUSG00000064373	5.87407e-50	1.59259	0.699	0.316	9.68046e-46
Metrnl_ENSMUSG00000039208	9.96388e-50	1.42088	0.771	0.412	1.64205e-45
Zeb2_ENSMUSG00000026872	3.42855e-49	0.954294	0.831	0.417	5.65025e-45
Tlr2_ENSMUSG00000027995	4.69109e-49	1.82795	0.691	0.323	7.73091e-45
P2ry10_ENSMUSG00000050921	1.22578e-48	-3.58361	0.37	0.697	2.02009e-44
Selplg_ENSMUSG00000048163	1.47682e-48	-1.18442	0.865	0.949	2.4338e-44
Rpl18a_ENSMUSG00000045128	6.11098e-48	-0.551271	1	0.999	1.00709e-43
Sdcbp_ENSMUSG00000028249	6.39873e-48	1.0109	0.948	0.872	1.05451e-43
Ltb4r1_ENSMUSG00000046908	1.75381e-47	2.02766	0.519	0.165	2.89028e-43
Slc15a3_ENSMUSG00000024737	2.03202e-47	1.42544	0.688	0.3	3.34877e-43
Flt3_ENSMUSG00000042817	2.60919e-47	-2.9946	0.201	0.59	4.29994e-43
Plod3_ENSMUSG00000004846	2.72599e-47	1.86727	0.562	0.197	4.49243e-43
Ccr2_ENSMUSG00000049103	2.51207e-46	0.974222	0.926	0.669	4.13989e-42
Ptafr_ENSMUSG00000056529	5.98575e-46	1.20519	0.931	0.751	9.86452e-42
Slc7a8_ENSMUSG00000022180	7.89128e-46	1.99069	0.395	0.086	1.30048e-41
Osm_ENSMUSG00000058755	1.02626e-45	2.09767	0.55	0.186	1.69127e-41
F10_ENSMUSG00000031444	2.47727e-45	2.80073	0.759	0.511	4.08254e-41
Fam129b_ENSMUSG00000026796	3.62653e-45	1.48218	0.639	0.261	5.97652e-41
Ifitm6_ENSMUSG00000059108	2.17655e-44	1.77818	0.585	0.23	3.58696e-40
Pkm_ENSMUSG00000032294	2.63529e-44	1.15627	0.974	0.907	4.34296e-40
Hmox1_ENSMUSG00000005413	7.49209e-44	2.26889	0.527	0.182	1.2347e-39
Rpl13a_ENSMUSG00000074129	9.51217e-44	-0.686569	0.989	0.994	1.56761e-39
Ncf2_ENSMUSG00000026480	1.11302e-43	1.17971	0.9	0.66	1.83425e-39
Lrrc25_ENSMUSG00000049988	1.84797e-43	1.41057	0.668	0.307	3.04545e-39
Gm5150_ENSMUSG00000078780	1.92138e-43	2.26046	0.358	0.073	3.16643e-39
Il1rn_ENSMUSG00000026981	2.56727e-43	1.87185	0.805	0.489	4.23086e-39
Ctsd_ENSMUSG00000007891	2.8998e-43	1.18975	0.834	0.553	4.77887e-39
Csf3r_ENSMUSG00000028859	3.09625e-43	2.04148	0.668	0.352	5.10263e-39
Xdh_ENSMUSG00000024066	3.27086e-43	1.09274	0.613	0.225	5.39038e-39
Fth1_ENSMUSG00000024661	3.29892e-43	0.900552	1	0.996	5.43661e-39
Sod1_ENSMUSG00000022982	4.83015e-43	-0.795682	0.957	0.983	7.96009e-39
Cyp4f18_ENSMUSG00000003484	6.33454e-43	1.6798	0.53	0.186	1.04393e-38
Pilrb1_ENSMUSG00000066684	1.22007e-42	2.21902	0.393	0.093	2.01068e-38
Adgre1_ENSMUSG00000004730	2.24791e-42	1.5295	0.524	0.179	3.70455e-38
Por_ENSMUSG00000005514	2.47418e-42	1.53236	0.628	0.278	4.07744e-38
Clec4a2_ENSMUSG00000030148	4.39874e-42	1.43373	0.708	0.39	7.24913e-38
Rnf149_ENSMUSG00000048234	4.68722e-42	1.52547	0.734	0.385	7.72453e-38
Trem1_ENSMUSG00000042265	5.73543e-42	3.97287	0.355	0.08	9.45198e-38
Ly6e_ENSMUSG00000022587	6.9433e-42	0.802215	0.98	0.86	1.14426e-37
Arhgef10l_ENSMUSG00000040964	1.27072e-41	1.32995	0.536	0.192	2.09415e-37
Adora2b_ENSMUSG00000018500	2.12652e-41	1.85214	0.487	0.158	3.5045e-37
Itga5_ENSMUSG00000000555	4.67002e-41	1.39019	0.659	0.299	7.69619e-37
Sat1_ENSMUSG00000025283	4.97361e-41	1.0682	0.991	0.924	8.19652e-37
Acod1_ENSMUSG00000022126	5.2184e-41	2.39441	0.335	0.066	8.59992e-37
Rps6_ENSMUSG00000028495	5.53664e-41	-0.582978	0.977	0.987	9.12438e-37
Tyrobp_ENSMUSG00000030579	8.15374e-41	0.519808	0.994	0.982	1.34374e-36
Socs3_ENSMUSG00000053113	1.05318e-40	1.52757	0.734	0.402	1.73565e-36
App_ENSMUSG00000022892	1.07395e-40	1.13631	0.811	0.493	1.76986e-36
Oasl2_ENSMUSG00000029561	2.05349e-40	1.19043	0.691	0.338	3.38415e-36
Mefv_ENSMUSG00000022534	5.88018e-40	1.59238	0.599	0.254	9.69053e-36
Cd300lb_ENSMUSG00000063193	6.70336e-40	2.06152	0.372	0.086	1.10471e-35
Rps19_ENSMUSG00000040952	7.27128e-40	-0.60348	0.983	0.995	1.19831e-35
Cd53_ENSMUSG00000040747	1.01843e-39	0.678349	0.98	0.882	1.67837e-35
Fyco1_ENSMUSG00000025241	1.24636e-39	0.591877	0.9	0.675	2.054e-35
Ms4a8a_ENSMUSG00000024730	1.38234e-39	3.18939	0.232	0.024	2.27809e-35
Ifi211_ENSMUSG00000026536	1.69091e-39	1.10496	0.725	0.366	2.78661e-35
Oas2_ENSMUSG00000032690	3.34518e-39	2.26486	0.484	0.163	5.51286e-35
Ppia_ENSMUSG00000071866	3.38819e-39	-0.558133	0.994	0.997	5.58374e-35
Ctsa_ENSMUSG00000017760	4.19115e-39	0.815433	0.963	0.841	6.90702e-35
Nfe2l2_ENSMUSG00000015839	4.98404e-39	1.10825	0.877	0.605	8.2137e-35
Clec7a_ENSMUSG00000079293	6.20751e-39	0.942961	0.877	0.553	1.023e-34
Rpsa_ENSMUSG00000032518	9.18554e-39	-0.743028	0.946	0.971	1.51378e-34
Cd93_ENSMUSG00000027435	9.80534e-39	2.14879	0.576	0.282	1.61592e-34
Mmp8_ENSMUSG00000005800	1.17067e-38	3.5457	0.206	0.016	1.92926e-34
Sirpb1a_ENSMUSG00000095788	1.90228e-38	0.581738	0.573	0.199	3.13497e-34
Ly6f_ENSMUSG00000022583	2.30195e-38	1.94873	0.226	0.022	3.79361e-34
Spint2_ENSMUSG00000074227	4.89017e-38	-3.66832	0.126	0.485	8.05901e-34
Adssl1_ENSMUSG00000011148	6.10618e-38	1.63374	0.573	0.247	1.0063e-33
Cd44_ENSMUSG00000005087	1.06887e-37	0.866297	0.928	0.791	1.7615e-33
2310022A10Rik_ENSMUSG00000049643	1.33465e-37	1.55032	0.456	0.146	2.1995e-33
Ly6g_ENSMUSG00000022582	1.69085e-37	2.25362	0.229	0.025	2.78652e-33
Sod2_ENSMUSG00000006818	2.78049e-37	1.43548	0.831	0.621	4.58224e-33
Cdkn1a_ENSMUSG00000023067	3.8665e-37	0.700849	0.966	0.792	6.37199e-33
Fxyd5_ENSMUSG00000009687	4.21683e-37	0.543177	0.994	0.935	6.94933e-33
Ccl7_ENSMUSG00000035373	4.57556e-37	2.27515	0.43	0.137	7.54052e-33
H3f3b_ENSMUSG00000016559	9.10169e-37	0.561801	0.997	0.996	1.49996e-32
Igsf6_ENSMUSG00000035004	9.64524e-37	1.29364	0.642	0.316	1.58953e-32
Rpl3_ENSMUSG00000060036	1.33861e-36	-0.616687	0.963	0.984	2.20603e-32
Cd300ld_ENSMUSG00000034641	2.9912e-36	1.99806	0.622	0.319	4.9295e-32
Atp2b1_ENSMUSG00000019943	1.06035e-35	0.806521	0.926	0.737	1.74746e-31
Rps3a1_ENSMUSG00000028081	1.1822e-35	-0.551495	0.966	0.986	1.94827e-31
H2-Q7_ENSMUSG00000060550	1.20754e-35	-1.23842	0.842	0.918	1.99003e-31
Stab1_ENSMUSG00000042286	1.25011e-35	3.09255	0.252	0.038	2.06018e-31
Tmsb4x_ENSMUSG00000049775	1.56335e-35	-0.5624	1	1	2.57641e-31
Cxcl10_ENSMUSG00000034855	1.79486e-35	1.82766	0.559	0.23	2.95792e-31
Lyz1_ENSMUSG00000069515	1.88272e-35	-1.3786	0.533	0.18	3.10272e-31
Hk3_ENSMUSG00000025877	2.6549e-35	1.72936	0.513	0.203	4.37527e-31
Rpl13_ENSMUSG00000000740	3.37183e-35	-0.484011	0.98	0.994	5.55678e-31
Lgals9_ENSMUSG00000001123	4.38361e-35	1.18096	0.777	0.485	7.22419e-31
H2-Eb1_ENSMUSG00000060586	1.05961e-34	-1.18864	0.808	0.932	1.74624e-30
Camk2d_ENSMUSG00000053819	1.55139e-34	1.56193	0.567	0.249	2.55669e-30
Il1b_ENSMUSG00000027398	1.55567e-34	1.13567	0.891	0.615	2.56375e-30
Plcb1_ENSMUSG00000051177	2.2086e-34	2.39968	0.264	0.047	3.63977e-30
Dok3_ENSMUSG00000035711	3.79608e-34	1.83283	0.464	0.178	6.25594e-30
Arg2_ENSMUSG00000021125	3.91846e-34	2.03984	0.375	0.106	6.45763e-30
Tmem106a_ENSMUSG00000034947	4.04501e-34	1.04382	0.699	0.379	6.66618e-30
Gas7_ENSMUSG00000033066	5.22886e-34	1.36056	0.842	0.7	8.61716e-30
Cfb_ENSMUSG00000090231	6.43757e-34	1.51882	0.444	0.153	1.06091e-29
Mpp1_ENSMUSG00000031402	8.33637e-34	1.53075	0.499	0.192	1.37383e-29
Tubb5_ENSMUSG00000001525	1.05811e-33	-1.22547	0.88	0.946	1.74377e-29
Csf2ra_ENSMUSG00000059326	1.93164e-33	0.817798	0.96	0.776	3.18335e-29
S100a6_ENSMUSG00000001025	2.55505e-33	0.504097	0.974	0.837	4.21072e-29
Lsp1_ENSMUSG00000018819	2.69963e-33	-1.01472	0.96	0.977	4.44899e-29
Zbp1_ENSMUSG00000027514	3.77474e-33	1.08704	0.765	0.46	6.22077e-29
Vmp1_ENSMUSG00000018171	4.1797e-33	1.12834	0.819	0.526	6.88815e-29
Pstpip2_ENSMUSG00000025429	5.26045e-33	1.62891	0.367	0.101	8.66922e-29
Gpr35_ENSMUSG00000026271	7.64059e-33	1.33492	0.768	0.515	1.25917e-28
Mcl1_ENSMUSG00000038612	8.69632e-33	0.723306	0.966	0.815	1.43315e-28
Ly6i_ENSMUSG00000022586	9.67339e-33	1.1152	0.504	0.197	1.59417e-28
Nt5dc2_ENSMUSG00000071547	1.02774e-32	3.1211	0.264	0.049	1.69372e-28
Slc16a10_ENSMUSG00000019838	1.59776e-32	1.1365	0.834	0.621	2.63311e-28
Irf7_ENSMUSG00000025498	1.76073e-32	0.968512	0.943	0.776	2.90169e-28
H2-Aa_ENSMUSG00000036594	2.06574e-32	-1.07545	0.888	0.959	3.40434e-28
Pid1_ENSMUSG00000045658	2.19828e-32	1.05167	0.805	0.51	3.62276e-28
Tmem132a_ENSMUSG00000024736	2.28101e-32	1.55881	0.433	0.148	3.7591e-28
Rogdi_ENSMUSG00000022540	2.9349e-32	-2.29791	0.41	0.645	4.83671e-28
Klrd1_ENSMUSG00000030165	3.02221e-32	-3.81028	0.086	0.411	4.98061e-28
Rab31_ENSMUSG00000056515	3.77168e-32	1.1169	0.688	0.377	6.21573e-28
Dmkn_ENSMUSG00000060962	3.78401e-32	2.22616	0.261	0.048	6.23605e-28
Maf_ENSMUSG00000055435	5.1097e-32	1.75212	0.668	0.424	8.42078e-28
Aprt_ENSMUSG00000006589	5.62343e-32	1.16018	0.639	0.344	9.26742e-28
Pdcd4_ENSMUSG00000024975	6.80629e-32	-1.11816	0.599	0.837	1.12168e-27
Dpp4_ENSMUSG00000035000	7.5879e-32	-1.58076	0.324	0.621	1.25049e-27
Ifi206_ENSMUSG00000037849	9.34858e-32	1.67938	0.404	0.13	1.54065e-27
H2-Oa_ENSMUSG00000024334	1.20004e-31	-3.98107	0.097	0.417	1.97766e-27
Ifi213_ENSMUSG00000073491	1.75818e-31	1.53492	0.65	0.361	2.89748e-27
Itgb5_ENSMUSG00000022817	2.11772e-31	2.11183	0.255	0.047	3.48999e-27
Furin_ENSMUSG00000030530	2.36909e-31	0.84045	0.742	0.467	3.90426e-27
Isg15_ENSMUSG00000035692	3.0061e-31	1.13339	0.645	0.344	4.95406e-27
Ptms_ENSMUSG00000030122	3.61279e-31	-1.05935	0.473	0.748	5.95387e-27
C1qb_ENSMUSG00000036905	4.12576e-31	1.6156	0.47	0.185	6.79926e-27
Slc2a1_ENSMUSG00000028645	5.42687e-31	1.42442	0.645	0.34	8.94348e-27
Pilrb2_ENSMUSG00000066682	5.45193e-31	2.39302	0.278	0.059	8.98478e-27
Srgn_ENSMUSG00000020077	6.07041e-31	0.651158	0.994	0.986	1.0004e-26
Ikbke_ENSMUSG00000042349	7.1408e-31	2.26428	0.361	0.111	1.1768e-26
Cyb561a3_ENSMUSG00000034445	2.208e-30	-2.45102	0.16	0.478	3.63878e-26
Eno1_ENSMUSG00000063524	2.56108e-30	0.810803	0.954	0.883	4.22066e-26
Nup210_ENSMUSG00000030091	2.79078e-30	-1.61283	0.16	0.479	4.5992e-26
Tbc1d4_ENSMUSG00000033083	3.06692e-30	-3.53453	0.335	0.583	5.05428e-26
Alas1_ENSMUSG00000032786	3.28757e-30	1.55014	0.473	0.186	5.41791e-26
Dennd1a_ENSMUSG00000035392	4.22952e-30	1.79555	0.39	0.126	6.97025e-26
Dusp3_ENSMUSG00000003518	4.33468e-30	0.962729	0.897	0.73	7.14355e-26
S100a10_ENSMUSG00000041959	7.05215e-30	0.66913	0.891	0.647	1.16219e-25
Oas1g_ENSMUSG00000066861	1.25561e-29	1.52663	0.481	0.199	2.06924e-25
Tnfaip2_ENSMUSG00000021281	1.28487e-29	0.475251	0.63	0.324	2.11746e-25
Trem2_ENSMUSG00000023992	1.61997e-29	2.46711	0.181	0.019	2.66971e-25
Tlr8_ENSMUSG00000040522	1.84544e-29	2.26711	0.212	0.031	3.04128e-25
H2-Q6_ENSMUSG00000073409	2.03763e-29	-1.48549	0.825	0.882	3.35802e-25
Inhba_ENSMUSG00000041324	2.82433e-29	2.79888	0.628	0.346	4.65449e-25
H2-DMb2_ENSMUSG00000037548	4.21238e-29	-2.49483	0.636	0.785	6.94201e-25
1600014C10Rik_ENSMUSG00000054676	4.74915e-29	1.30141	0.496	0.204	7.8266e-25
Tnfrsf1a_ENSMUSG00000030341	5.92255e-29	0.941502	0.819	0.543	9.76036e-25
Lpl_ENSMUSG00000015568	6.12377e-29	2.01358	0.521	0.258	1.0092e-24
Mindy1_ENSMUSG00000038712	6.22563e-29	1.84902	0.309	0.08	1.02598e-24
Soat1_ENSMUSG00000026600	7.92112e-29	0.965004	0.86	0.736	1.3054e-24
Pilra_ENSMUSG00000046245	9.07605e-29	1.93554	0.544	0.299	1.49573e-24
Tnfsf13_ENSMUSG00000089669	9.16682e-29	1.94723	0.255	0.052	1.51069e-24
Rpl14_ENSMUSG00000025794	9.46349e-29	-0.59921	0.885	0.954	1.55958e-24
Tppp3_ENSMUSG00000014846	2.16988e-28	1.49833	0.564	0.288	3.57596e-24
H2-Ob_ENSMUSG00000041538	2.18417e-28	-3.6318	0.172	0.462	3.59952e-24
Rpl41_ENSMUSG00000093674	2.2203e-28	-0.476273	0.997	0.999	3.65905e-24
Dpep2_ENSMUSG00000053687	2.55465e-28	1.44069	0.447	0.179	4.21007e-24
Ralb_ENSMUSG00000004451	3.53319e-28	0.917456	0.713	0.399	5.8227e-24
Rps18_ENSMUSG00000008668	3.54067e-28	-0.508461	0.968	0.974	5.83503e-24
Lhfpl2_ENSMUSG00000045312	3.5791e-28	2.92363	0.14	0.008	5.89836e-24
Gab1_ENSMUSG00000031714	3.59264e-28	2.30767	0.198	0.028	5.92067e-24
Vsir_ENSMUSG00000020101	3.7904e-28	1.14493	0.679	0.387	6.24658e-24
Rps5_ENSMUSG00000012848	4.26893e-28	-0.614501	0.894	0.945	7.0352e-24
Emb_ENSMUSG00000021728	6.51769e-28	0.625096	0.797	0.546	1.07412e-23
Ccrl2_ENSMUSG00000043953	8.33476e-28	1.27464	0.599	0.306	1.37357e-23
Lamp1_ENSMUSG00000031447	1.07046e-27	0.532171	0.954	0.794	1.76411e-23
Serpinb9_ENSMUSG00000045827	1.32408e-27	-3.39807	0.524	0.689	2.18209e-23
Smpdl3a_ENSMUSG00000019872	1.33758e-27	1.37007	0.65	0.364	2.20432e-23
Rpl23a_ENSMUSG00000058546	1.54285e-27	-0.50157	0.871	0.948	2.54262e-23
Sirpa_ENSMUSG00000037902	1.64223e-27	0.545206	0.811	0.509	2.70639e-23
Ace_ENSMUSG00000020681	1.80309e-27	2.037	0.206	0.033	2.97149e-23
Adap2_ENSMUSG00000020709	1.80975e-27	1.18964	0.559	0.272	2.98246e-23
H2-Ab1_ENSMUSG00000073421	2.35536e-27	-1.12557	0.957	0.977	3.88164e-23
Cd300lf_ENSMUSG00000047798	2.43817e-27	1.2734	0.731	0.551	4.01811e-23
Gk_ENSMUSG00000025059	2.47642e-27	1.6555	0.361	0.118	4.08115e-23
Mcub_ENSMUSG00000027994	2.52067e-27	0.944772	0.67	0.387	4.15407e-23
Mmp19_ENSMUSG00000025355	2.58113e-27	2.37214	0.404	0.156	4.2537e-23
Slc39a1_ENSMUSG00000052310	3.5812e-27	0.762747	0.946	0.89	5.90182e-23
Gsr_ENSMUSG00000031584	4.10206e-27	1.57324	0.573	0.305	6.7602e-23
Ehd1_ENSMUSG00000024772	5.21784e-27	1.05856	0.756	0.5	8.599e-23
Entpd1_ENSMUSG00000048120	6.54677e-27	1.12637	0.576	0.277	1.07891e-22
B4galt5_ENSMUSG00000017929	7.61102e-27	1.04914	0.696	0.439	1.2543e-22
Sh2b2_ENSMUSG00000005057	8.50892e-27	1.48689	0.327	0.095	1.40227e-22
Fpr2_ENSMUSG00000052270	1.53898e-26	2.14946	0.138	0.009	2.53624e-22
Rps7_ENSMUSG00000061477	1.7952e-26	-0.470839	0.948	0.972	2.9585e-22
Dok2_ENSMUSG00000022102	2.35311e-26	0.853632	0.596	0.308	3.87793e-22
Grn_ENSMUSG00000034708	2.56436e-26	0.449329	0.917	0.799	4.22606e-22
Lrpap1_ENSMUSG00000029103	3.86771e-26	0.770625	0.894	0.71	6.37399e-22
C1qc_ENSMUSG00000036896	4.55723e-26	1.47533	0.33	0.101	7.51032e-22
Apobec3_ENSMUSG00000009585	4.77856e-26	-1.11575	0.504	0.722	7.87507e-22
Adam15_ENSMUSG00000028041	5.66157e-26	1.35688	0.444	0.179	9.33027e-22
Hdc_ENSMUSG00000027360	6.04727e-26	2.6047	0.341	0.112	9.9659e-22
Cxcr6_ENSMUSG00000048521	6.05915e-26	0.672612	0.315	0.095	9.98548e-22
Rpl21_ENSMUSG00000041453	6.38628e-26	-0.516591	0.92	0.965	1.05246e-21
Rpl4_ENSMUSG00000032399	6.6339e-26	-0.509771	0.989	0.984	1.09327e-21
Rps4x_ENSMUSG00000031320	6.93386e-26	-0.623665	0.903	0.94	1.1427e-21
Lgals8_ENSMUSG00000057554	8.23112e-26	1.22792	0.493	0.228	1.35649e-21
Ldlr_ENSMUSG00000032193	9.6281e-26	0.80841	0.613	0.305	1.58671e-21
Hck_ENSMUSG00000003283	1.24901e-25	0.780974	0.785	0.529	2.05837e-21
Rhbdf2_ENSMUSG00000020806	1.99462e-25	1.12201	0.444	0.182	3.28713e-21
Cd84_ENSMUSG00000038147	2.22555e-25	1.27677	0.607	0.367	3.66771e-21
Ralgds_ENSMUSG00000026821	4.70991e-25	1.09956	0.45	0.186	7.76193e-21
Eef1a1_ENSMUSG00000037742	5.27666e-25	-0.385481	1	0.999	8.69594e-21
Rps27_ENSMUSG00000090733	7.07349e-25	-0.513453	0.989	0.995	1.16571e-20
Slpi_ENSMUSG00000017002	8.81436e-25	1.55737	0.358	0.122	1.45261e-20
Alox5ap_ENSMUSG00000060063	1.06833e-24	0.55576	0.951	0.678	1.76061e-20
Npm1_ENSMUSG00000057113	1.12289e-24	-0.642712	0.794	0.911	1.85052e-20
Zfp703_ENSMUSG00000085795	1.27444e-24	1.27134	0.307	0.089	2.10027e-20
Hcar2_ENSMUSG00000045502	1.53789e-24	2.19386	0.364	0.133	2.53445e-20
Snx2_ENSMUSG00000034484	1.92206e-24	0.817426	0.785	0.575	3.16756e-20
Olfr63_ENSMUSG00000054666	1.94123e-24	0.581982	0.908	0.812	3.19915e-20
Lcp2_ENSMUSG00000002699	2.28174e-24	1.01049	0.782	0.613	3.76031e-20
Cnn2_ENSMUSG00000004665	2.40983e-24	-1.02365	0.708	0.838	3.97139e-20
Ncf4_ENSMUSG00000071715	2.60356e-24	0.82267	0.762	0.517	4.29067e-20
Cd7_ENSMUSG00000025163	2.86909e-24	-4.25873	0.163	0.424	4.72826e-20
Klri2_ENSMUSG00000043932	3.15748e-24	-3.55147	0.072	0.339	5.20352e-20
Trem3_ENSMUSG00000041754	3.98961e-24	2.26088	0.169	0.024	6.57488e-20
Bst1_ENSMUSG00000029082	4.11893e-24	1.83984	0.513	0.261	6.788e-20
Nrg1_ENSMUSG00000062991	4.30479e-24	1.07817	0.275	0.071	7.09429e-20
Ctsl_ENSMUSG00000021477	4.54603e-24	0.829711	0.728	0.529	7.49185e-20
Lrrk1_ENSMUSG00000015133	5.06638e-24	-1.08876	0.418	0.654	8.3494e-20
Rabgap1l_ENSMUSG00000026721	5.71027e-24	-2.38377	0.215	0.479	9.41053e-20
Rps24_ENSMUSG00000025290	5.91804e-24	-0.540388	0.888	0.958	9.75293e-20
Dnase1l3_ENSMUSG00000025279	6.54254e-24	-2.03563	0.47	0.671	1.07821e-19
Dock10_ENSMUSG00000038608	6.8306e-24	-0.946418	0.607	0.791	1.12568e-19
Ccl12_ENSMUSG00000035352	8.87796e-24	2.5225	0.235	0.055	1.46309e-19
Rplp0_ENSMUSG00000067274	8.96443e-24	-0.399186	1	0.999	1.47734e-19
Ist1_ENSMUSG00000031729	9.26084e-24	0.776281	0.845	0.628	1.52619e-19
Prdm1_ENSMUSG00000038151	9.63182e-24	1.21672	0.315	0.1	1.58732e-19
Rbms1_ENSMUSG00000026970	1.01912e-23	0.775384	0.851	0.642	1.67951e-19
Cdc42ep4_ENSMUSG00000041598	1.09259e-23	1.4622	0.39	0.15	1.8006e-19
Fyb_ENSMUSG00000022148	1.4834e-23	0.525895	0.831	0.569	2.44464e-19
Rps20_ENSMUSG00000028234	1.9976e-23	-0.559256	0.954	0.969	3.29204e-19
Thbd_ENSMUSG00000074743	2.29604e-23	2.34893	0.261	0.07	3.78388e-19
Rab1a_ENSMUSG00000020149	2.32965e-23	0.748019	0.883	0.77	3.83927e-19
Gpat3_ENSMUSG00000029314	2.57591e-23	2.30665	0.189	0.035	4.2451e-19
Igtp_ENSMUSG00000078853	2.90689e-23	1.09192	0.579	0.309	4.79056e-19
Herpud1_ENSMUSG00000031770	3.44727e-23	-0.975986	0.805	0.902	5.68109e-19
Mapk6_ENSMUSG00000042688	4.09325e-23	1.02849	0.582	0.316	6.74567e-19
Ptgs2_ENSMUSG00000032487	4.62955e-23	1.81988	0.501	0.247	7.6295e-19
Rps15_ENSMUSG00000063457	4.68142e-23	-0.606391	0.934	0.945	7.71498e-19
Rpl19_ENSMUSG00000017404	4.91469e-23	-0.411533	0.971	0.981	8.09941e-19
Lonrf3_ENSMUSG00000016239	5.21894e-23	2.31902	0.152	0.019	8.60082e-19
Plxnc1_ENSMUSG00000074785	6.1167e-23	-2.0846	0.175	0.437	1.00803e-18
Capza2_ENSMUSG00000015733	6.20255e-23	0.612958	0.96	0.869	1.02218e-18
Rpl32_ENSMUSG00000057841	6.36655e-23	-0.428288	0.968	0.985	1.04921e-18
Gstm1_ENSMUSG00000058135	6.92902e-23	1.75912	0.318	0.109	1.1419e-18
Rps9_ENSMUSG00000006333	7.62737e-23	-0.358285	0.994	0.995	1.25699e-18
Adam9_ENSMUSG00000031555	7.8777e-23	0.991901	0.453	0.202	1.29824e-18
Emp3_ENSMUSG00000040212	8.19161e-23	0.461468	0.911	0.745	1.34998e-18
Cyba_ENSMUSG00000006519	8.36452e-23	0.339699	0.983	0.964	1.37847e-18
Pnp_ENSMUSG00000021871	8.38772e-23	0.886889	0.777	0.561	1.3823e-18
Tiparp_ENSMUSG00000034640	8.66223e-23	0.941299	0.722	0.483	1.42754e-18
Tbc1d8_ENSMUSG00000003134	1.12393e-22	-1.57378	0.519	0.666	1.85224e-18
Sub1_ENSMUSG00000022205	1.20312e-22	-0.572267	0.943	0.974	1.98274e-18
Dse_ENSMUSG00000039497	1.29749e-22	1.28537	0.398	0.16	2.13826e-18
Slfn8_ENSMUSG00000035208	1.43156e-22	1.08028	0.616	0.372	2.35921e-18
Vim_ENSMUSG00000026728	1.52303e-22	0.578017	0.951	0.846	2.50996e-18
Mfsd1_ENSMUSG00000027775	1.55094e-22	0.884769	0.696	0.435	2.55595e-18
Gla_ENSMUSG00000031266	2.39953e-22	1.0588	0.725	0.532	3.95443e-18
Stom_ENSMUSG00000026880	2.62395e-22	1.19434	0.593	0.333	4.32428e-18
Ms4a7_ENSMUSG00000024672	2.63072e-22	2.17264	0.235	0.059	4.33543e-18
Serpinb6b_ENSMUSG00000042842	3.05169e-22	-4.40939	0.244	0.472	5.02919e-18
Pitpna_ENSMUSG00000017781	3.88183e-22	0.829038	0.854	0.714	6.39725e-18
Ctsz_ENSMUSG00000016256	4.152e-22	0.418891	0.991	0.928	6.8425e-18
Rpl36_ENSMUSG00000057863	4.53377e-22	-0.441722	0.96	0.983	7.47166e-18
Clec5a_ENSMUSG00000029915	4.56838e-22	2.00611	0.238	0.061	7.52869e-18
Cd300c2_ENSMUSG00000044811	5.39171e-22	1.13969	0.573	0.329	8.88554e-18
Traf1_ENSMUSG00000026875	6.02894e-22	-1.22278	0.645	0.779	9.9357e-18
Neu1_ENSMUSG00000007038	6.61178e-22	1.28757	0.513	0.269	1.08962e-17
Gm10076_ENSMUSG00000060143	6.78942e-22	-0.409205	0.943	0.975	1.1189e-17
Zbtb46_ENSMUSG00000027583	7.02879e-22	-2.82752	0.186	0.426	1.15835e-17
Rps3_ENSMUSG00000030744	7.47823e-22	-0.40746	0.968	0.974	1.23241e-17
St8sia4_ENSMUSG00000040710	8.74512e-22	-1.14643	0.547	0.731	1.4412e-17
Itgb2_ENSMUSG00000000290	8.76191e-22	0.518739	0.98	0.926	1.44396e-17
Cd74_ENSMUSG00000024610	9.2733e-22	-0.823005	0.983	0.984	1.52824e-17
Id3_ENSMUSG00000007872	1.28584e-21	1.22399	0.341	0.128	2.11906e-17
Lpxn_ENSMUSG00000024696	1.35034e-21	0.857834	0.642	0.384	2.22536e-17
Ppp1r16b_ENSMUSG00000037754	1.59689e-21	-2.51478	0.734	0.84	2.63167e-17
Psme1_ENSMUSG00000022216	1.65033e-21	-0.546138	0.9	0.926	2.71975e-17
Dram1_ENSMUSG00000020057	1.7183e-21	1.22627	0.37	0.146	2.83176e-17
Sestd1_ENSMUSG00000042272	2.04415e-21	1.32524	0.398	0.163	3.36876e-17
Tuba1a_ENSMUSG00000072235	2.40029e-21	-1.51334	0.63	0.752	3.95568e-17
Mdfic_ENSMUSG00000041390	2.7137e-21	0.966216	0.433	0.192	4.47217e-17
Rpl27a_ENSMUSG00000046364	2.78443e-21	-0.46958	0.946	0.96	4.58875e-17
Rhov_ENSMUSG00000034226	2.87337e-21	2.72007	0.152	0.022	4.73531e-17
H2afz_ENSMUSG00000037894	3.07613e-21	-0.703869	0.977	0.965	5.06946e-17
Eif4ebp1_ENSMUSG00000031490	3.71284e-21	0.98272	0.825	0.723	6.11876e-17
Rpl10a_ENSMUSG00000037805	4.95983e-21	-0.58151	0.802	0.902	8.17379e-17
Snx18_ENSMUSG00000042364	5.01198e-21	0.871364	0.628	0.374	8.25975e-17
Rin2_ENSMUSG00000001768	5.38524e-21	1.06069	0.352	0.13	8.87487e-17
Aif1_ENSMUSG00000024397	6.61066e-21	0.788137	0.794	0.577	1.08944e-16
Tmem123_ENSMUSG00000050912	7.06982e-21	-2.50842	0.871	0.88	1.16511e-16
Asph_ENSMUSG00000028207	7.71095e-21	0.985613	0.593	0.332	1.27076e-16
Rpl37_ENSMUSG00000041841	9.35137e-21	-0.540299	0.954	0.98	1.54111e-16
Shtn1_ENSMUSG00000041362	1.01154e-20	-1.24376	0.1	0.362	1.66701e-16
Arg1_ENSMUSG00000019987	1.03676e-20	3.18219	0.287	0.094	1.70858e-16
Aldh3b1_ENSMUSG00000024885	1.15538e-20	1.28727	0.387	0.163	1.90407e-16
Atp6ap1_ENSMUSG00000019087	1.40991e-20	0.728178	0.848	0.679	2.32353e-16
Mob3a_ENSMUSG00000003348	1.42753e-20	-1.4268	0.456	0.656	2.35257e-16
Slc31a1_ENSMUSG00000066150	1.60461e-20	1.02107	0.519	0.275	2.64439e-16
Myof_ENSMUSG00000048612	1.95137e-20	1.14924	0.301	0.1	3.21587e-16
Fam60a_ENSMUSG00000039985	2.30856e-20	-2.20212	0.266	0.494	3.8045e-16
Rnf213_ENSMUSG00000070327	2.40805e-20	0.915198	0.685	0.447	3.96847e-16
Fnbp1_ENSMUSG00000075415	2.50402e-20	-0.943459	0.725	0.84	4.12662e-16
Acer3_ENSMUSG00000030760	3.08126e-20	1.01273	0.865	0.775	5.07792e-16
C1qa_ENSMUSG00000036887	3.09238e-20	1.74548	0.292	0.1	5.09623e-16
Gpr141_ENSMUSG00000053101	3.11143e-20	1.29719	0.395	0.174	5.12764e-16
Rps16_ENSMUSG00000037563	3.86666e-20	-0.416815	0.968	0.984	6.37226e-16
Blvrb_ENSMUSG00000040466	3.86884e-20	1.26615	0.378	0.165	6.37585e-16
Pkib_ENSMUSG00000019876	3.90577e-20	-1.55208	0.441	0.627	6.43671e-16
Sh3bp5_ENSMUSG00000021892	4.62968e-20	1.86323	0.264	0.086	7.62972e-16
Mdm2_ENSMUSG00000020184	5.13316e-20	0.998806	0.802	0.601	8.45945e-16
Nampt_ENSMUSG00000020572	5.14135e-20	0.927687	0.768	0.543	8.47294e-16
Atf3_ENSMUSG00000026628	5.93238e-20	0.670337	0.745	0.464	9.77657e-16
Tbrg1_ENSMUSG00000011114	6.11908e-20	-1.48701	0.223	0.471	1.00842e-15
Fgr_ENSMUSG00000028874	7.2056e-20	0.618623	0.731	0.489	1.18748e-15
Tlr4_ENSMUSG00000039005	7.66575e-20	1.84686	0.33	0.133	1.26332e-15
Pla2g15_ENSMUSG00000031903	8.18401e-20	1.67825	0.261	0.081	1.34873e-15
Pira2_ENSMUSG00000089942	9.04136e-20	0.723507	0.648	0.398	1.49002e-15
Dab2_ENSMUSG00000022150	9.19581e-20	1.16595	0.47	0.235	1.51547e-15
Atp6v1e1_ENSMUSG00000019210	9.56337e-20	0.962249	0.691	0.495	1.57604e-15
Nr4a3_ENSMUSG00000028341	1.15817e-19	-1.05406	0.496	0.685	1.90866e-15
Capn2_ENSMUSG00000026509	1.20122e-19	0.760186	0.645	0.382	1.97962e-15
Npc2_ENSMUSG00000021242	1.22895e-19	0.369502	0.977	0.923	2.0253e-15
Bhlhe41_ENSMUSG00000030256	1.32372e-19	0.300994	1	0.997	2.18148e-15
Abca1_ENSMUSG00000015243	1.61597e-19	1.15922	0.215	0.056	2.66311e-15
Jaml_ENSMUSG00000048534	1.72833e-19	-1.71014	0.16	0.399	2.84829e-15
Hip1_ENSMUSG00000039959	1.79861e-19	1.10505	0.378	0.16	2.96411e-15
Laptm4a_ENSMUSG00000020585	2.25892e-19	0.716197	0.762	0.573	3.72269e-15
Tnfsfm13_ENSMUSG00000018752	2.3537e-19	1.09038	0.195	0.045	3.8789e-15
Mrc1_ENSMUSG00000026712	2.37199e-19	1.48191	0.338	0.134	3.90905e-15
Klrk1_ENSMUSG00000030149	2.42571e-19	-1.4417	0.413	0.6	3.99758e-15
Ptma_ENSMUSG00000026238	3.70785e-19	-0.439705	0.983	0.99	6.11053e-15
Pirb_ENSMUSG00000058818	4.07722e-19	0.568863	0.923	0.799	6.71926e-15
Rps26_ENSMUSG00000025362	4.22662e-19	-0.430797	0.943	0.966	6.96547e-15
Rgl1_ENSMUSG00000026482	4.29569e-19	0.910943	0.55	0.326	7.07929e-15
Rbbp7_ENSMUSG00000031353	5.03838e-19	-1.20655	0.415	0.624	8.30325e-15
Tcn2_ENSMUSG00000020432	5.21905e-19	0.950908	0.542	0.304	8.601e-15
Dgkz_ENSMUSG00000040479	5.81344e-19	0.867644	0.461	0.229	9.58055e-15
Spp1_ENSMUSG00000029304	5.88577e-19	2.71113	0.57	0.338	9.69975e-15
Cmklr1_ENSMUSG00000042190	5.97317e-19	1.51441	0.218	0.059	9.84378e-15
Ifi205_ENSMUSG00000054203	6.53912e-19	0.490727	0.716	0.416	1.07765e-14
Rab7b_ENSMUSG00000052688	6.78714e-19	0.540169	0.691	0.42	1.11852e-14
Kynu_ENSMUSG00000026866	6.8305e-19	-2.91615	0.138	0.372	1.12567e-14
Rpl17_ENSMUSG00000062328	7.66791e-19	-0.437285	0.926	0.961	1.26367e-14
Kdm6b_ENSMUSG00000018476	7.76562e-19	0.420931	0.971	0.933	1.27977e-14
Ifrd1_ENSMUSG00000001627	9.62696e-19	0.655866	0.88	0.748	1.58652e-14
Gm2000_ENSMUSG00000078193	9.97161e-19	-0.474101	0.888	0.959	1.64332e-14
Hmgn1_ENSMUSG00000040681	1.00399e-18	-1.3292	0.238	0.475	1.65457e-14
Kit_ENSMUSG00000005672	1.0241e-18	-2.49397	0.146	0.365	1.68771e-14
Adam23_ENSMUSG00000025964	1.13261e-18	-2.65556	0.02	0.224	1.86654e-14
Rffl_ENSMUSG00000020696	1.14155e-18	1.4872	0.261	0.084	1.88128e-14
Irak2_ENSMUSG00000060477	1.14474e-18	0.698381	0.785	0.632	1.88652e-14
Rnase4_ENSMUSG00000021876	1.26514e-18	1.76806	0.195	0.049	2.08495e-14
Pla2g4a_ENSMUSG00000056220	1.31453e-18	1.64381	0.246	0.077	2.16635e-14
Hacd4_ENSMUSG00000028497	1.39823e-18	2.13513	0.269	0.097	2.30428e-14
Rpl5_ENSMUSG00000058558	1.55609e-18	-0.574001	0.931	0.954	2.56443e-14
Rab44_ENSMUSG00000064147	1.71076e-18	2.21888	0.103	0.009	2.81933e-14
Gm4070_ENSMUSG00000078606	1.77581e-18	0.41191	0.888	0.753	2.92653e-14
Dusp6_ENSMUSG00000019960	1.81024e-18	1.50264	0.33	0.134	2.98328e-14
Rgcc_ENSMUSG00000022018	1.86193e-18	1.01576	0.484	0.255	3.06846e-14
Map3k1_ENSMUSG00000021754	2.04829e-18	-0.811116	0.874	0.945	3.37557e-14
Casp4_ENSMUSG00000033538	2.06117e-18	0.796927	0.516	0.275	3.39682e-14
Nlrp3_ENSMUSG00000032691	2.07441e-18	1.12036	0.367	0.153	3.41863e-14
Igkc_ENSMUSG00000076609	2.15479e-18	-3.43623	0.034	0.248	3.5511e-14
Pparg_ENSMUSG00000000440	2.1842e-18	2.20757	0.195	0.049	3.59956e-14
Pgd_ENSMUSG00000028961	2.50042e-18	0.809968	0.633	0.382	4.12069e-14
Mkl1_ENSMUSG00000042292	2.55936e-18	-0.816811	0.364	0.589	4.21783e-14
Arsb_ENSMUSG00000042082	2.76857e-18	-2.00453	0.143	0.368	4.5626e-14
Zmiz2_ENSMUSG00000041164	2.8489e-18	-0.825758	0.33	0.578	4.69499e-14
F5_ENSMUSG00000026579	3.1761e-18	1.6745	0.158	0.031	5.23422e-14
Gbp7_ENSMUSG00000040253	3.21006e-18	0.977571	0.559	0.328	5.29019e-14
Sgms2_ENSMUSG00000050931	3.88774e-18	2.91508	0.433	0.241	6.407e-14
Rnpep_ENSMUSG00000041926	3.9122e-18	0.832033	0.696	0.479	6.4473e-14
Hmgn3_ENSMUSG00000066456	3.92965e-18	-2.22087	0.155	0.376	6.47607e-14
Oasl1_ENSMUSG00000041827	3.97009e-18	0.951067	0.404	0.186	6.54271e-14
Rnh1_ENSMUSG00000038650	4.31306e-18	0.698027	0.857	0.727	7.10792e-14
Cbfa2t3_ENSMUSG00000006362	4.32568e-18	-0.658974	0.473	0.689	7.12872e-14
Pfdn5_ENSMUSG00000001289	4.76769e-18	-0.642205	0.779	0.864	7.85715e-14
Mdh1_ENSMUSG00000020321	5.2329e-18	-1.00786	0.467	0.659	8.62381e-14
Atp1b3_ENSMUSG00000032412	5.39449e-18	0.540965	0.905	0.76	8.89012e-14
Plec_ENSMUSG00000022565	5.72962e-18	0.614767	0.751	0.524	9.44241e-14
Ifi203_ENSMUSG00000039997	9.20282e-18	0.948547	0.736	0.544	1.51662e-13
Rpl15_ENSMUSG00000012405	9.2842e-18	-0.402854	0.926	0.936	1.53004e-13
Ktn1_ENSMUSG00000021843	9.46688e-18	-1.33203	0.246	0.489	1.56014e-13
Selenbp1_ENSMUSG00000068874	9.49154e-18	1.2388	0.14	0.024	1.56421e-13
Spi1_ENSMUSG00000002111	9.70694e-18	0.466742	0.951	0.794	1.5997e-13
Samhd1_ENSMUSG00000027639	1.00425e-17	0.660218	0.977	0.924	1.655e-13
Myd88_ENSMUSG00000032508	1.01565e-17	0.622121	0.751	0.5	1.6738e-13
Sqor_ENSMUSG00000005803	1.02863e-17	1.98612	0.223	0.068	1.69518e-13
Tgtp2_ENSMUSG00000078921	1.044e-17	0.548068	0.656	0.398	1.72051e-13
Tspan13_ENSMUSG00000020577	1.08507e-17	-0.75895	0.731	0.836	1.78819e-13
Pdcd1_ENSMUSG00000026285	1.09494e-17	-1.68308	0.278	0.091	1.80446e-13
Gm11808_ENSMUSG00000068240	1.16799e-17	-0.622872	0.765	0.878	1.92485e-13
H2afv_ENSMUSG00000041126	1.22299e-17	-1.27964	0.281	0.502	2.01549e-13
Rpl30_ENSMUSG00000058600	1.26195e-17	-0.510547	0.868	0.932	2.0797e-13
Actn1_ENSMUSG00000015143	1.32065e-17	-1.32614	0.034	0.237	2.17642e-13
Rplp1_ENSMUSG00000007892	1.32712e-17	-0.427579	0.946	0.966	2.1871e-13
Gngt2_ENSMUSG00000038811	1.34808e-17	1.20325	0.702	0.529	2.22163e-13
Cept1_ENSMUSG00000040774	1.59687e-17	1.02245	0.533	0.305	2.63165e-13
Ldlrap1_ENSMUSG00000037295	1.77624e-17	0.941434	0.53	0.329	2.92724e-13
Zfp36_ENSMUSG00000044786	1.89699e-17	0.516972	0.954	0.895	3.12624e-13
Isg20_ENSMUSG00000039236	2.23134e-17	1.30546	0.398	0.191	3.67726e-13
Daxx_ENSMUSG00000002307	2.40407e-17	0.990393	0.567	0.342	3.96191e-13
Itgax_ENSMUSG00000030789	2.43091e-17	-1.10667	0.298	0.544	4.00614e-13
Atp1a3_ENSMUSG00000040907	2.76284e-17	0.80421	0.33	0.131	4.55316e-13
Picalm_ENSMUSG00000039361	2.84444e-17	0.574652	0.923	0.768	4.68763e-13
Upp1_ENSMUSG00000020407	3.15655e-17	2.22221	0.223	0.069	5.20199e-13
Cd302_ENSMUSG00000060703	3.62097e-17	1.16836	0.35	0.154	5.96735e-13
Rpl35_ENSMUSG00000062997	3.96044e-17	-0.431613	0.957	0.979	6.5268e-13
Flcn_ENSMUSG00000032633	4.74627e-17	0.880703	0.639	0.437	7.82185e-13
Irgm1_ENSMUSG00000046879	5.12703e-17	0.833905	0.696	0.492	8.44934e-13
Cmpk1_ENSMUSG00000028719	5.67578e-17	0.778376	0.756	0.601	9.35368e-13
Adam19_ENSMUSG00000011256	6.43564e-17	-2.26046	0.169	0.388	1.06059e-12
Svil_ENSMUSG00000024236	7.12625e-17	0.760366	0.456	0.229	1.17441e-12
Ly6c1_ENSMUSG00000079018	7.34484e-17	0.820426	0.252	0.082	1.21043e-12
Rabgef1_ENSMUSG00000025340	7.4132e-17	0.864522	0.524	0.3	1.2217e-12
Cbx3_ENSMUSG00000029836	7.67817e-17	-0.720367	0.937	0.964	1.26536e-12
Parp14_ENSMUSG00000034422	8.83458e-17	1.04212	0.55	0.332	1.45594e-12
Pde7b_ENSMUSG00000019990	9.22739e-17	1.85604	0.201	0.058	1.52067e-12
Rps8_ENSMUSG00000047675	9.49469e-17	-0.658295	0.897	0.932	1.56473e-12
Fosl2_ENSMUSG00000029135	1.0357e-16	0.456684	0.731	0.52	1.70683e-12
Tlr7_ENSMUSG00000044583	1.11309e-16	0.690047	0.232	0.071	1.83436e-12
Trim30c_ENSMUSG00000078616	1.27119e-16	2.21748	0.158	0.035	2.09492e-12
Padi4_ENSMUSG00000025330	1.28981e-16	1.66325	0.123	0.019	2.12561e-12
Aldoa_ENSMUSG00000030695	1.31791e-16	0.618255	0.957	0.893	2.17191e-12
Tgif1_ENSMUSG00000047407	1.39299e-16	0.506018	0.754	0.544	2.29565e-12
Trib1_ENSMUSG00000032501	1.50418e-16	0.585388	0.636	0.396	2.47889e-12
Arpc1b_ENSMUSG00000029622	1.63366e-16	0.331506	1	0.991	2.69227e-12
Rps2_ENSMUSG00000044533	1.69256e-16	-0.404958	0.974	0.98	2.78933e-12
Psap_ENSMUSG00000004207	1.90196e-16	0.324612	0.997	0.965	3.13443e-12
Rsad2_ENSMUSG00000020641	1.93128e-16	1.61343	0.447	0.247	3.18274e-12
Uba52_ENSMUSG00000090137	1.95112e-16	-0.368628	0.928	0.975	3.21545e-12
Tnfrsf21_ENSMUSG00000023915	1.95622e-16	1.11484	0.413	0.202	3.22386e-12
Atp6v1c1_ENSMUSG00000022295	2.13316e-16	0.920381	0.625	0.417	3.51545e-12
Ripk3_ENSMUSG00000022221	2.16506e-16	0.816548	0.496	0.274	3.56802e-12
Rrbp1_ENSMUSG00000027422	2.20864e-16	0.339351	0.937	0.784	3.63983e-12
Gpx1_ENSMUSG00000063856	2.29802e-16	0.39848	0.994	0.935	3.78714e-12
Ccl5_ENSMUSG00000035042	2.62025e-16	-3.42966	0.579	0.7	4.31817e-12
Ifit3_ENSMUSG00000074896	2.86468e-16	1.64562	0.281	0.109	4.721e-12
Psmb8_ENSMUSG00000024338	2.9723e-16	-0.526672	0.963	0.962	4.89834e-12
Arl5b_ENSMUSG00000017418	3.08833e-16	0.726895	0.642	0.422	5.08956e-12
Irf8_ENSMUSG00000041515	3.11476e-16	-1.17672	0.754	0.813	5.13312e-12
Sept1_ENSMUSG00000000486	3.3578e-16	-2.94707	0.1	0.3	5.53365e-12
Atp1b1_ENSMUSG00000026576	3.52093e-16	-3.76312	0.029	0.214	5.80249e-12
Atp6v1b2_ENSMUSG00000006273	3.69373e-16	0.688193	0.748	0.55	6.08726e-12
Fam20c_ENSMUSG00000025854	4.20488e-16	1.94765	0.166	0.04	6.92964e-12
Myo1f_ENSMUSG00000024300	4.40393e-16	0.505945	0.751	0.524	7.25768e-12
Ethe1_ENSMUSG00000064254	5.12532e-16	1.10898	0.395	0.207	8.44653e-12
Ubtd1_ENSMUSG00000025171	5.7774e-16	1.31855	0.441	0.234	9.52116e-12
Camk1_ENSMUSG00000030272	5.79316e-16	0.888804	0.347	0.152	9.54712e-12
Znhit1_ENSMUSG00000059518	6.65964e-16	0.755795	0.605	0.391	1.09751e-11
Vill_ENSMUSG00000038775	7.07947e-16	1.13948	0.304	0.122	1.1667e-11
Nceh1_ENSMUSG00000027698	7.08137e-16	0.772693	0.41	0.205	1.16701e-11
Bnip3_ENSMUSG00000078566	8.44646e-16	1.12292	0.433	0.226	1.39198e-11
Mtmr4_ENSMUSG00000018401	8.72467e-16	-1.69058	0.106	0.311	1.43782e-11
Rps23_ENSMUSG00000049517	9.60313e-16	-0.31119	0.98	0.989	1.5826e-11
Eef1g_ENSMUSG00000071644	9.69039e-16	-0.603445	0.774	0.858	1.59698e-11
Scamp1_ENSMUSG00000021687	1.01165e-15	1.75663	0.372	0.194	1.6672e-11
Aldh2_ENSMUSG00000029455	1.02941e-15	0.75438	0.676	0.468	1.69647e-11
AB124611_ENSMUSG00000057191	1.03118e-15	1.02555	0.484	0.287	1.69939e-11
Csrp1_ENSMUSG00000026421	1.03389e-15	-1.42323	0.284	0.481	1.70385e-11
Psmb9_ENSMUSG00000096727	1.09296e-15	-0.754689	0.734	0.801	1.80119e-11
Itm2b_ENSMUSG00000022108	1.18454e-15	0.319007	0.989	0.979	1.95213e-11
Sem1_ENSMUSG00000042541	1.22862e-15	0.409669	0.948	0.892	2.02476e-11
Ifi47_ENSMUSG00000078920	1.29299e-15	0.759224	0.605	0.39	2.13085e-11
Hnrnpa1_ENSMUSG00000046434	1.32793e-15	-0.626423	0.811	0.911	2.18842e-11
Spib_ENSMUSG00000008193	1.39148e-15	-3.61264	0.238	0.442	2.29316e-11
Hdac5_ENSMUSG00000008855	1.43175e-15	0.717472	0.493	0.281	2.35952e-11
Fam26f_ENSMUSG00000046031	1.70184e-15	1.33852	0.295	0.122	2.80463e-11
Slfn5_ENSMUSG00000054404	1.71653e-15	0.679113	0.983	0.944	2.82884e-11
Gvin1_ENSMUSG00000045868	1.7476e-15	0.528508	0.888	0.766	2.88005e-11
Ugt1a7c_ENSMUSG00000090124	1.89317e-15	1.15731	0.39	0.195	3.11994e-11
Eif1a_ENSMUSG00000057561	2.02135e-15	0.662261	0.716	0.5	3.33118e-11
Tmem189_ENSMUSG00000090213	2.17578e-15	0.841141	0.659	0.465	3.58569e-11
Nfil3_ENSMUSG00000056749	2.23527e-15	0.557189	0.734	0.506	3.68372e-11
B4galnt1_ENSMUSG00000006731	2.29051e-15	-0.922686	0.493	0.668	3.77476e-11
Dennd4a_ENSMUSG00000053641	2.33816e-15	-1.12401	0.519	0.681	3.85329e-11
Atp6v1a_ENSMUSG00000052459	2.44991e-15	0.773385	0.633	0.411	4.03746e-11
Irgm2_ENSMUSG00000069874	2.54574e-15	1.02225	0.395	0.191	4.19538e-11
Rbm47_ENSMUSG00000070780	2.5847e-15	0.680206	0.842	0.753	4.25959e-11
Il6ra_ENSMUSG00000027947	2.73342e-15	0.654606	0.814	0.659	4.50467e-11
Ifih1_ENSMUSG00000026896	2.79457e-15	1.09276	0.499	0.297	4.60544e-11
Ccnd1_ENSMUSG00000070348	2.80811e-15	-1.37309	0.244	0.438	4.62777e-11
Gpr171_ENSMUSG00000050075	2.8608e-15	-1.56987	0.347	0.524	4.7146e-11
Rps25_ENSMUSG00000009927	2.96436e-15	-0.348465	0.974	0.982	4.88527e-11
Hvcn1_ENSMUSG00000064267	3.08222e-15	-1.97676	0.106	0.31	5.07949e-11
Il10rb_ENSMUSG00000022969	3.11494e-15	0.737312	0.719	0.567	5.13341e-11
Aes_ENSMUSG00000054452	3.11749e-15	-0.792024	0.519	0.691	5.13763e-11
Strip2_ENSMUSG00000039629	3.24563e-15	-2.5479	0.212	0.409	5.3488e-11
Il4i1_ENSMUSG00000074141	3.35458e-15	-3.15726	0.258	0.443	5.52835e-11
Klre1_ENSMUSG00000050241	3.76283e-15	-3.84877	0.057	0.244	6.20114e-11
Tubb6_ENSMUSG00000001473	3.85788e-15	0.472686	0.731	0.504	6.35778e-11
Rpl9_ENSMUSG00000047215	3.94668e-15	-0.368743	0.908	0.947	6.50412e-11
Pik3r1_ENSMUSG00000041417	3.9859e-15	-1.37775	0.424	0.599	6.56875e-11
Plod1_ENSMUSG00000019055	4.01226e-15	0.806802	0.301	0.125	6.61221e-11
Tnfrsf1b_ENSMUSG00000028599	4.21963e-15	0.537152	0.88	0.707	6.95395e-11
Hexa_ENSMUSG00000025232	4.51272e-15	0.548495	0.84	0.673	7.43697e-11
Sept6_ENSMUSG00000050379	4.59066e-15	-1.73508	0.536	0.646	7.5654e-11
Ccl3_ENSMUSG00000000982	4.87217e-15	0.776646	0.395	0.196	8.02934e-11
Rpl11_ENSMUSG00000059291	4.89314e-15	-0.356729	0.883	0.932	8.06389e-11
Axl_ENSMUSG00000002602	5.3347e-15	1.1912	0.324	0.144	8.79159e-11
Ly75_ENSMUSG00000026980	5.87763e-15	-2.91344	0.169	0.351	9.68633e-11
Trf_ENSMUSG00000032554	6.15065e-15	0.935148	0.696	0.533	1.01363e-10
Lpcat2_ENSMUSG00000033192	6.29905e-15	0.878359	0.398	0.196	1.03808e-10
Litaf_ENSMUSG00000022500	6.3559e-15	0.400778	0.96	0.918	1.04745e-10
Bcl10_ENSMUSG00000028191	6.56503e-15	0.670725	0.682	0.489	1.08192e-10
Vps26a_ENSMUSG00000020078	6.69825e-15	0.646719	0.636	0.428	1.10387e-10
Slc28a2_ENSMUSG00000027219	6.95905e-15	1.87755	0.252	0.1	1.14685e-10
Gzma_ENSMUSG00000023132	6.99372e-15	-4.77439	0.1	0.294	1.15256e-10
Rpl7_ENSMUSG00000043716	7.16133e-15	-0.349455	0.963	0.974	1.18019e-10
Ptprcap_ENSMUSG00000045826	7.22222e-15	-3.32221	0.241	0.436	1.19022e-10
Plxnb2_ENSMUSG00000036606	7.97726e-15	0.699988	0.507	0.292	1.31465e-10
Mlkl_ENSMUSG00000012519	8.03223e-15	1.20993	0.212	0.069	1.32371e-10
Net1_ENSMUSG00000021215	8.12591e-15	-2.54144	0.289	0.468	1.33915e-10
Pgam1_ENSMUSG00000011752	8.79344e-15	0.600708	0.802	0.637	1.44916e-10
Dbi_ENSMUSG00000026385	8.90322e-15	0.583759	0.799	0.638	1.46725e-10
Aoah_ENSMUSG00000021322	9.28022e-15	1.48913	0.347	0.173	1.52938e-10
Rpl36a_ENSMUSG00000079435	1.02903e-14	-0.575712	0.662	0.796	1.69584e-10
Sumo2_ENSMUSG00000020738	1.08364e-14	-0.543705	0.739	0.845	1.78584e-10
Tnni2_ENSMUSG00000031097	1.10797e-14	-1.87593	0.052	0.237	1.82593e-10
Cmpk2_ENSMUSG00000020638	1.10849e-14	1.62759	0.232	0.082	1.82679e-10
Klra17_ENSMUSG00000014543	1.12717e-14	-2.80438	0.026	0.195	1.85758e-10
Grasp_ENSMUSG00000000531	1.31293e-14	-1.5845	0.332	0.516	2.16371e-10
Pgls_ENSMUSG00000031807	1.33971e-14	-1.05961	0.358	0.547	2.20784e-10
Lgals3bp_ENSMUSG00000033880	1.37945e-14	0.59271	0.754	0.58	2.27333e-10
Rps14_ENSMUSG00000024608	1.38131e-14	-0.299277	0.983	0.997	2.2764e-10
Cyfip2_ENSMUSG00000020340	1.48914e-14	-1.09494	0.318	0.503	2.45411e-10
Ccr7_ENSMUSG00000037944	1.49308e-14	-3.6092	0.716	0.781	2.46059e-10
Ywhah_ENSMUSG00000018965	1.51525e-14	-0.677575	0.742	0.836	2.49713e-10
Gnb4_ENSMUSG00000027669	1.56821e-14	-2.20772	0.238	0.428	2.5844e-10
Anpep_ENSMUSG00000039062	1.66307e-14	-1.12574	0.092	0.289	2.74074e-10
Susd6_ENSMUSG00000021133	1.6832e-14	0.907571	0.547	0.338	2.77391e-10
Serpinb10_ENSMUSG00000092572	1.76878e-14	1.88394	0.117	0.021	2.91495e-10
Usb1_ENSMUSG00000031792	1.80849e-14	0.725002	0.464	0.262	2.9804e-10
Uchl3_ENSMUSG00000022111	1.9159e-14	-1.62115	0.132	0.328	3.15741e-10
S100a4_ENSMUSG00000001020	1.98152e-14	0.267309	0.874	0.607	3.26555e-10
Nadk_ENSMUSG00000029063	2.08915e-14	0.696573	0.811	0.642	3.44293e-10
Tnf_ENSMUSG00000024401	2.42861e-14	0.832108	0.33	0.152	4.00234e-10
Jarid2_ENSMUSG00000038518	2.64844e-14	0.683666	0.751	0.595	4.36463e-10
Tmem50a_ENSMUSG00000028822	2.75496e-14	0.520584	0.874	0.773	4.54018e-10
Ighm_ENSMUSG00000076617	2.91408e-14	-0.807833	0.587	0.763	4.8024e-10
Tpi1_ENSMUSG00000023456	3.19391e-14	0.738714	0.777	0.613	5.26356e-10
Irak3_ENSMUSG00000020227	3.19554e-14	1.32734	0.235	0.088	5.26624e-10
Rpl27-ps3_ENSMUSG00000073640	3.36921e-14	-0.380534	0.888	0.945	5.55246e-10
Srgap2_ENSMUSG00000026425	3.59223e-14	0.802925	0.53	0.332	5.92e-10
Rpl31_ENSMUSG00000073702	4.30748e-14	-0.741643	0.868	0.905	7.09873e-10
Ccr5_ENSMUSG00000079227	4.99992e-14	0.462141	0.903	0.77	8.23987e-10
Diaph1_ENSMUSG00000024456	5.16719e-14	0.607776	0.711	0.511	8.51552e-10
Flna_ENSMUSG00000031328	5.61704e-14	0.506953	0.865	0.694	9.25688e-10
Ctnna1_ENSMUSG00000037815	6.34679e-14	-1.11532	0.55	0.677	1.04595e-09
Mrpl33_ENSMUSG00000106918	6.60436e-14	0.728997	0.828	0.711	1.0884e-09
Gas2l3_ENSMUSG00000074802	6.64518e-14	1.53882	0.676	0.529	1.09513e-09
Sri_ENSMUSG00000003161	7.26016e-14	-0.516105	0.848	0.877	1.19647e-09
Slc25a4_ENSMUSG00000031633	7.58253e-14	-0.899486	0.47	0.617	1.2496e-09
Atp5g2_ENSMUSG00000062683	7.67609e-14	-0.574887	0.59	0.762	1.26502e-09
Id2_ENSMUSG00000020644	8.75513e-14	-1.23056	0.725	0.769	1.44284e-09
Pgk1_ENSMUSG00000062070	9.09214e-14	0.556274	0.908	0.772	1.49838e-09
Plek_ENSMUSG00000020120	9.62924e-14	0.54075	0.963	0.914	1.5869e-09
Eef1b2_ENSMUSG00000025967	1.01959e-13	-0.535905	0.745	0.837	1.68028e-09
Dmxl2_ENSMUSG00000041268	1.07922e-13	1.57217	0.117	0.023	1.77855e-09
Rps15a_ENSMUSG00000008683	1.13496e-13	-0.407872	0.897	0.94	1.87042e-09
Tbc1d10c_ENSMUSG00000040247	1.24246e-13	-3.01638	0.183	0.365	2.04758e-09
Eif3f_ENSMUSG00000031029	1.3188e-13	-0.552265	0.673	0.817	2.17338e-09
Nck2_ENSMUSG00000066877	1.3385e-13	-0.982033	0.103	0.295	2.20584e-09
Fbrsl1_ENSMUSG00000043323	1.36967e-13	-1.66896	0.138	0.327	2.25721e-09
Ggh_ENSMUSG00000073987	1.48938e-13	0.988084	0.401	0.22	2.45451e-09
Cirbp_ENSMUSG00000045193	1.49671e-13	-1.3377	0.192	0.393	2.46657e-09
Hif1a_ENSMUSG00000021109	1.59416e-13	0.565553	0.734	0.567	2.62717e-09
Map2k3_ENSMUSG00000018932	1.63159e-13	0.615785	0.728	0.524	2.68887e-09
Atp6v0b_ENSMUSG00000033379	1.65386e-13	0.429372	0.888	0.785	2.72556e-09
Gbp6_ENSMUSG00000104713	1.65686e-13	0.939959	0.307	0.141	2.7305e-09
Btla_ENSMUSG00000052013	1.7337e-13	-2.31948	0.169	0.347	2.85714e-09
Fam46a_ENSMUSG00000032265	1.73811e-13	0.707047	0.53	0.318	2.8644e-09
Cd300a_ENSMUSG00000034652	1.76202e-13	0.555621	0.877	0.828	2.90381e-09
Arid5b_ENSMUSG00000019947	1.84409e-13	0.802535	0.45	0.244	3.03906e-09
Sh3bgrl3_ENSMUSG00000028843	1.8874e-13	-0.282152	0.977	0.984	3.11043e-09
Pfkfb4_ENSMUSG00000025648	2.02959e-13	1.31017	0.272	0.117	3.34476e-09
Pxk_ENSMUSG00000033885	2.14389e-13	0.747611	0.516	0.325	3.53313e-09
Rps13_ENSMUSG00000090862	2.28977e-13	-0.38141	0.917	0.956	3.77354e-09
Gm9843_ENSMUSG00000050299	2.5336e-13	-0.315272	0.948	0.976	4.17537e-09
Il18_ENSMUSG00000039217	2.69111e-13	1.28758	0.284	0.125	4.43495e-09
Gm21860_ENSMUSG00000095366	2.72982e-13	1.28602	0.166	0.048	4.49874e-09
Gm21748_ENSMUSG00000096850	2.72982e-13	1.28602	0.166	0.048	4.49874e-09
Gmfg_ENSMUSG00000060791	2.90398e-13	0.541258	0.765	0.602	4.78575e-09
Gbp3_ENSMUSG00000028268	2.94838e-13	1.04453	0.473	0.282	4.85893e-09
Notch2_ENSMUSG00000027878	2.99869e-13	0.602622	0.911	0.802	4.94184e-09
Dapp1_ENSMUSG00000028159	3.17459e-13	-0.880229	0.57	0.697	5.23172e-09
Slc36a1_ENSMUSG00000020261	3.34455e-13	1.08419	0.413	0.226	5.51181e-09
Arap1_ENSMUSG00000032812	3.90838e-13	0.940164	0.49	0.288	6.44102e-09
Cd79a_ENSMUSG00000003379	3.95691e-13	-1.60178	0.04	0.212	6.52099e-09
Stx3_ENSMUSG00000041488	4.1816e-13	0.865883	0.321	0.151	6.89128e-09
H2-K1_ENSMUSG00000061232	4.68912e-13	-0.576578	1	0.998	7.72768e-09
Mafg_ENSMUSG00000051510	4.76993e-13	1.07022	0.43	0.247	7.86085e-09
Mapkapk3_ENSMUSG00000032577	4.77432e-13	0.78438	0.607	0.404	7.86808e-09
Rplp2_ENSMUSG00000025508	4.85683e-13	-0.488312	0.923	0.966	8.00405e-09
Fam177a_ENSMUSG00000095595	4.88774e-13	-1.75036	0.754	0.807	8.05499e-09
C130026I21Rik_ENSMUSG00000052477	5.02006e-13	-1.16476	0.415	0.576	8.27306e-09
Clec12a_ENSMUSG00000053063	5.08518e-13	0.547784	0.65	0.436	8.38038e-09
Bcl11a_ENSMUSG00000000861	5.09085e-13	-1.43806	0.126	0.314	8.38973e-09
Dram2_ENSMUSG00000027900	5.2568e-13	1.09387	0.524	0.357	8.66321e-09
Trim30d_ENSMUSG00000057596	5.31107e-13	1.04032	0.573	0.374	8.75265e-09
Rpl39_ENSMUSG00000079641	5.31903e-13	-0.459008	0.842	0.904	8.76576e-09
Serpinb8_ENSMUSG00000026315	5.69123e-13	1.63444	0.341	0.184	9.37915e-09
Il10_ENSMUSG00000016529	5.95773e-13	3.34867	0.109	0.021	9.81834e-09
Mafk_ENSMUSG00000018143	6.0324e-13	0.673611	0.55	0.353	9.94139e-09
Rps10_ENSMUSG00000052146	6.23865e-13	-0.366659	0.84	0.9	1.02813e-08
Cacna1s_ENSMUSG00000026407	6.27858e-13	-2.15905	0.063	0.226	1.03471e-08
Bloc1s2_ENSMUSG00000057506	6.58358e-13	-0.652667	0.404	0.585	1.08497e-08
Tcirg1_ENSMUSG00000001750	6.93231e-13	0.586398	0.719	0.545	1.14244e-08
Kmo_ENSMUSG00000039783	6.98331e-13	-1.56906	0.613	0.702	1.15085e-08
Pafah1b3_ENSMUSG00000005447	7.12562e-13	-0.868325	0.496	0.658	1.1743e-08
Ly6d_ENSMUSG00000034634	7.71843e-13	-5.52597	0.029	0.184	1.272e-08
Chrna3_ENSMUSG00000032303	7.75353e-13	0.811496	0.289	0.135	1.27778e-08
Cd163l1_ENSMUSG00000025461	7.8957e-13	0.556852	0.109	0.021	1.30121e-08
Siglecg_ENSMUSG00000030468	8.23858e-13	-1.91206	0.12	0.302	1.35772e-08
Arhgef6_ENSMUSG00000031133	8.44204e-13	-0.953599	0.284	0.467	1.39125e-08
Ciita_ENSMUSG00000022504	8.75154e-13	-1.16353	0.398	0.555	1.44225e-08
Ifi209_ENSMUSG00000043263	9.2554e-13	0.849281	0.713	0.592	1.52529e-08
Klrb1b_ENSMUSG00000079298	9.3635e-13	-2.42752	0.115	0.286	1.5431e-08
Cxcl3_ENSMUSG00000029379	9.42058e-13	4.78126	0.109	0.022	1.55251e-08
Rpl6_ENSMUSG00000029614	9.64044e-13	-0.362194	0.931	0.956	1.58874e-08
Rpl12_ENSMUSG00000038900	1.00859e-12	-0.513585	0.736	0.839	1.66216e-08
Fmnl2_ENSMUSG00000036053	1.02372e-12	-1.6729	0.092	0.268	1.68709e-08
Sdc3_ENSMUSG00000025743	1.02727e-12	0.665693	0.659	0.478	1.69293e-08
Apol7c_ENSMUSG00000044309	1.04259e-12	-5.29947	0.069	0.237	1.71819e-08
2010111I01Rik_ENSMUSG00000021458	1.05664e-12	1.21666	0.35	0.184	1.74134e-08
Lyn_ENSMUSG00000042228	1.09598e-12	0.456002	0.862	0.745	1.80617e-08
Bach1_ENSMUSG00000025612	1.12174e-12	0.656312	0.516	0.325	1.84862e-08
P2ry6_ENSMUSG00000048779	1.12792e-12	0.951191	0.404	0.219	1.85882e-08
Rpl37a_ENSMUSG00000046330	1.16243e-12	-0.300566	0.963	0.991	1.91569e-08
Rpl26_ENSMUSG00000060938	1.17401e-12	-0.388375	0.946	0.962	1.93477e-08
St6galnac4_ENSMUSG00000079442	1.21492e-12	0.773276	0.415	0.229	2.00219e-08
Heatr1_ENSMUSG00000050244	1.33458e-12	0.940431	0.35	0.179	2.19939e-08
Ywhaq_ENSMUSG00000076432	1.37033e-12	-0.666774	0.705	0.826	2.2583e-08
Insig1_ENSMUSG00000045294	1.39543e-12	0.850945	0.794	0.71	2.29966e-08
Paqr7_ENSMUSG00000037348	1.56271e-12	-0.787569	0.544	0.69	2.57535e-08
Abcc5_ENSMUSG00000022822	1.64777e-12	0.918151	0.261	0.11	2.71553e-08
Siglech_ENSMUSG00000051504	1.65549e-12	-4.55315	0.106	0.279	2.72825e-08
Cln8_ENSMUSG00000026317	1.76757e-12	1.38543	0.479	0.332	2.91296e-08
Cd37_ENSMUSG00000030798	1.8373e-12	-1.25446	0.375	0.55	3.02787e-08
Arpp19_ENSMUSG00000007656	1.85039e-12	-0.431562	0.63	0.793	3.04944e-08
Wdfy3_ENSMUSG00000043940	1.96029e-12	0.761674	0.312	0.149	3.23056e-08
Ifit2_ENSMUSG00000045932	1.97955e-12	1.35967	0.318	0.156	3.2623e-08
Tmem51_ENSMUSG00000040616	1.99385e-12	0.715073	0.404	0.215	3.28586e-08
Gm8186_ENSMUSG00000049124	2.10919e-12	-0.686801	0.605	0.742	3.47594e-08
Mmp14_ENSMUSG00000000957	2.15904e-12	0.983436	0.289	0.134	3.5581e-08
Klf10_ENSMUSG00000037465	2.28876e-12	0.824974	0.479	0.294	3.77187e-08
Casp1_ENSMUSG00000025888	2.35423e-12	0.672426	0.481	0.299	3.87976e-08
Klra8_ENSMUSG00000089727	2.35549e-12	-4.73365	0.011	0.148	3.88185e-08
Ripk2_ENSMUSG00000041135	2.46113e-12	0.744586	0.418	0.238	4.05595e-08
Nedd4_ENSMUSG00000032216	2.63311e-12	-2.33743	0.352	0.511	4.33937e-08
Il21r_ENSMUSG00000030745	2.63883e-12	-1.31416	0.519	0.644	4.34878e-08
Tmbim1_ENSMUSG00000006301	2.64022e-12	0.556804	0.994	0.986	4.35108e-08
Akap13_ENSMUSG00000066406	2.6896e-12	-0.436845	0.722	0.837	4.43246e-08
Eef2_ENSMUSG00000034994	2.7869e-12	-0.436082	0.937	0.95	4.59281e-08
Nod1_ENSMUSG00000038058	2.79501e-12	1.23701	0.307	0.149	4.60617e-08
Rps12-ps3_ENSMUSG00000067038	2.80348e-12	-0.632206	0.507	0.684	4.62014e-08
Smc6_ENSMUSG00000020608	2.9186e-12	-0.714993	0.456	0.639	4.80986e-08
Wsb1_ENSMUSG00000017677	3.01335e-12	0.419005	0.765	0.584	4.96601e-08
Ptpro_ENSMUSG00000030223	3.02882e-12	0.601884	0.487	0.3	4.99149e-08
Smpdl3b_ENSMUSG00000028885	3.15014e-12	1.8973	0.138	0.037	5.19143e-08
Kcna3_ENSMUSG00000047959	3.2968e-12	1.00835	0.223	0.086	5.43313e-08
5830411N06Rik_ENSMUSG00000054672	3.29791e-12	-0.559116	0.112	0.024	5.43496e-08
Adgre4_ENSMUSG00000032915	3.45349e-12	1.35534	0.284	0.135	5.69135e-08
Fgd2_ENSMUSG00000024013	3.51491e-12	-1.2414	0.415	0.555	5.79256e-08
Gbp2_ENSMUSG00000028270	3.56404e-12	1.09128	0.593	0.405	5.87353e-08
Tnfsf12_ENSMUSG00000097328	3.56704e-12	1.07433	0.146	0.04	5.87848e-08
Tmem38b_ENSMUSG00000028420	3.56873e-12	1.567	0.284	0.134	5.88127e-08
C1ra_ENSMUSG00000055172	3.77823e-12	1.77067	0.158	0.048	6.22653e-08
Clec9a_ENSMUSG00000046080	3.88872e-12	-2.32295	0.095	0.257	6.4086e-08
Anxa1_ENSMUSG00000024659	4.30748e-12	0.835949	0.679	0.515	7.09873e-08
Adam8_ENSMUSG00000025473	4.35412e-12	0.698838	0.685	0.471	7.17559e-08
Rpl28_ENSMUSG00000030432	4.37279e-12	-0.51672	0.891	0.906	7.20636e-08
Daglb_ENSMUSG00000039206	4.46847e-12	0.808258	0.315	0.152	7.36405e-08
Pld4_ENSMUSG00000052160	4.5945e-12	0.266634	0.943	0.771	7.57174e-08
Parp12_ENSMUSG00000038507	4.72803e-12	0.848057	0.404	0.22	7.79179e-08
Ero1l_ENSMUSG00000021831	4.72858e-12	1.22287	0.464	0.289	7.7927e-08
Rpl22_ENSMUSG00000028936	4.73994e-12	-0.444908	0.702	0.806	7.81141e-08
Poglut1_ENSMUSG00000034064	4.85718e-12	-1.81971	0.163	0.338	8.00463e-08
Acap1_ENSMUSG00000001588	5.27508e-12	-2.2872	0.209	0.373	8.69333e-08
Itm2c_ENSMUSG00000026223	5.37612e-12	-0.771768	0.665	0.767	8.85984e-08
Hpse_ENSMUSG00000035273	5.45064e-12	0.766837	0.41	0.235	8.98265e-08
Bmyc_ENSMUSG00000049086	5.93414e-12	-1.67844	0.074	0.239	9.77947e-08
Gtpbp1_ENSMUSG00000042535	5.9791e-12	-1.14913	0.292	0.475	9.85356e-08
Hpcal1_ENSMUSG00000071379	6.26437e-12	0.592205	0.662	0.475	1.03237e-07
Cox7a2l_ENSMUSG00000024248	6.37912e-12	-0.534016	0.539	0.691	1.05128e-07
Strbp_ENSMUSG00000026915	7.26256e-12	-1.26797	0.633	0.723	1.19687e-07
Fem1c_ENSMUSG00000033319	7.41041e-12	0.803374	0.63	0.437	1.22124e-07
Vamp4_ENSMUSG00000026696	7.6162e-12	0.768381	0.553	0.384	1.25515e-07
Mid1_ENSMUSG00000035299	8.0757e-12	0.567032	0.45	0.277	1.33087e-07
Nufip1_ENSMUSG00000022009	8.10016e-12	1.1185	0.622	0.458	1.33491e-07
1700025G04Rik_ENSMUSG00000032666	8.14483e-12	-1.27412	0.37	0.545	1.34227e-07
Pik3ap1_ENSMUSG00000025017	8.23654e-12	0.54145	0.579	0.378	1.35738e-07
Chmp2a_ENSMUSG00000033916	8.69375e-12	0.373244	0.837	0.713	1.43273e-07
D17Wsu92e_ENSMUSG00000056692	9.05082e-12	0.594457	0.696	0.527	1.49157e-07
Klri1_ENSMUSG00000067610	9.20871e-12	-2.48106	0.032	0.175	1.5176e-07
Icosl_ENSMUSG00000000732	9.25113e-12	-1.08069	0.198	0.394	1.52459e-07
Tbxas1_ENSMUSG00000029925	9.78059e-12	0.954959	0.387	0.212	1.61184e-07
Ddx58_ENSMUSG00000040296	1.00963e-11	0.936615	0.352	0.187	1.66387e-07
Hmgb1_ENSMUSG00000066551	1.0896e-11	-0.443872	0.905	0.953	1.79566e-07
Fndc3a_ENSMUSG00000033487	1.113e-11	0.522633	0.662	0.5	1.83423e-07
C130050O18Rik_ENSMUSG00000044092	1.1149e-11	1.04147	0.181	0.062	1.83736e-07
Ly86_ENSMUSG00000021423	1.18847e-11	0.475671	0.88	0.762	1.9586e-07
Cxx1a_ENSMUSG00000067925	1.27569e-11	-1.40972	0.06	0.215	2.10233e-07
Rpl23_ENSMUSG00000071415	1.321e-11	-0.303062	0.954	0.984	2.17702e-07
Grk5_ENSMUSG00000003228	1.3379e-11	0.975071	0.183	0.064	2.20485e-07
Dstn_ENSMUSG00000015932	1.35412e-11	0.442298	0.633	0.43	2.2316e-07
Frrs1_ENSMUSG00000033386	1.42074e-11	0.909461	0.516	0.36	2.34138e-07
Tmem131l_ENSMUSG00000033767	1.45203e-11	-1.22057	0.312	0.473	2.39295e-07
Ighd_ENSMUSG00000104213	1.45634e-11	-1.16151	0.034	0.183	2.40006e-07
Lrp12_ENSMUSG00000022305	1.47643e-11	1.6628	0.126	0.033	2.43316e-07
Sdc1_ENSMUSG00000020592	1.52631e-11	2.66698	0.149	0.047	2.51537e-07
Cltc_ENSMUSG00000047126	1.57796e-11	0.591565	0.799	0.66	2.60047e-07
Pou2f2_ENSMUSG00000008496	1.84058e-11	1.23323	0.547	0.395	3.03327e-07
Etf1_ENSMUSG00000024360	1.85119e-11	0.558958	0.708	0.503	3.05075e-07
Zfp36l1_ENSMUSG00000021127	1.85302e-11	-0.811345	0.673	0.799	3.05378e-07
Anxa5_ENSMUSG00000027712	1.87504e-11	0.504747	0.88	0.806	3.09006e-07
Car2_ENSMUSG00000027562	1.90588e-11	-3.03181	0.049	0.196	3.1409e-07
Arhgap5_ENSMUSG00000035133	1.95837e-11	-1.21654	0.095	0.261	3.22739e-07
Cish_ENSMUSG00000032578	2.08249e-11	0.832315	0.418	0.237	3.43195e-07
Ncr1_ENSMUSG00000062524	2.09683e-11	-4.66051	0.014	0.143	3.45558e-07
Dynll2_ENSMUSG00000020483	2.19648e-11	-1.30053	0.149	0.321	3.61981e-07
Ptger2_ENSMUSG00000037759	2.2826e-11	1.55029	0.123	0.031	3.76173e-07
Lmna_ENSMUSG00000028063	2.28356e-11	0.672822	0.539	0.364	3.76331e-07
BC035044_ENSMUSG00000090164	2.31273e-11	-1.4768	0.138	0.308	3.81138e-07
Nrros_ENSMUSG00000052384	2.70285e-11	0.330344	0.88	0.765	4.4543e-07
Tpm1_ENSMUSG00000032366	2.78175e-11	-1.43894	0.387	0.532	4.58433e-07
Ccdc71l_ENSMUSG00000090946	2.86325e-11	0.922031	0.287	0.139	4.71864e-07
Hbegf_ENSMUSG00000024486	2.905e-11	2.071	0.123	0.032	4.78744e-07
Cxcr4_ENSMUSG00000045382	2.97051e-11	0.415592	0.521	0.323	4.89539e-07
Foxp4_ENSMUSG00000023991	2.98132e-11	-1.37744	0.057	0.208	4.91321e-07
Trim35_ENSMUSG00000022043	3.153e-11	-1.69755	0.309	0.444	5.19615e-07
Pim1_ENSMUSG00000024014	3.46231e-11	0.394975	0.968	0.932	5.70589e-07
Vat1_ENSMUSG00000034993	3.46866e-11	0.56634	0.264	0.121	5.71636e-07
Pxn_ENSMUSG00000029528	3.58731e-11	0.709174	0.562	0.392	5.91189e-07
Paxbp1_ENSMUSG00000022974	3.73857e-11	-0.610171	0.367	0.545	6.16116e-07
Tpp1_ENSMUSG00000030894	3.76987e-11	0.736497	0.479	0.31	6.21275e-07
Emp1_ENSMUSG00000030208	3.84762e-11	0.877065	0.39	0.228	6.34088e-07
Cd200_ENSMUSG00000022661	4.14716e-11	-2.95078	0.166	0.323	6.83452e-07
Hnrnpll_ENSMUSG00000024095	4.3263e-11	0.94309	0.438	0.269	7.12975e-07
Tnfrsf12a_ENSMUSG00000023905	4.54437e-11	1.0515	0.278	0.132	7.48913e-07
Eif4e_ENSMUSG00000028156	4.60467e-11	0.337239	1	0.993	7.5885e-07
Clcn7_ENSMUSG00000036636	4.63343e-11	0.49878	0.404	0.227	7.6359e-07
Rnf122_ENSMUSG00000039328	4.77802e-11	-1.98464	0.023	0.155	7.87418e-07
Il27_ENSMUSG00000044701	4.84691e-11	1.98254	0.129	0.036	7.98771e-07
Ndel1_ENSMUSG00000018736	4.85854e-11	0.493476	0.811	0.683	8.00687e-07
Tfec_ENSMUSG00000029553	4.99156e-11	1.97666	0.103	0.023	8.22609e-07
Rab43_ENSMUSG00000030055	5.26498e-11	-0.942726	0.484	0.616	8.67669e-07
Tnfsf14_ENSMUSG00000005824	5.37719e-11	1.29861	0.175	0.062	8.86161e-07
Glrx_ENSMUSG00000021591	5.45627e-11	0.788323	0.564	0.397	8.99193e-07
Slc31a2_ENSMUSG00000066152	5.82098e-11	1.01988	0.639	0.511	9.59297e-07
Tor3a_ENSMUSG00000060519	5.82153e-11	0.699118	0.533	0.349	9.59388e-07
Lilra6_ENSMUSG00000030427	5.92082e-11	0.868556	0.473	0.299	9.75751e-07
Slc25a5_ENSMUSG00000016319	6.06335e-11	0.294196	0.971	0.925	9.9924e-07
Batf3_ENSMUSG00000026630	6.38502e-11	-1.054	0.195	0.372	1.05225e-06
Stat4_ENSMUSG00000062939	6.57805e-11	-2.31191	0.321	0.453	1.08406e-06
Ap3s1_ENSMUSG00000024480	6.7681e-11	0.706991	0.596	0.437	1.11538e-06
Prdx1_ENSMUSG00000028691	7.07501e-11	0.486277	0.937	0.876	1.16596e-06
Il1a_ENSMUSG00000027399	7.46094e-11	1.96607	0.178	0.064	1.22956e-06
Card11_ENSMUSG00000036526	7.55485e-11	-2.25127	0.08	0.229	1.24504e-06
Trim25_ENSMUSG00000000275	7.64475e-11	0.470748	0.814	0.68	1.25986e-06
Arpc5l_ENSMUSG00000026755	7.76771e-11	-0.66323	0.33	0.507	1.28012e-06
Ssrp1_ENSMUSG00000027067	7.80324e-11	-0.886097	0.321	0.492	1.28597e-06
Tmbim6_ENSMUSG00000023010	7.88125e-11	0.298696	1	0.987	1.29883e-06
Fgfr1_ENSMUSG00000031565	7.88674e-11	-1.8402	0.023	0.153	1.29973e-06
Gapdh_ENSMUSG00000057666	8.10456e-11	0.391604	0.96	0.949	1.33563e-06
Acadl_ENSMUSG00000026003	8.14671e-11	-1.12155	0.344	0.487	1.34258e-06
Dnajc8_ENSMUSG00000054405	8.18092e-11	-0.589085	0.61	0.731	1.34821e-06
Glcci1_ENSMUSG00000029638	8.3589e-11	-1.86533	0.083	0.239	1.37755e-06
Myo1g_ENSMUSG00000020437	8.63034e-11	-0.59028	0.745	0.805	1.42228e-06
Pdpn_ENSMUSG00000028583	8.92469e-11	3.6396	0.117	0.031	1.47079e-06
Cmtr1_ENSMUSG00000024019	9.49132e-11	-1.01613	0.384	0.536	1.56417e-06
Xaf1_ENSMUSG00000040483	9.86391e-11	0.877681	0.739	0.637	1.62557e-06
Aebp2_ENSMUSG00000030232	1.00672e-10	-1.37284	0.264	0.416	1.65907e-06
Rps29_ENSMUSG00000034892	1.02413e-10	-0.391514	0.966	0.995	1.68777e-06
Dhx58_ENSMUSG00000017830	1.06183e-10	0.606468	0.447	0.263	1.74989e-06
Adam17_ENSMUSG00000052593	1.0663e-10	0.438512	0.616	0.416	1.75726e-06
Dhx34_ENSMUSG00000006019	1.07441e-10	1.01113	0.175	0.063	1.77062e-06
Tnfrsf18_ENSMUSG00000041954	1.08327e-10	-2.33475	0.146	0.295	1.78523e-06
Rtcb_ENSMUSG00000001783	1.20111e-10	-1.17567	0.327	0.468	1.97943e-06
Itgam_ENSMUSG00000108596	1.214e-10	1.8982	0.12	0.032	2.00068e-06
Grina_ENSMUSG00000022564	1.33108e-10	0.78223	0.602	0.423	2.19363e-06
Tmem104_ENSMUSG00000045980	1.36221e-10	0.822154	0.266	0.124	2.24492e-06
Zfand2a_ENSMUSG00000053581	1.42031e-10	0.736053	0.418	0.257	2.34067e-06
Ptprs_ENSMUSG00000013236	1.49361e-10	-1.62737	0.146	0.301	2.46147e-06
Tmtc2_ENSMUSG00000036019	1.52218e-10	-1.39383	0.049	0.187	2.50855e-06
Klrb1c_ENSMUSG00000030325	1.57891e-10	-3.18224	0.034	0.166	2.60205e-06
Stoml1_ENSMUSG00000032333	1.63926e-10	-1.86795	0.089	0.243	2.70151e-06
Stk4_ENSMUSG00000018209	1.68239e-10	-0.685151	0.527	0.665	2.77258e-06
Man1b1_ENSMUSG00000036646	1.70014e-10	-0.873908	0.201	0.384	2.80182e-06
Stard3_ENSMUSG00000018167	1.70132e-10	0.635866	0.467	0.296	2.80377e-06
Ndufa6_ENSMUSG00000022450	1.7106e-10	-0.451964	0.811	0.837	2.81907e-06
C1qbp_ENSMUSG00000018446	1.8194e-10	-1.05643	0.275	0.436	2.99837e-06
Ifit3b_ENSMUSG00000062488	1.83136e-10	1.4646	0.252	0.12	3.01808e-06
Pf4_ENSMUSG00000029373	1.99157e-10	2.60205	0.132	0.039	3.2821e-06
Gch1_ENSMUSG00000037580	2.0013e-10	0.607055	0.636	0.479	3.29814e-06
Fnip2_ENSMUSG00000061175	2.02613e-10	0.978967	0.418	0.268	3.33906e-06
Ivns1abp_ENSMUSG00000023150	2.04755e-10	-0.933088	0.553	0.659	3.37436e-06
Nectin1_ENSMUSG00000032012	2.05763e-10	-0.808397	0.049	0.19	3.39097e-06
Fndc3b_ENSMUSG00000039286	2.10261e-10	0.640905	0.278	0.133	3.4651e-06
Jak2_ENSMUSG00000024789	2.11217e-10	-0.678464	0.536	0.659	3.48085e-06
Nudt17_ENSMUSG00000028100	2.15059e-10	-4.01806	0.115	0.261	3.54417e-06
Slc35f6_ENSMUSG00000029175	2.1522e-10	0.698328	0.404	0.239	3.54682e-06
Prex1_ENSMUSG00000039621	2.39786e-10	-1.02015	0.51	0.632	3.95168e-06
Mreg_ENSMUSG00000039395	2.39979e-10	-2.43927	0.143	0.289	3.95485e-06
Gpsm2_ENSMUSG00000027883	2.42761e-10	1.06449	0.112	0.028	4.00071e-06
Rftn1_ENSMUSG00000039316	2.56201e-10	-1.10343	0.401	0.548	4.22219e-06
P2ry14_ENSMUSG00000036381	2.64484e-10	-1.44002	0.092	0.244	4.3587e-06
Rnaset2b_ENSMUSG00000094724	2.65492e-10	-0.543461	0.885	0.917	4.37531e-06
Fam213b_ENSMUSG00000029059	2.69076e-10	1.04348	0.189	0.074	4.43437e-06
Stk40_ENSMUSG00000042608	2.71121e-10	0.581549	0.536	0.359	4.46807e-06
Birc2_ENSMUSG00000057367	2.73186e-10	-1.17283	0.315	0.453	4.50211e-06
Tpst1_ENSMUSG00000034118	2.76498e-10	1.05546	0.321	0.174	4.55668e-06
Atp2a3_ENSMUSG00000020788	2.7845e-10	-1.01146	0.14	0.308	4.58886e-06
Cfh_ENSMUSG00000026365	2.84766e-10	1.11017	0.241	0.109	4.69295e-06
Phlda1_ENSMUSG00000020205	2.93085e-10	0.847767	0.378	0.221	4.83005e-06
Ppm1m_ENSMUSG00000020253	2.9688e-10	-1.05888	0.315	0.462	4.89259e-06
Errfi1_ENSMUSG00000028967	3.0285e-10	1.2581	0.401	0.24	4.99097e-06
Pygl_ENSMUSG00000021069	3.07383e-10	0.621916	0.35	0.189	5.06567e-06
Ptp4a1_ENSMUSG00000026064	3.15931e-10	0.526307	0.891	0.808	5.20655e-06
Cystm1_ENSMUSG00000046727	3.19463e-10	-2.70284	0.054	0.189	5.26476e-06
Tmem120a_ENSMUSG00000039886	3.19479e-10	0.996533	0.327	0.178	5.26501e-06
Gm43796_ENSMUSG00000107169	3.63499e-10	0.596881	0.318	0.172	5.99047e-06
Gng5_ENSMUSG00000068523	3.66647e-10	0.347483	0.917	0.856	6.04234e-06
H2-Q10_ENSMUSG00000067235	3.74804e-10	-0.751787	0.691	0.791	6.17677e-06
Rap1b_ENSMUSG00000052681	3.7743e-10	0.343611	0.963	0.921	6.22004e-06
Slc4a8_ENSMUSG00000023032	3.89427e-10	-3.09567	0.083	0.225	6.41776e-06
Rab7_ENSMUSG00000079477	3.89692e-10	0.402686	0.974	0.921	6.42212e-06
Lipa_ENSMUSG00000024781	3.95712e-10	0.557908	0.547	0.363	6.52133e-06
Hilpda_ENSMUSG00000043421	4.13784e-10	0.957146	0.542	0.37	6.81917e-06
Flt1_ENSMUSG00000029648	4.28479e-10	1.39531	0.324	0.187	7.06134e-06
Il17ra_ENSMUSG00000002897	4.32421e-10	0.793499	0.691	0.52	7.12629e-06
Pold1_ENSMUSG00000038644	4.32499e-10	-1.20421	0.066	0.206	7.12758e-06
Dek_ENSMUSG00000021377	4.45089e-10	-0.372581	0.65	0.782	7.33507e-06
Dgkg_ENSMUSG00000022861	4.52255e-10	1.58091	0.172	0.067	7.45317e-06
Rps28_ENSMUSG00000067288	4.56014e-10	-0.503509	0.937	0.959	7.51511e-06
Esd_ENSMUSG00000021996	4.73821e-10	0.551673	0.751	0.603	7.80857e-06
Upf3b_ENSMUSG00000036572	4.97787e-10	-0.81161	0.074	0.226	8.20354e-06
Vrk1_ENSMUSG00000021115	5.12418e-10	-0.806083	0.284	0.456	8.44465e-06
Arhgef40_ENSMUSG00000004562	5.21143e-10	-3.05006	0.043	0.171	8.58844e-06
Mapkapk2_ENSMUSG00000016528	5.22938e-10	0.399395	0.633	0.449	8.61803e-06
P2rx4_ENSMUSG00000029470	5.4154e-10	0.555901	0.628	0.489	8.92459e-06
Ddr1_ENSMUSG00000003534	5.66067e-10	-2.0586	0.023	0.142	9.32878e-06
Mitf_ENSMUSG00000035158	5.83021e-10	0.468164	0.129	0.038	9.60818e-06
Atrx_ENSMUSG00000031229	5.83762e-10	-0.447481	0.633	0.757	9.6204e-06
Atp2a2_ENSMUSG00000029467	6.00772e-10	0.64748	0.708	0.561	9.90072e-06
Mcfd2_ENSMUSG00000024150	6.04606e-10	0.83761	0.444	0.276	9.96391e-06
Ell_ENSMUSG00000070002	6.59175e-10	0.877984	0.289	0.149	1.08632e-05
Arhgap26_ENSMUSG00000036452	6.60241e-10	0.506176	0.682	0.531	1.08808e-05
Fnip1_ENSMUSG00000035992	6.65727e-10	0.488245	0.51	0.325	1.09712e-05
Polr2e_ENSMUSG00000004667	6.74951e-10	-0.849926	0.367	0.515	1.11232e-05
Mthfd2_ENSMUSG00000005667	6.83793e-10	-0.854041	0.275	0.436	1.12689e-05
4930523C07Rik_ENSMUSG00000090394	6.90881e-10	-0.733883	0.269	0.45	1.13857e-05
Supt4a_ENSMUSG00000020485	7.12009e-10	-0.506216	0.645	0.739	1.17339e-05
Rgs12_ENSMUSG00000029101	7.18936e-10	-2.42793	0.032	0.153	1.18481e-05
Rab5c_ENSMUSG00000019173	7.37495e-10	0.422094	0.556	0.391	1.21539e-05
Fscn1_ENSMUSG00000029581	7.46261e-10	-4.50232	0.209	0.347	1.22984e-05
Slc35e4_ENSMUSG00000048807	7.49886e-10	0.901923	0.223	0.099	1.23581e-05
Zbtb20_ENSMUSG00000022708	7.51206e-10	-1.33303	0.332	0.491	1.23799e-05
Cdc37_ENSMUSG00000019471	7.53653e-10	-0.527369	0.754	0.837	1.24202e-05
Zfand5_ENSMUSG00000024750	8.2646e-10	0.546415	0.851	0.719	1.36201e-05
Lpcat1_ENSMUSG00000021608	8.31272e-10	-1.63049	0.203	0.353	1.36994e-05
Ap2a2_ENSMUSG00000002957	8.83474e-10	0.468682	0.765	0.602	1.45596e-05
Man2a1_ENSMUSG00000024085	8.92988e-10	1.00997	0.338	0.188	1.47164e-05
Cdc42ep2_ENSMUSG00000045664	1.01473e-09	1.48459	0.166	0.062	1.67228e-05
Set_ENSMUSG00000054766	1.03384e-09	-0.427791	0.811	0.882	1.70377e-05
Acp2_ENSMUSG00000002103	1.0545e-09	0.822117	0.447	0.3	1.73781e-05
Tbp_ENSMUSG00000014767	1.07138e-09	-0.787608	0.542	0.728	1.76564e-05
Tpcn2_ENSMUSG00000048677	1.12133e-09	0.9582	0.195	0.081	1.84794e-05
Ppt1_ENSMUSG00000028657	1.14909e-09	-0.368762	0.814	0.626	1.89369e-05
Cers6_ENSMUSG00000027035	1.16384e-09	0.408644	0.642	0.442	1.918e-05
Iscu_ENSMUSG00000025825	1.21621e-09	-0.848752	0.794	0.824	2.00431e-05
Gm6377_ENSMUSG00000048621	1.29051e-09	0.382547	0.662	0.469	2.12676e-05
Cxx1c_ENSMUSG00000051851	1.3033e-09	-1.96271	0.034	0.155	2.14784e-05
Ezh2_ENSMUSG00000029687	1.41113e-09	-1.28751	0.143	0.292	2.32554e-05
Snn_ENSMUSG00000037972	1.43475e-09	-1.65488	0.02	0.135	2.36447e-05
Tuba1c_ENSMUSG00000043091	1.45547e-09	0.420872	0.791	0.662	2.39861e-05
Zfp366_ENSMUSG00000050919	1.46969e-09	-2.12683	0.02	0.132	2.42205e-05
Map3k14_ENSMUSG00000020941	1.51109e-09	-0.78206	0.367	0.498	2.49027e-05
Ptgir_ENSMUSG00000043017	1.55332e-09	1.3114	0.117	0.035	2.55986e-05
Ccdc167_ENSMUSG00000024018	1.5549e-09	-1.06524	0.166	0.328	2.56248e-05
Nme1_ENSMUSG00000037601	1.55814e-09	0.309266	0.754	0.602	2.56781e-05
Gabarap_ENSMUSG00000018567	1.56366e-09	0.300507	0.928	0.881	2.57691e-05
1110008F13Rik_ENSMUSG00000027637	1.61807e-09	0.56249	0.688	0.55	2.66658e-05
Klra7_ENSMUSG00000067599	1.61986e-09	-5.31663	0.026	0.142	2.66953e-05
Lair1_ENSMUSG00000055541	1.64552e-09	0.507037	0.447	0.283	2.71182e-05
Ap1s2_ENSMUSG00000031367	1.64862e-09	0.940689	0.424	0.27	2.71693e-05
Rgs1_ENSMUSG00000026358	1.65019e-09	-0.953127	0.53	0.62	2.71951e-05
Bcl3_ENSMUSG00000053175	1.68024e-09	0.566457	0.521	0.35	2.76903e-05
Immp1l_ENSMUSG00000042670	1.72798e-09	-0.97921	0.115	0.265	2.84771e-05
Nsmaf_ENSMUSG00000028245	1.7499e-09	-1.03353	0.249	0.395	2.88383e-05
Pdia6_ENSMUSG00000020571	1.7716e-09	0.346589	0.868	0.718	2.91959e-05
Prdx6_ENSMUSG00000026701	1.782e-09	0.581938	0.814	0.667	2.93674e-05
Cd82_ENSMUSG00000027215	1.79067e-09	-1.40766	0.464	0.551	2.95102e-05
Adcy6_ENSMUSG00000022994	1.79829e-09	-1.83571	0.149	0.298	2.96358e-05
Fam111a_ENSMUSG00000024691	2.10362e-09	0.656897	0.37	0.213	3.46676e-05
Sppl2a_ENSMUSG00000027366	2.10588e-09	0.572128	0.728	0.595	3.4705e-05
P4ha1_ENSMUSG00000019916	2.16047e-09	0.954697	0.682	0.605	3.56046e-05
Mical3_ENSMUSG00000051586	2.18265e-09	-2.13189	0.026	0.141	3.59701e-05
Pla2g16_ENSMUSG00000060675	2.3221e-09	-1.46881	0.352	0.462	3.82682e-05
Rps21_ENSMUSG00000039001	2.33781e-09	-0.391319	0.814	0.886	3.85272e-05
Aff3_ENSMUSG00000037138	2.37485e-09	-1.8839	0.023	0.135	3.91376e-05
Ptp4a3_ENSMUSG00000059895	2.37962e-09	-0.869541	0.433	0.577	3.92161e-05
Itgal_ENSMUSG00000030830	2.42144e-09	0.504432	0.625	0.456	3.99054e-05
Adgrg5_ENSMUSG00000061577	2.42655e-09	-2.31967	0.126	0.265	3.99896e-05
Arhgap22_ENSMUSG00000063506	2.47139e-09	-2.55649	0.103	0.237	4.07285e-05
Tmem164_ENSMUSG00000047045	2.47281e-09	0.823803	0.324	0.179	4.07519e-05
Nol7_ENSMUSG00000063200	2.48868e-09	-0.600212	0.473	0.625	4.10135e-05
Abhd2_ENSMUSG00000039202	2.56415e-09	-0.510697	0.479	0.653	4.22573e-05
Ube2d3_ENSMUSG00000078578	2.62552e-09	0.261668	0.951	0.93	4.32686e-05
Cd36_ENSMUSG00000002944	2.67675e-09	1.22651	0.375	0.221	4.41128e-05
Evl_ENSMUSG00000021262	2.74251e-09	0.916883	0.467	0.301	4.51965e-05
Klra4_ENSMUSG00000079852	2.80518e-09	-4.9518	0.023	0.134	4.62293e-05
Kras_ENSMUSG00000030265	2.8248e-09	0.671591	0.693	0.574	4.65527e-05
Rnase6_ENSMUSG00000021880	2.87731e-09	-0.852329	0.372	0.521	4.74181e-05
H2-Ke6_ENSMUSG00000073422	2.87867e-09	-0.933855	0.212	0.37	4.74405e-05
Braf_ENSMUSG00000002413	2.96496e-09	0.844738	0.507	0.362	4.88625e-05
Plscr1_ENSMUSG00000032369	3.02865e-09	-2.05447	0.315	0.426	4.99122e-05
Tlr13_ENSMUSG00000033777	3.08559e-09	1.00038	0.327	0.187	5.08506e-05
Cntrl_ENSMUSG00000057110	3.24407e-09	-0.715979	0.493	0.625	5.34622e-05
A530064D06Rik_ENSMUSG00000043939	3.24808e-09	1.34676	0.218	0.098	5.35283e-05
H2afy_ENSMUSG00000015937	3.51408e-09	-0.446611	0.851	0.898	5.79121e-05
Nap1l1_ENSMUSG00000058799	3.67699e-09	-0.546174	0.61	0.71	6.05969e-05
Tyk2_ENSMUSG00000032175	3.71242e-09	-0.979976	0.344	0.487	6.11807e-05
Atpif1_ENSMUSG00000054428	3.74776e-09	-0.498266	0.88	0.889	6.17631e-05
Gng10_ENSMUSG00000038607	3.78054e-09	-0.689818	0.593	0.675	6.23033e-05
Aimp1_ENSMUSG00000028029	3.84239e-09	-0.769719	0.158	0.322	6.33226e-05
Pik3r6_ENSMUSG00000046207	3.89191e-09	0.869488	0.275	0.144	6.41387e-05
Taf1_ENSMUSG00000031314	3.9518e-09	-0.482864	0.484	0.626	6.51257e-05
Gem_ENSMUSG00000028214	4.07742e-09	-2.37787	0.126	0.268	6.71959e-05
Sema7a_ENSMUSG00000038264	4.07889e-09	-1.68776	0.006	0.103	6.72201e-05
Gm10553_ENSMUSG00000073631	4.20475e-09	-1.47318	0.129	0.274	6.92942e-05
Cflar_ENSMUSG00000026031	4.22287e-09	0.382871	0.894	0.82	6.95929e-05
Rab3il1_ENSMUSG00000024663	4.28425e-09	0.720365	0.266	0.134	7.06044e-05
Tmem86a_ENSMUSG00000010307	4.35322e-09	0.855392	0.192	0.08	7.1741e-05
Epb41l1_ENSMUSG00000027624	4.52063e-09	0.896302	0.14	0.049	7.44999e-05
Fyn_ENSMUSG00000019843	4.57725e-09	-0.742652	0.464	0.596	7.54331e-05
Pkp3_ENSMUSG00000054065	4.68104e-09	-1.49122	0.178	0.315	7.71435e-05
Tbc1d2b_ENSMUSG00000037410	4.86174e-09	0.939839	0.324	0.192	8.01215e-05
Fh1_ENSMUSG00000026526	4.93727e-09	-1.17209	0.266	0.419	8.13662e-05
Phf23_ENSMUSG00000018572	5.14386e-09	0.64253	0.375	0.228	8.47709e-05
Ptpn1_ENSMUSG00000027540	5.14624e-09	0.446759	0.828	0.706	8.48101e-05
Limd2_ENSMUSG00000040699	5.19313e-09	-0.84893	0.748	0.778	8.55828e-05
Avpi1_ENSMUSG00000018821	5.19438e-09	-1.11725	0.458	0.555	8.56035e-05
Rpl8_ENSMUSG00000003970	5.25364e-09	-0.293432	0.897	0.931	8.65799e-05
Gna13_ENSMUSG00000020611	5.3055e-09	0.67908	0.728	0.619	8.74346e-05
Btg1_ENSMUSG00000036478	5.40066e-09	0.359072	0.994	0.986	8.90028e-05
Nop53_ENSMUSG00000041560	5.48339e-09	-0.464729	0.819	0.893	9.03663e-05
H2-Eb2_ENSMUSG00000067341	5.6922e-09	-2.55096	0.097	0.234	9.38074e-05
Sh3kbp1_ENSMUSG00000040990	5.86536e-09	0.278992	0.688	0.516	9.66612e-05
Tcf21_ENSMUSG00000045680	6.01409e-09	-0.384048	0.097	0.241	9.91121e-05
Nav1_ENSMUSG00000009418	6.11083e-09	-0.680631	0.37	0.513	0.000100707
Cmtm7_ENSMUSG00000032436	6.1736e-09	0.476083	0.845	0.795	0.000101741
Cbln3_ENSMUSG00000040380	6.18599e-09	-0.356818	0.791	0.858	0.000101945
Parp8_ENSMUSG00000021725	6.30375e-09	-0.706357	0.269	0.431	0.000103886
Pdcd1lg2_ENSMUSG00000016498	6.4548e-09	-1.0885	0.074	0.208	0.000106375
Pfn1_ENSMUSG00000018293	6.45961e-09	-0.259307	1	1	0.000106454
Psme2_ENSMUSG00000079197	6.621e-09	-0.539515	0.928	0.918	0.000109114
Bri3_ENSMUSG00000047843	6.64009e-09	0.596879	0.625	0.505	0.000109429
Cers2_ENSMUSG00000015714	6.70884e-09	0.37177	0.745	0.607	0.000110562
Mycl_ENSMUSG00000028654	6.75368e-09	-2.78402	0.052	0.168	0.000111301
Atp6v0d1_ENSMUSG00000013160	6.76876e-09	0.434819	0.762	0.63	0.000111549
Srpk1_ENSMUSG00000004865	6.77345e-09	-0.620387	0.814	0.892	0.000111626
Ifngr2_ENSMUSG00000022965	6.96162e-09	0.483625	0.931	0.881	0.000114728
Adgre5_ENSMUSG00000002885	7.04057e-09	0.588979	0.728	0.602	0.000116029
Osbpl3_ENSMUSG00000029822	7.25396e-09	-2.64996	0.152	0.28	0.000119545
Eif4a1_ENSMUSG00000059796	7.42896e-09	0.298287	0.931	0.934	0.000122429
Pfas_ENSMUSG00000020899	7.60421e-09	-1.0878	0.35	0.489	0.000125317
Eps8_ENSMUSG00000015766	7.60803e-09	0.468654	0.524	0.34	0.00012538
Psph_ENSMUSG00000029446	7.6695e-09	-0.793706	0.252	0.416	0.000126393
Tspan33_ENSMUSG00000001763	7.7298e-09	-1.43678	0.092	0.223	0.000127387
Hmgcl_ENSMUSG00000028672	7.76607e-09	0.505149	0.567	0.424	0.000127985
Hsp90ab1_ENSMUSG00000023944	7.8761e-09	-0.257855	0.986	0.993	0.000129798
Thrap3_ENSMUSG00000043962	7.91865e-09	-0.717965	0.636	0.715	0.000130499
Lamtor4_ENSMUSG00000050552	7.94836e-09	0.542469	0.473	0.316	0.000130989
D13Ertd608e_ENSMUSG00000095514	8.0237e-09	-4.86257	0.014	0.115	0.000132231
Egr2_ENSMUSG00000037868	8.10653e-09	0.753703	0.298	0.165	0.000133596
Itgav_ENSMUSG00000027087	8.20013e-09	0.727195	0.424	0.267	0.000135138
Ifit1_ENSMUSG00000034459	8.27108e-09	1.33239	0.309	0.177	0.000136307
Sf3b2_ENSMUSG00000024853	8.74513e-09	-0.473193	0.599	0.714	0.00014412
Cyfip1_ENSMUSG00000030447	9.62197e-09	0.415328	0.705	0.559	0.00015857
Spns3_ENSMUSG00000020798	9.75612e-09	-2.50151	0.02	0.124	0.000160781
Phactr2_ENSMUSG00000062866	9.87118e-09	-0.741148	0.393	0.53	0.000162677
Tarm1_ENSMUSG00000053338	1.00118e-08	1.43863	0.372	0.244	0.000164994
Sertad1_ENSMUSG00000008384	1.01964e-08	0.456157	0.501	0.345	0.000168037
Rac1_ENSMUSG00000001847	1.03686e-08	0.316674	0.98	0.935	0.000170874
Prkca_ENSMUSG00000050965	1.11979e-08	-1.52788	0.089	0.22	0.000184541
Iglc3_ENSMUSG00000105547	1.14362e-08	-4.6323	0.011	0.11	0.000188468
Rpl18_ENSMUSG00000059070	1.16965e-08	-0.282841	0.948	0.96	0.000192758
Bag3_ENSMUSG00000030847	1.1772e-08	0.757005	0.461	0.307	0.000194002
Bhlhe40_ENSMUSG00000030103	1.20233e-08	-0.975857	0.725	0.753	0.000198143
Hspe1_ENSMUSG00000073676	1.22111e-08	-0.52088	0.63	0.741	0.000201238
Mbnl2_ENSMUSG00000022139	1.25342e-08	0.569296	0.596	0.451	0.000206563
Ifi208_ENSMUSG00000066677	1.28057e-08	1.19414	0.309	0.18	0.000211039
Ffar4_ENSMUSG00000054200	1.30495e-08	-2.86633	0.034	0.144	0.000215055
Cadm1_ENSMUSG00000032076	1.37084e-08	-2.09909	0.138	0.268	0.000225915
Tm6sf1_ENSMUSG00000038623	1.51921e-08	0.519269	0.55	0.397	0.000250365
Tbx21_ENSMUSG00000001444	1.55194e-08	-2.65402	0.077	0.2	0.000255759
Sh2d2a_ENSMUSG00000028071	1.58363e-08	-3.04369	0.556	0.353	0.000260982
Gramd3_ENSMUSG00000001700	1.61942e-08	-1.9438	0.355	0.467	0.000266881
Klrc2_ENSMUSG00000052736	1.67328e-08	-3.53113	0.011	0.107	0.000275756
Sgpl1_ENSMUSG00000020097	1.68714e-08	0.432689	0.679	0.542	0.00027804
Ceacam1_ENSMUSG00000074272	1.71806e-08	1.19846	0.47	0.349	0.000283137
Serbp1_ENSMUSG00000036371	1.72313e-08	-0.396784	0.84	0.912	0.000283972
Scap_ENSMUSG00000032485	1.73837e-08	-1.10469	0.074	0.203	0.000286484
Park7_ENSMUSG00000028964	1.73925e-08	-0.416496	0.659	0.752	0.000286629
Sft2d2_ENSMUSG00000040848	1.7427e-08	-0.757294	0.252	0.399	0.000287197
Gramd1b_ENSMUSG00000040111	1.76567e-08	-1.47774	0.183	0.323	0.000290983
Zfyve9_ENSMUSG00000034557	1.76681e-08	1.31336	0.135	0.048	0.000291171
Evi2a_ENSMUSG00000078771	1.78827e-08	0.555984	0.722	0.586	0.000294707
Ust_ENSMUSG00000047712	1.85043e-08	-1.55629	0.043	0.154	0.000304951
Gimap6_ENSMUSG00000047867	1.87463e-08	-3.08597	0.507	0.637	0.000308939
Psip1_ENSMUSG00000028484	1.91685e-08	-0.918975	0.212	0.357	0.000315897
Egln3_ENSMUSG00000035105	1.98975e-08	1.67155	0.132	0.047	0.000327911
Relb_ENSMUSG00000002983	1.99208e-08	-1.27428	0.513	0.616	0.000328294
Sash1_ENSMUSG00000015305	1.99615e-08	0.811862	0.149	0.056	0.000328965
Pigyl_ENSMUSG00000010607	2.00443e-08	-0.96188	0.103	0.244	0.00033033
Srgap3_ENSMUSG00000030257	2.0751e-08	-1.98487	0.192	0.32	0.000341976
Cd24a_ENSMUSG00000047139	2.07665e-08	-1.23284	0.266	0.395	0.000342232
Tspan3_ENSMUSG00000032324	2.1163e-08	-1.71781	0.401	0.508	0.000348766
Klra9_ENSMUSG00000033024	2.12778e-08	-4.02878	0.014	0.111	0.000350658
Fbxl5_ENSMUSG00000039753	2.15552e-08	0.710265	0.564	0.412	0.00035523
Cenpf_ENSMUSG00000026605	2.15721e-08	-1.05933	0.312	0.478	0.000355508
Clu_ENSMUSG00000022037	2.16718e-08	-4.2024	0.034	0.143	0.000357151
Atp8b4_ENSMUSG00000060131	2.21201e-08	0.353569	0.553	0.396	0.000364539
Erlin1_ENSMUSG00000025198	2.22435e-08	-0.944026	0.335	0.467	0.000366572
Map7d1_ENSMUSG00000028849	2.24146e-08	0.343137	0.65	0.47	0.000369392
Dhx40_ENSMUSG00000018425	2.24689e-08	0.371258	0.682	0.547	0.000370288
Mtus1_ENSMUSG00000045636	2.31788e-08	1.3896	0.106	0.032	0.000381986
Rnf130_ENSMUSG00000020376	2.35318e-08	0.365323	0.645	0.499	0.000387804
Asap2_ENSMUSG00000052632	2.4437e-08	-1.14088	0.12	0.255	0.000402722
Unc93b1_ENSMUSG00000036908	2.47225e-08	0.288654	0.903	0.795	0.000407427
Il13ra1_ENSMUSG00000017057	2.6094e-08	0.690588	0.461	0.314	0.00043003
2410015M20Rik_ENSMUSG00000049760	2.66542e-08	-0.459085	0.479	0.633	0.000439261
Mink1_ENSMUSG00000020827	2.67488e-08	-0.731885	0.229	0.386	0.00044082
Mfge8_ENSMUSG00000030605	2.67733e-08	-1.74305	0.103	0.236	0.000441225
Rad50_ENSMUSG00000020380	2.73522e-08	-0.917224	0.132	0.274	0.000450765
Ctnnd2_ENSMUSG00000022240	2.77348e-08	-1.53957	0.023	0.123	0.00045707
Adipor1_ENSMUSG00000026457	2.78702e-08	0.54366	0.734	0.609	0.000459301
Ccr9_ENSMUSG00000029530	2.80655e-08	-3.61868	0.209	0.353	0.00046252
Smim3_ENSMUSG00000038059	2.84707e-08	0.556123	0.493	0.341	0.000469197
Msn_ENSMUSG00000031207	2.84925e-08	0.324195	0.96	0.912	0.000469556
Slc25a38_ENSMUSG00000032519	2.87513e-08	-0.915398	0.281	0.415	0.000473821
Eif3c_ENSMUSG00000030738	2.93738e-08	-0.478117	0.685	0.783	0.000484079
Tmem39a_ENSMUSG00000002845	2.95002e-08	-1.64641	0.341	0.452	0.000486163
Zswim4_ENSMUSG00000035671	2.97442e-08	0.65419	0.381	0.243	0.000490185
Psmb1_ENSMUSG00000014769	3.0114e-08	-0.355864	0.751	0.864	0.000496279
Gcsh_ENSMUSG00000034424	3.03843e-08	0.612651	0.378	0.235	0.000500734
Nrp1_ENSMUSG00000025810	3.05664e-08	0.959687	0.393	0.247	0.000503735
Oas3_ENSMUSG00000032661	3.15084e-08	1.29352	0.542	0.426	0.000519259
Pld3_ENSMUSG00000003363	3.20499e-08	0.310653	0.424	0.273	0.000528182
Wbp1_ENSMUSG00000030035	3.33264e-08	-1.03534	0.074	0.198	0.000549219
Mctp2_ENSMUSG00000032776	3.3724e-08	-2.88796	0.023	0.122	0.000555771
Rras2_ENSMUSG00000055723	3.49218e-08	-2.16803	0.158	0.286	0.000575512
Cnppd1_ENSMUSG00000033159	3.52913e-08	0.496737	0.564	0.42	0.0005816
Stat5a_ENSMUSG00000004043	3.52923e-08	-1.01025	0.347	0.465	0.000581618
Myef2_ENSMUSG00000027201	3.58267e-08	-0.440339	0.287	0.44	0.000590424
Pmepa1_ENSMUSG00000038400	3.64021e-08	-1.78931	0.043	0.153	0.000599907
Galnt12_ENSMUSG00000039774	3.75462e-08	-2.63029	0.046	0.155	0.000618761
Nostrin_ENSMUSG00000034738	3.84968e-08	-1.86281	0.123	0.248	0.000634428
Sepsecs_ENSMUSG00000029173	3.86811e-08	-1.2846	0.117	0.247	0.000637464
BC005537_ENSMUSG00000019132	3.90055e-08	0.451028	0.745	0.599	0.00064281
Xcl1_ENSMUSG00000026573	3.94897e-08	-4.12286	0.017	0.112	0.000650791
Ube2a_ENSMUSG00000016308	3.9559e-08	0.509825	0.599	0.458	0.000651932
Hsd17b12_ENSMUSG00000027195	4.0381e-08	0.392726	0.622	0.462	0.000665479
Cpeb2_ENSMUSG00000039782	4.04472e-08	0.337689	0.195	0.088	0.000666569
Nfam1_ENSMUSG00000058099	4.16599e-08	0.362861	0.573	0.415	0.000686556
Cmip_ENSMUSG00000034390	4.18655e-08	0.495804	0.504	0.346	0.000689944
Renbp_ENSMUSG00000031387	4.25017e-08	0.508903	0.358	0.217	0.000700428
Sesn3_ENSMUSG00000032009	4.28342e-08	-0.846898	0.089	0.216	0.000705907
Trp53bp2_ENSMUSG00000026510	4.5088e-08	0.778201	0.298	0.169	0.00074305
Arpin_ENSMUSG00000039043	4.51198e-08	-2.98866	0.12	0.244	0.000743574
Gm8113_ENSMUSG00000089901	4.53859e-08	0.579752	0.344	0.209	0.00074796
Ube2e3_ENSMUSG00000027011	4.55354e-08	-0.741277	0.404	0.542	0.000750424
Dexi_ENSMUSG00000038055	4.55768e-08	-1.08918	0.103	0.241	0.000751105
Myb_ENSMUSG00000019982	4.57527e-08	-2.40228	0.037	0.144	0.000754005
Fos_ENSMUSG00000021250	4.64506e-08	0.295907	0.914	0.798	0.000765505
C1galt1c1_ENSMUSG00000048970	4.75435e-08	1.1243	0.238	0.122	0.000783517
Cd1d1_ENSMUSG00000028076	4.85982e-08	-2.11746	0.223	0.358	0.000800899
P2rx7_ENSMUSG00000029468	4.88703e-08	0.655272	0.255	0.134	0.000805382
Smim14_ENSMUSG00000037822	5.03076e-08	-0.42174	0.547	0.683	0.000829069
Zeb1_ENSMUSG00000024238	5.06615e-08	-1.86281	0.106	0.232	0.000834902
Msi2_ENSMUSG00000069769	5.21822e-08	-1.2177	0.095	0.222	0.000859963
Mfsd5_ENSMUSG00000045665	5.32855e-08	0.469821	0.544	0.397	0.000878146
Bex3_ENSMUSG00000046432	5.33309e-08	-0.881042	0.201	0.34	0.000878893
Appl1_ENSMUSG00000040760	5.37452e-08	-0.917399	0.261	0.402	0.000885722
Fcrla_ENSMUSG00000038421	5.40735e-08	-2.73465	0.017	0.111	0.000891132
Fbxw4_ENSMUSG00000040913	5.46003e-08	1.4538	0.158	0.065	0.000899813
Acvrl1_ENSMUSG00000000530	5.5392e-08	0.533438	0.395	0.246	0.000912861
Cdk2ap2_ENSMUSG00000024856	5.6868e-08	0.329237	0.865	0.736	0.000937185
Wnk1_ENSMUSG00000045962	5.83799e-08	-0.737048	0.814	0.877	0.0009621
Gm5148_ENSMUSG00000058174	5.9733e-08	-0.280551	0.688	0.802	0.000984399
Rps17_ENSMUSG00000061787	5.989e-08	-0.317833	0.868	0.893	0.000986987
Parn_ENSMUSG00000022685	6.05546e-08	-1.58604	0.08	0.204	0.000997939
Eef1d_ENSMUSG00000055762	6.07646e-08	-0.439006	0.607	0.691	0.0010014
Hspa5_ENSMUSG00000026864	6.15097e-08	0.301929	0.994	0.982	0.00101368
Trbj1-1_ENSMUSG00000076483	6.19756e-08	-2.62702	0.014	0.106	0.00102136
Ssh1_ENSMUSG00000042121	6.3184e-08	-1.62287	0.35	0.465	0.00104127
Asah1_ENSMUSG00000031591	6.44215e-08	0.358995	0.759	0.616	0.00106167
Snx10_ENSMUSG00000038301	6.46506e-08	0.464397	0.501	0.346	0.00106544
Mxi1_ENSMUSG00000025025	6.56527e-08	0.42714	0.499	0.332	0.00108196
Kcna7_ENSMUSG00000038201	6.96922e-08	-0.298242	0.04	0.149	0.00114853
Tmem251_ENSMUSG00000046675	6.98981e-08	0.829474	0.433	0.29	0.00115192
Cd72_ENSMUSG00000028459	7.05872e-08	-0.533844	0.186	0.34	0.00116328
2700060E02Rik_ENSMUSG00000021807	7.11143e-08	-0.45967	0.438	0.577	0.00117196
Cib1_ENSMUSG00000030538	7.16426e-08	0.358211	0.524	0.373	0.00118067
Tmem43_ENSMUSG00000030095	7.25074e-08	0.829436	0.338	0.206	0.00119492
Vsig10_ENSMUSG00000066894	7.43856e-08	-1.96841	0.192	0.323	0.00122587
Zfp809_ENSMUSG00000057982	7.46414e-08	-1.34688	0.152	0.288	0.00123009
Ssfa2_ENSMUSG00000027007	7.48038e-08	0.694236	0.51	0.365	0.00123277
Ugt1a9_ENSMUSG00000090175	7.60544e-08	1.27033	0.181	0.081	0.00125338
Scyl1_ENSMUSG00000024941	7.76998e-08	0.816138	0.375	0.237	0.00128049
Plekhg1_ENSMUSG00000040624	7.80616e-08	0.688298	0.106	0.034	0.00128645
Rfc1_ENSMUSG00000029191	7.86769e-08	-0.951731	0.166	0.309	0.0012966
Smarce1_ENSMUSG00000037935	7.87523e-08	-0.592972	0.473	0.595	0.00129784
Ccdc88a_ENSMUSG00000032740	7.91405e-08	-0.367279	0.461	0.612	0.00130424
Socs2_ENSMUSG00000020027	8.07361e-08	-2.76887	0.244	0.364	0.00133053
Fkbp1a_ENSMUSG00000032966	8.14461e-08	0.434556	0.722	0.615	0.00134223
Parp1_ENSMUSG00000026496	8.4035e-08	-0.961918	0.215	0.363	0.0013849
Mical1_ENSMUSG00000019823	8.53503e-08	-1.08471	0.312	0.444	0.00140657
Fcmr_ENSMUSG00000042474	8.61494e-08	-1.18119	0.011	0.101	0.00141974
Gbp9_ENSMUSG00000029298	8.75865e-08	0.517713	0.484	0.344	0.00144343
Gnl2_ENSMUSG00000028869	9.00292e-08	-0.4116	0.223	0.378	0.00148368
Cd81_ENSMUSG00000037706	9.25502e-08	-1.5229	0.255	0.376	0.00152523
Tnfaip8_ENSMUSG00000062210	9.26623e-08	-0.749054	0.676	0.731	0.00152707
Add1_ENSMUSG00000029106	9.78743e-08	-0.733631	0.347	0.476	0.00161297
Manf_ENSMUSG00000032575	1.00873e-07	0.323231	0.751	0.609	0.00166239
Rpl34_ENSMUSG00000062006	1.03188e-07	-0.266715	0.957	0.965	0.00170054
Smim5_ENSMUSG00000048442	1.05241e-07	-1.9056	0.017	0.11	0.00173437
Fgl2_ENSMUSG00000039899	1.05429e-07	0.41445	0.679	0.511	0.00173747
Gde1_ENSMUSG00000033917	1.06531e-07	0.898913	0.315	0.191	0.00175564
Ccnd2_ENSMUSG00000000184	1.07098e-07	-1.18509	0.648	0.695	0.00176498
Trps1_ENSMUSG00000038679	1.07917e-07	0.757087	0.547	0.42	0.00177848
Ccdc102a_ENSMUSG00000063605	1.08006e-07	-1.2173	0.14	0.271	0.00177993
Olfr620_ENSMUSG00000045132	1.0966e-07	0.339599	0.874	0.797	0.0018072
Csrnp1_ENSMUSG00000032515	1.09971e-07	0.419101	0.696	0.541	0.00181233
Etv3_ENSMUSG00000003382	1.10433e-07	-0.90739	0.481	0.572	0.00181994
Gpr33_ENSMUSG00000035148	1.11227e-07	-2.79748	0.026	0.121	0.00183302
Pros1_ENSMUSG00000022912	1.12563e-07	0.900157	0.255	0.136	0.00185504
Bmp2k_ENSMUSG00000034663	1.1269e-07	-1.08772	0.966	0.96	0.00185713
Atp1a1_ENSMUSG00000033161	1.12905e-07	0.375413	0.817	0.674	0.00186067
Tmem184b_ENSMUSG00000009035	1.13142e-07	0.711642	0.496	0.347	0.00186458
Plekhf2_ENSMUSG00000049969	1.15633e-07	0.659042	0.464	0.311	0.00190563
Borcs8_ENSMUSG00000002345	1.17257e-07	-0.588696	0.158	0.304	0.00193239
Trim24_ENSMUSG00000029833	1.19673e-07	-1.58419	0.034	0.135	0.0019722
Cbx5_ENSMUSG00000009575	1.21585e-07	-1.05802	0.232	0.368	0.00200372
Sec11c_ENSMUSG00000024516	1.26064e-07	-0.505574	0.699	0.765	0.00207754
Slc25a10_ENSMUSG00000025792	1.26143e-07	-1.22082	0.12	0.246	0.00207884
Vti1a_ENSMUSG00000024983	1.3061e-07	-1.44729	0.172	0.3	0.00215245
Spg21_ENSMUSG00000032388	1.34496e-07	0.432571	0.673	0.54	0.00221649
Dnajc2_ENSMUSG00000029014	1.34594e-07	-0.877646	0.235	0.364	0.0022181
Cotl1_ENSMUSG00000031827	1.39274e-07	0.351336	0.797	0.647	0.00229523
Dctpp1_ENSMUSG00000042462	1.3998e-07	-1.46544	0.163	0.281	0.00230686
Eif4a2_ENSMUSG00000022884	1.40591e-07	-0.423693	0.656	0.763	0.00231694
Bax_ENSMUSG00000003873	1.43654e-07	0.328869	0.885	0.795	0.00236742
Znhit6_ENSMUSG00000074182	1.45346e-07	-1.40858	0.032	0.132	0.0023953
Pacsin1_ENSMUSG00000040276	1.56665e-07	-2.91526	0.026	0.12	0.00258184
Dut_ENSMUSG00000027203	1.60394e-07	-2.28273	0.069	0.176	0.0026433
Hells_ENSMUSG00000025001	1.61902e-07	-1.12182	0.203	0.342	0.00266814
Cd4_ENSMUSG00000023274	1.65668e-07	-3.08914	0.1	0.22	0.0027302
Krt80_ENSMUSG00000037185	1.7139e-07	0.883868	0.244	0.132	0.00282451
Zfp473_ENSMUSG00000048012	1.72488e-07	0.505125	0.433	0.306	0.00284259
Ckap4_ENSMUSG00000046841	1.74863e-07	0.673103	0.163	0.069	0.00288175
Zfp810_ENSMUSG00000066829	1.75096e-07	-2.08967	0.023	0.115	0.00288559
Mri1_ENSMUSG00000004996	1.75335e-07	-0.695319	0.258	0.397	0.00288953
Cxcl1_ENSMUSG00000029380	1.7706e-07	2.56329	0.132	0.051	0.00291794
R3hdm4_ENSMUSG00000035781	1.79904e-07	-0.467569	0.521	0.654	0.00296481
Ccdc107_ENSMUSG00000028461	1.81775e-07	-1.20285	0.1	0.225	0.00299565
Unc119b_ENSMUSG00000046562	1.85815e-07	-1.2544	0.186	0.314	0.00306223
Eml5_ENSMUSG00000051166	1.88593e-07	-1.87538	0.057	0.162	0.00310801
Mndal_ENSMUSG00000090272	1.93727e-07	0.525873	0.685	0.564	0.00319262
Sde2_ENSMUSG00000038806	1.94283e-07	0.648857	0.605	0.486	0.00320179
Trex1_ENSMUSG00000049734	1.96977e-07	0.334479	0.834	0.7	0.00324618
Ece1_ENSMUSG00000057530	1.9782e-07	-0.908567	0.587	0.65	0.00326008
Dtx4_ENSMUSG00000039982	1.99684e-07	0.924134	0.158	0.068	0.00329079
Mrps34_ENSMUSG00000038880	2.06468e-07	-0.629637	0.206	0.353	0.00340259
Blnk_ENSMUSG00000061132	2.08289e-07	-2.32897	0.106	0.226	0.0034326
Sh3bp2_ENSMUSG00000054520	2.14157e-07	0.449154	0.301	0.174	0.00352931
Casc3_ENSMUSG00000078676	2.15894e-07	-0.348406	0.218	0.355	0.00355794
Irf4_ENSMUSG00000021356	2.22267e-07	-1.35195	0.08	0.194	0.00366297
Prf1_ENSMUSG00000037202	2.24041e-07	-4.127	0.132	0.251	0.0036922
Nucks1_ENSMUSG00000026434	2.27756e-07	-0.531679	0.504	0.626	0.00375342
Mfhas1_ENSMUSG00000070056	2.28702e-07	-1.35938	0.109	0.23	0.00376901
Sox4_ENSMUSG00000076431	2.29378e-07	-1.8463	0.129	0.249	0.00378015
Ugt1a1_ENSMUSG00000089960	2.30115e-07	0.327288	0.152	0.064	0.00379229
Notch1_ENSMUSG00000026923	2.31979e-07	0.382741	0.347	0.208	0.00382301
Jade2_ENSMUSG00000020387	2.38447e-07	-1.1783	0.052	0.158	0.0039296
Lactb_ENSMUSG00000032370	2.39925e-07	-0.890933	0.404	0.518	0.00395396
Tapbpl_ENSMUSG00000038213	2.4288e-07	-0.721562	0.777	0.859	0.00400267
Pias3_ENSMUSG00000028101	2.44317e-07	-1.79082	0.077	0.185	0.00402635
Dcaf7_ENSMUSG00000049354	2.54238e-07	-0.384678	0.395	0.534	0.00418984
Ddx6_ENSMUSG00000032097	2.54901e-07	-0.513556	0.456	0.579	0.00420078
Ramp1_ENSMUSG00000034353	2.55582e-07	-0.647015	0.221	0.365	0.00421198
Knop1_ENSMUSG00000030980	2.59129e-07	-0.838234	0.189	0.322	0.00427044
Nsd1_ENSMUSG00000021488	2.60776e-07	-0.45108	0.404	0.541	0.00429759
Cat_ENSMUSG00000027187	2.64421e-07	-0.578042	0.33	0.46	0.00435765
Pcmtd1_ENSMUSG00000051285	2.66486e-07	-0.975138	0.152	0.282	0.0043917
Sh3bp4_ENSMUSG00000036206	2.70922e-07	-1.95219	0.069	0.174	0.00446479
Rpl10-ps3_ENSMUSG00000058443	2.75511e-07	-0.500665	0.897	0.93	0.00454042
Wrn_ENSMUSG00000031583	2.80326e-07	-1.05585	0.143	0.272	0.00461977
Ncoa2_ENSMUSG00000005886	2.82512e-07	-0.942447	0.16	0.291	0.0046558
Vars_ENSMUSG00000007029	2.82619e-07	-0.889584	0.258	0.387	0.00465757
Kpna2_ENSMUSG00000018362	2.83867e-07	0.444482	0.636	0.475	0.00467813
Nxpe4_ENSMUSG00000044229	2.98867e-07	0.816302	0.169	0.078	0.00492533
Syk_ENSMUSG00000021457	3.00467e-07	0.260497	0.811	0.691	0.00495169
Necap1_ENSMUSG00000030327	3.00911e-07	0.668425	0.264	0.149	0.00495902
Gltp_ENSMUSG00000011884	3.01727e-07	-0.429849	0.751	0.79	0.00497247
Tor1aip1_ENSMUSG00000026466	3.06112e-07	0.339953	0.745	0.642	0.00504472
Ankrd44_ENSMUSG00000052331	3.08633e-07	-0.446681	0.45	0.574	0.00508628
Fam96a_ENSMUSG00000032381	3.2153e-07	0.353867	0.794	0.688	0.00529882
Traf2_ENSMUSG00000026942	3.30398e-07	-0.716066	0.258	0.392	0.00544495
Rarg_ENSMUSG00000001288	3.30539e-07	0.362812	0.189	0.089	0.00544728
Arhgap1_ENSMUSG00000027247	3.4372e-07	-0.879455	0.301	0.433	0.00566451
Dhx30_ENSMUSG00000032480	3.45194e-07	-0.757369	0.149	0.279	0.00568879
Scd1_ENSMUSG00000037071	3.4688e-07	-0.809642	0.02	0.108	0.00571658
Med11_ENSMUSG00000018923	3.48149e-07	-0.723276	0.335	0.471	0.0057375
Tk1_ENSMUSG00000025574	3.54227e-07	-1.35135	0.103	0.217	0.00583767
Tle4_ENSMUSG00000024642	3.65646e-07	0.26649	0.335	0.2	0.00602584
Il12rb2_ENSMUSG00000018341	3.71458e-07	-2.33077	0.198	0.316	0.00612163
Atad2_ENSMUSG00000022360	3.75846e-07	-0.594756	0.223	0.359	0.00619394
Sgk1_ENSMUSG00000019970	3.77213e-07	0.411941	0.47	0.313	0.00621646
Lrrfip2_ENSMUSG00000032497	3.80117e-07	0.696526	0.415	0.281	0.00626434
Ppfia4_ENSMUSG00000026458	3.81865e-07	-1.11553	0.203	0.326	0.00629314
Sp110_ENSMUSG00000070034	3.83105e-07	-0.282042	0.708	0.826	0.00631358
Serp1_ENSMUSG00000027808	3.88055e-07	0.256313	0.963	0.933	0.00639515
Olfr44_ENSMUSG00000062649	3.91953e-07	0.364466	0.479	0.35	0.00645938
Sept3_ENSMUSG00000022456	3.91959e-07	-1.92269	0.258	0.367	0.00645949
Prkx_ENSMUSG00000035725	3.92823e-07	0.409972	0.716	0.604	0.00647373
Sh3bgrl_ENSMUSG00000031246	4.02035e-07	0.291499	0.788	0.653	0.00662554
Gm17571_ENSMUSG00000090592	4.07544e-07	-0.508995	0.447	0.586	0.00671633
Xk_ENSMUSG00000015342	4.08386e-07	-0.358295	0.186	0.328	0.0067302
Ankmy2_ENSMUSG00000036188	4.167e-07	-1.72611	0.034	0.129	0.00686722
Cpne2_ENSMUSG00000034361	4.25468e-07	-1.07061	0.332	0.441	0.00701171
Smad7_ENSMUSG00000025880	4.29444e-07	-1.2938	0.06	0.167	0.00707724
Naca_ENSMUSG00000061315	4.32968e-07	-0.272301	0.84	0.874	0.00713531
Cfap36_ENSMUSG00000020462	4.43108e-07	-0.969731	0.052	0.153	0.00730242
Cxx1b_ENSMUSG00000067924	4.51887e-07	-1.41487	0.037	0.132	0.00744709
Paics_ENSMUSG00000029247	4.5242e-07	-0.597615	0.312	0.451	0.00745588
2510002D24Rik_ENSMUSG00000071632	4.6737e-07	-1.55339	0.284	0.426	0.00770225
Hmgn2_ENSMUSG00000003038	4.73757e-07	-0.687954	0.567	0.659	0.00780752
Nub1_ENSMUSG00000028954	4.7683e-07	-0.50768	0.384	0.517	0.00785816
Rack1_ENSMUSG00000020372	4.77115e-07	-0.311327	0.928	0.924	0.00786286
Cd19_ENSMUSG00000030724	4.84291e-07	-0.794444	0.037	0.137	0.00798111
Tpst2_ENSMUSG00000029344	4.89812e-07	0.473917	0.53	0.385	0.00807209
Alkbh1_ENSMUSG00000079036	5.07335e-07	-0.806588	0.372	0.504	0.00836089
P4hb_ENSMUSG00000025130	5.29535e-07	0.338519	0.883	0.8	0.00872674
Tmem260_ENSMUSG00000036339	5.37089e-07	-1.24135	0.049	0.148	0.00885123
Cyb5a_ENSMUSG00000024646	5.41685e-07	-0.622781	0.41	0.527	0.00892696
Nr1h3_ENSMUSG00000002108	5.44303e-07	0.405453	0.149	0.065	0.00897012
Rnf185_ENSMUSG00000020448	5.47089e-07	0.722732	0.244	0.133	0.00901603
Rps2-ps6_ENSMUSG00000095427	5.54316e-07	-0.747833	0.143	0.278	0.00913512
Eps15_ENSMUSG00000028552	5.71526e-07	-0.451999	0.358	0.5	0.00941875
Ptpre_ENSMUSG00000041836	5.72238e-07	0.374617	0.648	0.522	0.00943048
St8sia6_ENSMUSG00000003418	6.15028e-07	-1.34964	0.034	0.128	0.0101357
Guca1a_ENSMUSG00000023982	6.25972e-07	0.786382	0.209	0.107	0.010316
Nfe2_ENSMUSG00000058794	6.26131e-07	1.97668	0.175	0.083	0.0103186
Ogfr_ENSMUSG00000049401	6.26619e-07	0.35052	0.567	0.418	0.0103267
Rcsd1_ENSMUSG00000040723	6.29824e-07	-1.45015	0.673	0.712	0.0103795
G6pdx_ENSMUSG00000031400	6.31805e-07	0.628316	0.436	0.3	0.0104121
Fcgrt_ENSMUSG00000003420	6.32892e-07	-1.1504	0.352	0.437	0.0104301
Calm2_ENSMUSG00000036438	6.34913e-07	0.281067	0.954	0.956	0.0104634
Rpl24_ENSMUSG00000098274	6.41186e-07	-0.276851	0.871	0.911	0.0105667
Rab30_ENSMUSG00000030643	6.56505e-07	-3.04458	0.16	0.278	0.0108192
Suv39h1_ENSMUSG00000039231	6.60292e-07	-1.24305	0.201	0.321	0.0108816
Zswim6_ENSMUSG00000032846	6.64216e-07	0.259867	0.186	0.091	0.0109463
Snx8_ENSMUSG00000029560	6.67079e-07	0.707023	0.364	0.238	0.0109935
Cd79b_ENSMUSG00000040592	6.69389e-07	-0.485011	0.063	0.176	0.0110315
Exosc5_ENSMUSG00000061286	6.74257e-07	-0.829166	0.246	0.375	0.0111118
Tlr1_ENSMUSG00000044827	6.76343e-07	0.552143	0.246	0.137	0.0111461
Eva1b_ENSMUSG00000050212	6.83001e-07	-0.931373	0.077	0.187	0.0112559
Arl8a_ENSMUSG00000026426	6.88189e-07	0.497414	0.479	0.334	0.0113414
Ugt1a8_ENSMUSG00000089675	6.94828e-07	0.425119	0.149	0.065	0.0114508
Plcb2_ENSMUSG00000040061	6.95819e-07	-1.0992	0.172	0.295	0.0114671
Swap70_ENSMUSG00000031015	6.98489e-07	-1.38944	0.384	0.489	0.0115111
Kdm7a_ENSMUSG00000042599	7.00971e-07	0.445816	0.668	0.564	0.011552
Sla2_ENSMUSG00000027636	7.03439e-07	-3.13465	0.109	0.215	0.0115927
Ssr3_ENSMUSG00000027828	7.13682e-07	0.377529	0.745	0.613	0.0117615
Trmt2b_ENSMUSG00000067369	7.16068e-07	-0.326379	0.281	0.424	0.0118008
Gm10282_ENSMUSG00000070713	7.18436e-07	-0.511449	0.209	0.35	0.0118398
Mrpl18_ENSMUSG00000057388	7.20844e-07	-0.504913	0.292	0.436	0.0118795
Kdm2b_ENSMUSG00000029475	7.30243e-07	-1.19622	0.315	0.425	0.0120344
Cnbp_ENSMUSG00000030057	7.43941e-07	-0.301319	0.946	0.969	0.0122602
Anp32b_ENSMUSG00000028333	7.5854e-07	-0.455344	0.633	0.707	0.0125007
Bri3bp_ENSMUSG00000037905	7.6612e-07	-0.603418	0.524	0.637	0.0126257
Gnas_ENSMUSG00000027523	7.67146e-07	-0.344459	0.814	0.876	0.0126426
Ldlrad3_ENSMUSG00000048058	7.6815e-07	0.991737	0.158	0.072	0.0126591
Hint2_ENSMUSG00000028470	7.9119e-07	-0.780412	0.16	0.289	0.0130388
Minos1_ENSMUSG00000050608	8.02087e-07	-0.458311	0.679	0.753	0.0132184
Rras_ENSMUSG00000038387	8.12369e-07	1.18046	0.261	0.153	0.0133878
Nudt16_ENSMUSG00000032565	8.30933e-07	-1.03708	0.146	0.27	0.0136938
Npepl1_ENSMUSG00000039263	8.42981e-07	-1.11189	0.152	0.27	0.0138923
Tnfrsf9_ENSMUSG00000028965	8.559e-07	-3.2081	0.181	0.29	0.0141052
Numa1_ENSMUSG00000066306	8.60821e-07	-0.703797	0.189	0.317	0.0141863
Timm17b_ENSMUSG00000031158	8.61078e-07	-0.524119	0.499	0.634	0.0141906
Rtn3_ENSMUSG00000024758	8.74949e-07	0.417098	0.711	0.581	0.0144192
Slc38a7_ENSMUSG00000036534	8.83635e-07	0.532528	0.12	0.047	0.0145623
Slamf8_ENSMUSG00000053318	8.94812e-07	0.520528	0.519	0.372	0.0147465
Ppp1r15b_ENSMUSG00000046062	8.97814e-07	0.591922	0.496	0.363	0.014796
Dhrs3_ENSMUSG00000066026	9.03572e-07	0.663257	0.461	0.329	0.0148909
Nudc_ENSMUSG00000028851	9.0628e-07	-0.605699	0.527	0.62	0.0149355
Efhd2_ENSMUSG00000040659	9.07314e-07	0.314706	0.926	0.86	0.0149525
Armc2_ENSMUSG00000071324	9.09564e-07	-0.617689	0.186	0.315	0.0149896
Il1rl1_ENSMUSG00000026069	9.1111e-07	-0.557166	0.321	0.451	0.0150151
Hp1bp3_ENSMUSG00000028759	9.12004e-07	-0.635971	0.507	0.609	0.0150298
Slc12a4_ENSMUSG00000017765	9.14769e-07	0.327585	0.226	0.12	0.0150754
Ap1s3_ENSMUSG00000054702	9.15021e-07	-1.06975	0.266	0.405	0.0150795
Rpl7a_ENSMUSG00000062647	9.15078e-07	-0.27933	0.86	0.901	0.0150805
Cenpw_ENSMUSG00000075266	9.31453e-07	-0.814304	0.436	0.563	0.0153503
Mxd1_ENSMUSG00000001156	9.60843e-07	0.377135	0.797	0.689	0.0158347
Ndfip1_ENSMUSG00000024425	9.61326e-07	-0.661379	0.719	0.766	0.0158427
Akr7a5_ENSMUSG00000028743	9.64707e-07	-1.1414	0.138	0.257	0.0158984
Smc3_ENSMUSG00000024974	9.78315e-07	-0.652688	0.318	0.438	0.0161226
Mtmr1_ENSMUSG00000015214	9.82544e-07	-1.1635	0.129	0.247	0.0161923
Top2b_ENSMUSG00000017485	9.90606e-07	-0.675136	0.381	0.5	0.0163252
Nlrc3_ENSMUSG00000049871	9.94037e-07	-0.896443	0.344	0.464	0.0163817
Hes1_ENSMUSG00000022528	9.95358e-07	0.811573	0.203	0.104	0.0164035
Nme2_ENSMUSG00000020857	9.9915e-07	0.266913	0.822	0.727	0.016466
Chn2_ENSMUSG00000004633	1.0028e-06	-1.11248	0.077	0.184	0.0165262
Gm14698_ENSMUSG00000071748	1.01065e-06	-0.715387	0.149	0.274	0.0166555
Rcl1_ENSMUSG00000024785	1.01887e-06	-1.14368	0.097	0.21	0.0167909
Tmem8_ENSMUSG00000024180	1.02121e-06	-1.53731	0.083	0.185	0.0168296
Pola1_ENSMUSG00000006678	1.03779e-06	-0.514881	0.04	0.134	0.0171028
Tex9_ENSMUSG00000090626	1.06198e-06	-1.50686	0.226	0.358	0.0175014
Spsb2_ENSMUSG00000038451	1.06297e-06	0.46075	0.206	0.103	0.0175178
Irf2bpl_ENSMUSG00000034168	1.0947e-06	0.377347	0.16	0.073	0.0180407
Apba3_ENSMUSG00000004931	1.13247e-06	0.657262	0.238	0.128	0.0186632
Hnrnph2_ENSMUSG00000045427	1.142e-06	0.374392	0.84	0.724	0.0188202
Tsc22d1_ENSMUSG00000022010	1.17188e-06	-0.593229	0.215	0.344	0.0193126
BC028528_ENSMUSG00000038543	1.18256e-06	0.457279	0.734	0.627	0.0194885
Marveld1_ENSMUSG00000044345	1.18859e-06	-1.76305	0.083	0.185	0.019588
Akap9_ENSMUSG00000040407	1.18897e-06	-0.30366	0.407	0.542	0.0195942
Hint3_ENSMUSG00000019791	1.19276e-06	-0.836875	0.1	0.216	0.0196568
Rap2c_ENSMUSG00000050029	1.20438e-06	0.771032	0.33	0.213	0.0198482
Trim30a_ENSMUSG00000030921	1.24342e-06	0.536703	0.716	0.629	0.0204915
Gabarapl2_ENSMUSG00000031950	1.24656e-06	-0.532174	0.536	0.639	0.0205433
Reep3_ENSMUSG00000019873	1.25175e-06	0.459904	0.625	0.55	0.0206288
Cd209d_ENSMUSG00000031495	1.2555e-06	-3.3841	0.026	0.109	0.0206907
Tyrp1_ENSMUSG00000005994	1.26295e-06	-0.726207	0.106	0.038	0.0208134
Fnbp1l_ENSMUSG00000039735	1.26682e-06	-1.08412	0.1	0.213	0.0208772
Flnb_ENSMUSG00000025278	1.27109e-06	-0.59567	0.152	0.268	0.0209476
Tomm7_ENSMUSG00000028998	1.2737e-06	-0.459595	0.63	0.733	0.0209906
Pabpc4_ENSMUSG00000011257	1.27688e-06	-1.0891	0.063	0.165	0.0210429
Plekho2_ENSMUSG00000050721	1.30387e-06	0.261799	0.713	0.546	0.0214878
Anxa11_ENSMUSG00000021866	1.31748e-06	0.469882	0.384	0.263	0.0217121
Arl4c_ENSMUSG00000049866	1.32528e-06	0.575052	0.602	0.465	0.0218407
Trp53i11_ENSMUSG00000068735	1.32574e-06	-2.20903	0.223	0.342	0.0218482
Tlr3_ENSMUSG00000031639	1.34552e-06	-1.4174	0.103	0.207	0.0221741
Kif21b_ENSMUSG00000041642	1.34552e-06	-0.836145	0.169	0.283	0.0221742
Slc22a23_ENSMUSG00000038267	1.42352e-06	-1.9142	0.034	0.121	0.0234597
Slc46a3_ENSMUSG00000029650	1.42363e-06	-1.47149	0.203	0.308	0.0234614
Lmbrd1_ENSMUSG00000073725	1.44826e-06	0.577389	0.888	0.851	0.0238673
Arrdc3_ENSMUSG00000074794	1.45011e-06	0.437723	0.272	0.157	0.0238979
Phlpp1_ENSMUSG00000044340	1.45228e-06	-0.64581	0.158	0.272	0.0239335
Rnf157_ENSMUSG00000052949	1.49528e-06	-2.04236	0.049	0.141	0.0246423
Pkmyt1_ENSMUSG00000023908	1.51027e-06	-2.03716	0.034	0.121	0.0248893
Rara_ENSMUSG00000037992	1.52602e-06	0.531026	0.464	0.328	0.0251488
Treml4_ENSMUSG00000051682	1.53234e-06	1.49784	0.238	0.137	0.025253
Degs1_ENSMUSG00000038633	1.558e-06	0.368906	0.673	0.538	0.0256758
Olfr1217_ENSMUSG00000101391	1.56564e-06	-0.454452	0.06	0.16	0.0258017
Wdfy4_ENSMUSG00000051506	1.57081e-06	-1.36762	0.444	0.511	0.025887
Slc7a7_ENSMUSG00000000958	1.58614e-06	0.54379	0.315	0.196	0.0261396
Epm2aip1_ENSMUSG00000046785	1.60033e-06	-0.426424	0.069	0.177	0.0263735
Ap2s1_ENSMUSG00000008036	1.61324e-06	0.362026	0.688	0.563	0.0265863
Met_ENSMUSG00000009376	1.63279e-06	0.95674	0.189	0.094	0.0269084
Dnajc1_ENSMUSG00000026740	1.65436e-06	-0.558173	0.413	0.52	0.0272639
Ebf1_ENSMUSG00000057098	1.67063e-06	-0.795546	0.516	0.639	0.027532
Guk1_ENSMUSG00000020444	1.68184e-06	-1.1591	0.14	0.254	0.0277167
Lyl1_ENSMUSG00000034041	1.70283e-06	1.08931	0.178	0.089	0.0280626
Cdh11_ENSMUSG00000031673	1.71523e-06	-0.448609	0.519	0.639	0.0282669
Tcf3_ENSMUSG00000020167	1.75959e-06	-1.22917	0.183	0.298	0.0289981
Bin1_ENSMUSG00000024381	1.79496e-06	-0.627273	0.298	0.431	0.0295809
Elmsan1_ENSMUSG00000042507	1.84313e-06	-0.534259	0.189	0.32	0.0303748
Cd47_ENSMUSG00000055447	1.89498e-06	-0.286353	0.937	0.962	0.0312293
Pdrg1_ENSMUSG00000027472	1.90074e-06	-0.655386	0.269	0.396	0.0313242
Akna_ENSMUSG00000039158	1.92414e-06	-0.791069	0.553	0.629	0.0317099
Rsbn1l_ENSMUSG00000039968	1.93203e-06	-0.26549	0.593	0.699	0.0318398
Rybp_ENSMUSG00000072872	1.95089e-06	0.674093	0.33	0.216	0.0321506
Haus5_ENSMUSG00000078762	1.95343e-06	-1.91068	0.052	0.144	0.0321924
Fcho1_ENSMUSG00000070000	1.98602e-06	-1.11107	0.123	0.23	0.0327295
Gypc_ENSMUSG00000090523	1.99407e-06	-1.57003	0.152	0.261	0.0328622
Ivd_ENSMUSG00000027332	2.01761e-06	-0.723301	0.115	0.226	0.0332502
Hes6_ENSMUSG00000067071	2.02977e-06	-0.668139	0.178	0.305	0.0334507
Platr25_ENSMUSG00000074863	2.09358e-06	-0.765824	0.052	0.148	0.0345023
Rars_ENSMUSG00000018848	2.0979e-06	0.587247	0.375	0.256	0.0345734
Styx_ENSMUSG00000053205	2.17546e-06	-0.881392	0.172	0.293	0.0358515
Ankrd13a_ENSMUSG00000041870	2.18986e-06	-0.36837	0.393	0.517	0.0360889
Vps39_ENSMUSG00000027291	2.21971e-06	-1.15716	0.166	0.28	0.0365808
Lig1_ENSMUSG00000056394	2.22656e-06	-1.71662	0.046	0.137	0.0366936
Cacnb3_ENSMUSG00000003352	2.22949e-06	-3.79857	0.292	0.384	0.0367421
Elf1_ENSMUSG00000036461	2.24539e-06	-0.422058	0.567	0.66	0.037004
Arel1_ENSMUSG00000042350	2.26846e-06	-1.07426	0.12	0.233	0.0373842
Adam11_ENSMUSG00000020926	2.27357e-06	-2.33398	0.092	0.194	0.0374684
Nfatc1_ENSMUSG00000033016	2.28334e-06	-0.879557	0.312	0.431	0.0376295
Atg4c_ENSMUSG00000028550	2.28404e-06	0.782144	0.232	0.134	0.0376409
Cmc2_ENSMUSG00000014633	2.32167e-06	-1.55098	0.149	0.258	0.0382611
Rnasek_ENSMUSG00000093989	2.34411e-06	0.349969	0.728	0.594	0.038631
Bcl2a1d_ENSMUSG00000099974	2.36515e-06	-0.549534	0.662	0.708	0.0389776
Purb_ENSMUSG00000094483	2.40043e-06	-0.38759	0.395	0.522	0.039559
Rfx7_ENSMUSG00000037674	2.45728e-06	-0.704361	0.129	0.244	0.0404959
Fchsd2_ENSMUSG00000030691	2.48077e-06	-1.31754	0.155	0.265	0.0408831
Mrps16_ENSMUSG00000049960	2.54046e-06	-0.547951	0.284	0.406	0.0418667
Anapc15_ENSMUSG00000030649	2.57626e-06	-0.609806	0.097	0.211	0.0424567
Ebpl_ENSMUSG00000021928	2.58353e-06	-1.17164	0.043	0.133	0.0425766
Traf4_ENSMUSG00000017386	2.60846e-06	-2.66222	0.149	0.249	0.0429875
Xbp1_ENSMUSG00000020484	2.61006e-06	0.301916	0.771	0.694	0.0430139
Ccnd3_ENSMUSG00000034165	2.62928e-06	-0.465536	0.593	0.69	0.0433305
Sap30_ENSMUSG00000031609	2.68397e-06	0.815291	0.384	0.268	0.0442317
E4f1_ENSMUSG00000024137	2.68819e-06	-0.944596	0.198	0.33	0.0443014
Rasal2_ENSMUSG00000070565	2.77336e-06	-1.35184	0.046	0.135	0.0457049
2310033P09Rik_ENSMUSG00000020441	2.82044e-06	-1.07371	0.12	0.231	0.0464808
Ehf_ENSMUSG00000012350	2.82082e-06	-2.85196	0.052	0.142	0.0464871
Eomes_ENSMUSG00000032446	2.83684e-06	-2.51971	0.057	0.149	0.0467512
Fam49b_ENSMUSG00000022378	2.90336e-06	0.370416	0.868	0.777	0.0478474
Znrf1_ENSMUSG00000033545	2.93399e-06	0.714347	0.284	0.174	0.0483521
Gnpda2_ENSMUSG00000029209	3.03317e-06	-1.37546	0.097	0.199	0.0499866
Rnf167_ENSMUSG00000040746	3.03474e-06	-0.67437	0.479	0.585	0.0500126
Rgs3_ENSMUSG00000059810	3.08739e-06	-0.9683	0.155	0.267	0.0508802
Fancl_ENSMUSG00000004018	3.20447e-06	-1.27791	0.092	0.191	0.0528097
Il10ra_ENSMUSG00000032089	3.24203e-06	0.507492	0.659	0.553	0.0534287
Vegfa_ENSMUSG00000023951	3.24559e-06	0.927752	0.441	0.343	0.0534874
Adamtsl4_ENSMUSG00000015850	3.24784e-06	0.924065	0.106	0.04	0.0535245
Armc10_ENSMUSG00000038525	3.27216e-06	-1.15919	0.106	0.213	0.0539253
Ddt_ENSMUSG00000001666	3.27287e-06	-1.21181	0.163	0.277	0.053937
Eml3_ENSMUSG00000071647	3.27996e-06	-0.864568	0.126	0.238	0.0540538
Setd7_ENSMUSG00000037111	3.28734e-06	-0.723618	0.129	0.247	0.0541754
Trafd1_ENSMUSG00000042726	3.34936e-06	0.389343	0.834	0.707	0.0551974
Dtymk_ENSMUSG00000026281	3.35285e-06	-0.777996	0.269	0.397	0.055255
Ptpn4_ENSMUSG00000026384	3.40759e-06	-1.72938	0.046	0.133	0.056157
Fndc7_ENSMUSG00000045326	3.40997e-06	-1.57507	0.043	0.13	0.0561963
Tnrc6b_ENSMUSG00000047888	3.47963e-06	-0.499273	0.441	0.564	0.0573443
Rpl38_ENSMUSG00000057322	3.48252e-06	-0.424548	0.963	0.979	0.0573919
Tmcc3_ENSMUSG00000020023	3.49298e-06	-1.38176	0.169	0.276	0.0575643
Clec2i_ENSMUSG00000030365	3.50066e-06	-0.586096	0.135	0.255	0.0576908
Gm28043_ENSMUSG00000098374	3.50909e-06	-0.705417	0.444	0.541	0.0578299
Snx27_ENSMUSG00000028136	3.56557e-06	0.596681	0.269	0.159	0.0587606
Lsm4_ENSMUSG00000031848	3.60122e-06	-0.478116	0.599	0.683	0.0593482
Gatd1_ENSMUSG00000051007	3.62119e-06	-0.65833	0.304	0.431	0.0596772
Tmem238_ENSMUSG00000030431	3.68987e-06	-0.943723	0.032	0.114	0.060809
Slco5a1_ENSMUSG00000025938	3.71721e-06	-2.59233	0.092	0.189	0.0612596
Rnaset2a_ENSMUSG00000095687	3.73192e-06	-0.628424	0.682	0.766	0.061502
Ctps2_ENSMUSG00000031360	3.84629e-06	0.339389	0.367	0.239	0.0633868
Olfr1438-ps1_ENSMUSG00000109328	3.84867e-06	-0.448244	0.702	0.527	0.0634261
Ppfibp2_ENSMUSG00000036528	3.8942e-06	-1.03323	0.12	0.226	0.0641764
Tmod3_ENSMUSG00000058587	3.91471e-06	0.287716	0.825	0.719	0.0645145
Itga1_ENSMUSG00000042284	4.02363e-06	0.868365	0.123	0.052	0.0663094
Insr_ENSMUSG00000005534	4.10025e-06	-1.17323	0.155	0.268	0.0675721
Calcoco1_ENSMUSG00000023055	4.17216e-06	-1.36624	0.086	0.184	0.0687572
Pex16_ENSMUSG00000027222	4.20512e-06	-1.05601	0.129	0.238	0.0693004
Dgat2_ENSMUSG00000030747	4.2521e-06	0.993082	0.158	0.077	0.0700747
Ascl4_ENSMUSG00000085111	4.2643e-06	-0.479156	0.112	0.224	0.0702756
Camkk2_ENSMUSG00000029471	4.35923e-06	0.856902	0.309	0.202	0.0718402
Snrpd2_ENSMUSG00000040824	4.39125e-06	-0.511935	0.496	0.603	0.0723678
Rdh11_ENSMUSG00000066441	4.41721e-06	0.546656	0.183	0.092	0.0727956
Mrpl24_ENSMUSG00000019710	4.46178e-06	-0.541957	0.501	0.618	0.0735301
Tulp4_ENSMUSG00000034377	4.50438e-06	-1.4748	0.132	0.237	0.0742322
Rbbp4_ENSMUSG00000057236	4.59025e-06	-0.512467	0.699	0.773	0.0756473
Il2ra_ENSMUSG00000026770	4.61967e-06	-2.18505	0.175	0.285	0.0761321
Ms4a1_ENSMUSG00000024673	4.6594e-06	-0.529166	0.026	0.105	0.0767869
Gm14548_ENSMUSG00000074417	4.68874e-06	0.612304	0.418	0.304	0.0772704
Nprl3_ENSMUSG00000020289	4.72484e-06	-0.858717	0.33	0.442	0.0778653
Spsb1_ENSMUSG00000039911	4.73108e-06	-2.5919	0.066	0.155	0.0779682
Ofd1_ENSMUSG00000040586	4.76813e-06	-1.21293	0.043	0.129	0.0785788
Cst3_ENSMUSG00000027447	4.7909e-06	-1.29772	0.997	0.974	0.078954
Zc3h12c_ENSMUSG00000035164	4.90429e-06	-1.02341	0.089	0.191	0.0808227
Klhl32_ENSMUSG00000040387	4.90981e-06	-0.647496	0.668	0.768	0.0809137
Casp8_ENSMUSG00000026029	4.91199e-06	0.476947	0.579	0.46	0.0809496
Milr1_ENSMUSG00000040528	4.93368e-06	0.96312	0.456	0.353	0.081307
Cetn3_ENSMUSG00000021537	5.01491e-06	-0.545661	0.312	0.439	0.0826458
Ctsw_ENSMUSG00000024910	5.07388e-06	-4.41989	0.158	0.258	0.0836176
Prcp_ENSMUSG00000061119	5.09036e-06	-0.544196	0.828	0.844	0.0838892
Bcat2_ENSMUSG00000030826	5.18031e-06	-0.70938	0.261	0.376	0.0853714
Fus_ENSMUSG00000030795	5.28075e-06	-0.421704	0.722	0.777	0.0870268
Snrpg_ENSMUSG00000057278	5.30106e-06	-0.351668	0.759	0.835	0.0873614
Chmp4b_ENSMUSG00000038467	5.32814e-06	0.411278	0.476	0.347	0.0878078
Riok1_ENSMUSG00000021428	5.34677e-06	-0.860275	0.169	0.285	0.0881148
Irf2bp2_ENSMUSG00000051495	5.36573e-06	0.428823	0.539	0.416	0.0884273
Iqsec2_ENSMUSG00000041115	5.47441e-06	0.511609	0.109	0.043	0.0902183
Mapk8ip3_ENSMUSG00000024163	5.47737e-06	-0.839979	0.238	0.368	0.0902671
Tm2d2_ENSMUSG00000031556	5.47901e-06	0.482314	0.579	0.437	0.0902941
Mertk_ENSMUSG00000014361	5.5973e-06	1.60523	0.115	0.048	0.0922435
Klf3_ENSMUSG00000029178	5.60146e-06	0.530434	0.524	0.399	0.0923121
Ado_ENSMUSG00000057134	5.60936e-06	0.418119	0.61	0.5	0.0924423
Dcaf8_ENSMUSG00000026554	5.63304e-06	-0.789798	0.218	0.336	0.0928324
Timp1_ENSMUSG00000001131	5.70164e-06	1.21278	0.16	0.079	0.0939631
C5ar2_ENSMUSG00000074361	5.78243e-06	1.47292	0.438	0.342	0.0952945
Lrp8_ENSMUSG00000028613	5.88673e-06	-2.00997	0.16	0.265	0.0970133

## Sheet: cDC T
gene	p_val	avg_logFC	pct.1	pct.2	p_val_adj
Cd209a_ENSMUSG00000031494	1.01966e-101	3.15199	0.871	0.263	1.6804e-97
Clec10a_ENSMUSG00000000318	3.62009e-65	2.09192	0.737	0.231	5.96591e-61
H2-DMb1_ENSMUSG00000079547	4.96505e-57	1.14082	0.995	0.726	8.18241e-53
Ifitm1_ENSMUSG00000025491	1.81581e-56	2.67832	0.631	0.181	2.99245e-52
Cfp_ENSMUSG00000001128	2.16146e-53	1.28677	0.922	0.589	3.56209e-49
Tnip3_ENSMUSG00000044162	9.75268e-53	1.9238	0.682	0.223	1.60724e-48
Il1r2_ENSMUSG00000026073	1.96627e-52	2.07734	0.806	0.378	3.2404e-48
Ifitm2_ENSMUSG00000060591	1.96101e-49	0.948921	0.995	0.727	3.23174e-45
Mgl2_ENSMUSG00000040950	3.66313e-49	2.98539	0.488	0.108	6.03683e-45
Ifitm3_ENSMUSG00000025492	1.05064e-41	0.82324	0.982	0.736	1.73146e-37
Slamf9_ENSMUSG00000026548	1.18873e-40	1.30013	0.774	0.351	1.95903e-36
H2-DMa_ENSMUSG00000037649	1.41959e-40	0.818567	1	0.813	2.33949e-36
Cd74_ENSMUSG00000024610	2.10528e-40	0.801835	1	0.98	3.46949e-36
Napsa_ENSMUSG00000002204	3.12602e-40	0.884088	0.972	0.778	5.15168e-36
S100a6_ENSMUSG00000001025	9.42657e-40	0.592396	0.986	0.85	1.5535e-35
Wnt11_ENSMUSG00000015957	2.34842e-39	2.08893	0.419	0.093	3.8702e-35
Wfdc17_ENSMUSG00000069792	7.43886e-38	0.619179	0.945	0.499	1.22592e-33
H2-Aa_ENSMUSG00000036594	8.5e-38	0.825416	1	0.932	1.4008e-33
H2-Ab1_ENSMUSG00000073421	1.83619e-36	0.817025	1	0.967	3.02604e-32
H2afy_ENSMUSG00000015937	2.36358e-35	0.777423	1	0.866	3.89518e-31
Ctnnd2_ENSMUSG00000022240	4.02556e-34	1.67988	0.323	0.059	6.63413e-30
H2-Eb1_ENSMUSG00000060586	3.39984e-33	0.76714	0.995	0.886	5.60293e-29
Cd300a_ENSMUSG00000034652	1.27113e-32	0.956528	0.959	0.819	2.09482e-28
Cd209d_ENSMUSG00000031495	7.8906e-32	2.25114	0.295	0.052	1.30037e-27
Dapk1_ENSMUSG00000021559	7.95838e-32	1.3812	0.419	0.112	1.31154e-27
Vrk1_ENSMUSG00000021115	4.21575e-31	1.01968	0.719	0.36	6.94756e-27
S100a4_ENSMUSG00000001020	4.54371e-31	0.662623	0.94	0.624	7.48804e-27
Fxyd5_ENSMUSG00000009687	1.03942e-30	0.59802	0.995	0.941	1.71296e-26
Fcor_ENSMUSG00000089665	3.30461e-30	2.07912	0.276	0.049	5.44599e-26
Gng10_ENSMUSG00000038607	5.63648e-30	0.817715	0.912	0.61	9.28892e-26
Syngr2_ENSMUSG00000048277	6.89893e-30	0.649367	1	0.89	1.13694e-25
Gm2a_ENSMUSG00000000594	7.22073e-30	0.585804	1	0.914	1.18998e-25
Ccnd2_ENSMUSG00000000184	3.13814e-29	0.86804	0.889	0.647	5.17165e-25
Pfkp_ENSMUSG00000021196	3.95269e-29	0.775749	0.963	0.734	6.51404e-25
Ckb_ENSMUSG00000001270	4.38476e-29	0.598474	0.866	0.505	7.22609e-25
Eps8_ENSMUSG00000015766	1.51918e-27	1.15768	0.677	0.333	2.50361e-23
Smdt1_ENSMUSG00000022452	9.50941e-27	0.591606	0.972	0.774	1.56715e-22
Rin3_ENSMUSG00000044456	1.06389e-26	0.631616	0.811	0.487	1.75329e-22
Irf8_ENSMUSG00000041515	1.37537e-26	-1.54292	0.59	0.835	2.2666e-22
Saa3_ENSMUSG00000040026	1.86424e-26	-0.831207	0.991	0.97	3.07227e-22
Agpat4_ENSMUSG00000023827	2.10139e-26	0.971458	0.77	0.505	3.46309e-22
Dpysl2_ENSMUSG00000022048	1.86492e-25	0.865478	0.982	0.958	3.07339e-21
Eif5a_ENSMUSG00000078812	2.56421e-25	0.45038	1	0.982	4.22582e-21
Fem1c_ENSMUSG00000033319	4.76605e-25	0.773038	0.765	0.434	7.85445e-21
Klrb1b_ENSMUSG00000079298	6.16558e-25	1.17501	0.507	0.198	1.01609e-20
Klrd1_ENSMUSG00000030165	2.88506e-24	0.625636	0.622	0.281	4.75458e-20
Nme2_ENSMUSG00000020857	4.93612e-24	0.610454	0.945	0.716	8.13473e-20
Picalm_ENSMUSG00000039361	6.07345e-24	0.747063	0.949	0.78	1.00091e-19
Vdr_ENSMUSG00000022479	8.94392e-24	1.20295	0.484	0.189	1.47396e-19
Fcgrt_ENSMUSG00000003420	1.04741e-23	1.25102	0.668	0.372	1.72612e-19
Crip1_ENSMUSG00000006360	1.07442e-23	0.393708	1	0.93	1.77065e-19
Plbd1_ENSMUSG00000030214	2.57454e-23	0.480049	0.991	0.768	4.24285e-19
Clec4b1_ENSMUSG00000030147	3.79065e-23	1.24714	0.378	0.117	6.24699e-19
Cd209c_ENSMUSG00000040165	4.68032e-23	1.7968	0.585	0.327	7.71316e-19
Kmo_ENSMUSG00000039783	6.66214e-23	1.21783	0.82	0.656	1.09792e-18
Crlf2_ENSMUSG00000033467	1.97606e-22	0.727299	0.682	0.366	3.25654e-18
Bex6_ENSMUSG00000075269	2.1484e-22	1.26307	0.304	0.078	3.54056e-18
Dab2_ENSMUSG00000022150	2.27962e-22	0.676337	0.558	0.244	3.75681e-18
Hivep2_ENSMUSG00000015501	2.75119e-22	0.949416	0.539	0.251	4.53396e-18
Gpr171_ENSMUSG00000050075	4.5012e-22	0.730113	0.747	0.434	7.41798e-18
Ms4a4c_ENSMUSG00000024675	5.31892e-22	0.577336	0.889	0.632	8.76559e-18
Snhg11_ENSMUSG00000044349	5.7716e-22	-0.766337	0.995	0.977	9.5116e-18
Ramp3_ENSMUSG00000041046	8.22719e-22	0.464992	0.636	0.335	1.35584e-17
Tspo_ENSMUSG00000041736	3.01087e-21	0.460547	0.995	0.894	4.96192e-17
Cd83_ENSMUSG00000015396	3.0831e-21	0.526418	0.977	0.87	5.08094e-17
Got1_ENSMUSG00000025190	4.49379e-21	0.715357	0.866	0.587	7.40577e-17
Il1b_ENSMUSG00000027398	6.14847e-21	0.742501	0.885	0.645	1.01327e-16
Itgb7_ENSMUSG00000001281	7.65315e-21	0.426984	0.903	0.65	1.26124e-16
Map3k14_ENSMUSG00000020941	8.87982e-21	0.78031	0.719	0.421	1.46339e-16
Slc2a6_ENSMUSG00000036067	1.08951e-20	0.743412	0.714	0.421	1.79551e-16
Fh1_ENSMUSG00000026526	1.48627e-20	0.957195	0.622	0.34	2.44938e-16
Tnfrsf12a_ENSMUSG00000023905	3.59774e-20	1.14843	0.378	0.13	5.92908e-16
Fyb_ENSMUSG00000022148	5.84596e-20	-1.73686	0.419	0.67	9.63415e-16
Mmachc_ENSMUSG00000028690	6.32444e-20	-0.766753	0.982	0.963	1.04227e-15
Olfr1224-ps1_ENSMUSG00000075099	6.94009e-20	0.750543	0.364	0.123	1.14373e-15
Trex1_ENSMUSG00000049734	9.27739e-20	0.607659	0.922	0.699	1.52891e-15
Naga_ENSMUSG00000022453	1.10882e-19	0.342216	0.935	0.679	1.82734e-15
Ms4a6c_ENSMUSG00000079419	1.30718e-19	0.356439	0.917	0.632	2.15424e-15
Emp1_ENSMUSG00000030208	1.53932e-19	1.18303	0.502	0.226	2.5368e-15
Mcub_ENSMUSG00000027994	1.84092e-19	0.732754	0.705	0.412	3.03384e-15
Ccl5_ENSMUSG00000035042	2.00253e-19	-2.55114	0.465	0.707	3.30018e-15
S100a10_ENSMUSG00000041959	2.97527e-19	0.505965	0.908	0.671	4.90324e-15
Dusp3_ENSMUSG00000003518	3.0453e-19	0.620628	0.917	0.744	5.01866e-15
Ddr1_ENSMUSG00000003534	3.24712e-19	0.559735	0.295	0.081	5.35126e-15
Clec7a_ENSMUSG00000079293	3.56948e-19	0.731191	0.834	0.596	5.88251e-15
S100a11_ENSMUSG00000027907	6.29031e-19	0.324097	0.995	0.876	1.03664e-14
Tmem256_ENSMUSG00000070394	6.90255e-19	0.493419	0.82	0.524	1.13754e-14
Ndufa6_ENSMUSG00000022450	7.12059e-19	0.494563	0.949	0.81	1.17347e-14
Ccnd1_ENSMUSG00000070348	7.72098e-19	0.786863	0.636	0.348	1.27242e-14
Dck_ENSMUSG00000029366	1.12392e-18	0.596898	0.756	0.48	1.85222e-14
Ifitm6_ENSMUSG00000059108	1.31773e-18	0.469624	0.576	0.27	2.17162e-14
Prcp_ENSMUSG00000061119	1.62046e-18	0.533537	0.972	0.817	2.67052e-14
Rel_ENSMUSG00000020275	1.79334e-18	0.466017	0.968	0.875	2.95543e-14
Tagln2_ENSMUSG00000026547	1.98825e-18	0.477922	0.986	0.913	3.27663e-14
Ap2a2_ENSMUSG00000002957	3.23704e-18	0.522718	0.839	0.606	5.33464e-14
Nr4a3_ENSMUSG00000028341	3.40723e-18	0.529368	0.839	0.604	5.61512e-14
Ass1_ENSMUSG00000076441	3.6824e-18	0.615917	0.774	0.509	6.0686e-14
Hexb_ENSMUSG00000021665	3.72694e-18	0.581607	0.714	0.418	6.142e-14
P2ry10_ENSMUSG00000050921	3.80602e-18	0.638029	0.806	0.584	6.27231e-14
Alox5ap_ENSMUSG00000060063	4.78891e-18	0.46196	0.954	0.707	7.89213e-14
Cenpa_ENSMUSG00000029177	5.20945e-18	0.643905	0.659	0.377	8.58518e-14
Clec4g_ENSMUSG00000074491	5.35961e-18	1.7559	0.138	0.019	8.83264e-14
Gsn_ENSMUSG00000026879	7.71752e-18	0.536996	0.866	0.598	1.27185e-13
Olfm1_ENSMUSG00000026833	1.1368e-17	0.526665	0.645	0.334	1.87345e-13
Atp6ap2_ENSMUSG00000031007	1.29222e-17	0.621124	0.866	0.629	2.12959e-13
Cytip_ENSMUSG00000026832	1.46049e-17	0.47095	0.977	0.87	2.40689e-13
Stap1_ENSMUSG00000029254	1.59928e-17	0.826275	0.811	0.595	2.63561e-13
Map4k1_ENSMUSG00000037337	4.30411e-17	0.542392	0.705	0.422	7.09317e-13
Actg1_ENSMUSG00000062825	4.80319e-17	0.348213	1	0.998	7.91565e-13
H2-DMb2_ENSMUSG00000037548	5.05469e-17	0.815192	0.857	0.73	8.33014e-13
Ccnd3_ENSMUSG00000034165	6.23446e-17	0.565934	0.848	0.635	1.02744e-12
Afdn_ENSMUSG00000068036	7.04509e-17	0.860337	0.378	0.147	1.16103e-12
Cd209e_ENSMUSG00000040197	7.47911e-17	2.39379	0.106	0.011	1.23256e-12
Gcnt2_ENSMUSG00000021360	8.45642e-17	0.908186	0.7	0.453	1.39362e-12
Htr7_ENSMUSG00000024798	1.09623e-16	0.883012	0.433	0.192	1.80658e-12
Hmga2_ENSMUSG00000056758	1.22288e-16	1.1139	0.3	0.099	2.01531e-12
Cdkn1a_ENSMUSG00000023067	1.30596e-16	0.448398	0.972	0.809	2.15222e-12
Gpr132_ENSMUSG00000021298	1.73296e-16	0.389704	0.935	0.741	2.85592e-12
Gm20390_ENSMUSG00000091228	1.87193e-16	0.62974	0.673	0.377	3.08493e-12
Id2_ENSMUSG00000020644	2.39044e-16	-1.46333	0.599	0.786	3.93945e-12
Hilpda_ENSMUSG00000043421	2.43069e-16	0.785731	0.618	0.375	4.00577e-12
Rps25_ENSMUSG00000009927	3.5595e-16	0.26544	1	0.976	5.86606e-12
Acad12_ENSMUSG00000042647	4.14203e-16	-0.955348	0.839	0.91	6.82606e-12
Serpinb6b_ENSMUSG00000042842	4.95315e-16	-2.79954	0.184	0.458	8.16279e-12
Csrnp1_ENSMUSG00000032515	5.43066e-16	0.428339	0.802	0.539	8.94973e-12
Mgst3_ENSMUSG00000026688	6.06368e-16	1.198	0.281	0.093	9.99295e-12
Nfkbie_ENSMUSG00000023947	8.57788e-16	0.437053	0.903	0.672	1.41363e-11
Ctsa_ENSMUSG00000017760	9.63745e-16	0.362507	0.968	0.853	1.58825e-11
Cd14_ENSMUSG00000051439	1.01919e-15	-0.587635	0.899	0.575	1.67962e-11
Uck2_ENSMUSG00000026558	1.13365e-15	0.68335	0.659	0.395	1.86825e-11
Eno1_ENSMUSG00000063524	1.25351e-15	0.288568	0.982	0.886	2.06579e-11
Tubb6_ENSMUSG00000001473	1.2873e-15	0.725977	0.765	0.522	2.12147e-11
Spag9_ENSMUSG00000020859	1.29508e-15	0.480102	0.912	0.716	2.13429e-11
Orai1_ENSMUSG00000049686	3.3203e-15	0.624002	0.622	0.352	5.47186e-11
Dcn_ENSMUSG00000019929	3.6369e-15	1.06145	0.138	0.024	5.99362e-11
Nkg7_ENSMUSG00000004612	3.77037e-15	-6.06552	0.088	0.354	6.21357e-11
Tuba1a_ENSMUSG00000072235	4.22476e-15	0.393548	0.857	0.698	6.9624e-11
Tnfrsf1a_ENSMUSG00000030341	4.43457e-15	0.510577	0.825	0.572	7.30816e-11
Oas1a_ENSMUSG00000052776	4.53048e-15	0.401362	0.737	0.43	7.46624e-11
Sh3bgrl_ENSMUSG00000031246	4.85216e-15	0.568753	0.848	0.657	7.99636e-11
Tmed5_ENSMUSG00000063406	4.89599e-15	0.430266	0.972	0.898	8.0686e-11
Tmem109_ENSMUSG00000034659	5.31308e-15	0.616873	0.654	0.394	8.75596e-11
Ecm2_ENSMUSG00000043631	5.66516e-15	-0.652057	0.94	0.944	9.33619e-11
Cd80_ENSMUSG00000075122	5.70445e-15	0.430619	0.567	0.305	9.40093e-11
Tep1_ENSMUSG00000006281	6.08379e-15	0.728983	0.673	0.448	1.00261e-10
Gprc5a_ENSMUSG00000046733	6.30618e-15	0.881361	0.355	0.148	1.03926e-10
Cycs_ENSMUSG00000063694	6.4868e-15	0.368916	0.963	0.822	1.06902e-10
Rnh1_ENSMUSG00000038650	6.68305e-15	0.431151	0.945	0.725	1.10137e-10
Tgtp2_ENSMUSG00000078921	7.43262e-15	1.05899	0.641	0.429	1.2249e-10
Ly6a_ENSMUSG00000075602	7.63003e-15	0.963252	0.687	0.496	1.25743e-10
Trim25_ENSMUSG00000000275	7.76058e-15	0.315857	0.903	0.679	1.27894e-10
Avpi1_ENSMUSG00000018821	9.90363e-15	0.499617	0.751	0.493	1.63212e-10
Map3k20_ENSMUSG00000004085	9.92791e-15	-0.659748	0.931	0.941	1.63612e-10
Pepd_ENSMUSG00000063931	1.06358e-14	0.568179	0.714	0.456	1.75278e-10
Cd7_ENSMUSG00000025163	1.15228e-14	1.0456	0.553	0.327	1.89896e-10
Fosl2_ENSMUSG00000029135	1.3409e-14	0.374487	0.788	0.532	2.20981e-10
Cd37_ENSMUSG00000030798	1.39302e-14	-1.19927	0.276	0.548	2.2957e-10
Lrrc59_ENSMUSG00000020869	1.45711e-14	0.504163	0.839	0.637	2.40132e-10
Ly86_ENSMUSG00000021423	1.5851e-14	0.439947	0.935	0.764	2.61225e-10
Tmem50b_ENSMUSG00000022964	2.4151e-14	0.53216	0.829	0.617	3.98009e-10
Cacnb3_ENSMUSG00000003352	2.56786e-14	-3.96089	0.143	0.4	4.23183e-10
Psmd8_ENSMUSG00000030591	3.09869e-14	0.466266	0.894	0.685	5.10665e-10
Timm10b_ENSMUSG00000089847	3.2894e-14	0.421473	0.797	0.569	5.42093e-10
Cmtr1_ENSMUSG00000024019	3.6547e-14	0.674797	0.7	0.464	6.02294e-10
D8Ertd738e_ENSMUSG00000019362	3.85472e-14	0.495535	0.908	0.731	6.35258e-10
H2-Q6_ENSMUSG00000073409	4.18392e-14	-1.2362	0.77	0.886	6.8951e-10
Antxr2_ENSMUSG00000029338	4.81198e-14	0.475097	0.806	0.595	7.93014e-10
Mdh2_ENSMUSG00000019179	5.04469e-14	0.514036	0.908	0.744	8.31364e-10
Olfr1033_ENSMUSG00000045392	5.53922e-14	0.379767	0.926	0.724	9.12864e-10
Fscn1_ENSMUSG00000029581	7.50572e-14	-4.22834	0.106	0.35	1.23694e-09
Hspa5_ENSMUSG00000026864	7.53463e-14	0.421991	1	0.982	1.24171e-09
Cdc42ep3_ENSMUSG00000036533	8.75071e-14	-1.79515	0.12	0.377	1.44212e-09
Fam110a_ENSMUSG00000027459	1.3375e-13	0.900655	0.401	0.192	2.2042e-09
Rap2a_ENSMUSG00000051615	1.37936e-13	0.794054	0.696	0.488	2.27319e-09
Ist1_ENSMUSG00000031729	1.4847e-13	0.46063	0.871	0.647	2.44678e-09
Rab3il1_ENSMUSG00000024663	1.64562e-13	1.03195	0.332	0.137	2.71198e-09
Il2rb_ENSMUSG00000068227	1.75811e-13	-4.78354	0.088	0.326	2.89736e-09
Klrk1_ENSMUSG00000030149	1.78995e-13	0.488391	0.728	0.524	2.94983e-09
Pde4b_ENSMUSG00000028525	2.12507e-13	0.36686	0.935	0.77	3.50211e-09
Vim_ENSMUSG00000026728	2.22253e-13	0.355205	0.982	0.852	3.66272e-09
Tle3_ENSMUSG00000032280	2.60041e-13	0.474393	0.7	0.443	4.28548e-09
Cd53_ENSMUSG00000040747	2.65869e-13	0.317063	0.991	0.891	4.38152e-09
Gpx1_ENSMUSG00000063856	2.73172e-13	0.295859	1	0.941	4.50188e-09
Ube2h_ENSMUSG00000039159	3.31547e-13	0.359955	0.788	0.544	5.4639e-09
Chp1_ENSMUSG00000014077	3.70156e-13	0.447117	0.742	0.509	6.10017e-09
Ank_ENSMUSG00000022265	3.78648e-13	0.827186	0.355	0.155	6.24012e-09
Rtp4_ENSMUSG00000033355	4.18553e-13	0.466639	0.558	0.302	6.89775e-09
Rps2_ENSMUSG00000044533	4.23186e-13	0.354057	1	0.975	6.97411e-09
Clic1_ENSMUSG00000007041	4.41724e-13	0.335125	0.972	0.868	7.27961e-09
Acot7_ENSMUSG00000028937	4.79666e-13	0.516098	0.631	0.394	7.90489e-09
Pvr_ENSMUSG00000040511	5.07811e-13	0.339679	0.696	0.431	8.36872e-09
Phf11b_ENSMUSG00000091649	5.08294e-13	0.622595	0.793	0.588	8.37668e-09
Zfp263_ENSMUSG00000022529	5.66321e-13	0.874977	0.76	0.588	9.33298e-09
Gzma_ENSMUSG00000023132	5.77238e-13	-6.59136	0.055	0.281	9.51289e-09
Cmtm3_ENSMUSG00000031875	5.86049e-13	0.52473	0.645	0.409	9.65809e-09
Noc4l_ENSMUSG00000033294	6.40467e-13	0.439856	0.742	0.533	1.05549e-08
Lgals1_ENSMUSG00000068220	6.45756e-13	0.304717	0.986	0.91	1.06421e-08
Zfp106_ENSMUSG00000027288	6.8491e-13	0.488917	0.82	0.614	1.12873e-08
E330009J07Rik_ENSMUSG00000037172	7.80353e-13	1.2092	0.212	0.065	1.28602e-08
Ndufv2_ENSMUSG00000024099	7.83783e-13	0.474082	0.788	0.57	1.29167e-08
Snx20_ENSMUSG00000031662	7.87765e-13	0.504778	0.797	0.597	1.29824e-08
Pros1_ENSMUSG00000022912	8.19315e-13	0.994675	0.323	0.137	1.35023e-08
Rpl15_ENSMUSG00000012405	1.07429e-12	0.286004	0.995	0.923	1.77043e-08
Tnfaip8_ENSMUSG00000062210	1.16049e-12	0.519923	0.857	0.693	1.9125e-08
Eef1g_ENSMUSG00000071644	1.19506e-12	0.389241	0.949	0.818	1.96947e-08
Galnt6_ENSMUSG00000037280	1.22323e-12	0.893789	0.364	0.173	2.01588e-08
Polg2_ENSMUSG00000020718	1.30849e-12	-0.839633	0.866	0.927	2.15639e-08
Slc4a11_ENSMUSG00000074796	1.35282e-12	1.55204	0.212	0.068	2.22946e-08
Malt1_ENSMUSG00000032688	1.4405e-12	0.465023	0.834	0.694	2.37394e-08
Ece1_ENSMUSG00000057530	1.46204e-12	0.299662	0.816	0.603	2.40944e-08
Ubl3_ENSMUSG00000001687	1.55127e-12	0.399781	0.866	0.692	2.55649e-08
AA467197_ENSMUSG00000033213	1.70908e-12	1.1043	0.332	0.144	2.81656e-08
Pdia6_ENSMUSG00000020571	1.84202e-12	0.314044	0.935	0.722	3.03564e-08
Lpp_ENSMUSG00000033306	1.88424e-12	0.391101	0.751	0.566	3.10522e-08
Kcnn4_ENSMUSG00000054342	1.94254e-12	0.941245	0.507	0.295	3.20131e-08
Nuak2_ENSMUSG00000009772	2.02394e-12	0.347676	0.829	0.66	3.33546e-08
Sh2d2a_ENSMUSG00000028071	2.05596e-12	-4.20979	0.207	0.437	3.38822e-08
Cd200r1_ENSMUSG00000022667	2.10894e-12	1.36118	0.276	0.108	3.47553e-08
Mt1_ENSMUSG00000031765	2.19646e-12	0.356925	0.866	0.621	3.61976e-08
Csf2rb_ENSMUSG00000071713	2.39723e-12	0.411742	0.931	0.788	3.95063e-08
Slc30a4_ENSMUSG00000005802	2.47976e-12	0.859017	0.249	0.087	4.08664e-08
Irf5_ENSMUSG00000029771	2.50632e-12	0.387364	0.982	0.832	4.13041e-08
Sec61b_ENSMUSG00000053317	2.61435e-12	0.317074	0.977	0.823	4.30845e-08
Plek_ENSMUSG00000020120	2.6325e-12	0.289883	0.972	0.918	4.33835e-08
Hp_ENSMUSG00000031722	2.82033e-12	-4.30741	0.051	0.264	4.6479e-08
Plpp2_ENSMUSG00000052151	3.7817e-12	0.92596	0.23	0.077	6.23224e-08
Areg_ENSMUSG00000029378	3.78596e-12	1.0328	0.171	0.046	6.23926e-08
Anp32e_ENSMUSG00000015749	3.91132e-12	0.417437	0.779	0.57	6.44585e-08
Zbtb32_ENSMUSG00000006310	3.99653e-12	2.51625	0.129	0.028	6.58628e-08
Rnf141_ENSMUSG00000030788	4.27952e-12	0.980926	0.475	0.271	7.05264e-08
Ryr1_ENSMUSG00000030592	4.5373e-12	0.728756	0.235	0.082	7.47748e-08
Arl8b_ENSMUSG00000030105	4.64369e-12	0.649153	0.627	0.407	7.6528e-08
Adgrg5_ENSMUSG00000061577	5.14162e-12	0.657641	0.396	0.202	8.4734e-08
Gm10053_ENSMUSG00000058927	5.37671e-12	0.300752	0.945	0.789	8.86081e-08
Prdx6_ENSMUSG00000026701	6.30994e-12	0.358401	0.853	0.676	1.03988e-07
Gabarapl1_ENSMUSG00000030161	6.45271e-12	0.639151	0.53	0.31	1.06341e-07
Txnrd1_ENSMUSG00000020250	6.73248e-12	0.435578	0.765	0.532	1.10951e-07
Cldnd1_ENSMUSG00000022744	7.56667e-12	0.49578	0.687	0.439	1.24699e-07
Emc6_ENSMUSG00000047260	7.60952e-12	0.456716	0.631	0.386	1.25405e-07
Cnbp_ENSMUSG00000030057	7.73979e-12	0.297125	0.995	0.958	1.27552e-07
Trappc5_ENSMUSG00000040236	7.91028e-12	0.655062	0.548	0.356	1.30361e-07
H2-Q7_ENSMUSG00000060550	8.53503e-12	-1.03064	0.871	0.905	1.40657e-07
Mrc1_ENSMUSG00000026712	8.66146e-12	0.895407	0.341	0.156	1.42741e-07
Ndel1_ENSMUSG00000018736	9.30661e-12	0.373495	0.857	0.689	1.53373e-07
Bcl2a1d_ENSMUSG00000099974	9.45622e-12	0.615758	0.816	0.676	1.55839e-07
Nrros_ENSMUSG00000052384	1.05859e-11	0.289918	0.922	0.77	1.74456e-07
Nudt17_ENSMUSG00000028100	1.12705e-11	-4.80059	0.051	0.257	1.85737e-07
Syvn1_ENSMUSG00000024807	1.1505e-11	0.304216	0.7	0.459	1.89602e-07
Lilrb4a_ENSMUSG00000062593	1.23229e-11	0.293275	0.853	0.608	2.03082e-07
Cyth4_ENSMUSG00000018008	1.23389e-11	0.323023	0.922	0.738	2.03345e-07
Pgf_ENSMUSG00000004791	1.31487e-11	1.18036	0.161	0.043	2.16691e-07
Psma1_ENSMUSG00000030751	1.59603e-11	0.434711	0.871	0.706	2.63026e-07
Tbxas1_ENSMUSG00000029925	1.69416e-11	0.564579	0.433	0.222	2.79198e-07
Rdh16_ENSMUSG00000069456	1.99928e-11	0.473806	0.797	0.607	3.29481e-07
Pak1_ENSMUSG00000030774	2.07011e-11	0.596515	0.631	0.431	3.41153e-07
Cish_ENSMUSG00000032578	2.07974e-11	0.747885	0.456	0.25	3.42742e-07
Lmnb1_ENSMUSG00000024590	2.09918e-11	0.46102	0.594	0.362	3.45946e-07
Pla2g7_ENSMUSG00000023913	2.37829e-11	-3.86116	0.18	0.378	3.91942e-07
Elmo2_ENSMUSG00000017670	2.44978e-11	0.406086	0.737	0.535	4.03723e-07
Lta4h_ENSMUSG00000015889	2.71864e-11	0.710546	0.604	0.404	4.48032e-07
2310039H08Rik_ENSMUSG00000062619	2.72498e-11	0.917927	0.438	0.238	4.49076e-07
Dnase1l3_ENSMUSG00000025279	2.85708e-11	-2.16282	0.442	0.654	4.70847e-07
Rpl14_ENSMUSG00000025794	2.90453e-11	0.271338	0.995	0.927	4.78666e-07
Atp5d_ENSMUSG00000003072	3.06228e-11	0.328083	0.917	0.764	5.04663e-07
Anxa5_ENSMUSG00000027712	3.46932e-11	0.261178	0.977	0.797	5.71744e-07
Il15ra_ENSMUSG00000023206	3.47304e-11	-3.9281	0.083	0.285	5.72357e-07
Tmsb10_ENSMUSG00000079523	3.54355e-11	0.278633	1	0.99	5.83977e-07
Plekha2_ENSMUSG00000031557	3.82556e-11	-1.19497	0.323	0.56	6.30453e-07
Nfkb1_ENSMUSG00000028163	3.90064e-11	0.451073	0.811	0.623	6.42826e-07
Zc3hav1_ENSMUSG00000029826	3.98894e-11	0.278176	0.995	0.932	6.57377e-07
Spint2_ENSMUSG00000074227	4.24587e-11	-2.03124	0.221	0.43	6.99719e-07
Atp5g1_ENSMUSG00000006057	4.6453e-11	0.355439	0.926	0.88	7.65546e-07
Rbm3_ENSMUSG00000031167	4.95366e-11	0.360441	0.963	0.909	8.16363e-07
Ly75_ENSMUSG00000026980	5.12583e-11	-1.70083	0.134	0.337	8.44737e-07
Cd34_ENSMUSG00000016494	5.2027e-11	0.980029	0.152	0.041	8.57406e-07
Phf11d_ENSMUSG00000068245	5.20647e-11	0.536716	0.687	0.48	8.58026e-07
Myadm_ENSMUSG00000068566	5.72002e-11	0.337525	0.866	0.713	9.42659e-07
Htra3_ENSMUSG00000029096	5.92629e-11	0.919324	0.111	0.022	9.76653e-07
Ndufb8_ENSMUSG00000025204	6.2265e-11	0.317911	0.903	0.724	1.02613e-06
Gm14548_ENSMUSG00000074417	6.7708e-11	0.748793	0.502	0.302	1.11583e-06
Mefv_ENSMUSG00000022534	6.84656e-11	0.588198	0.516	0.306	1.12831e-06
Oasl2_ENSMUSG00000029561	7.15283e-11	0.43369	0.627	0.387	1.17879e-06
Anxa3_ENSMUSG00000029484	7.92561e-11	-2.60205	0.249	0.447	1.30614e-06
Def6_ENSMUSG00000002257	8.35476e-11	0.493825	0.373	0.186	1.37686e-06
Pfkfb3_ENSMUSG00000026773	8.65727e-11	-1.49639	0.498	0.7	1.42672e-06
Rps13_ENSMUSG00000090862	8.81567e-11	0.282412	0.995	0.938	1.45282e-06
Ube2k_ENSMUSG00000029203	8.94043e-11	0.335492	0.908	0.746	1.47338e-06
Atp5h_ENSMUSG00000034566	9.81134e-11	0.339577	0.968	0.846	1.61691e-06
Gpd2_ENSMUSG00000026827	9.97408e-11	0.380351	0.668	0.434	1.64373e-06
Erdr1_ENSMUSG00000096768	1.04264e-10	0.331407	0.94	0.813	1.71828e-06
Ppa1_ENSMUSG00000020089	1.04344e-10	0.624749	0.525	0.312	1.7196e-06
Gzmb_ENSMUSG00000015437	1.11191e-10	-5.39364	0.046	0.237	1.83242e-06
Smim3_ENSMUSG00000038059	1.22444e-10	0.777434	0.535	0.35	2.01788e-06
Aldoc_ENSMUSG00000017390	1.35039e-10	0.957271	0.295	0.131	2.22544e-06
Ets1_ENSMUSG00000032035	1.37584e-10	-2.55926	0.465	0.659	2.26738e-06
Sec24b_ENSMUSG00000001052	1.54766e-10	0.422984	0.696	0.484	2.55055e-06
Rgs10_ENSMUSG00000030844	1.59163e-10	-1.25507	0.304	0.513	2.62301e-06
Cd81_ENSMUSG00000037706	1.60244e-10	-1.85897	0.171	0.378	2.64083e-06
Trak1_ENSMUSG00000032536	1.6039e-10	0.379931	0.488	0.28	2.64323e-06
Crtc3_ENSMUSG00000030527	1.67592e-10	0.3392	0.558	0.354	2.76191e-06
Ywhaz_ENSMUSG00000022285	1.74987e-10	0.281101	1	0.985	2.88379e-06
Lsm7_ENSMUSG00000035215	1.79375e-10	0.338649	0.659	0.44	2.9561e-06
Hmga1_ENSMUSG00000046711	1.82343e-10	0.290529	0.848	0.616	3.00502e-06
Fam129b_ENSMUSG00000026796	1.83308e-10	0.412964	0.539	0.319	3.02092e-06
Sept1_ENSMUSG00000000486	1.85413e-10	-2.97837	0.088	0.28	3.05561e-06
Tnfrsf9_ENSMUSG00000028965	1.88426e-10	-3.63652	0.092	0.294	3.10525e-06
Ubtd1_ENSMUSG00000025171	2.12448e-10	0.511173	0.461	0.253	3.50115e-06
Slk_ENSMUSG00000025060	2.1543e-10	0.304744	0.691	0.471	3.55029e-06
Ranbp1_ENSMUSG00000005732	2.56464e-10	0.267038	0.871	0.646	4.22652e-06
Psmb2_ENSMUSG00000028837	2.56574e-10	0.310622	0.922	0.778	4.22834e-06
Adora2b_ENSMUSG00000018500	2.61422e-10	0.625147	0.401	0.209	4.30824e-06
Mif_ENSMUSG00000033307	3.09314e-10	0.53088	0.862	0.669	5.0975e-06
H13_ENSMUSG00000019188	3.09468e-10	0.309348	0.894	0.716	5.10003e-06
Dapp1_ENSMUSG00000028159	3.22101e-10	0.379519	0.806	0.641	5.30823e-06
Psma7_ENSMUSG00000027566	3.26816e-10	0.317075	0.963	0.885	5.38593e-06
Higd1a_ENSMUSG00000038412	3.38745e-10	0.382494	0.779	0.6	5.58252e-06
Fgfr1_ENSMUSG00000031565	3.41311e-10	0.560404	0.249	0.099	5.62481e-06
Etfa_ENSMUSG00000032314	3.42112e-10	0.479859	0.65	0.434	5.638e-06
Calr_ENSMUSG00000003814	3.58984e-10	0.279129	0.972	0.889	5.91605e-06
Rheb_ENSMUSG00000028945	3.6855e-10	0.387822	0.876	0.729	6.0737e-06
Erich1_ENSMUSG00000051978	3.79823e-10	0.313148	0.811	0.641	6.25948e-06
Cdh1_ENSMUSG00000000303	3.97064e-10	1.21569	0.267	0.117	6.54362e-06
Mrto4_ENSMUSG00000028741	3.97824e-10	0.669546	0.447	0.254	6.55615e-06
Mkl1_ENSMUSG00000042292	4.00453e-10	0.3595	0.719	0.502	6.59946e-06
Gpat4_ENSMUSG00000031545	4.40045e-10	0.30567	0.585	0.373	7.25195e-06
Ormdl2_ENSMUSG00000025353	4.55315e-10	0.407595	0.604	0.363	7.50359e-06
Taldo1_ENSMUSG00000025503	4.82595e-10	0.275868	0.968	0.816	7.95316e-06
Prelid1_ENSMUSG00000021486	4.98588e-10	0.335205	0.908	0.756	8.21674e-06
Erh_ENSMUSG00000021131	4.98656e-10	0.30296	0.894	0.67	8.21785e-06
Snrpf_ENSMUSG00000020018	5.06275e-10	0.268381	0.853	0.635	8.34341e-06
Zbtb18_ENSMUSG00000063659	5.1082e-10	0.808525	0.249	0.099	8.41831e-06
Rcl1_ENSMUSG00000024785	5.31053e-10	0.621382	0.332	0.156	8.75175e-06
Gmfg_ENSMUSG00000060791	5.48701e-10	0.272047	0.829	0.608	9.04259e-06
Rps6ka4_ENSMUSG00000024952	6.0814e-10	0.636276	0.382	0.2	1.00221e-05
Tmem219_ENSMUSG00000060538	6.19207e-10	0.541307	0.548	0.347	1.02045e-05
Ak8_ENSMUSG00000026807	6.41117e-10	1.66673	0.115	0.027	1.05656e-05
Pglyrp1_ENSMUSG00000030413	7.00933e-10	-2.92069	0.055	0.234	1.15514e-05
Adam15_ENSMUSG00000028041	7.21977e-10	0.571505	0.401	0.215	1.18982e-05
Ndufb3_ENSMUSG00000026032	7.93805e-10	0.30045	0.719	0.501	1.30819e-05
Pitpna_ENSMUSG00000017781	8.04355e-10	0.27877	0.889	0.723	1.32558e-05
Itgal_ENSMUSG00000030830	8.91179e-10	-1.39574	0.327	0.526	1.46866e-05
Arl6ip4_ENSMUSG00000029404	8.95714e-10	0.278795	0.53	0.31	1.47614e-05
Psmd3_ENSMUSG00000017221	9.57269e-10	0.314372	0.724	0.527	1.57758e-05
Rab24_ENSMUSG00000034789	1.03262e-09	0.400205	0.645	0.438	1.70175e-05
Ptpn4_ENSMUSG00000026384	1.11516e-09	1.07784	0.23	0.091	1.83779e-05
Prr13_ENSMUSG00000023048	1.11588e-09	-0.71755	0.714	0.824	1.83898e-05
Gm44511_ENSMUSG00000107872	1.12915e-09	0.314839	0.166	0.051	1.86084e-05
Eif1a_ENSMUSG00000057561	1.19717e-09	0.311858	0.724	0.522	1.97293e-05
Gimap1_ENSMUSG00000090019	1.2034e-09	-2.17361	0.152	0.361	1.98321e-05
Fam49b_ENSMUSG00000022378	1.22975e-09	0.292965	0.94	0.774	2.02663e-05
Ticam2_ENSMUSG00000056130	1.23074e-09	0.849209	0.304	0.143	2.02826e-05
Pnp_ENSMUSG00000021871	1.31806e-09	0.30242	0.797	0.58	2.17216e-05
Batf2_ENSMUSG00000039699	1.48838e-09	1.2016	0.244	0.103	2.45284e-05
Arhgdib_ENSMUSG00000030220	1.61449e-09	0.252921	0.995	0.939	2.66068e-05
Myd88_ENSMUSG00000032508	1.80419e-09	0.379124	0.719	0.532	2.97331e-05
Abhd17b_ENSMUSG00000047368	1.82786e-09	0.905151	0.378	0.195	3.01231e-05
Ctsw_ENSMUSG00000024910	1.96808e-09	-4.18472	0.078	0.261	3.24339e-05
Hax1_ENSMUSG00000027944	2.01065e-09	0.280464	0.682	0.463	3.31355e-05
Pycard_ENSMUSG00000030793	2.0402e-09	0.346355	0.811	0.652	3.36224e-05
Stx7_ENSMUSG00000019998	2.13134e-09	0.457544	0.825	0.714	3.51245e-05
Evl_ENSMUSG00000021262	2.28283e-09	-0.889495	0.166	0.372	3.7621e-05
Lyz1_ENSMUSG00000069515	2.39856e-09	-4.48792	0.106	0.293	3.95283e-05
Gch1_ENSMUSG00000037580	2.44296e-09	0.395006	0.673	0.489	4.026e-05
Hspbp1_ENSMUSG00000063802	2.46617e-09	0.710212	0.382	0.205	4.06424e-05
Tmem238_ENSMUSG00000030431	2.67343e-09	0.797506	0.203	0.075	4.40582e-05
Gcsh_ENSMUSG00000034424	2.68734e-09	0.8072	0.424	0.242	4.42874e-05
Twf2_ENSMUSG00000023277	2.71147e-09	0.383016	0.696	0.498	4.46851e-05
Sdhb_ENSMUSG00000009863	2.81708e-09	0.419971	0.834	0.656	4.64254e-05
Itga5_ENSMUSG00000000555	2.88151e-09	0.366406	0.567	0.354	4.74872e-05
Mreg_ENSMUSG00000039395	3.10745e-09	-1.49279	0.101	0.281	5.12108e-05
Ndufb2_ENSMUSG00000002416	3.15814e-09	0.263218	0.724	0.516	5.20461e-05
Ndufs8_ENSMUSG00000059734	3.22774e-09	0.348382	0.779	0.563	5.31931e-05
Olfr1402_ENSMUSG00000051392	3.41769e-09	0.28053	0.258	0.111	5.63236e-05
Pkib_ENSMUSG00000019876	3.42462e-09	0.409575	0.719	0.558	5.64377e-05
Osgep_ENSMUSG00000006289	3.59931e-09	0.373249	0.737	0.579	5.93166e-05
Spi1_ENSMUSG00000002111	3.65092e-09	0.265856	0.982	0.805	6.01672e-05
Fbl_ENSMUSG00000046865	3.94029e-09	0.282735	0.714	0.508	6.4936e-05
Pi15_ENSMUSG00000067780	4.0639e-09	-0.592168	0.276	0.465	6.69731e-05
Denr_ENSMUSG00000023106	4.16792e-09	0.481731	0.783	0.668	6.86873e-05
Rwdd1_ENSMUSG00000019782	4.39638e-09	0.463374	0.613	0.418	7.24523e-05
Pigx_ENSMUSG00000023791	4.88397e-09	0.761042	0.433	0.258	8.04879e-05
Pdia3_ENSMUSG00000027248	5.27526e-09	0.288913	1	0.978	8.69362e-05
Col6a2_ENSMUSG00000020241	5.38966e-09	0.329525	0.134	0.038	8.88216e-05
Cnih4_ENSMUSG00000062169	5.4465e-09	0.518545	0.696	0.525	8.97584e-05
Igf2r_ENSMUSG00000023830	5.60251e-09	-1.4799	0.032	0.188	9.23294e-05
Msr1_ENSMUSG00000025044	5.70656e-09	-3.52722	0.18	0.338	9.40441e-05
Nhp2_ENSMUSG00000001056	6.20297e-09	0.354516	0.645	0.423	0.000102225
Cox6a1_ENSMUSG00000041697	6.55493e-09	0.252023	0.972	0.854	0.000108025
Mbtd1_ENSMUSG00000059474	6.58059e-09	0.423537	0.571	0.371	0.000108448
Kmt5a_ENSMUSG00000049327	6.64928e-09	0.421922	0.677	0.501	0.00010958
Apol7c_ENSMUSG00000044309	6.89018e-09	-5.22026	0.055	0.221	0.00011355
Ehd4_ENSMUSG00000027293	6.96759e-09	0.349165	0.724	0.522	0.000114826
Rabgap1l_ENSMUSG00000026721	7.13558e-09	-1.98395	0.267	0.441	0.000117594
Cfh_ENSMUSG00000026365	7.45977e-09	0.975905	0.258	0.12	0.000122937
Lats2_ENSMUSG00000021959	7.55365e-09	0.387576	0.691	0.538	0.000124484
Eif3k_ENSMUSG00000053565	7.64125e-09	0.312958	0.903	0.733	0.000125928
Nek6_ENSMUSG00000026749	8.04493e-09	-1.42295	0.318	0.497	0.00013258
Hsd17b12_ENSMUSG00000027195	8.31433e-09	0.387713	0.668	0.471	0.00013702
Gbp7_ENSMUSG00000040253	8.84019e-09	0.300436	0.539	0.356	0.000145686
Bin1_ENSMUSG00000024381	9.38218e-09	0.427786	0.558	0.371	0.000154618
Spint1_ENSMUSG00000027315	9.49939e-09	0.96277	0.267	0.124	0.00015655
Ngfr_ENSMUSG00000000120	9.56475e-09	2.62804	0.221	0.101	0.000157627
Atp5b_ENSMUSG00000025393	1.0759e-08	0.269175	0.991	0.935	0.000177309
Olfr1307_ENSMUSG00000094747	1.13294e-08	-0.502364	0.926	0.927	0.000186709
Klra2_ENSMUSG00000030187	1.14837e-08	-2.34749	0.134	0.312	0.000189251
H2-Ob_ENSMUSG00000041538	1.15592e-08	0.397704	0.544	0.365	0.000190495
Kdm6b_ENSMUSG00000018476	1.15687e-08	0.319137	0.982	0.936	0.000190652
Fam47e_ENSMUSG00000057068	1.19474e-08	0.664905	0.235	0.101	0.000196894
Arid5a_ENSMUSG00000037447	1.27241e-08	0.446822	0.7	0.522	0.000209693
Inpp1_ENSMUSG00000026102	1.34268e-08	-1.58908	0.332	0.506	0.000221274
Skap2_ENSMUSG00000059182	1.35172e-08	0.297461	0.885	0.727	0.000222764
Hint1_ENSMUSG00000020267	1.42069e-08	0.327794	0.889	0.696	0.000234129
Rpl10_ENSMUSG00000008682	1.64156e-08	0.252048	0.991	0.895	0.000270529
Etfb_ENSMUSG00000004610	1.71327e-08	0.395594	0.714	0.518	0.000282347
Alcam_ENSMUSG00000022636	1.71746e-08	0.606509	0.571	0.39	0.000283037
Lilra6_ENSMUSG00000030427	1.7435e-08	1.01922	0.484	0.315	0.00028733
Cct5_ENSMUSG00000022234	1.81291e-08	0.292534	0.871	0.706	0.000298767
Cst7_ENSMUSG00000068129	1.85283e-08	0.563245	0.295	0.143	0.000305347
Tkt_ENSMUSG00000021957	1.97574e-08	0.340969	0.853	0.714	0.000325602
Spry2_ENSMUSG00000022114	1.9829e-08	-4.23579	0.207	0.378	0.000326782
Cavin3_ENSMUSG00000037060	2.08544e-08	0.580603	0.115	0.031	0.00034368
1110059E24Rik_ENSMUSG00000035171	2.13579e-08	1.15807	0.258	0.122	0.000351979
St3gal4_ENSMUSG00000032038	2.1372e-08	0.252169	0.691	0.493	0.000352211
Osbpl9_ENSMUSG00000028559	2.18161e-08	0.373796	0.636	0.46	0.000359529
Ctsk_ENSMUSG00000028111	2.23806e-08	0.394846	0.101	0.024	0.000368832
Hypk_ENSMUSG00000027245	2.27706e-08	0.447968	0.806	0.678	0.000375259
Rhob_ENSMUSG00000054364	2.33126e-08	-1.60439	0.161	0.343	0.000384192
Tm2d2_ENSMUSG00000031556	2.41529e-08	0.373088	0.636	0.442	0.000398041
Gm10131_ENSMUSG00000063412	2.44194e-08	0.361589	0.829	0.611	0.000402432
Pin4_ENSMUSG00000079480	2.52375e-08	0.31061	0.502	0.319	0.000415914
Plxdc2_ENSMUSG00000026748	2.59468e-08	0.64628	0.217	0.09	0.000427604
Psmc4_ENSMUSG00000030603	2.65394e-08	0.297391	0.954	0.896	0.00043737
Nrp1_ENSMUSG00000025810	2.90417e-08	0.554309	0.424	0.258	0.000478607
Ddt_ENSMUSG00000001666	2.90996e-08	1.03306	0.387	0.225	0.000479561
Cks2_ENSMUSG00000062248	2.97858e-08	0.483513	0.636	0.448	0.00049087
Cygb_ENSMUSG00000020810	3.0596e-08	0.749243	0.115	0.032	0.000504223
Irgm1_ENSMUSG00000046879	3.09044e-08	0.792367	0.664	0.52	0.000509305
Bcl3_ENSMUSG00000053175	3.14733e-08	0.438939	0.544	0.364	0.000518681
Tmem59_ENSMUSG00000028618	3.4092e-08	0.269243	0.862	0.681	0.000561836
Mrps28_ENSMUSG00000040269	3.62275e-08	0.535496	0.433	0.257	0.00059703
Nfe2l2_ENSMUSG00000015839	3.83122e-08	0.261086	0.806	0.647	0.000631385
Lrrfip1_ENSMUSG00000026305	3.83402e-08	0.275407	0.922	0.789	0.000631846
Nupl2_ENSMUSG00000048439	3.86671e-08	0.277401	0.313	0.161	0.000637234
Tmem131_ENSMUSG00000026116	3.98013e-08	0.27466	0.641	0.441	0.000655926
Purb_ENSMUSG00000094483	4.08455e-08	0.285771	0.631	0.467	0.000673133
Stat5a_ENSMUSG00000004043	4.2503e-08	0.389929	0.594	0.408	0.00070045
Apobec1_ENSMUSG00000040613	4.28308e-08	-1.36435	0.341	0.5	0.000705851
Gdi2_ENSMUSG00000021218	4.4134e-08	0.314888	0.949	0.864	0.000727329
Rexo2_ENSMUSG00000032026	4.52155e-08	0.525774	0.59	0.423	0.000745152
Gm42641_ENSMUSG00000105383	4.55671e-08	0.350303	0.313	0.161	0.000750945
Icos_ENSMUSG00000026009	4.65626e-08	-2.50577	0.06	0.215	0.000767352
Jak2_ENSMUSG00000024789	4.66466e-08	0.278799	0.783	0.602	0.000768735
Selenof_ENSMUSG00000037072	4.69869e-08	0.257515	0.853	0.679	0.000774344
Ccdc102a_ENSMUSG00000063605	4.73256e-08	0.662485	0.378	0.215	0.000779926
Rnf8_ENSMUSG00000090083	4.85763e-08	0.771341	0.387	0.227	0.000800538
Ppm1m_ENSMUSG00000020253	5.24581e-08	0.409668	0.585	0.399	0.000864509
Cebpd_ENSMUSG00000071637	5.33204e-08	0.282934	0.267	0.124	0.00087872
Sin3b_ENSMUSG00000031622	5.48507e-08	0.279013	0.793	0.602	0.00090394
Ech1_ENSMUSG00000053898	5.49746e-08	0.327696	0.645	0.459	0.000905981
Qpct_ENSMUSG00000024084	5.7339e-08	0.630437	0.313	0.164	0.000944946
Slpi_ENSMUSG00000017002	5.79126e-08	-2.82338	0.051	0.202	0.0009544
Cxcr3_ENSMUSG00000050232	5.79647e-08	-3.32515	0.023	0.16	0.000955258
Cox5a_ENSMUSG00000000088	5.82599e-08	0.301058	0.917	0.763	0.000960123
Emp3_ENSMUSG00000040212	6.04417e-08	0.287894	0.912	0.763	0.00099608
Med13l_ENSMUSG00000018076	6.30457e-08	0.264378	0.544	0.37	0.00103899
Ctnna1_ENSMUSG00000037815	6.42935e-08	0.268311	0.811	0.617	0.00105956
Rcn3_ENSMUSG00000019539	6.67334e-08	0.687054	0.175	0.065	0.00109977
Slc46a3_ENSMUSG00000029650	6.81384e-08	-1.28405	0.134	0.309	0.00112292
Gmpr2_ENSMUSG00000002326	6.82209e-08	0.357743	0.488	0.302	0.00112428
Tbc1d8_ENSMUSG00000003134	7.3188e-08	-1.27507	0.516	0.65	0.00120614
Tmed10_ENSMUSG00000021248	7.87649e-08	0.26262	0.853	0.686	0.00129805
Rap2b_ENSMUSG00000036894	7.99696e-08	-1.19348	0.802	0.822	0.0013179
Map2k3_ENSMUSG00000018932	8.38378e-08	0.335188	0.733	0.545	0.00138165
Plp2_ENSMUSG00000031146	8.50646e-08	0.608528	0.618	0.455	0.00140187
Utp18_ENSMUSG00000054079	8.52965e-08	0.585213	0.47	0.302	0.00140569
Lrrfip2_ENSMUSG00000032497	8.94421e-08	0.482729	0.461	0.288	0.00147401
Mrpl21_ENSMUSG00000024829	9.34438e-08	0.33946	0.47	0.284	0.00153995
Hrh1_ENSMUSG00000053004	9.94723e-08	1.61576	0.115	0.034	0.0016393
Klra8_ENSMUSG00000089727	1.01326e-07	-4.6247	0.009	0.134	0.00166986
Rrp7a_ENSMUSG00000018040	1.02568e-07	0.288243	0.641	0.465	0.00169033
Arhgef10_ENSMUSG00000071176	1.06876e-07	0.827821	0.249	0.12	0.00176132
Cyb5r1_ENSMUSG00000026456	1.06915e-07	-1.4418	0.18	0.356	0.00176196
Ndufa9_ENSMUSG00000000399	1.14665e-07	0.449151	0.627	0.454	0.00188968
Smad4_ENSMUSG00000024515	1.19694e-07	0.571328	0.35	0.199	0.00197256
Fgd2_ENSMUSG00000024013	1.23192e-07	0.295798	0.677	0.494	0.0020302
Pusl1_ENSMUSG00000051557	1.27081e-07	0.260038	0.438	0.257	0.0020943
Vcan_ENSMUSG00000021614	1.31265e-07	-2.77268	0.032	0.167	0.00216324
Inhba_ENSMUSG00000041324	1.43085e-07	-2.46524	0.276	0.438	0.00235804
Fdps_ENSMUSG00000059743	1.47785e-07	0.680811	0.608	0.466	0.00243549
Ndufs3_ENSMUSG00000005510	1.59676e-07	0.357952	0.645	0.472	0.00263146
Casp6_ENSMUSG00000027997	1.61348e-07	0.618691	0.465	0.303	0.00265901
Tmem147_ENSMUSG00000006315	1.62859e-07	0.484968	0.493	0.326	0.00268392
Pmvk_ENSMUSG00000027952	1.68678e-07	0.357057	0.618	0.447	0.00277981
Dpm2_ENSMUSG00000026810	1.68735e-07	0.37764	0.488	0.311	0.00278076
Igkc_ENSMUSG00000076609	1.75361e-07	-3.41383	0.065	0.22	0.00288995
Iigp1_ENSMUSG00000054072	1.76726e-07	1.42085	0.217	0.099	0.00291245
Chil3_ENSMUSG00000040809	1.81488e-07	-5.52598	0.161	0.309	0.00299092
Flot1_ENSMUSG00000059714	1.84238e-07	0.53181	0.507	0.328	0.00303624
Gm21244_ENSMUSG00000094484	1.89151e-07	-0.802158	0.636	0.707	0.00311721
Psmb5_ENSMUSG00000022193	1.98243e-07	0.32569	0.903	0.795	0.00326704
A530032D15Rik_ENSMUSG00000089844	2.02524e-07	0.602193	0.479	0.304	0.00333759
Acly_ENSMUSG00000020917	2.04868e-07	0.268399	0.714	0.535	0.00337622
Cyc1_ENSMUSG00000022551	2.06063e-07	0.282906	0.682	0.491	0.00339592
Mid1_ENSMUSG00000035299	2.07661e-07	0.402543	0.465	0.293	0.00342225
Prkcb_ENSMUSG00000052889	2.09673e-07	-0.917802	0.194	0.371	0.00345541
Vav3_ENSMUSG00000033721	2.13717e-07	0.488154	0.539	0.362	0.00352205
Lck_ENSMUSG00000000409	2.14498e-07	-3.70968	0.161	0.328	0.00353492
Ptpra_ENSMUSG00000027303	2.26062e-07	0.273737	0.604	0.428	0.00372551
Ccl8_ENSMUSG00000009185	2.32851e-07	-1.77668	0.147	0.051	0.00383739
Mapkapk3_ENSMUSG00000032577	2.34788e-07	0.302533	0.599	0.427	0.0038693
Cyp7b1_ENSMUSG00000039519	2.38527e-07	1.95699	0.129	0.044	0.00393093
Ybx3_ENSMUSG00000030189	2.38621e-07	0.256811	0.525	0.335	0.00393247
Slc15a3_ENSMUSG00000024737	2.45591e-07	0.280851	0.553	0.365	0.00404734
Batf_ENSMUSG00000034266	2.4992e-07	0.469617	0.461	0.296	0.00411868
Tlr3_ENSMUSG00000031639	2.52674e-07	-1.82493	0.06	0.204	0.00416407
Ntan1_ENSMUSG00000022681	2.56629e-07	0.365332	0.691	0.524	0.00422925
Plcg2_ENSMUSG00000034330	2.60029e-07	0.258841	0.728	0.557	0.00428527
Fam117b_ENSMUSG00000041040	2.61094e-07	0.454615	0.507	0.344	0.00430283
Azin1_ENSMUSG00000037458	2.86822e-07	0.355617	0.714	0.544	0.00472683
Lmo1_ENSMUSG00000036111	2.8946e-07	1.13379	0.12	0.038	0.0047703
Arih1_ENSMUSG00000025234	2.96306e-07	0.417747	0.553	0.381	0.00488312
Ptger4_ENSMUSG00000039942	3.08814e-07	0.371862	0.608	0.449	0.00508925
Gramd3_ENSMUSG00000001700	3.1028e-07	-1.83401	0.309	0.463	0.00511342
Gcsam_ENSMUSG00000022659	3.31623e-07	-3.33429	0.051	0.184	0.00546514
Isy1_ENSMUSG00000030056	3.36145e-07	0.301234	0.747	0.597	0.00553967
Phf11a_ENSMUSG00000044703	3.37321e-07	0.450967	0.65	0.465	0.00555906
Pgk1_ENSMUSG00000062070	3.39068e-07	0.307781	0.926	0.783	0.00558784
Acat1_ENSMUSG00000032047	3.39791e-07	0.402771	0.525	0.364	0.00559976
Osbpl3_ENSMUSG00000029822	3.40889e-07	-1.55337	0.115	0.273	0.00561785
Fam162a_ENSMUSG00000003955	3.45504e-07	0.544347	0.442	0.268	0.00569391
Ptpn22_ENSMUSG00000027843	3.84511e-07	-1.81584	0.258	0.417	0.00633675
Nebl_ENSMUSG00000053702	3.86067e-07	-0.754724	0.189	0.349	0.00636239
Slco3a1_ENSMUSG00000025790	3.86508e-07	0.458627	0.355	0.205	0.00636966
Dock4_ENSMUSG00000035954	3.90876e-07	0.319878	0.249	0.121	0.00644164
Ifi35_ENSMUSG00000010358	4.11904e-07	0.255406	0.765	0.576	0.00678818
Mrps14_ENSMUSG00000058267	4.14257e-07	0.314404	0.899	0.84	0.00682696
Eif3j2_ENSMUSG00000043424	4.26713e-07	0.281757	0.59	0.414	0.00703224
Klra7_ENSMUSG00000067599	4.40927e-07	-5.02426	0.014	0.131	0.00726647
Jup_ENSMUSG00000001552	4.52566e-07	0.470177	0.419	0.255	0.00745829
Gm28043_ENSMUSG00000098374	4.55881e-07	0.344373	0.654	0.493	0.00751292
Fkbp1b_ENSMUSG00000020635	4.57073e-07	0.889053	0.18	0.075	0.00753257
Slc11a1_ENSMUSG00000026177	4.58582e-07	-1.76577	0.235	0.389	0.00755742
Txn1_ENSMUSG00000028367	4.69348e-07	-0.651913	0.82	0.817	0.00773485
Irf4_ENSMUSG00000021356	4.71328e-07	0.822508	0.276	0.147	0.00776749
Ctla2a_ENSMUSG00000044258	4.93271e-07	-2.67642	0.336	0.497	0.0081291
Fcho2_ENSMUSG00000041685	5.09836e-07	0.295927	0.631	0.466	0.0084021
Adgre4_ENSMUSG00000032915	5.18037e-07	-2.05873	0.055	0.192	0.00853725
Srp72_ENSMUSG00000036323	5.22837e-07	0.25256	0.631	0.451	0.00861636
Acss1_ENSMUSG00000027452	5.28514e-07	0.515863	0.507	0.36	0.0087099
Tppp3_ENSMUSG00000014846	5.28516e-07	0.600497	0.475	0.333	0.00870995
Ncr1_ENSMUSG00000062524	5.46686e-07	-4.73236	0.014	0.13	0.00900938
Cd300lg_ENSMUSG00000017309	5.4713e-07	0.96728	0.272	0.146	0.0090167
Rab20_ENSMUSG00000031504	5.47891e-07	-2.04754	0.143	0.293	0.00902925
Olfr1245_ENSMUSG00000111456	5.50014e-07	-1.12134	0.083	0.225	0.00906423
Tnfrsf4_ENSMUSG00000029075	5.54893e-07	-4.66168	0.055	0.19	0.00914464
Tomm40_ENSMUSG00000002984	5.61134e-07	0.45578	0.452	0.282	0.00924748
Ccl3_ENSMUSG00000000982	5.6678e-07	-1.51097	0.111	0.268	0.00934054
Sgk3_ENSMUSG00000025915	5.68638e-07	0.605023	0.493	0.34	0.00937116
Clec4e_ENSMUSG00000030142	5.70141e-07	-2.994	0.18	0.323	0.00939593
Ust_ENSMUSG00000047712	5.86096e-07	0.752274	0.226	0.11	0.00965887
Spsb1_ENSMUSG00000039911	5.91134e-07	-1.9488	0.028	0.152	0.00974189
Npc2_ENSMUSG00000021242	6.10392e-07	-0.420072	0.959	0.932	0.0100593
Cacna1s_ENSMUSG00000026407	6.11059e-07	-1.57073	0.069	0.207	0.0100703
Pno1_ENSMUSG00000020116	6.15675e-07	0.588606	0.392	0.245	0.0101463
Mtmr14_ENSMUSG00000030269	6.21982e-07	0.382681	0.553	0.385	0.0102503
Il16_ENSMUSG00000001741	6.35191e-07	-1.62007	0.097	0.246	0.0104679
Pgs1_ENSMUSG00000017715	6.39631e-07	0.423131	0.548	0.378	0.0105411
Acadm_ENSMUSG00000062908	6.66515e-07	0.456455	0.41	0.257	0.0109842
Rpn2_ENSMUSG00000027642	6.6901e-07	0.271011	0.797	0.619	0.0110253
Mrps16_ENSMUSG00000049960	6.92133e-07	0.422365	0.516	0.352	0.0114063
Lima1_ENSMUSG00000023022	6.93326e-07	-1.75919	0.078	0.219	0.011426
Ptges3_ENSMUSG00000071072	6.94556e-07	0.256414	0.94	0.817	0.0114463
Xcr1_ENSMUSG00000060509	7.03884e-07	-2.45119	0.276	0.424	0.0116
Aoah_ENSMUSG00000021322	7.08148e-07	-2.05182	0.092	0.236	0.0116703
Gsr_ENSMUSG00000031584	7.11975e-07	-1.62099	0.24	0.393	0.0117333
Dot1l_ENSMUSG00000061589	7.25778e-07	0.371208	0.562	0.411	0.0119608
Spon1_ENSMUSG00000038156	7.38887e-07	0.430887	0.281	0.149	0.0121769
Mrpl15_ENSMUSG00000033845	7.46118e-07	0.442104	0.544	0.381	0.012296
Cd164_ENSMUSG00000019818	7.78504e-07	0.350709	0.76	0.648	0.0128297
St3gal1_ENSMUSG00000013846	8.26672e-07	0.322945	0.406	0.25	0.0136236
L1cam_ENSMUSG00000031391	8.27174e-07	0.774746	0.304	0.173	0.0136318
Ptpro_ENSMUSG00000030223	8.31369e-07	0.262887	0.498	0.319	0.013701
Csf3r_ENSMUSG00000028859	8.58593e-07	-1.68057	0.304	0.45	0.0141496
Rab34_ENSMUSG00000002059	8.62936e-07	0.426271	0.152	0.059	0.0142212
Tmed3_ENSMUSG00000032353	8.65721e-07	0.384614	0.627	0.479	0.0142671
Cd48_ENSMUSG00000015355	8.70368e-07	0.404169	0.756	0.614	0.0143437
Tmem173_ENSMUSG00000024349	8.73075e-07	0.308438	0.668	0.513	0.0143883
Ifi47_ENSMUSG00000078920	8.74722e-07	0.537094	0.576	0.418	0.0144154
Pprc1_ENSMUSG00000055491	9.15598e-07	0.400613	0.346	0.205	0.0150891
Epsti1_ENSMUSG00000022014	9.84403e-07	-1.52265	0.512	0.645	0.016223
Fasl_ENSMUSG00000000817	1.00637e-06	-4.04027	0.037	0.161	0.016585
Sar1a_ENSMUSG00000020088	1.0135e-06	0.303146	0.765	0.579	0.0167025
Cox6b2_ENSMUSG00000051811	1.03134e-06	0.705374	0.129	0.045	0.0169964
Smim7_ENSMUSG00000044600	1.03394e-06	0.408694	0.59	0.441	0.0170394
Rogdi_ENSMUSG00000022540	1.03563e-06	-1.34269	0.484	0.606	0.0170672
Nop58_ENSMUSG00000026020	1.0733e-06	0.455776	0.922	0.866	0.017688
Oxct1_ENSMUSG00000022186	1.10721e-06	0.502538	0.502	0.345	0.0182469
Sh3bp1_ENSMUSG00000022436	1.16756e-06	-0.793572	0.323	0.485	0.0192414
Fam46a_ENSMUSG00000032265	1.22142e-06	0.503809	0.498	0.346	0.020129
Lap3_ENSMUSG00000039682	1.2215e-06	0.290608	0.392	0.237	0.0201304
Cops6_ENSMUSG00000019494	1.25326e-06	0.30758	0.71	0.555	0.0206537
Arc_ENSMUSG00000022602	1.25888e-06	-2.8928	0.065	0.199	0.0207464
Olfr344_ENSMUSG00000096822	1.29691e-06	-0.500824	0.862	0.887	0.0213731
Ccr7_ENSMUSG00000037944	1.30051e-06	-0.407889	0.848	0.751	0.0214323
Psmd1_ENSMUSG00000026229	1.4014e-06	0.414464	0.599	0.448	0.0230951
Pbxip1_ENSMUSG00000042613	1.4024e-06	-1.7143	0.309	0.453	0.0231116
Gm20503_ENSMUSG00000092345	1.44615e-06	0.894791	0.147	0.058	0.0238326
Ltb4r1_ENSMUSG00000046908	1.50586e-06	0.525522	0.369	0.23	0.0248166
Gm45799_ENSMUSG00000110234	1.50968e-06	0.396549	0.392	0.244	0.0248795
Mydgf_ENSMUSG00000019579	1.53331e-06	0.27888	0.885	0.784	0.025269
H2-Q10_ENSMUSG00000067235	1.54345e-06	-1.07061	0.737	0.772	0.0254361
Mkrn1_ENSMUSG00000029922	1.56338e-06	0.276689	0.793	0.654	0.0257645
Klrc1_ENSMUSG00000030167	1.58486e-06	-4.23119	0.014	0.122	0.0261184
Plekhg2_ENSMUSG00000037552	1.63671e-06	0.348064	0.382	0.237	0.0269731
Vmn1r58_ENSMUSG00000078808	1.64482e-06	-0.72388	0.346	0.491	0.0271067
H2-K1_ENSMUSG00000061232	1.64677e-06	-0.544406	1	0.998	0.0271388
Rrp15_ENSMUSG00000001305	1.67084e-06	0.747949	0.267	0.141	0.0275355
Pea15a_ENSMUSG00000013698	1.68825e-06	0.496722	0.631	0.496	0.0278223
Igtp_ENSMUSG00000078853	1.70779e-06	0.578525	0.502	0.351	0.0281444
Prf1_ENSMUSG00000037202	1.735e-06	-4.43145	0.106	0.243	0.0285928
Ift22_ENSMUSG00000007987	1.74406e-06	0.496722	0.286	0.152	0.028742
Strip2_ENSMUSG00000039629	1.74605e-06	-2.41607	0.244	0.382	0.0287749
Zbp1_ENSMUSG00000027514	1.75678e-06	0.267885	0.677	0.509	0.0289518
Fam96a_ENSMUSG00000032381	1.7751e-06	0.286339	0.834	0.692	0.0292536
Serpinb9_ENSMUSG00000045827	1.79712e-06	-1.97411	0.548	0.667	0.0296166
Dnaja2_ENSMUSG00000031701	1.80414e-06	0.358813	0.691	0.546	0.0297322
Ly6d_ENSMUSG00000034634	1.86684e-06	-4.58944	0.041	0.165	0.0307656
Agpat3_ENSMUSG00000001211	1.88466e-06	-2.32814	0.111	0.245	0.0310591
Ndufab1_ENSMUSG00000030869	1.8875e-06	0.476982	0.737	0.615	0.0311059
Nampt_ENSMUSG00000020572	1.92392e-06	0.272336	0.71	0.578	0.0317061
Lamtor3_ENSMUSG00000091512	1.93477e-06	0.370238	0.512	0.345	0.031885
Zfp972_ENSMUSG00000074529	1.95786e-06	-0.598341	0.336	0.178	0.0322655
Mrpl28_ENSMUSG00000024181	1.9685e-06	0.366636	0.553	0.38	0.0324409
Cd200_ENSMUSG00000022661	1.97812e-06	-2.74846	0.166	0.306	0.0325994
Pkp3_ENSMUSG00000054065	1.98735e-06	0.333245	0.41	0.259	0.0327515
Slc4a8_ENSMUSG00000023032	2.02863e-06	-2.77787	0.078	0.21	0.0334318
Snrpd1_ENSMUSG00000002477	2.03729e-06	0.347566	0.604	0.442	0.0335745
Per1_ENSMUSG00000020893	2.04188e-06	0.258596	0.751	0.608	0.0336501
Paqr3_ENSMUSG00000055725	2.1832e-06	-0.68482	0.318	0.462	0.0359792
Hsd11b1_ENSMUSG00000016194	2.19878e-06	-4.12761	0.046	0.166	0.0362359
Smim26_ENSMUSG00000074754	2.19882e-06	0.593149	0.184	0.08	0.0362365
H2-Oa_ENSMUSG00000024334	2.24279e-06	0.2842	0.475	0.316	0.0369611
Phb_ENSMUSG00000038845	2.31444e-06	0.25582	0.613	0.431	0.0381419
Pdlim1_ENSMUSG00000055044	2.33493e-06	0.617333	0.396	0.257	0.0384796
Slco5a1_ENSMUSG00000025938	2.33525e-06	-2.31831	0.06	0.184	0.0384849
Rbbp8_ENSMUSG00000041238	2.36284e-06	0.31619	0.571	0.419	0.0389396
Cnn3_ENSMUSG00000053931	2.41302e-06	0.40679	0.401	0.263	0.0397666
Mapk13_ENSMUSG00000004864	2.45504e-06	0.456581	0.226	0.111	0.0404591
Pebp1_ENSMUSG00000032959	2.48161e-06	0.321585	0.719	0.57	0.040897
Gm10553_ENSMUSG00000073631	2.55447e-06	0.399277	0.364	0.217	0.0420976
Adgre5_ENSMUSG00000002885	2.69518e-06	-0.771093	0.516	0.653	0.0444166
Klra9_ENSMUSG00000033024	2.70298e-06	-4.38601	0.005	0.102	0.044545
Cd177_ENSMUSG00000052212	2.73197e-06	-2.482	0.014	0.119	0.0450229
Cd84_ENSMUSG00000038147	2.94289e-06	-1.93837	0.313	0.445	0.0484988
Mpv17_ENSMUSG00000107283	2.99595e-06	-0.661758	0.779	0.827	0.0493733
Tnfrsf10b_ENSMUSG00000022074	2.99626e-06	-0.637243	0.613	0.72	0.0493784
Gimap4_ENSMUSG00000054435	3.22117e-06	-4.17562	0.124	0.261	0.0530848
Tax1bp3_ENSMUSG00000040158	3.22793e-06	0.386924	0.539	0.379	0.0531962
Chid1_ENSMUSG00000025512	3.22796e-06	0.479825	0.24	0.122	0.0531967
Cst3_ENSMUSG00000027447	3.23577e-06	-0.481963	0.995	0.976	0.0533255
Izumo4_ENSMUSG00000055862	3.43546e-06	-1.56291	0.161	0.319	0.0566165
Ndfip1_ENSMUSG00000024425	3.65589e-06	0.268158	0.862	0.736	0.0602491
Erlin1_ENSMUSG00000025198	3.77049e-06	0.354903	0.567	0.412	0.0621377
Jun_ENSMUSG00000052684	3.8209e-06	-0.784388	0.558	0.706	0.0629685
Coq10b_ENSMUSG00000025981	3.82287e-06	0.285382	0.594	0.448	0.0630008
Grk4_ENSMUSG00000052783	3.88304e-06	-0.690875	0.604	0.695	0.0639924
Jtb_ENSMUSG00000027937	3.98529e-06	0.329191	0.599	0.442	0.0656775
Nkiras2_ENSMUSG00000017837	4.02124e-06	0.598844	0.392	0.26	0.0662701
Phactr2_ENSMUSG00000062866	4.16798e-06	0.267579	0.613	0.476	0.0686882
Olfr161_ENSMUSG00000051003	4.25211e-06	-0.530765	0.71	0.78	0.0700748
Tcf7l2_ENSMUSG00000024985	4.3226e-06	-0.777521	0.945	0.964	0.0712364
Pkd1l2_ENSMUSG00000034416	4.32617e-06	0.561457	0.143	0.058	0.0712952
Rab7b_ENSMUSG00000052688	4.33285e-06	-1.10939	0.373	0.505	0.0714054
Tmpo_ENSMUSG00000019961	4.42472e-06	-1.00083	0.355	0.498	0.0729195
Nudcd2_ENSMUSG00000020328	4.43201e-06	0.642859	0.3	0.172	0.0730396
Hs6st1_ENSMUSG00000045216	4.44852e-06	0.398937	0.263	0.14	0.0733115
Atp1b1_ENSMUSG00000026576	4.51792e-06	-1.88632	0.065	0.187	0.0744553
Tnfsf9_ENSMUSG00000035678	4.60423e-06	0.601902	0.484	0.343	0.0758777
Plec_ENSMUSG00000022565	4.92804e-06	0.354401	0.682	0.561	0.081214
Atxn1_ENSMUSG00000046876	5.05658e-06	-1.39418	0.359	0.487	0.0833324
Glud1_ENSMUSG00000021794	5.24267e-06	0.284188	0.811	0.692	0.0863992
Plpp1_ENSMUSG00000021759	5.25684e-06	-2.97771	0.032	0.14	0.0866328
Ndufb9_ENSMUSG00000022354	5.39377e-06	0.291926	0.765	0.599	0.0888893
Chchd1_ENSMUSG00000063787	5.64637e-06	0.328028	0.516	0.354	0.0930521
Olfr667_ENSMUSG00000056782	5.65563e-06	-0.807644	0.244	0.389	0.0932047
Tiparp_ENSMUSG00000034640	5.83855e-06	0.261826	0.664	0.519	0.0962192
Olfr1247_ENSMUSG00000075081	5.84604e-06	-0.529612	0.438	0.575	0.0963427
Ankrd37_ENSMUSG00000050914	5.85006e-06	0.808441	0.184	0.085	0.096409
Hira_ENSMUSG00000022702	5.89036e-06	0.538477	0.138	0.055	0.0970732
Rab32_ENSMUSG00000019832	5.96208e-06	-0.969793	0.29	0.433	0.0982551
Gem_ENSMUSG00000028214	5.96756e-06	-2.2682	0.115	0.254	0.0983453
Tgfbr1_ENSMUSG00000007613	5.98819e-06	-1.14963	0.323	0.472	0.0986853
Gpr37_ENSMUSG00000039904	6.0079e-06	-0.762044	0.263	0.398	0.0990101

## Sheet: NK
gene	p_val	avg_logFC	pct.1	pct.2	p_val_adj
Klra8_ENSMUSG00000089727	5.91267e-186	6.53508	0.808	0.034	9.74408e-182
Trbj1-1_ENSMUSG00000076483	1.21764e-176	5.57489	0.682	0.014	2.00667e-172
Trbj1-2_ENSMUSG00000076484	1.54411e-165	6.71356	0.623	0.01	2.5447e-161
Klrb1c_ENSMUSG00000030325	2.18154e-157	5.60104	0.801	0.056	3.59518e-153
Ncr1_ENSMUSG00000062524	6.30477e-153	6.71209	0.728	0.04	1.03903e-148
Klra9_ENSMUSG00000033024	1.58539e-152	6.20716	0.649	0.022	2.61272e-148
Xcl1_ENSMUSG00000026573	7.5534e-149	5.79018	0.649	0.024	1.2448e-144
Klra7_ENSMUSG00000067599	1.15337e-141	6.45213	0.709	0.044	1.90075e-137
Txk_ENSMUSG00000054892	1.46927e-136	5.49924	0.815	0.087	2.42136e-132
Ctsw_ENSMUSG00000024910	1.49262e-134	5.78003	0.927	0.152	2.45983e-130
Klrc2_ENSMUSG00000052736	1.59539e-131	4.91735	0.596	0.024	2.62921e-127
Klre1_ENSMUSG00000050241	1.39233e-129	5.15167	0.861	0.121	2.29457e-125
Il2rb_ENSMUSG00000068227	5.16663e-128	6.19555	0.967	0.211	8.5146e-124
Nkg7_ENSMUSG00000004612	5.38046e-128	7.06329	0.987	0.235	8.867e-124
Fasl_ENSMUSG00000000817	2.34245e-126	6.09731	0.742	0.072	3.86036e-122
Gzma_ENSMUSG00000023132	7.31902e-126	7.54582	0.914	0.169	1.20617e-121
Klra4_ENSMUSG00000079852	2.87104e-121	6.79098	0.642	0.045	4.73147e-117
Trbj1-4_ENSMUSG00000076486	1.54631e-120	5.64752	0.437	0.004	2.54833e-116
Klra1_ENSMUSG00000079853	9.60971e-118	4.77614	0.457	0.008	1.58368e-113
Klra10_ENSMUSG00000072718	1.02321e-117	4.59096	0.45	0.007	1.68625e-113
Trbj1-7_ENSMUSG00000076489	1.08779e-117	5.96336	0.45	0.007	1.79268e-113
Trbj1-3_ENSMUSG00000076485	1.88297e-116	6.08051	0.417	0.003	3.10314e-112
Trbj1-5_ENSMUSG00000076487	8.54005e-116	5.33883	0.47	0.011	1.4074e-111
Sytl3_ENSMUSG00000041831	1.80299e-115	5.09927	0.636	0.048	2.97133e-111
Trbj1-6_ENSMUSG00000076488	1.05708e-114	5.51568	0.424	0.005	1.74206e-110
Klrc1_ENSMUSG00000030167	1.27985e-108	5.27103	0.609	0.047	2.1092e-104
Ms4a4b_ENSMUSG00000056290	2.40042e-106	4.88315	0.94	0.261	3.95589e-102
Prf1_ENSMUSG00000037202	2.74697e-105	6.08515	0.821	0.152	4.52701e-101
Gimap5_ENSMUSG00000043505	2.58626e-102	4.59846	0.589	0.048	4.26215e-98
Spry2_ENSMUSG00000022114	4.37639e-102	4.88049	0.94	0.284	7.21229e-98
Sept1_ENSMUSG00000000486	3.45331e-98	2.5639	0.874	0.179	5.69105e-94
Tbx21_ENSMUSG00000001444	6.66624e-96	3.63294	0.728	0.105	1.0986e-91
Samd3_ENSMUSG00000051354	1.80093e-95	4.40037	0.477	0.025	2.96793e-91
Gzmb_ENSMUSG00000015437	3.56056e-93	6.65339	0.762	0.144	5.8678e-89
Trbc1_ENSMUSG00000076490	1.81034e-91	5.77064	0.801	0.178	2.98345e-87
Itga2_ENSMUSG00000015533	2.38996e-90	3.79489	0.371	0.009	3.93866e-86
Gimap4_ENSMUSG00000054435	2.953e-89	5.31099	0.788	0.176	4.86655e-85
Sh2d2a_ENSMUSG00000028071	1.19787e-86	5.70145	0.907	0.343	1.97409e-82
Il18rap_ENSMUSG00000026068	5.85386e-86	4.10588	0.675	0.104	9.64716e-82
Car2_ENSMUSG00000027562	8.07999e-86	3.50503	0.675	0.101	1.33158e-81
Gm28053_ENSMUSG00000098715	5.02498e-85	4.07051	0.364	0.01	8.28116e-81
Eomes_ENSMUSG00000032446	6.99279e-85	4.56282	0.596	0.072	1.15241e-80
Lck_ENSMUSG00000000409	8.73129e-84	4.97171	0.841	0.24	1.43892e-79
Gimap3_ENSMUSG00000039264	1.91044e-81	5.42691	0.828	0.249	3.1484e-77
Ctss_ENSMUSG00000038642	2.01772e-80	-3.47039	0.589	0.989	3.32521e-76
Cst3_ENSMUSG00000027447	5.69271e-79	-3.26655	0.828	0.997	9.38158e-75
Skap1_ENSMUSG00000057058	6.66051e-78	5.24837	0.675	0.129	1.09765e-73
Hsd11b1_ENSMUSG00000016194	2.76798e-75	3.63686	0.616	0.094	4.56164e-71
Ctsz_ENSMUSG00000016256	9.36712e-75	-3.04676	0.609	0.982	1.5437e-70
Ctsh_ENSMUSG00000032359	1.76685e-74	-4.20326	0.377	0.953	2.91176e-70
Cd74_ENSMUSG00000024610	1.8995e-73	-3.48615	0.887	0.995	3.13037e-69
Ets1_ENSMUSG00000032035	1.69937e-71	3.70725	0.954	0.592	2.80056e-67
Cd2_ENSMUSG00000027863	8.19276e-71	4.8321	0.728	0.19	1.35017e-66
Spi1_ENSMUSG00000002111	1.9052e-67	-3.66042	0.199	0.906	3.13977e-63
Gimap6_ENSMUSG00000047867	2.15065e-67	4.31134	0.914	0.569	3.54427e-63
Pde2a_ENSMUSG00000110195	5.87772e-67	3.30091	0.603	0.104	9.68649e-63
Gimap7_ENSMUSG00000043931	2.72876e-66	4.84291	0.417	0.037	4.49699e-62
Ctla2b_ENSMUSG00000074874	2.48011e-65	4.38302	0.444	0.046	4.08723e-61
Trdv4_ENSMUSG00000076867	7.51796e-65	6.05061	0.318	0.015	1.23896e-60
Gm2a_ENSMUSG00000000594	8.84316e-64	-3.60162	0.623	0.962	1.45735e-59
Hcst_ENSMUSG00000064109	9.9784e-63	2.30349	0.762	0.212	1.64444e-58
Ccl5_ENSMUSG00000035042	2.17796e-62	1.7755	0.98	0.634	3.58928e-58
Gpx1_ENSMUSG00000063856	9.66674e-62	-1.91744	0.695	0.979	1.59308e-57
Thy1_ENSMUSG00000032011	7.47562e-60	3.06883	0.477	0.06	1.23198e-55
Ifitm2_ENSMUSG00000060591	9.70043e-60	-5.85026	0.159	0.838	1.59863e-55
Tmprss6_ENSMUSG00000016942	4.75975e-59	3.19361	0.232	0.004	7.84407e-55
Klrc3_ENSMUSG00000033027	1.00852e-58	4.12768	0.225	0.003	1.66204e-54
Lrrc19_ENSMUSG00000049799	1.04429e-58	0.703493	0.384	0.033	1.72099e-54
Vps37b_ENSMUSG00000066278	1.64117e-57	2.81668	0.967	0.836	2.70464e-53
Ly86_ENSMUSG00000021423	1.86066e-57	-3.9272	0.212	0.858	3.06637e-53
Ptpn22_ENSMUSG00000027843	3.64797e-57	2.87684	0.828	0.343	6.01186e-53
Rnf125_ENSMUSG00000033107	2.16484e-56	3.64349	0.603	0.135	3.56766e-52
Csf2rb_ENSMUSG00000071713	8.68738e-56	-4.44273	0.331	0.865	1.43168e-51
Psap_ENSMUSG00000004207	9.12824e-56	-2.13024	0.854	0.987	1.50433e-51
Gimap9_ENSMUSG00000051124	3.06263e-55	3.97612	0.417	0.05	5.04722e-51
Rab37_ENSMUSG00000020732	3.10996e-55	3.95317	0.351	0.03	5.12522e-51
Pld4_ENSMUSG00000052160	4.47902e-55	-4.05184	0.344	0.867	7.38142e-51
Adamts14_ENSMUSG00000059901	5.09655e-55	3.6065	0.483	0.077	8.39911e-51
Ptprcap_ENSMUSG00000045826	1.65952e-54	2.42825	0.821	0.338	2.73489e-50
Serpinb9_ENSMUSG00000045827	1.77644e-54	1.71008	0.96	0.613	2.92757e-50
Alox5ap_ENSMUSG00000060063	1.88598e-54	-4.19571	0.152	0.813	3.1081e-50
Atox1_ENSMUSG00000018585	4.04355e-54	-2.06743	0.47	0.933	6.66378e-50
Shisa5_ENSMUSG00000025647	6.23354e-54	1.76118	0.954	0.92	1.02729e-49
Ugcg_ENSMUSG00000028381	2.77629e-53	2.33116	0.808	0.326	4.57533e-49
Ppp1r16b_ENSMUSG00000037754	5.74367e-53	2.32578	0.954	0.798	9.46556e-49
Csf2ra_ENSMUSG00000059326	6.29267e-53	-2.93462	0.325	0.879	1.03703e-48
Gimap1_ENSMUSG00000090019	4.87604e-52	3.77926	0.755	0.28	8.03571e-48
Syngr2_ENSMUSG00000048277	2.3596e-51	-2.36547	0.623	0.94	3.88862e-47
Spata13_ENSMUSG00000021990	2.58542e-51	2.42787	0.742	0.242	4.26078e-47
Klrb1f_ENSMUSG00000030154	2.89143e-51	3.56397	0.364	0.038	4.76508e-47
Marcks_ENSMUSG00000069662	4.33237e-51	-3.8397	0.126	0.786	7.13975e-47
H2-Aa_ENSMUSG00000036594	6.94897e-51	-3.88369	0.841	0.954	1.14519e-46
Sytl2_ENSMUSG00000030616	3.18558e-50	4.09519	0.265	0.015	5.24984e-46
Ftl1_ENSMUSG00000050708	3.30172e-50	-1.13592	1	0.999	5.44124e-46
Klrd1_ENSMUSG00000030165	5.34479e-50	2.13945	0.775	0.281	8.80821e-46
Ifitm3_ENSMUSG00000025492	5.48911e-50	-6.13992	0.305	0.828	9.04605e-46
Ifngr1_ENSMUSG00000020009	1.7151e-49	1.91532	0.98	0.95	2.82648e-45
Ifng_ENSMUSG00000055170	3.3759e-49	5.67324	0.305	0.025	5.56349e-45
Plbd1_ENSMUSG00000030214	3.41436e-49	-3.72522	0.377	0.851	5.62687e-45
Klri2_ENSMUSG00000043932	1.11945e-48	2.93848	0.689	0.226	1.84486e-44
Ptprc_ENSMUSG00000026395	1.89886e-48	1.33494	1	0.945	3.12932e-44
Arl4d_ENSMUSG00000034936	2.01422e-48	3.38248	0.305	0.025	3.31944e-44
Il12rb2_ENSMUSG00000018341	5.2426e-48	2.92021	0.702	0.239	8.63981e-44
Lax1_ENSMUSG00000051998	8.90284e-48	4.26694	0.417	0.063	1.46719e-43
Ifitm10_ENSMUSG00000045777	4.0659e-47	4.03007	0.272	0.019	6.7006e-43
Trdv2-2_ENSMUSG00000076866	4.90907e-47	5.10925	0.172	0.002	8.09015e-43
Pirb_ENSMUSG00000058818	5.3837e-47	-3.50242	0.49	0.869	8.87234e-43
Ifi27l2a_ENSMUSG00000079017	6.32469e-47	-4.7815	0.185	0.777	1.04231e-42
Irf5_ENSMUSG00000029771	8.16373e-47	-1.99409	0.404	0.907	1.34538e-42
Atp1b1_ENSMUSG00000026576	1.09344e-46	1.55506	0.576	0.121	1.80198e-42
H2-DMb1_ENSMUSG00000079547	1.20488e-46	-3.7297	0.318	0.819	1.98564e-42
Il2rg_ENSMUSG00000031304	2.78253e-46	1.33851	0.993	0.853	4.58561e-42
H2-Eb1_ENSMUSG00000060586	5.14605e-46	-3.71792	0.748	0.92	8.48069e-42
Ptafr_ENSMUSG00000056529	6.2779e-46	-4.17801	0.371	0.844	1.0346e-41
Lgals3_ENSMUSG00000050335	6.58362e-46	-2.72308	0.45	0.875	1.08498e-41
H2-Ab1_ENSMUSG00000073421	1.47803e-45	-3.54291	0.907	0.98	2.43579e-41
Cma1_ENSMUSG00000022225	1.57166e-45	5.5142	0.232	0.012	2.5901e-41
Cd68_ENSMUSG00000018774	1.96882e-45	-3.21445	0.265	0.807	3.24461e-41
Ctsb_ENSMUSG00000021939	4.77697e-45	-2.2237	0.709	0.971	7.87245e-41
H2-DMa_ENSMUSG00000037649	8.26556e-45	-2.55646	0.503	0.881	1.36216e-40
Cd83_ENSMUSG00000015396	3.06323e-44	-2.70847	0.636	0.915	5.04821e-40
Pglyrp1_ENSMUSG00000030413	6.41657e-44	1.98512	0.596	0.162	1.05745e-39
H2-Q6_ENSMUSG00000073409	6.05271e-43	1.30598	0.987	0.855	9.97487e-39
Prkcq_ENSMUSG00000026778	6.49269e-43	4.11591	0.437	0.083	1.07e-38
Pitpnc1_ENSMUSG00000040430	8.79295e-43	2.2241	0.742	0.295	1.44908e-38
H2-Q7_ENSMUSG00000060550	1.04875e-42	1.17391	0.993	0.889	1.72835e-38
Ablim1_ENSMUSG00000025085	1.42614e-42	2.73907	0.629	0.213	2.35027e-38
Nebl_ENSMUSG00000053702	4.3519e-42	1.52633	0.735	0.277	7.17192e-38
Ctla2a_ENSMUSG00000044258	5.0076e-42	4.05434	0.775	0.438	8.25252e-38
Cysltr2_ENSMUSG00000033470	1.70283e-41	3.35321	0.219	0.012	2.80626e-37
Klra3_ENSMUSG00000067591	3.22841e-41	4.06967	0.278	0.026	5.32042e-37
Satb1_ENSMUSG00000023927	5.38996e-41	2.6956	0.728	0.305	8.88265e-37
H2-K1_ENSMUSG00000061232	7.88101e-41	0.945585	1	0.998	1.29879e-36
Sult2b1_ENSMUSG00000003271	1.92605e-40	3.63092	0.358	0.053	3.17413e-36
Grn_ENSMUSG00000034708	2.08384e-40	-2.6869	0.503	0.865	3.43418e-36
Rac2_ENSMUSG00000033220	2.4267e-40	1.24411	0.974	0.869	3.99921e-36
Mpeg1_ENSMUSG00000046805	7.62315e-40	-3.70918	0.106	0.69	1.25629e-35
Tigit_ENSMUSG00000071552	7.94305e-40	4.39357	0.642	0.251	1.30902e-35
Klrb1a_ENSMUSG00000030361	9.74203e-40	4.61498	0.252	0.021	1.60549e-35
Atpif1_ENSMUSG00000054428	1.00277e-39	-1.78929	0.523	0.929	1.65256e-35
Il1b_ENSMUSG00000027398	4.92825e-39	-6.28342	0.225	0.735	8.12175e-35
Klrk1_ENSMUSG00000030149	7.125e-39	1.63553	0.881	0.517	1.1742e-34
Pdcd4_ENSMUSG00000024975	7.67405e-39	1.62696	0.954	0.759	1.26468e-34
Cd86_ENSMUSG00000022901	7.92636e-39	-3.71198	0.212	0.733	1.30626e-34
Unc93b1_ENSMUSG00000036908	8.8363e-39	-1.87092	0.437	0.865	1.45622e-34
Cst7_ENSMUSG00000068129	1.21109e-38	2.74954	0.497	0.127	1.99587e-34
Lgmn_ENSMUSG00000021190	1.25967e-38	-4.25366	0.152	0.701	2.07594e-34
Scpep1_ENSMUSG00000000278	1.35036e-38	-2.33644	0.219	0.759	2.2254e-34
Cd37_ENSMUSG00000030798	3.62452e-38	1.65019	0.854	0.467	5.97321e-34
Ifngr2_ENSMUSG00000022965	4.26174e-38	-1.85382	0.623	0.925	7.02335e-34
Tnik_ENSMUSG00000027692	4.29155e-38	2.38114	0.291	0.034	7.07247e-34
Ftl1-ps1_ENSMUSG00000062382	6.72529e-38	-1.23601	0.887	0.98	1.10833e-33
Klrg1_ENSMUSG00000030114	7.62304e-38	5.1393	0.258	0.025	1.25628e-33
Itk_ENSMUSG00000020395	1.84942e-37	3.96266	0.55	0.174	3.04784e-33
Camk2n1_ENSMUSG00000046447	2.12967e-37	1.94758	0.172	0.006	3.5097e-33
Jak1_ENSMUSG00000028530	8.71182e-37	1.55732	0.901	0.756	1.43571e-32
Aif1_ENSMUSG00000024397	1.54855e-36	-3.27774	0.139	0.687	2.552e-32
Anxa5_ENSMUSG00000027712	1.60271e-36	-1.68283	0.444	0.869	2.64127e-32
Acap1_ENSMUSG00000001588	3.44331e-36	2.48576	0.682	0.292	5.67457e-32
Tbc1d10c_ENSMUSG00000040247	6.40268e-36	2.32875	0.675	0.28	1.05516e-31
Pvrig_ENSMUSG00000109713	7.93585e-36	3.91083	0.146	0.003	1.30783e-31
Sidt1_ENSMUSG00000022696	8.63187e-36	3.46132	0.305	0.042	1.42253e-31
Cybb_ENSMUSG00000015340	8.67209e-36	-4.1392	0.232	0.713	1.42916e-31
Cfp_ENSMUSG00000001128	9.86664e-36	-5.23508	0.192	0.691	1.62602e-31
Trex1_ENSMUSG00000049734	1.43277e-35	-1.92369	0.265	0.787	2.3612e-31
Nfatc1_ENSMUSG00000033016	1.6635e-35	1.78477	0.788	0.357	2.74145e-31
Rassf4_ENSMUSG00000042129	1.69929e-35	-4.35453	0.159	0.668	2.80044e-31
Ube2l6_ENSMUSG00000027078	2.19731e-35	-3.4449	0.364	0.783	3.62117e-31
Wfdc17_ENSMUSG00000069792	3.59693e-35	-5.10487	0.066	0.624	5.92775e-31
Gsn_ENSMUSG00000026879	3.79189e-35	-3.69849	0.192	0.691	6.24903e-31
Clec7a_ENSMUSG00000079293	8.76478e-35	-5.65952	0.179	0.684	1.44443e-30
Sla2_ENSMUSG00000027636	1.05696e-34	1.70204	0.536	0.148	1.74186e-30
Lime1_ENSMUSG00000090077	2.30266e-34	2.91769	0.51	0.15	3.79479e-30
Ifi207_ENSMUSG00000073490	3.20661e-34	-4.25041	0.06	0.609	5.2845e-30
Skap2_ENSMUSG00000059182	4.82858e-34	-1.43051	0.285	0.805	7.9575e-30
Kcnj8_ENSMUSG00000030247	6.28534e-34	3.51974	0.139	0.003	1.03582e-29
Zap70_ENSMUSG00000026117	9.56641e-34	4.19091	0.444	0.115	1.57654e-29
Serpinb6b_ENSMUSG00000042842	2.4628e-33	1.30645	0.781	0.374	4.05869e-29
Npc2_ENSMUSG00000021242	3.16123e-33	-1.16929	0.702	0.964	5.20971e-29
Klra17_ENSMUSG00000014543	5.27343e-33	0.575095	0.497	0.114	8.69061e-29
Gem_ENSMUSG00000028214	6.45053e-33	2.73977	0.563	0.195	1.06305e-28
Ppp3cc_ENSMUSG00000022092	9.14081e-33	3.12494	0.344	0.062	1.50641e-28
Klhl32_ENSMUSG00000040387	1.07486e-32	0.812675	0.914	0.724	1.77136e-28
Stat4_ENSMUSG00000062939	2.67973e-32	1.33311	0.781	0.379	4.41619e-28
Lpin1_ENSMUSG00000020593	3.29643e-32	2.23907	0.45	0.107	5.43252e-28
App_ENSMUSG00000022892	3.63258e-32	-3.58655	0.113	0.623	5.98649e-28
Cd14_ENSMUSG00000051439	4.22488e-32	-5.29218	0.192	0.674	6.9626e-28
Cxcl16_ENSMUSG00000018920	4.35423e-32	-4.55999	0.245	0.685	7.17577e-28
Ndfip1_ENSMUSG00000024425	4.41421e-32	1.48973	0.887	0.739	7.27462e-28
Nrros_ENSMUSG00000052384	9.60298e-32	-1.82174	0.497	0.828	1.58257e-27
Fth1_ENSMUSG00000024661	1.22157e-31	-1.20588	0.974	1	2.01314e-27
Napsa_ENSMUSG00000002204	1.48167e-31	-1.70777	0.457	0.848	2.44179e-27
Ntm_ENSMUSG00000059974	1.70399e-31	1.14115	0.444	0.108	2.80817e-27
Trbj2-1_ENSMUSG00000076492	2.30434e-31	3.05052	0.146	0.005	3.79756e-27
Ms4a6c_ENSMUSG00000079419	2.37485e-31	-4.04864	0.311	0.718	3.91375e-27
Basp1_ENSMUSG00000045763	2.55511e-31	-2.61484	0.079	0.618	4.21082e-27
Myadm_ENSMUSG00000068566	3.84657e-31	-2.27389	0.371	0.779	6.33915e-27
Naaa_ENSMUSG00000029413	5.86044e-31	-2.5977	0.43	0.807	9.65801e-27
Marcksl1_ENSMUSG00000047945	8.40394e-31	-2.83733	0.245	0.72	1.38497e-26
Naga_ENSMUSG00000022453	9.27203e-31	-1.68669	0.285	0.768	1.52803e-26
B4galt1_ENSMUSG00000028413	2.04967e-30	1.49603	0.848	0.643	3.37786e-26
Prcp_ENSMUSG00000061119	2.94572e-30	-1.73771	0.589	0.869	4.85454e-26
Hck_ENSMUSG00000003283	3.37213e-30	-4.52728	0.199	0.637	5.55728e-26
Mt1_ENSMUSG00000031765	3.60774e-30	-1.42329	0.219	0.709	5.94555e-26
Lsp1_ENSMUSG00000018819	5.20294e-30	-1.35849	0.894	0.982	8.57444e-26
Tnfrsf9_ENSMUSG00000028965	5.26749e-30	2.40722	0.583	0.227	8.68082e-26
Nrarp_ENSMUSG00000078202	7.91395e-30	2.72953	0.212	0.021	1.30422e-25
Pik3r1_ENSMUSG00000041417	7.94125e-30	1.92847	0.808	0.527	1.30872e-25
Tgfbi_ENSMUSG00000035493	8.88223e-30	-4.27478	0.199	0.646	1.46379e-25
Pmaip1_ENSMUSG00000024521	1.59862e-29	-3.00202	0.397	0.756	2.63452e-25
Taldo1_ENSMUSG00000025503	1.66321e-29	-1.29264	0.51	0.877	2.74096e-25
Avpi1_ENSMUSG00000018821	3.79154e-29	-3.86156	0.093	0.583	6.24846e-25
Ckb_ENSMUSG00000001270	5.3911e-29	-3.1498	0.132	0.609	8.88454e-25
Lyz2_ENSMUSG00000069516	6.0179e-29	-4.03589	0.709	0.886	9.9175e-25
Cbfa2t3_ENSMUSG00000006362	6.72676e-29	-2.082	0.199	0.688	1.10857e-24
Cited4_ENSMUSG00000070803	7.44663e-29	3.3209	0.172	0.012	1.2272e-24
Atp6v0c_ENSMUSG00000024121	9.32919e-29	-1.17855	0.675	0.961	1.53745e-24
Irf8_ENSMUSG00000041515	1.06796e-28	1.11387	0.94	0.782	1.76e-24
C130026I21Rik_ENSMUSG00000052477	2.56619e-28	-3.73103	0.106	0.588	4.22909e-24
Dgat1_ENSMUSG00000022555	2.75738e-28	2.14008	0.848	0.612	4.54416e-24
Tbc1d8_ENSMUSG00000003134	3.20567e-28	-3.89608	0.258	0.674	5.28294e-24
Ass1_ENSMUSG00000076441	3.37877e-28	-3.44026	0.132	0.597	5.56822e-24
Asah1_ENSMUSG00000031591	5.1314e-28	-2.23938	0.278	0.694	8.45655e-24
Sirpa_ENSMUSG00000037902	5.76903e-28	-4.47884	0.205	0.626	9.50735e-24
Pear1_ENSMUSG00000028073	8.19214e-28	4.19504	0.305	0.058	1.35006e-23
Abcb1a_ENSMUSG00000040584	9.93944e-28	1.93774	0.377	0.084	1.63802e-23
Lamp2_ENSMUSG00000016534	1.02256e-27	-1.52254	0.265	0.739	1.68518e-23
Il1rl1_ENSMUSG00000026069	1.18552e-27	1.37887	0.695	0.387	1.95374e-23
Plac8_ENSMUSG00000029322	1.22042e-27	-1.74303	0.404	0.794	2.01126e-23
Ncf2_ENSMUSG00000026480	1.30279e-27	-1.52798	0.364	0.759	2.147e-23
Emilin2_ENSMUSG00000024053	1.61481e-27	-3.27106	0.132	0.608	2.66121e-23
Chsy1_ENSMUSG00000032640	2.07325e-27	1.74636	0.709	0.354	3.41671e-23
Cd247_ENSMUSG00000005763	2.14723e-27	3.93447	0.596	0.27	3.53864e-23
Calm1_ENSMUSG00000001175	2.7039e-27	-1.01226	0.993	0.998	4.45603e-23
Vim_ENSMUSG00000026728	3.66288e-27	-1.28848	0.603	0.903	6.03643e-23
H2-Q10_ENSMUSG00000067235	3.99338e-27	1.20588	0.914	0.749	6.58109e-23
Ctsd_ENSMUSG00000007891	4.33049e-27	1.07047	0.834	0.596	7.13665e-23
Etv6_ENSMUSG00000030199	4.53384e-27	-1.90184	0.272	0.706	7.47177e-23
Nuak2_ENSMUSG00000009772	4.58163e-27	-1.91293	0.325	0.728	7.55053e-23
Rbm47_ENSMUSG00000070780	5.42174e-27	-2.95593	0.523	0.804	8.93503e-23
Il6ra_ENSMUSG00000027947	6.83945e-27	-3.25295	0.397	0.732	1.12714e-22
Tnfrsf18_ENSMUSG00000041954	9.31626e-27	2.05893	0.556	0.224	1.53532e-22
Ifi205_ENSMUSG00000054203	9.35207e-27	-4.59348	0.066	0.538	1.54122e-22
Vamp8_ENSMUSG00000050732	1.00966e-26	-0.942783	0.517	0.912	1.66393e-22
H2-D1_ENSMUSG00000073411	1.2905e-26	0.502288	1	0.999	2.12675e-22
Mcl1_ENSMUSG00000038612	1.51954e-26	-1.1839	0.503	0.892	2.5042e-22
Itgal_ENSMUSG00000030830	1.56685e-26	1.58844	0.775	0.464	2.58216e-22
Dpp4_ENSMUSG00000035000	1.69817e-26	-3.56634	0.166	0.594	2.79859e-22
Rgs10_ENSMUSG00000030844	1.91726e-26	-4.15225	0.066	0.53	3.15964e-22
Sp140_ENSMUSG00000070031	2.00202e-26	-1.55968	0.305	0.757	3.29933e-22
Crem_ENSMUSG00000063889	2.48226e-26	1.5162	0.887	0.724	4.09076e-22
Cd7_ENSMUSG00000025163	2.55229e-26	1.06711	0.709	0.32	4.20618e-22
Notch2_ENSMUSG00000027878	3.90586e-26	-1.21516	0.55	0.861	6.43685e-22
Ccl6_ENSMUSG00000018927	7.54291e-26	-5.93665	0.119	0.559	1.24307e-21
Sdc3_ENSMUSG00000025743	8.39414e-26	-2.12282	0.099	0.571	1.38335e-21
Stk26_ENSMUSG00000031112	1.45225e-25	2.25312	0.245	0.037	2.3933e-21
Baiap3_ENSMUSG00000047507	2.19491e-25	3.17229	0.179	0.018	3.61721e-21
Csf2rb2_ENSMUSG00000071714	2.47091e-25	-3.45196	0.139	0.575	4.07206e-21
Prkch_ENSMUSG00000021108	2.4714e-25	2.03684	0.662	0.342	4.07286e-21
Tnfaip3_ENSMUSG00000019850	3.49082e-25	1.66443	0.868	0.721	5.75287e-21
Igsf5_ENSMUSG00000000159	3.99338e-25	3.69488	0.113	0.004	6.58109e-21
Themis2_ENSMUSG00000037731	4.09836e-25	-2.36904	0.146	0.582	6.75409e-21
Mcub_ENSMUSG00000027994	4.11785e-25	-3.67127	0.046	0.503	6.78622e-21
Flt3_ENSMUSG00000042817	6.81159e-25	-3.51712	0.106	0.541	1.12255e-20
Clic4_ENSMUSG00000037242	7.93049e-25	-1.36473	0.563	0.882	1.30695e-20
Myb_ENSMUSG00000019982	8.94432e-25	2.66603	0.358	0.09	1.47402e-20
Gm6377_ENSMUSG00000048621	9.94444e-25	-3.82049	0.132	0.561	1.63884e-20
Coro1b_ENSMUSG00000024835	1.10483e-24	-1.19055	0.51	0.858	1.82077e-20
Fam184a_ENSMUSG00000019856	1.40506e-24	2.27584	0.106	0.003	2.31555e-20
Plekho1_ENSMUSG00000015745	1.43536e-24	-2.19913	0.066	0.519	2.36547e-20
Styk1_ENSMUSG00000032899	1.44765e-24	3.18501	0.219	0.031	2.38573e-20
Bmp2k_ENSMUSG00000034663	1.48148e-24	-1.80029	0.868	0.972	2.44149e-20
Pced1b_ENSMUSG00000044250	1.53677e-24	1.41706	0.225	0.032	2.5326e-20
Trib1_ENSMUSG00000032501	1.85241e-24	-3.84044	0.06	0.5	3.05277e-20
Tnfaip8_ENSMUSG00000062210	1.87465e-24	-1.45561	0.344	0.761	3.08943e-20
Lst1_ENSMUSG00000073412	1.9926e-24	-3.77183	0.06	0.505	3.28381e-20
Fgd2_ENSMUSG00000024013	2.3208e-24	-3.46563	0.152	0.565	3.82468e-20
Mctp2_ENSMUSG00000032776	2.59897e-24	1.48982	0.331	0.071	4.2831e-20
Il18r1_ENSMUSG00000026070	2.73097e-24	3.70387	0.603	0.291	4.50063e-20
Sowahc_ENSMUSG00000098188	2.82848e-24	-2.44535	0.126	0.558	4.66134e-20
Dapk2_ENSMUSG00000032380	4.23345e-24	3.38534	0.192	0.023	6.97673e-20
Prkcd_ENSMUSG00000021948	4.78141e-24	-1.14595	0.543	0.857	7.87976e-20
Zfpm1_ENSMUSG00000049577	5.13432e-24	1.87822	0.172	0.017	8.46136e-20
Serinc3_ENSMUSG00000017707	5.31525e-24	0.995206	0.96	0.891	8.75953e-20
Cd82_ENSMUSG00000027215	5.6087e-24	1.84168	0.762	0.503	9.24314e-20
D16Ertd472e_ENSMUSG00000022864	5.6803e-24	1.85057	0.629	0.317	9.36113e-20
P2rx4_ENSMUSG00000029470	5.75408e-24	-2.55387	0.146	0.566	9.48273e-20
Dusp3_ENSMUSG00000003518	7.46514e-24	-1.6862	0.503	0.801	1.23026e-19
Pkib_ENSMUSG00000019876	8.20961e-24	-3.9628	0.252	0.621	1.35294e-19
Ppm1j_ENSMUSG00000002228	8.24871e-24	3.23457	0.252	0.045	1.35939e-19
Dok2_ENSMUSG00000022102	8.6352e-24	1.43488	0.662	0.344	1.42308e-19
Ikzf3_ENSMUSG00000018168	9.04592e-24	3.43067	0.338	0.087	1.49077e-19
Sh3bgrl_ENSMUSG00000031246	9.04841e-24	-1.21498	0.311	0.729	1.49118e-19
Ncf1_ENSMUSG00000015950	9.31461e-24	-2.00595	0.298	0.667	1.53505e-19
Emid1_ENSMUSG00000034164	1.04073e-23	3.46874	0.166	0.016	1.71513e-19
Samhd1_ENSMUSG00000027639	1.08141e-23	-0.94955	0.722	0.962	1.78216e-19
Tnr_ENSMUSG00000015829	1.32442e-23	0.339139	0.642	0.284	2.18265e-19
Lars2_ENSMUSG00000035202	1.38359e-23	-1.19293	0.96	0.995	2.28016e-19
Hexa_ENSMUSG00000025232	1.53166e-23	-1.16242	0.331	0.758	2.52417e-19
S100a4_ENSMUSG00000001020	1.67798e-23	-1.6075	0.325	0.712	2.76531e-19
Zfp36_ENSMUSG00000044786	1.84383e-23	-1.03217	0.715	0.932	3.03863e-19
Adam8_ENSMUSG00000025473	2.11264e-23	-2.60317	0.146	0.567	3.48163e-19
Eya2_ENSMUSG00000017897	2.51482e-23	3.98205	0.172	0.019	4.14442e-19
Rnase6_ENSMUSG00000021880	2.51501e-23	-3.3014	0.113	0.529	4.14474e-19
St3gal6_ENSMUSG00000022747	2.62143e-23	2.75313	0.351	0.092	4.32012e-19
Bin2_ENSMUSG00000098112	3.22656e-23	1.37859	0.834	0.659	5.31737e-19
Mbnl1_ENSMUSG00000027763	3.96286e-23	1.03871	0.98	0.949	6.5308e-19
Tmem50b_ENSMUSG00000022964	4.59045e-23	-1.34693	0.252	0.695	7.56506e-19
Jakmip1_ENSMUSG00000063646	5.53024e-23	2.41679	0.272	0.053	9.11383e-19
Il1rn_ENSMUSG00000026981	6.01885e-23	-4.73046	0.212	0.606	9.91907e-19
N4bp2l1_ENSMUSG00000041132	7.37167e-23	-1.43774	0.331	0.731	1.21485e-18
Ccnd2_ENSMUSG00000000184	8.15266e-23	1.17718	0.874	0.661	1.34356e-18
Cd27_ENSMUSG00000030336	8.76538e-23	2.76207	0.662	0.398	1.44453e-18
Cd96_ENSMUSG00000022657	9.35971e-23	3.57555	0.318	0.08	1.54248e-18
Scand1_ENSMUSG00000046229	1.18451e-22	-1.15605	0.311	0.741	1.95208e-18
Etv3_ENSMUSG00000003382	1.18663e-22	-2.54994	0.199	0.591	1.95557e-18
Gata3_ENSMUSG00000015619	1.26992e-22	3.82609	0.583	0.301	2.09282e-18
Snx20_ENSMUSG00000031662	1.69232e-22	-1.46872	0.238	0.672	2.78895e-18
Fcgrt_ENSMUSG00000003420	1.79405e-22	-4.6332	0.04	0.46	2.9566e-18
Fgr_ENSMUSG00000028874	1.79985e-22	-2.44342	0.199	0.589	2.96616e-18
Ucp2_ENSMUSG00000033685	1.89517e-22	-0.856659	0.808	0.972	3.12324e-18
Gcnt2_ENSMUSG00000021360	2.41879e-22	-3.42466	0.126	0.533	3.98616e-18
Ier2_ENSMUSG00000053560	2.43039e-22	1.03493	0.901	0.782	4.00528e-18
Clec12a_ENSMUSG00000053063	2.58223e-22	-4.00631	0.139	0.528	4.25552e-18
Pira2_ENSMUSG00000089942	2.86662e-22	-4.16412	0.093	0.501	4.7242e-18
Ctdsp1_ENSMUSG00000026176	3.10838e-22	-2.15128	0.232	0.63	5.12261e-18
Wdfy4_ENSMUSG00000051506	4.89308e-22	-2.57257	0.146	0.535	8.0638e-18
Lamp1_ENSMUSG00000031447	5.80208e-22	-1.35258	0.603	0.859	9.56182e-18
Ubald2_ENSMUSG00000050628	6.67789e-22	1.47783	0.722	0.436	1.10052e-17
Fcgr2b_ENSMUSG00000026656	6.79237e-22	-1.65606	0.298	0.701	1.11938e-17
Trim25_ENSMUSG00000000275	7.40719e-22	-1.49246	0.397	0.749	1.2207e-17
Serpinb9b_ENSMUSG00000021403	1.07649e-21	2.83012	0.258	0.052	1.77406e-17
Nadk_ENSMUSG00000029063	1.14155e-21	-1.57005	0.351	0.722	1.88127e-17
Ralb_ENSMUSG00000004451	1.33374e-21	-2.43265	0.113	0.517	2.198e-17
Lrrc25_ENSMUSG00000049988	1.36175e-21	-4.04384	0.026	0.437	2.24416e-17
Nrgn_ENSMUSG00000053310	2.02907e-21	1.51814	0.113	0.006	3.34391e-17
Plaur_ENSMUSG00000046223	2.04773e-21	-2.98695	0.377	0.702	3.37466e-17
Evi2a_ENSMUSG00000078771	2.14656e-21	-1.3353	0.238	0.664	3.53753e-17
Cpne2_ENSMUSG00000034361	2.16154e-21	-2.95464	0.046	0.458	3.56222e-17
Filip1l_ENSMUSG00000043336	2.1827e-21	-2.39384	0.139	0.551	3.59709e-17
Gabarap_ENSMUSG00000018567	2.344e-21	-0.854999	0.642	0.922	3.86291e-17
Nfam1_ENSMUSG00000058099	2.38659e-21	-3.57562	0.099	0.494	3.9331e-17
Dusp5_ENSMUSG00000034765	2.43631e-21	1.0674	0.901	0.753	4.01504e-17
Klf13_ENSMUSG00000052040	2.5042e-21	0.795664	0.967	0.937	4.12692e-17
Sufu_ENSMUSG00000025231	2.78181e-21	0.430164	0.404	0.114	4.58443e-17
Picalm_ENSMUSG00000039361	2.97154e-21	-1.33744	0.543	0.836	4.89709e-17
Muc1_ENSMUSG00000042784	3.13271e-21	2.20308	0.185	0.025	5.16271e-17
Cd160_ENSMUSG00000038304	3.6609e-21	4.67159	0.172	0.022	6.03317e-17
Gimap8_ENSMUSG00000064262	4.06651e-21	3.29356	0.444	0.172	6.70162e-17
Slc6a6_ENSMUSG00000030096	4.09727e-21	-0.985213	0.477	0.803	6.7523e-17
Sem1_ENSMUSG00000042541	5.8534e-21	-0.79641	0.662	0.934	9.6464e-17
Plin2_ENSMUSG00000028494	6.15046e-21	-1.435	0.371	0.768	1.0136e-16
Stx7_ENSMUSG00000019998	6.73729e-21	-1.19528	0.45	0.763	1.11031e-16
Rab7b_ENSMUSG00000052688	7.82441e-21	-3.23074	0.132	0.527	1.28946e-16
Bcl2a1a_ENSMUSG00000102037	9.36021e-21	-4.58254	0.106	0.491	1.54256e-16
Ubb_ENSMUSG00000019505	9.66075e-21	0.398703	1	1	1.59209e-16
Sell_ENSMUSG00000026581	1.13796e-20	1.34536	0.762	0.518	1.87535e-16
Igf2r_ENSMUSG00000023830	1.17715e-20	1.53102	0.411	0.136	1.93995e-16
Grb2_ENSMUSG00000059923	1.28493e-20	-1.01341	0.47	0.847	2.11757e-16
Rogdi_ENSMUSG00000022540	1.37522e-20	-3.11172	0.291	0.623	2.26636e-16
Atp6v0b_ENSMUSG00000033379	1.38734e-20	-0.808583	0.45	0.852	2.28634e-16
Crip1_ENSMUSG00000006360	1.58303e-20	-1.39735	0.841	0.952	2.60884e-16
Eps8_ENSMUSG00000015766	1.61921e-20	-4.25655	0.033	0.425	2.66846e-16
Mvp_ENSMUSG00000030681	1.78183e-20	-1.10667	0.285	0.695	2.93646e-16
Ccl9_ENSMUSG00000019122	1.92514e-20	-3.41011	0.377	0.714	3.17263e-16
Slc15a3_ENSMUSG00000024737	2.4937e-20	-3.467	0.04	0.435	4.10961e-16
Cd28_ENSMUSG00000026012	2.59008e-20	3.36936	0.291	0.073	4.26845e-16
Clec4a1_ENSMUSG00000049037	3.33275e-20	-4.60717	0.079	0.464	5.49238e-16
Ece1_ENSMUSG00000057530	3.44744e-20	-1.31352	0.291	0.675	5.68138e-16
Cd300c2_ENSMUSG00000044811	3.91361e-20	-4.67942	0.04	0.428	6.44963e-16
Akr1a1_ENSMUSG00000028692	4.14771e-20	-0.800657	0.675	0.914	6.83542e-16
Jam2_ENSMUSG00000053062	4.8731e-20	2.14236	0.556	0.283	8.03087e-16
Antxr2_ENSMUSG00000029338	5.18277e-20	-0.931163	0.285	0.667	8.5412e-16
Tmem176b_ENSMUSG00000029810	5.24467e-20	-2.53973	0.417	0.673	8.64322e-16
Ehd1_ENSMUSG00000024772	5.2846e-20	-1.91418	0.219	0.602	8.70902e-16
Kmt5a_ENSMUSG00000049327	6.34962e-20	-2.29695	0.179	0.568	1.04642e-15
Gpr35_ENSMUSG00000026271	6.48992e-20	-3.54397	0.272	0.612	1.06954e-15
Erlin1_ENSMUSG00000025198	6.57945e-20	-1.99347	0.079	0.476	1.08429e-15
Tmem106a_ENSMUSG00000034947	7.67085e-20	-2.47281	0.113	0.497	1.26416e-15
Rasa4_ENSMUSG00000004952	9.00153e-20	-1.71606	0.146	0.538	1.48345e-15
Atp6v1g1_ENSMUSG00000039105	9.28192e-20	-0.760412	0.523	0.855	1.52966e-15
Cnbp_ENSMUSG00000030057	9.94484e-20	0.654916	0.96	0.964	1.63891e-15
BC028528_ENSMUSG00000038543	9.98195e-20	-2.88924	0.371	0.686	1.64503e-15
Cmtm3_ENSMUSG00000031875	1.19919e-19	-2.96714	0.106	0.484	1.97627e-15
Rnh1_ENSMUSG00000038650	1.23346e-19	-1.07432	0.437	0.796	2.03273e-15
Hk2_ENSMUSG00000000628	1.27527e-19	-1.34835	0.119	0.534	2.10164e-15
Pim2_ENSMUSG00000031155	1.36573e-19	2.33699	0.483	0.206	2.25072e-15
Clec4a3_ENSMUSG00000043832	1.42649e-19	-5.0378	0.073	0.452	2.35086e-15
Csf1r_ENSMUSG00000024621	1.4527e-19	-3.39951	0.344	0.654	2.39405e-15
Nampt_ENSMUSG00000020572	1.64896e-19	-1.39209	0.252	0.638	2.71748e-15
Selplg_ENSMUSG00000048163	1.80766e-19	0.745816	0.967	0.924	2.97902e-15
Itm2a_ENSMUSG00000031239	2.00679e-19	3.4135	0.179	0.026	3.30719e-15
Lactb2_ENSMUSG00000025937	2.05336e-19	1.1015	0.781	0.526	3.38394e-15
Bcl2a1d_ENSMUSG00000099974	2.40425e-19	-1.3134	0.371	0.735	3.96221e-15
Atp2a3_ENSMUSG00000020788	2.41737e-19	1.97361	0.517	0.238	3.98382e-15
Pip4k2a_ENSMUSG00000026737	2.49098e-19	-1.06234	0.311	0.684	4.10514e-15
Trdc_ENSMUSG00000104876	2.50039e-19	2.43025	0.397	0.145	4.12065e-15
Anxa4_ENSMUSG00000029994	2.54904e-19	-2.23561	0.596	0.804	4.20081e-15
Ms4a6d_ENSMUSG00000024679	3.67516e-19	-2.58232	0.311	0.66	6.05667e-15
Ptpn6_ENSMUSG00000004266	3.69292e-19	-0.992473	0.603	0.831	6.08593e-15
Pid1_ENSMUSG00000045658	3.9103e-19	-3.44223	0.291	0.615	6.44418e-15
Ccdc88a_ENSMUSG00000032740	4.93848e-19	-1.73142	0.278	0.61	8.13862e-15
Calm2_ENSMUSG00000036438	5.13283e-19	0.66698	0.967	0.954	8.4589e-15
Phf11d_ENSMUSG00000068245	5.442e-19	-2.7288	0.166	0.551	8.96842e-15
Syk_ENSMUSG00000021457	5.60939e-19	-0.847868	0.384	0.759	9.24427e-15
Stom_ENSMUSG00000026880	5.62381e-19	-3.13192	0.06	0.435	9.26803e-15
Rab32_ENSMUSG00000019832	6.78156e-19	-2.71272	0.073	0.451	1.1176e-14
S1pr4_ENSMUSG00000044199	7.00912e-19	2.71304	0.596	0.344	1.1551e-14
Ogfrl1_ENSMUSG00000026158	7.86852e-19	-2.5395	0.397	0.698	1.29673e-14
Ccnd1_ENSMUSG00000070348	8.42927e-19	-3.69563	0.066	0.429	1.38914e-14
Cd300a_ENSMUSG00000034652	8.63337e-19	-2.37466	0.662	0.861	1.42278e-14
Tmem176a_ENSMUSG00000023367	8.83248e-19	-2.67737	0.285	0.601	1.45559e-14
Ptms_ENSMUSG00000030122	9.0742e-19	-1.11967	0.325	0.723	1.49543e-14
Cd44_ENSMUSG00000005087	9.71058e-19	-1.00911	0.556	0.855	1.6003e-14
Ap2a2_ENSMUSG00000002957	1.09362e-18	-1.24111	0.291	0.682	1.80228e-14
Tnfaip2_ENSMUSG00000021281	1.12238e-18	-4.31784	0.073	0.436	1.84968e-14
Ier3_ENSMUSG00000003541	1.23223e-18	-2.94826	0.073	0.453	2.03072e-14
Asph_ENSMUSG00000028207	1.31214e-18	-2.014	0.053	0.435	2.16241e-14
5031439G07Rik_ENSMUSG00000036046	1.41557e-18	-1.84652	0.106	0.484	2.33286e-14
Ak2_ENSMUSG00000028792	1.49828e-18	-0.971761	0.338	0.728	2.46917e-14
Gngt2_ENSMUSG00000038811	1.71321e-18	-2.51218	0.272	0.606	2.82337e-14
Cyfip1_ENSMUSG00000030447	1.92227e-18	-1.24483	0.278	0.631	3.16789e-14
Cd80_ENSMUSG00000075122	1.97231e-18	-3.8203	0.02	0.382	3.25037e-14
Trafd1_ENSMUSG00000042726	2.65822e-18	-0.900995	0.391	0.778	4.38074e-14
Cstb_ENSMUSG00000005054	2.83866e-18	-1.32353	0.457	0.811	4.67811e-14
Clnk_ENSMUSG00000039315	3.25608e-18	2.87628	0.238	0.052	5.36601e-14
Bcl2_ENSMUSG00000057329	3.38135e-18	2.40932	0.675	0.466	5.57247e-14
Atp6ap2_ENSMUSG00000031007	3.80169e-18	-1.17249	0.338	0.703	6.26519e-14
F2r_ENSMUSG00000048376	4.22897e-18	3.67784	0.305	0.09	6.96935e-14
Fdps_ENSMUSG00000059743	4.36544e-18	-2.22597	0.159	0.526	7.19425e-14
Lgals1_ENSMUSG00000068220	4.70259e-18	0.656435	0.967	0.916	7.74986e-14
Grk3_ENSMUSG00000042249	4.90025e-18	-3.32867	0.238	0.554	8.0756e-14
Plekho2_ENSMUSG00000050721	4.92049e-18	-0.893382	0.212	0.63	8.10896e-14
Sephs2_ENSMUSG00000049091	5.88444e-18	1.23802	0.649	0.327	9.69755e-14
Slbp_ENSMUSG00000004642	7.72101e-18	1.14541	0.874	0.804	1.27242e-13
Ldlr_ENSMUSG00000032193	8.01916e-18	-2.87874	0.06	0.417	1.32156e-13
Tbc1d4_ENSMUSG00000033083	9.59211e-18	-3.24453	0.232	0.557	1.58078e-13
Tspan31_ENSMUSG00000006736	9.91817e-18	-1.85116	0.232	0.568	1.63451e-13
Sptbn1_ENSMUSG00000020315	1.20092e-17	1.93134	0.596	0.336	1.97912e-13
Ciita_ENSMUSG00000022504	1.26475e-17	-2.88412	0.232	0.551	2.08431e-13
Rab19_ENSMUSG00000029923	1.29551e-17	2.26301	0.311	0.092	2.135e-13
Slamf8_ENSMUSG00000053318	1.32582e-17	-4.19648	0.099	0.443	2.18495e-13
Tlr2_ENSMUSG00000027995	1.34392e-17	-3.82387	0.099	0.449	2.21478e-13
Il1r2_ENSMUSG00000026073	1.36572e-17	-5.55234	0.132	0.479	2.25071e-13
Mif4gd_ENSMUSG00000020743	1.4453e-17	-1.55089	0.219	0.584	2.38186e-13
Itm2c_ENSMUSG00000026223	1.45132e-17	-0.93661	0.45	0.776	2.39178e-13
Tep1_ENSMUSG00000006281	1.46777e-17	-2.00158	0.172	0.518	2.41889e-13
Rnf19b_ENSMUSG00000028793	1.49628e-17	-2.17832	0.318	0.623	2.46587e-13
Rala_ENSMUSG00000008859	1.53583e-17	-1.17528	0.192	0.597	2.53104e-13
Anxa6_ENSMUSG00000018340	1.67064e-17	1.1698	0.788	0.615	2.75322e-13
Rnf149_ENSMUSG00000048234	1.67458e-17	-1.92427	0.132	0.509	2.75971e-13
Dennd4a_ENSMUSG00000053641	1.99714e-17	1.4891	0.828	0.62	3.29128e-13
Synj1_ENSMUSG00000022973	2.00797e-17	-0.7283	0.225	0.626	3.30914e-13
Ifi211_ENSMUSG00000026536	2.02655e-17	-2.25326	0.126	0.491	3.33975e-13
Ctnna1_ENSMUSG00000037815	2.09095e-17	-0.961215	0.318	0.684	3.44589e-13
Gng10_ENSMUSG00000038607	2.2031e-17	-1.34535	0.371	0.688	3.63071e-13
Dstn_ENSMUSG00000015932	2.2108e-17	-2.81519	0.166	0.516	3.64341e-13
Myo1g_ENSMUSG00000020437	2.25202e-17	-0.928057	0.55	0.819	3.71132e-13
Rps27l_ENSMUSG00000036781	2.26963e-17	-1.08975	0.543	0.844	3.74035e-13
Necap2_ENSMUSG00000028923	2.50797e-17	-0.707093	0.616	0.877	4.13313e-13
Gpr137b_ENSMUSG00000021306	2.66953e-17	-1.10999	0.589	0.808	4.39939e-13
Hmces_ENSMUSG00000030060	2.70282e-17	1.81906	0.424	0.172	4.45424e-13
Pvr_ENSMUSG00000040511	3.1742e-17	-2.17164	0.159	0.507	5.23109e-13
Rnaset2b_ENSMUSG00000094724	3.24867e-17	0.531659	0.94	0.906	5.35381e-13
Jade2_ENSMUSG00000020387	3.44344e-17	2.02304	0.338	0.108	5.67479e-13
Sbno2_ENSMUSG00000035673	3.74885e-17	-0.692783	0.722	0.923	6.17811e-13
Actb_ENSMUSG00000029580	3.75552e-17	-0.521717	1	1	6.1891e-13
Osbpl3_ENSMUSG00000029822	4.25539e-17	1.82099	0.497	0.22	7.01289e-13
Cd2ap_ENSMUSG00000061665	4.58537e-17	-2.12762	0.139	0.497	7.55669e-13
Bst2_ENSMUSG00000046718	4.8237e-17	-1.48458	0.331	0.679	7.94946e-13
Wnt8a_ENSMUSG00000012282	5.00775e-17	1.33936	0.132	0.015	8.25278e-13
BC005537_ENSMUSG00000019132	5.63593e-17	-0.970358	0.298	0.674	9.28802e-13
Lilra6_ENSMUSG00000030427	5.6397e-17	-3.42761	0.033	0.377	9.29423e-13
Pak1_ENSMUSG00000030774	6.44824e-17	-1.71855	0.146	0.498	1.06267e-12
Alcam_ENSMUSG00000022636	7.64493e-17	-2.18777	0.099	0.455	1.25988e-12
Rab31_ENSMUSG00000056515	7.76368e-17	-1.98462	0.132	0.49	1.27945e-12
Slain1_ENSMUSG00000055717	8.25659e-17	2.36841	0.152	0.022	1.36069e-12
Psmb9_ENSMUSG00000096727	1.03245e-16	-0.895497	0.51	0.817	1.70147e-12
Ssfa2_ENSMUSG00000027007	1.0607e-16	-1.99424	0.079	0.438	1.74804e-12
Tifa_ENSMUSG00000046688	1.13374e-16	-3.05666	0.106	0.445	1.86841e-12
Adap2_ENSMUSG00000020709	1.26628e-16	-3.62503	0.04	0.377	2.08684e-12
Cfap46_ENSMUSG00000049571	1.29226e-16	1.11618	0.172	0.029	2.12965e-12
Hspa1a_ENSMUSG00000091971	1.43101e-16	-1.82399	0.735	0.821	2.3583e-12
Nupr1_ENSMUSG00000030717	1.4434e-16	-5.18948	0.046	0.382	2.37872e-12
Rgs1_ENSMUSG00000026358	1.60816e-16	0.617301	0.828	0.572	2.65025e-12
Gdi2_ENSMUSG00000021218	1.68355e-16	-0.704243	0.662	0.902	2.7745e-12
Lilrb4a_ENSMUSG00000112148	1.89611e-16	-1.29518	0.358	0.685	3.12479e-12
Fcgr1_ENSMUSG00000015947	2.12317e-16	-4.12658	0.04	0.376	3.49899e-12
Batf3_ENSMUSG00000026630	2.30041e-16	-4.07402	0.033	0.363	3.79108e-12
Dennd5a_ENSMUSG00000035901	2.33729e-16	-1.56188	0.159	0.51	3.85186e-12
Fabp5_ENSMUSG00000027533	2.42244e-16	-3.14625	0.232	0.556	3.99218e-12
Plcxd2_ENSMUSG00000087141	2.51274e-16	1.91021	0.331	0.103	4.141e-12
Znhit1_ENSMUSG00000059518	2.5818e-16	-1.46171	0.113	0.481	4.25481e-12
Tmem131_ENSMUSG00000026116	2.9026e-16	-1.67652	0.166	0.507	4.78348e-12
Cd24a_ENSMUSG00000047139	3.83282e-16	-3.92158	0.066	0.398	6.31649e-12
Cd40_ENSMUSG00000017652	4.24566e-16	-3.25509	0.523	0.748	6.99685e-12
Slc31a2_ENSMUSG00000066152	5.02614e-16	-1.26194	0.245	0.577	8.28308e-12
Sept11_ENSMUSG00000058013	5.30644e-16	1.29444	0.748	0.568	8.74501e-12
Rtn4_ENSMUSG00000020458	5.37846e-16	-0.672777	0.305	0.674	8.8637e-12
Prkca_ENSMUSG00000050965	5.65014e-16	1.3199	0.411	0.162	9.31142e-12
Sirpb1c_ENSMUSG00000074677	5.87766e-16	-4.71495	0.086	0.416	9.68638e-12
Rgs16_ENSMUSG00000026475	5.94473e-16	4.12327	0.166	0.029	9.79691e-12
Zcchc11_ENSMUSG00000034610	5.95816e-16	1.13074	0.669	0.408	9.81904e-12
Hhex_ENSMUSG00000024986	6.02337e-16	1.80939	0.609	0.368	9.92651e-12
Aldh2_ENSMUSG00000029455	6.63438e-16	-1.20291	0.205	0.555	1.09335e-11
Il13ra1_ENSMUSG00000017057	7.25848e-16	-3.68609	0.06	0.384	1.1962e-11
Rasal3_ENSMUSG00000052142	7.96232e-16	2.09727	0.497	0.254	1.31219e-11
Cnih4_ENSMUSG00000062169	8.2144e-16	-1.77183	0.265	0.584	1.35373e-11
Slc39a1_ENSMUSG00000052310	9.63653e-16	-0.867335	0.722	0.925	1.5881e-11
Fhl2_ENSMUSG00000008136	1.05334e-15	3.3576	0.106	0.01	1.73591e-11
Acer3_ENSMUSG00000030760	1.13561e-15	-1.46241	0.642	0.815	1.87148e-11
Dapp1_ENSMUSG00000028159	1.14813e-15	-1.03473	0.377	0.7	1.89212e-11
Pnp_ENSMUSG00000021871	1.20221e-15	-0.841734	0.265	0.654	1.98125e-11
Zmiz2_ENSMUSG00000041164	1.26059e-15	-1.30196	0.212	0.554	2.07746e-11
Ube2f_ENSMUSG00000034343	1.28058e-15	-1.19043	0.265	0.606	2.1104e-11
Capg_ENSMUSG00000056737	1.39844e-15	-1.12901	0.338	0.696	2.30463e-11
Phactr2_ENSMUSG00000062866	1.4144e-15	-2.09225	0.205	0.531	2.33094e-11
S100a11_ENSMUSG00000027907	1.41785e-15	-0.863244	0.735	0.913	2.33661e-11
Got1_ENSMUSG00000025190	1.46508e-15	-0.943207	0.311	0.666	2.41446e-11
Plxnb2_ENSMUSG00000036606	1.46945e-15	-2.76885	0.06	0.377	2.42165e-11
Tmsb10_ENSMUSG00000079523	1.63959e-15	0.302184	1	0.991	2.70205e-11
Shtn1_ENSMUSG00000041362	1.68825e-15	-2.32187	0.013	0.332	2.78224e-11
Itgb2_ENSMUSG00000000290	1.85215e-15	0.96128	0.98	0.934	3.05235e-11
Erp29_ENSMUSG00000029616	1.94059e-15	-1.16854	0.675	0.831	3.19809e-11
Myo5a_ENSMUSG00000034593	2.02384e-15	-2.85156	0.192	0.499	3.33529e-11
Rsu1_ENSMUSG00000026727	2.0713e-15	-1.60152	0.159	0.5	3.4135e-11
Lrp1_ENSMUSG00000040249	2.83904e-15	-2.33021	0.02	0.333	4.67874e-11
Phf11b_ENSMUSG00000091649	2.92982e-15	-0.815111	0.278	0.658	4.82834e-11
Myo1c_ENSMUSG00000017774	2.95611e-15	-1.52721	0.185	0.504	4.87167e-11
Smdt1_ENSMUSG00000022452	3.13148e-15	-0.715725	0.49	0.841	5.16068e-11
Tgm2_ENSMUSG00000037820	3.23696e-15	-4.24812	0.066	0.381	5.33451e-11
Pld3_ENSMUSG00000003363	3.31911e-15	1.78289	0.517	0.285	5.4699e-11
Arl5c_ENSMUSG00000038352	3.32729e-15	-1.44872	0.536	0.77	5.48338e-11
Ifi204_ENSMUSG00000073489	3.42411e-15	-2.93876	0.073	0.394	5.64293e-11
Tnk2_ENSMUSG00000022791	3.79019e-15	2.25728	0.152	0.025	6.24624e-11
Gramd3_ENSMUSG00000001700	3.84444e-15	2.23209	0.629	0.418	6.33564e-11
Tubb6_ENSMUSG00000001473	4.30882e-15	-1.24333	0.238	0.596	7.10093e-11
Dck_ENSMUSG00000029366	4.32925e-15	-1.51129	0.225	0.556	7.13461e-11
Lyn_ENSMUSG00000042228	4.54987e-15	-0.449899	0.483	0.807	7.49819e-11
Nav1_ENSMUSG00000009418	4.58656e-15	-2.28196	0.199	0.511	7.55866e-11
Arap2_ENSMUSG00000037999	4.90206e-15	1.92912	0.497	0.248	8.0786e-11
Slc7a2_ENSMUSG00000031596	5.03584e-15	0.288018	0.854	0.714	8.29906e-11
Mfsd1_ENSMUSG00000027775	5.22427e-15	-1.27534	0.185	0.534	8.60959e-11
Lamb3_ENSMUSG00000026639	5.3637e-15	1.85	0.371	0.145	8.83937e-11
Gm14548_ENSMUSG00000074417	5.38548e-15	-4.10454	0.053	0.364	8.87528e-11
Spn_ENSMUSG00000051457	5.70317e-15	1.4628	0.417	0.164	9.39882e-11
Fam96a_ENSMUSG00000032381	6.41531e-15	-0.750461	0.411	0.749	1.05724e-10
D17Wsu92e_ENSMUSG00000056692	7.11577e-15	-0.737548	0.252	0.605	1.17268e-10
Cdkn1a_ENSMUSG00000023067	7.40433e-15	-0.874851	0.656	0.855	1.22023e-10
Neurl3_ENSMUSG00000047180	7.79523e-15	1.55648	0.834	0.802	1.28465e-10
Ramp3_ENSMUSG00000041046	7.9986e-15	-3.40995	0.093	0.414	1.31817e-10
Tmsb4x_ENSMUSG00000049775	8.09377e-15	-0.504962	1	1	1.33385e-10
Tnip3_ENSMUSG00000044162	9.874e-15	-4.20387	0.02	0.324	1.62723e-10
Tap1_ENSMUSG00000037321	1.04071e-14	-0.670298	0.623	0.882	1.71509e-10
Oasl2_ENSMUSG00000029561	1.07316e-14	-2.43233	0.139	0.456	1.76856e-10
Scarb1_ENSMUSG00000037936	1.20396e-14	-3.12126	0.086	0.394	1.98413e-10
Hexb_ENSMUSG00000021665	1.20998e-14	-1.12052	0.152	0.499	1.99405e-10
Lbr_ENSMUSG00000004880	1.25365e-14	1.40347	0.702	0.537	2.06602e-10
Jak2_ENSMUSG00000024789	1.25386e-14	-1.45579	0.377	0.659	2.06637e-10
Vgll4_ENSMUSG00000030315	1.35392e-14	1.83923	0.397	0.169	2.23127e-10
Dok5_ENSMUSG00000027560	1.70476e-14	0.836451	0.278	0.084	2.80944e-10
Hacd3_ENSMUSG00000033629	1.75306e-14	2.09694	0.43	0.196	2.88905e-10
Nr4a2_ENSMUSG00000026826	1.75349e-14	1.24403	0.834	0.729	2.88976e-10
Sqstm1_ENSMUSG00000015837	1.94492e-14	0.857941	0.947	0.949	3.20522e-10
Gm4070_ENSMUSG00000078606	1.95819e-14	1.09173	0.881	0.775	3.22709e-10
Ubc_ENSMUSG00000008348	2.05557e-14	0.461154	1	1	3.38757e-10
Apoe_ENSMUSG00000002985	2.08928e-14	-2.33316	0.232	0.548	3.44313e-10
Ifitm6_ENSMUSG00000059108	2.12126e-14	-5.46175	0.046	0.347	3.49583e-10
Gnb2_ENSMUSG00000029713	2.13806e-14	-1.53241	0.397	0.679	3.52352e-10
Zc3hav1_ENSMUSG00000029826	2.44446e-14	0.794378	0.947	0.94	4.02847e-10
Pla2g7_ENSMUSG00000023913	2.46637e-14	-4.62588	0.079	0.38	4.06458e-10
Bhlhe40_ENSMUSG00000030103	2.50848e-14	1.03525	0.834	0.735	4.13397e-10
Rasgrp4_ENSMUSG00000030589	2.58779e-14	-2.40375	0.066	0.38	4.26468e-10
Lrrc58_ENSMUSG00000034158	2.60068e-14	-0.787163	0.563	0.817	4.28592e-10
Rbm39_ENSMUSG00000027620	2.96979e-14	0.492071	0.967	0.964	4.89421e-10
Trps1_ENSMUSG00000038679	3.00256e-14	-1.3368	0.152	0.486	4.94821e-10
Ptpro_ENSMUSG00000030223	3.0043e-14	-3.7697	0.079	0.377	4.95109e-10
Slamf9_ENSMUSG00000026548	3.02652e-14	-3.74358	0.139	0.447	4.9877e-10
A530032D15Rik_ENSMUSG00000089844	3.03256e-14	-2.4103	0.053	0.363	4.99766e-10
Sec61g_ENSMUSG00000078974	3.10639e-14	-0.756946	0.788	0.95	5.11934e-10
Gda_ENSMUSG00000058624	3.45723e-14	-3.60185	0.086	0.384	5.69751e-10
Snu13_ENSMUSG00000063480	3.63861e-14	1.2006	0.828	0.726	5.99642e-10
Cmtr1_ENSMUSG00000024019	4.24073e-14	-1.18827	0.199	0.534	6.98873e-10
Pdxk_ENSMUSG00000032788	4.26595e-14	-2.41658	0.318	0.57	7.03029e-10
Tmem2_ENSMUSG00000024754	4.53062e-14	1.86537	0.444	0.217	7.46647e-10
Sdc4_ENSMUSG00000017009	4.58696e-14	-1.33552	0.424	0.705	7.55932e-10
Thbs1_ENSMUSG00000040152	4.71426e-14	-5.13952	0.126	0.426	7.76911e-10
Msr1_ENSMUSG00000025044	4.86303e-14	-4.55926	0.046	0.346	8.01428e-10
Fam129a_ENSMUSG00000026483	5.40894e-14	-1.67635	0.179	0.486	8.91393e-10
Fam129b_ENSMUSG00000026796	5.68609e-14	-1.99109	0.073	0.385	9.37068e-10
Fem1c_ENSMUSG00000033319	5.71706e-14	-1.23781	0.185	0.518	9.42172e-10
Uvrag_ENSMUSG00000035354	6.08325e-14	-1.05463	0.464	0.71	1.00252e-09
Atf3_ENSMUSG00000026628	6.24269e-14	-2.32003	0.285	0.561	1.0288e-09
Bloc1s2_ENSMUSG00000057506	6.45467e-14	-0.990935	0.238	0.577	1.06373e-09
Nucb2_ENSMUSG00000030659	6.73255e-14	-3.72062	0.04	0.333	1.10953e-09
Ptprj_ENSMUSG00000025314	6.78306e-14	-1.12939	0.238	0.577	1.11785e-09
Fuca1_ENSMUSG00000028673	6.94498e-14	-0.936073	0.457	0.713	1.14453e-09
Mefv_ENSMUSG00000022534	7.25473e-14	-3.77987	0.073	0.368	1.19558e-09
Cd200r4_ENSMUSG00000062082	7.31554e-14	2.41513	0.185	0.041	1.2056e-09
Tifab_ENSMUSG00000049625	7.4047e-14	-3.39067	0.086	0.377	1.22029e-09
Cables1_ENSMUSG00000040957	7.43679e-14	2.09338	0.146	0.025	1.22558e-09
Agpat3_ENSMUSG00000001211	7.45452e-14	1.9975	0.417	0.203	1.2285e-09
Bri3bp_ENSMUSG00000037905	7.79603e-14	-1.69972	0.391	0.636	1.28479e-09
Utrn_ENSMUSG00000019820	8.1405e-14	1.5823	0.642	0.426	1.34156e-09
Btbd11_ENSMUSG00000020042	8.37228e-14	2.62643	0.126	0.019	1.37975e-09
Lat_ENSMUSG00000030742	8.37534e-14	3.13799	0.364	0.158	1.38026e-09
Tmem37_ENSMUSG00000050777	9.58229e-14	1.96745	0.205	0.05	1.57916e-09
Map4k4_ENSMUSG00000026074	1.07475e-13	-1.23732	0.199	0.526	1.77118e-09
H3f3a_ENSMUSG00000060743	1.10433e-13	-0.510192	0.954	0.988	1.81994e-09
Dclre1c_ENSMUSG00000026648	1.23588e-13	-2.31392	0.43	0.664	2.03674e-09
Sgpl1_ENSMUSG00000020097	1.24201e-13	-0.716909	0.278	0.61	2.04683e-09
Sh2d1a_ENSMUSG00000005696	1.29178e-13	4.23464	0.377	0.175	2.12885e-09
Chmp2a_ENSMUSG00000033916	1.29989e-13	-0.543491	0.43	0.78	2.14222e-09
Oas1a_ENSMUSG00000052776	1.32839e-13	-1.47525	0.199	0.509	2.18919e-09
Sesn1_ENSMUSG00000038332	1.33075e-13	1.86643	0.384	0.162	2.19307e-09
Clec10a_ENSMUSG00000000318	1.40735e-13	-4.70576	0.046	0.337	2.31931e-09
Arsb_ENSMUSG00000042082	1.43474e-13	1.72079	0.517	0.29	2.36445e-09
Cttnbp2nl_ENSMUSG00000062127	1.44456e-13	-3.46389	0.013	0.296	2.38063e-09
Cd63_ENSMUSG00000025351	1.51553e-13	-4.84699	0.172	0.454	2.49759e-09
Arhgdib_ENSMUSG00000030220	1.60703e-13	0.524196	0.967	0.945	2.64839e-09
Id2_ENSMUSG00000020644	1.61881e-13	0.48487	0.914	0.74	2.66779e-09
Lactb_ENSMUSG00000032370	1.66289e-13	-1.0849	0.192	0.525	2.74044e-09
Tpd52_ENSMUSG00000027506	1.834e-13	-0.773262	0.775	0.915	3.02243e-09
Inpp4a_ENSMUSG00000026113	1.87922e-13	-0.723432	0.623	0.838	3.09695e-09
Psme2_ENSMUSG00000079197	1.93794e-13	-0.882127	0.815	0.933	3.19372e-09
Tnfrsf1a_ENSMUSG00000030341	2.07617e-13	-0.793635	0.305	0.646	3.42153e-09
Ccr1_ENSMUSG00000025804	2.12131e-13	-4.38983	0.026	0.309	3.49591e-09
Tet2_ENSMUSG00000040943	2.1926e-13	-0.32815	0.305	0.673	3.6134e-09
Sh2d1b2_ENSMUSG00000073494	2.19814e-13	1.70524	0.146	0.026	3.62254e-09
Psmb8_ENSMUSG00000024338	2.24366e-13	-0.62769	0.828	0.978	3.69756e-09
Agpat4_ENSMUSG00000023827	2.26194e-13	-2.12349	0.311	0.572	3.72768e-09
Tbc1d9_ENSMUSG00000031709	2.48654e-13	-1.8283	0.02	0.305	4.09782e-09
Soat1_ENSMUSG00000026600	2.56205e-13	-1.2267	0.583	0.787	4.22226e-09
Havcr2_ENSMUSG00000020399	2.59897e-13	-2.68653	0.199	0.493	4.28311e-09
Nmt1_ENSMUSG00000020936	2.65152e-13	-0.783629	0.351	0.668	4.36971e-09
Ywhaq_ENSMUSG00000076432	2.77452e-13	0.821627	0.854	0.79	4.5724e-09
Ppm1m_ENSMUSG00000020253	2.91067e-13	-1.23571	0.146	0.459	4.79678e-09
Ephx3_ENSMUSG00000037577	3.41119e-13	1.38585	0.43	0.203	5.62164e-09
Dusp2_ENSMUSG00000027368	3.58059e-13	1.18811	0.682	0.489	5.9008e-09
Apol7e_ENSMUSG00000071716	3.62132e-13	3.74931	0.285	0.099	5.96794e-09
Irf2bp2_ENSMUSG00000051495	4.18292e-13	-1.12362	0.159	0.479	6.89345e-09
Iscu_ENSMUSG00000025825	4.46226e-13	-1.27544	0.715	0.828	7.3538e-09
Igsf6_ENSMUSG00000035004	4.48653e-13	-4.30021	0.146	0.424	7.39381e-09
Dab2_ENSMUSG00000022150	4.53873e-13	-3.58691	0.04	0.321	7.47983e-09
Rassf3_ENSMUSG00000025795	4.73687e-13	-2.08081	0.066	0.356	7.80636e-09
Acvrl1_ENSMUSG00000000530	4.79436e-13	-3.55305	0.033	0.311	7.9011e-09
Hipk2_ENSMUSG00000061436	4.81469e-13	-1.08891	0.132	0.442	7.93461e-09
Ccl2_ENSMUSG00000035385	4.89256e-13	-6.13561	0.046	0.33	8.06295e-09
Rrbp1_ENSMUSG00000027422	4.93608e-13	-0.578862	0.556	0.852	8.13465e-09
Hip1r_ENSMUSG00000000915	5.23089e-13	2.23268	0.583	0.378	8.6205e-09
Pmvk_ENSMUSG00000027952	5.84805e-13	-1.21647	0.192	0.505	9.63759e-09
Slc15a4_ENSMUSG00000029416	6.17393e-13	-1.50981	0.146	0.459	1.01746e-08
Ly6a_ENSMUSG00000075602	6.2569e-13	-2.77403	0.278	0.554	1.03114e-08
Atp8b4_ENSMUSG00000060131	6.4996e-13	1.47882	0.609	0.414	1.07113e-08
Msmo1_ENSMUSG00000031604	6.51864e-13	-1.674	0.079	0.381	1.07427e-08
Dnajb4_ENSMUSG00000028035	6.53547e-13	1.55951	0.391	0.172	1.07705e-08
Nfe2l2_ENSMUSG00000015839	6.78018e-13	-0.976294	0.411	0.701	1.11737e-08
Phf11a_ENSMUSG00000044703	6.86489e-13	-1.07617	0.212	0.525	1.13133e-08
Gpr37_ENSMUSG00000039904	6.89981e-13	1.11007	0.563	0.356	1.13709e-08
Atp6v1b2_ENSMUSG00000006273	7.35296e-13	-0.940812	0.325	0.63	1.21177e-08
Rnd3_ENSMUSG00000017144	7.45529e-13	-2.69605	0.146	0.432	1.22863e-08
Stat1_ENSMUSG00000026104	7.64564e-13	-0.592864	0.57	0.846	1.26e-08
Irgm1_ENSMUSG00000046879	8.08967e-13	-1.17059	0.265	0.574	1.33318e-08
Slc11a1_ENSMUSG00000026177	9.0629e-13	-2.10836	0.106	0.396	1.49357e-08
Kcnmb1_ENSMUSG00000020155	9.39675e-13	0.563108	0.57	0.302	1.54858e-08
Hsd3b7_ENSMUSG00000042289	1.06681e-12	-4.15629	0.013	0.281	1.7581e-08
Gatm_ENSMUSG00000027199	1.07242e-12	-3.34406	0.04	0.315	1.76736e-08
Lrpap1_ENSMUSG00000029103	1.09856e-12	-0.822462	0.523	0.781	1.81043e-08
Vrk1_ENSMUSG00000021115	1.17593e-12	-1.70935	0.152	0.445	1.93794e-08
Btk_ENSMUSG00000031264	1.23265e-12	-2.72075	0.06	0.336	2.0314e-08
Sirpb1a_ENSMUSG00000095788	1.24705e-12	-4.3885	0.046	0.318	2.05514e-08
Btg3_ENSMUSG00000022863	1.3154e-12	1.51689	0.338	0.135	2.16778e-08
Ddi2_ENSMUSG00000078515	1.33393e-12	-0.854973	0.258	0.568	2.19831e-08
Lmo2_ENSMUSG00000032698	1.34747e-12	-2.97771	0.073	0.35	2.22063e-08
Smad3_ENSMUSG00000032402	1.36509e-12	1.79506	0.371	0.161	2.24967e-08
Cnn3_ENSMUSG00000053931	1.41949e-12	-3.96043	0.04	0.312	2.33933e-08
Mrpl54_ENSMUSG00000034932	1.56474e-12	-0.898187	0.219	0.563	2.5787e-08
Psmc1_ENSMUSG00000021178	1.68463e-12	-1.13371	0.225	0.524	2.77628e-08
Laptm5_ENSMUSG00000028581	1.77011e-12	0.48565	0.993	0.991	2.91715e-08
Cobll1_ENSMUSG00000034903	1.81392e-12	1.68146	0.119	0.019	2.98934e-08
Cd300ld_ENSMUSG00000034641	1.83003e-12	-3.73964	0.139	0.422	3.01588e-08
Prdx5_ENSMUSG00000024953	2.19668e-12	-0.929816	0.616	0.869	3.62013e-08
Padi2_ENSMUSG00000028927	2.42356e-12	1.40221	0.689	0.53	3.99403e-08
C5ar1_ENSMUSG00000049130	2.50287e-12	-4.4822	0.033	0.3	4.12473e-08
Psma7_ENSMUSG00000027566	2.52108e-12	-0.525501	0.669	0.923	4.15473e-08
Tspan3_ENSMUSG00000032324	2.62864e-12	-2.70644	0.252	0.509	4.33201e-08
Gzmc_ENSMUSG00000079186	2.66964e-12	5.80832	0.139	0.026	4.39957e-08
Reep3_ENSMUSG00000019873	2.69086e-12	-1.49837	0.344	0.594	4.43453e-08
Irf9_ENSMUSG00000002325	2.70771e-12	-0.505321	0.331	0.646	4.4623e-08
H1f0_ENSMUSG00000096210	2.90967e-12	-3.40868	0.106	0.372	4.79514e-08
Ms4a4a_ENSMUSG00000101389	2.93647e-12	-3.10666	0.086	0.363	4.83931e-08
Flt3l_ENSMUSG00000110206	2.93826e-12	1.67662	0.258	0.082	4.84226e-08
Tbxas1_ENSMUSG00000029925	2.95826e-12	-3.59367	0.02	0.282	4.87521e-08
Rbl2_ENSMUSG00000031666	3.06238e-12	1.35372	0.411	0.186	5.04681e-08
Tmem256_ENSMUSG00000070394	3.34063e-12	-0.75891	0.265	0.604	5.50537e-08
Ccr7_ENSMUSG00000037944	3.50117e-12	-3.23713	0.629	0.781	5.76993e-08
Nabp1_ENSMUSG00000026107	3.54768e-12	1.41027	0.722	0.521	5.84658e-08
Arf2_ENSMUSG00000062421	3.6702e-12	-0.875477	0.159	0.466	6.04848e-08
Nrp1_ENSMUSG00000025810	3.69049e-12	-3.34204	0.046	0.31	6.08193e-08
Zfp106_ENSMUSG00000027288	3.7567e-12	-0.564635	0.364	0.677	6.19104e-08
Ppfia4_ENSMUSG00000026458	3.79441e-12	-2.93672	0.06	0.324	6.25319e-08
Slfn1_ENSMUSG00000078763	4.06357e-12	-3.75637	0.033	0.295	6.69676e-08
Scamp2_ENSMUSG00000040188	4.28634e-12	-0.674133	0.318	0.626	7.06389e-08
Srsf2_ENSMUSG00000034120	4.42032e-12	0.589845	0.954	0.921	7.28468e-08
Rps19_ENSMUSG00000040952	4.74507e-12	-0.456334	0.967	0.995	7.81987e-08
Map2k1_ENSMUSG00000004936	5.04959e-12	-0.839853	0.298	0.598	8.32173e-08
Mx1_ENSMUSG00000000386	5.48683e-12	-2.58082	0.205	0.492	9.04229e-08
Arl8b_ENSMUSG00000030105	5.64323e-12	-1.16548	0.172	0.472	9.30004e-08
Acap2_ENSMUSG00000049076	5.68912e-12	-1.1347	0.238	0.539	9.37567e-08
Zfp617_ENSMUSG00000066880	5.82998e-12	0.617557	0.57	0.295	9.60781e-08
P2ry6_ENSMUSG00000048779	5.86528e-12	-3.82025	0.033	0.291	9.66597e-08
Hmgb1_ENSMUSG00000066551	5.88822e-12	0.706932	0.94	0.942	9.70378e-08
Saraf_ENSMUSG00000031532	6.08616e-12	1.16743	0.742	0.652	1.003e-07
Ctsl_ENSMUSG00000021477	6.11284e-12	-1.92256	0.351	0.603	1.0074e-07
Rpl3_ENSMUSG00000060036	6.1908e-12	0.449909	0.974	0.979	1.02024e-07
Man2b1_ENSMUSG00000005142	6.25605e-12	-0.587798	0.364	0.683	1.031e-07
Cep170_ENSMUSG00000057335	6.77679e-12	-0.764502	0.093	0.376	1.11682e-07
Ctsc_ENSMUSG00000030560	6.94449e-12	-1.0545	0.689	0.871	1.14445e-07
Ifitm1_ENSMUSG00000025491	6.96159e-12	-5.83265	0.02	0.275	1.14727e-07
Rp2_ENSMUSG00000060090	6.96953e-12	-1.75307	0.245	0.52	1.14858e-07
Fos_ENSMUSG00000021250	7.30748e-12	-0.850317	0.623	0.85	1.20427e-07
Gusb_ENSMUSG00000025534	7.45852e-12	-0.99896	0.397	0.663	1.22916e-07
Btla_ENSMUSG00000052013	7.55463e-12	-2.51582	0.066	0.332	1.245e-07
Hk3_ENSMUSG00000025877	7.56825e-12	-2.04716	0.04	0.305	1.24725e-07
Pdlim5_ENSMUSG00000028273	8.30004e-12	-0.810583	0.192	0.491	1.36785e-07
Sh2d1b1_ENSMUSG00000102418	8.45655e-12	1.33911	0.192	0.049	1.39364e-07
Sestd1_ENSMUSG00000042272	8.60264e-12	-2.66123	0	0.246	1.41772e-07
Sh3glb1_ENSMUSG00000037062	9.1709e-12	-0.498336	0.457	0.79	1.51136e-07
Atp6v0a1_ENSMUSG00000019302	1.00101e-11	-2.30521	0.046	0.305	1.64967e-07
Myd88_ENSMUSG00000032508	1.02069e-11	-0.842307	0.305	0.59	1.68209e-07
Cd53_ENSMUSG00000040747	1.11391e-11	0.593582	0.96	0.899	1.83572e-07
Trbc2_ENSMUSG00000076498	1.18878e-11	3.43818	0.344	0.164	1.95911e-07
H2-Oa_ENSMUSG00000024334	1.22051e-11	-1.94888	0.093	0.369	2.01141e-07
Fam189b_ENSMUSG00000032657	1.24503e-11	2.56646	0.225	0.071	2.05182e-07
Rab43_ENSMUSG00000030055	1.26193e-11	-0.65299	0.305	0.617	2.07966e-07
Bhlhe41_ENSMUSG00000030256	1.27164e-11	-0.638854	1	0.998	2.09567e-07
Abcb9_ENSMUSG00000029408	1.34685e-11	2.88257	0.238	0.08	2.21961e-07
Sel1l_ENSMUSG00000020964	1.38479e-11	-0.432953	0.682	0.874	2.28214e-07
Capns1_ENSMUSG00000001794	1.48128e-11	-1.48476	0.298	0.581	2.44115e-07
Olfr63_ENSMUSG00000054666	1.48437e-11	-0.711091	0.695	0.852	2.44624e-07
Flot1_ENSMUSG00000059714	1.52316e-11	-1.18134	0.093	0.386	2.51017e-07
Anpep_ENSMUSG00000039062	1.61097e-11	-2.21583	0.02	0.268	2.65488e-07
Epb41l2_ENSMUSG00000019978	1.61538e-11	-0.780976	0.424	0.675	2.66215e-07
Abhd2_ENSMUSG00000039202	1.62428e-11	0.827106	0.821	0.586	2.67681e-07
Cxcl9_ENSMUSG00000029417	1.65381e-11	-4.14277	0.046	0.299	2.72548e-07
Arl6ip5_ENSMUSG00000035199	1.75818e-11	1.06434	0.695	0.548	2.89749e-07
Apobec1_ENSMUSG00000040613	1.82214e-11	-2.1468	0.252	0.503	3.00288e-07
Nop56_ENSMUSG00000027405	1.83433e-11	1.16244	0.742	0.602	3.02298e-07
Ccl4_ENSMUSG00000018930	1.84278e-11	0.834858	0.576	0.345	3.03691e-07
Ypel5_ENSMUSG00000039770	1.85343e-11	-0.619837	0.272	0.602	3.05445e-07
Stx12_ENSMUSG00000028879	2.01034e-11	-1.46175	0.139	0.423	3.31303e-07
Zfp710_ENSMUSG00000048897	2.0676e-11	-2.26792	0.265	0.504	3.40741e-07
Oas2_ENSMUSG00000032690	2.09797e-11	-3.30811	0.02	0.266	3.45745e-07
Ubtd1_ENSMUSG00000025171	2.11777e-11	-0.84422	0.053	0.311	3.49009e-07
Gprin3_ENSMUSG00000045441	2.15878e-11	2.1031	0.113	0.019	3.55766e-07
Ebi3_ENSMUSG00000003206	2.16337e-11	-3.56491	0.026	0.275	3.56523e-07
Ptpn7_ENSMUSG00000031506	2.17442e-11	1.79921	0.563	0.374	3.58345e-07
Chpf_ENSMUSG00000032997	2.23937e-11	1.99522	0.159	0.037	3.69047e-07
Klf4_ENSMUSG00000003032	2.26489e-11	-1.18732	0.126	0.403	3.73255e-07
Ifnar2_ENSMUSG00000022971	2.39375e-11	-0.780925	0.344	0.637	3.9449e-07
Limd2_ENSMUSG00000040699	2.43069e-11	0.817409	0.854	0.761	4.00578e-07
Arhgef1_ENSMUSG00000040940	2.49216e-11	0.973223	0.742	0.619	4.10708e-07
Cxcl2_ENSMUSG00000058427	2.50249e-11	-5.74923	0.026	0.275	4.1241e-07
Vps26a_ENSMUSG00000020078	2.56427e-11	-0.713974	0.212	0.51	4.22592e-07
Sirpb1b_ENSMUSG00000095028	2.61502e-11	-3.69143	0.026	0.272	4.30955e-07
Ms4a4c_ENSMUSG00000024675	2.62571e-11	-1.53921	0.477	0.693	4.32718e-07
Ptgs2_ENSMUSG00000032487	2.71734e-11	-4.02782	0.079	0.335	4.47818e-07
Vdr_ENSMUSG00000022479	2.74878e-11	-2.16811	0.013	0.259	4.52998e-07
Nsd3_ENSMUSG00000054823	2.78303e-11	0.916997	0.927	0.9	4.58643e-07
March1_ENSMUSG00000036469	3.07763e-11	-2.5897	0.066	0.325	5.07193e-07
Piezo1_ENSMUSG00000014444	3.09027e-11	-1.13692	0.073	0.346	5.09277e-07
H2-Ob_ENSMUSG00000041538	3.12721e-11	-1.87988	0.152	0.42	5.15364e-07
Snx10_ENSMUSG00000038301	3.23208e-11	-0.854129	0.126	0.414	5.32648e-07
Mlxip_ENSMUSG00000038342	3.25253e-11	1.27092	0.795	0.749	5.36017e-07
Parp12_ENSMUSG00000038507	3.29205e-11	-2.458	0.04	0.291	5.42529e-07
Arhgef10l_ENSMUSG00000040964	3.37221e-11	-3.3266	0.053	0.301	5.5574e-07
Eif4ebp1_ENSMUSG00000031490	3.42517e-11	-1.09297	0.596	0.766	5.64467e-07
AI413582_ENSMUSG00000062753	3.43102e-11	-0.668938	0.159	0.474	5.65432e-07
Bri3_ENSMUSG00000047843	3.59021e-11	-1.01169	0.252	0.567	5.91666e-07
Setbp1_ENSMUSG00000024548	3.60633e-11	1.04838	0.152	0.034	5.94322e-07
Mllt3_ENSMUSG00000028496	3.66924e-11	2.02303	0.298	0.118	6.0469e-07
Atxn7l3b_ENSMUSG00000074748	3.72376e-11	-0.565821	0.57	0.8	6.13676e-07
Nudt4_ENSMUSG00000020029	3.78829e-11	1.80803	0.377	0.187	6.2431e-07
Pnrc1_ENSMUSG00000040128	3.82868e-11	0.708138	0.848	0.758	6.30966e-07
Nap1l1_ENSMUSG00000058799	3.84242e-11	-0.468985	0.411	0.718	6.3323e-07
Ifitm7_ENSMUSG00000065968	4.02587e-11	1.70767	0.384	0.196	6.63464e-07
Itgb3_ENSMUSG00000020689	4.04371e-11	1.21685	0.404	0.196	6.66404e-07
Bach1_ENSMUSG00000025612	4.19613e-11	-1.39974	0.126	0.4	6.91522e-07
Pgap2_ENSMUSG00000030990	4.27594e-11	-1.41667	0.199	0.455	7.04674e-07
Sgms1_ENSMUSG00000040451	4.7436e-11	-2.70951	0.093	0.346	7.81746e-07
Enpp5_ENSMUSG00000023960	4.76738e-11	2.94576	0.119	0.022	7.85665e-07
Map4k1_ENSMUSG00000037337	4.86217e-11	-0.771149	0.205	0.495	8.01285e-07
Specc1l_ENSMUSG00000033444	4.89252e-11	-0.482008	0.159	0.46	8.06287e-07
Dad1_ENSMUSG00000022174	5.0021e-11	0.679957	0.874	0.856	8.24347e-07
Lrrk2_ENSMUSG00000036273	5.16473e-11	-2.08684	0.026	0.265	8.51148e-07
Clec4a2_ENSMUSG00000030148	5.20107e-11	-2.07198	0.219	0.496	8.57136e-07
Ncoa7_ENSMUSG00000039697	5.463e-11	-2.46299	0.093	0.355	9.00302e-07
Ly6e_ENSMUSG00000022587	5.61072e-11	-0.894657	0.775	0.903	9.24646e-07
Tmem219_ENSMUSG00000060538	6.02731e-11	-1.13973	0.119	0.408	9.933e-07
B4galnt1_ENSMUSG00000006731	6.13522e-11	0.98634	0.755	0.611	1.01108e-06
Adam15_ENSMUSG00000028041	6.19749e-11	-2.6486	0.026	0.268	1.02135e-06
Ncald_ENSMUSG00000051359	6.36898e-11	2.30486	0.113	0.019	1.04961e-06
Arid4a_ENSMUSG00000048118	6.47856e-11	-0.527902	0.384	0.678	1.06767e-06
Rasgef1b_ENSMUSG00000089809	6.77529e-11	-1.94023	0.132	0.393	1.11657e-06
Pja1_ENSMUSG00000034403	6.9037e-11	1.63386	0.417	0.207	1.13773e-06
Mthfsl_ENSMUSG00000079427	7.02003e-11	-0.860647	0.278	0.563	1.1569e-06
Cyb561a3_ENSMUSG00000034445	7.0947e-11	-2.31014	0.185	0.426	1.16921e-06
Ltb4r1_ENSMUSG00000046908	7.2732e-11	-3.06343	0.033	0.276	1.19862e-06
Msrb1_ENSMUSG00000075705	7.32133e-11	-1.44044	0.119	0.386	1.20656e-06
Psme2b_ENSMUSG00000078153	7.79519e-11	-1.18199	0.331	0.596	1.28465e-06
Gadd45b_ENSMUSG00000015312	7.79656e-11	-0.836245	0.477	0.718	1.28487e-06
Gab3_ENSMUSG00000032750	7.92247e-11	2.16645	0.331	0.148	1.30562e-06
Rtp4_ENSMUSG00000033355	8.25e-11	-1.85615	0.106	0.368	1.3596e-06
Chrne_ENSMUSG00000014609	8.38889e-11	2.41584	0.132	0.027	1.38249e-06
Rest_ENSMUSG00000029249	8.52286e-11	-0.611737	0.232	0.517	1.40457e-06
Washc4_ENSMUSG00000034560	8.66648e-11	-0.61531	0.762	0.908	1.42824e-06
I830077J02Rik_ENSMUSG00000074342	8.96205e-11	-3.68016	0.113	0.354	1.47695e-06
Baz2b_ENSMUSG00000026987	9.01752e-11	-0.50482	0.338	0.613	1.48609e-06
Bax_ENSMUSG00000003873	9.16902e-11	-0.652144	0.623	0.839	1.51106e-06
Itga5_ENSMUSG00000000555	9.17384e-11	-0.699234	0.132	0.415	1.51185e-06
Kdm2b_ENSMUSG00000029475	9.18391e-11	1.44913	0.563	0.379	1.51351e-06
Gm9733_ENSMUSG00000078783	9.21389e-11	-5.33735	0.02	0.254	1.51845e-06
Plod3_ENSMUSG00000004846	9.89708e-11	-2.96648	0.066	0.311	1.63104e-06
Slc35c2_ENSMUSG00000017664	1.09305e-10	-1.11838	0.205	0.482	1.80135e-06
Htr7_ENSMUSG00000024798	1.10359e-10	-3.06263	0.02	0.252	1.81872e-06
Cytip_ENSMUSG00000026832	1.16068e-10	-0.853887	0.762	0.9	1.91279e-06
Ero1lb_ENSMUSG00000057069	1.2256e-10	-0.996473	0.45	0.683	2.01979e-06
Gpr141_ENSMUSG00000053101	1.31072e-10	-3.43561	0.02	0.252	2.16006e-06
Fam107b_ENSMUSG00000026655	1.32563e-10	1.16021	0.689	0.585	2.18463e-06
Dph5_ENSMUSG00000033554	1.32791e-10	0.560357	0.781	0.626	2.18839e-06
Vsir_ENSMUSG00000020101	1.33061e-10	-0.852592	0.199	0.488	2.19284e-06
Hax1_ENSMUSG00000027944	1.33775e-10	-0.907862	0.232	0.527	2.20461e-06
Tkt_ENSMUSG00000021957	1.38771e-10	-0.259641	0.45	0.768	2.28694e-06
Ppt1_ENSMUSG00000028657	1.4303e-10	-1.30074	0.477	0.695	2.35713e-06
Cndp2_ENSMUSG00000024644	1.46128e-10	-1.03341	0.291	0.565	2.40819e-06
Plekha1_ENSMUSG00000040268	1.46944e-10	-0.845961	0.159	0.435	2.42164e-06
Tank_ENSMUSG00000064289	1.49414e-10	-1.21962	0.285	0.548	2.46235e-06
Dynlrb1_ENSMUSG00000047459	1.60899e-10	-0.650113	0.437	0.734	2.65161e-06
Mcemp1_ENSMUSG00000013974	1.64183e-10	-4.27122	0.146	0.374	2.70574e-06
Slk_ENSMUSG00000025060	1.6604e-10	-0.951931	0.258	0.533	2.73634e-06
Noct_ENSMUSG00000023087	1.66573e-10	0.454864	0.98	0.941	2.74512e-06
Pde4b_ENSMUSG00000028525	1.68348e-10	-0.75557	0.589	0.819	2.77437e-06
Hnrnpll_ENSMUSG00000024095	1.69223e-10	-1.84862	0.086	0.336	2.78879e-06
Hmgn3_ENSMUSG00000066456	1.70172e-10	-2.78837	0.106	0.348	2.80443e-06
Slfn4_ENSMUSG00000000204	1.76784e-10	-4.48473	0.066	0.317	2.9134e-06
Lilrb4a_ENSMUSG00000062593	1.83197e-10	-1.35633	0.464	0.666	3.01908e-06
H2afy_ENSMUSG00000015937	1.83264e-10	-0.644207	0.762	0.901	3.02019e-06
Ist1_ENSMUSG00000031729	1.87989e-10	-0.510691	0.411	0.712	3.09805e-06
Casp6_ENSMUSG00000027997	1.94153e-10	-1.19246	0.093	0.355	3.19964e-06
Cyp27a1_ENSMUSG00000026170	1.94686e-10	-4.03585	0.099	0.334	3.20843e-06
Tnip2_ENSMUSG00000059866	1.96163e-10	-2.14228	0.113	0.36	3.23277e-06
Rnf138_ENSMUSG00000024317	1.9758e-10	1.78781	0.411	0.223	3.25612e-06
Slc16a3_ENSMUSG00000025161	1.99687e-10	-1.2086	0.179	0.464	3.29084e-06
Clec4e_ENSMUSG00000030142	2.06409e-10	-4.16928	0.086	0.326	3.40162e-06
Rassf2_ENSMUSG00000027339	2.14256e-10	-0.862793	0.318	0.6	3.53094e-06
Maml2_ENSMUSG00000031925	2.16523e-10	1.63788	0.305	0.126	3.5683e-06
Pomp_ENSMUSG00000029649	2.19e-10	-0.469406	0.815	0.936	3.60912e-06
Hmox2_ENSMUSG00000004070	2.19691e-10	-0.785672	0.192	0.476	3.6205e-06
Ywhag_ENSMUSG00000051391	2.228e-10	-0.553148	0.411	0.677	3.67174e-06
Snx8_ENSMUSG00000029560	2.25631e-10	-1.82788	0.053	0.294	3.71841e-06
Nlrp3_ENSMUSG00000032691	2.26092e-10	-3.34072	0.007	0.227	3.72599e-06
Znrf3_ENSMUSG00000041961	2.32948e-10	1.81075	0.94	0.916	3.83898e-06
Atxn7l1_ENSMUSG00000020564	2.44041e-10	-0.724011	0.252	0.537	4.02179e-06
Ndufa7_ENSMUSG00000041881	2.60896e-10	-0.693543	0.49	0.753	4.29957e-06
Lef1_ENSMUSG00000027985	2.6997e-10	2.75894	0.358	0.177	4.4491e-06
Ensa_ENSMUSG00000038619	2.80244e-10	-0.476331	0.351	0.641	4.61842e-06
Ripor2_ENSMUSG00000036006	2.93334e-10	2.0085	0.609	0.445	4.83415e-06
Tppp3_ENSMUSG00000014846	3.04532e-10	-3.43649	0.139	0.38	5.01869e-06
Hpse_ENSMUSG00000035273	3.05639e-10	-2.19629	0.066	0.302	5.03694e-06
Mid1_ENSMUSG00000035299	3.09031e-10	-1.17204	0.093	0.345	5.09283e-06
Sgk3_ENSMUSG00000025915	3.27388e-10	-1.27892	0.132	0.39	5.39535e-06
Eif1_ENSMUSG00000035530	3.31782e-10	0.283323	0.993	0.991	5.46776e-06
S1pr5_ENSMUSG00000045087	3.40325e-10	1.99882	0.205	0.067	5.60855e-06
Slc31a1_ENSMUSG00000066150	3.40705e-10	-1.23972	0.099	0.361	5.61481e-06
Creg1_ENSMUSG00000040713	3.45691e-10	-0.72286	0.291	0.589	5.69698e-06
Prkar1a_ENSMUSG00000020612	3.45899e-10	0.697831	0.841	0.846	5.70041e-06
Plxnd1_ENSMUSG00000030123	3.4733e-10	-1.99834	0.033	0.258	5.72399e-06
Bcl2a1b_ENSMUSG00000089929	3.48849e-10	-0.969472	0.483	0.715	5.74903e-06
Nr4a1_ENSMUSG00000023034	3.56281e-10	0.887383	0.914	0.883	5.87151e-06
Eya1_ENSMUSG00000025932	3.66496e-10	1.79778	0.192	0.057	6.03986e-06
Nostrin_ENSMUSG00000034738	3.67214e-10	-3.66529	0.02	0.241	6.05168e-06
Lsr_ENSMUSG00000001247	3.70114e-10	-2.63906	0.04	0.269	6.09947e-06
Camk1d_ENSMUSG00000039145	3.74322e-10	-0.395567	0.331	0.595	6.16883e-06
Mgst2_ENSMUSG00000074604	3.74372e-10	2.01778	0.113	0.021	6.16965e-06
Rap1a_ENSMUSG00000068798	3.8704e-10	-0.649315	0.45	0.731	6.37843e-06
Serbp1_ENSMUSG00000036371	3.91426e-10	0.720464	0.921	0.892	6.4507e-06
Anxa3_ENSMUSG00000029484	3.98156e-10	-4.95126	0.225	0.439	6.5616e-06
Uqcrfs1_ENSMUSG00000038462	4.04866e-10	-0.315832	0.391	0.718	6.6722e-06
Glrx_ENSMUSG00000021591	4.11167e-10	-0.955678	0.185	0.467	6.77603e-06
Gsto1_ENSMUSG00000025068	4.1359e-10	-1.11268	0.219	0.482	6.81597e-06
Ralgds_ENSMUSG00000026821	4.29472e-10	-1.66684	0.04	0.275	7.0777e-06
Asap1_ENSMUSG00000022377	4.3435e-10	-0.558845	0.272	0.569	7.15808e-06
Phyh_ENSMUSG00000026664	4.39935e-10	-1.09419	0.106	0.366	7.25012e-06
Gm44511_ENSMUSG00000107872	4.7626e-10	2.42658	0.185	0.055	7.84877e-06
Ap2s1_ENSMUSG00000008036	4.90245e-10	-0.665884	0.325	0.625	8.07924e-06
Gramd1a_ENSMUSG00000001248	4.91647e-10	1.20789	0.623	0.445	8.10235e-06
Agpat1_ENSMUSG00000034254	5.12306e-10	-0.562927	0.139	0.416	8.4428e-06
Stat2_ENSMUSG00000040033	5.16997e-10	-0.47476	0.219	0.491	8.52012e-06
Klhl6_ENSMUSG00000043008	5.48122e-10	1.81758	0.45	0.263	9.03305e-06
Ikbkb_ENSMUSG00000031537	5.54089e-10	-0.505527	0.43	0.692	9.13139e-06
Isy1_ENSMUSG00000030056	5.61302e-10	1.19522	0.722	0.608	9.25026e-06
Adam19_ENSMUSG00000011256	5.63198e-10	-2.46929	0.126	0.36	9.2815e-06
mt-Cytb_ENSMUSG00000064370	6.07849e-10	0.361152	0.987	0.995	1.00174e-05
Cd9_ENSMUSG00000030342	6.13969e-10	0.767232	0.689	0.507	1.01182e-05
Hmgcl_ENSMUSG00000028672	6.16304e-10	-0.75367	0.212	0.487	1.01567e-05
Mapkapk2_ENSMUSG00000016528	6.22537e-10	-0.563674	0.252	0.522	1.02594e-05
Cnpy3_ENSMUSG00000023973	6.25639e-10	-0.772822	0.325	0.565	1.03105e-05
Fn1_ENSMUSG00000026193	6.28108e-10	-3.48342	0.099	0.333	1.03512e-05
Calm3_ENSMUSG00000019370	6.29382e-10	-0.643772	0.424	0.7	1.03722e-05
Cops9_ENSMUSG00000073616	6.45568e-10	-0.461839	0.483	0.776	1.0639e-05
Ppp1r3b_ENSMUSG00000046794	6.6246e-10	2.42784	0.298	0.134	1.09173e-05
Far1_ENSMUSG00000030759	6.6889e-10	-0.814425	0.205	0.496	1.10233e-05
Mctp1_ENSMUSG00000021596	6.80626e-10	-2.0952	0.02	0.24	1.12167e-05
C3_ENSMUSG00000024164	6.83524e-10	-3.51039	0.099	0.333	1.12645e-05
Lpcat1_ENSMUSG00000021608	6.90612e-10	-0.912771	0.093	0.343	1.13813e-05
C1qtnf6_ENSMUSG00000022440	6.92221e-10	0.952689	0.146	0.035	1.14078e-05
Vav3_ENSMUSG00000033721	6.99184e-10	-1.14606	0.159	0.415	1.15226e-05
Pafah1b3_ENSMUSG00000005447	7.15791e-10	-1.71177	0.437	0.64	1.17962e-05
Ube2l3_ENSMUSG00000038965	7.16696e-10	-0.39032	0.483	0.809	1.18112e-05
Tns3_ENSMUSG00000020422	7.18877e-10	-1.55698	0.159	0.398	1.18471e-05
P2ry10_ENSMUSG00000050921	7.20798e-10	1.36471	0.695	0.609	1.18788e-05
Hspa1b_ENSMUSG00000090877	7.73714e-10	-2.13606	0.298	0.524	1.27508e-05
Lims1_ENSMUSG00000019920	7.94008e-10	-0.509569	0.351	0.632	1.30852e-05
Tctex1d2_ENSMUSG00000014075	8.03132e-10	-3.54426	0.026	0.244	1.32356e-05
Mmp25_ENSMUSG00000023903	8.46288e-10	-3.13662	0.073	0.301	1.39468e-05
Srebf2_ENSMUSG00000022463	8.53594e-10	-0.95394	0.258	0.525	1.40672e-05
Il10ra_ENSMUSG00000032089	8.99218e-10	-0.656204	0.338	0.607	1.48191e-05
Ccdc88c_ENSMUSG00000021182	9.03127e-10	1.96005	0.391	0.214	1.48835e-05
Gosr2_ENSMUSG00000020946	9.05707e-10	-0.39286	0.344	0.643	1.49261e-05
Hivep1_ENSMUSG00000021366	9.15937e-10	-0.376489	0.252	0.535	1.50946e-05
H2-DMb2_ENSMUSG00000037548	9.24522e-10	-2.95564	0.669	0.759	1.52361e-05
Kdm7a_ENSMUSG00000042599	9.50202e-10	-0.661349	0.377	0.614	1.56593e-05
Hlx_ENSMUSG00000039377	9.58687e-10	-1.61087	0.06	0.29	1.57992e-05
Kctd12_ENSMUSG00000098557	9.6472e-10	-0.691302	0.358	0.61	1.58986e-05
Hnrnpk_ENSMUSG00000021546	9.78365e-10	0.471243	0.947	0.961	1.61234e-05
Itpr1_ENSMUSG00000030102	9.80563e-10	-0.969545	0.199	0.463	1.61597e-05
Pglyrp2_ENSMUSG00000079563	1.02957e-09	2.34578	0.126	0.028	1.69673e-05
Oas1g_ENSMUSG00000066861	1.0715e-09	-3.60242	0.066	0.291	1.76583e-05
Ext1_ENSMUSG00000061731	1.11048e-09	-2.52478	0.026	0.243	1.83007e-05
Ctsa_ENSMUSG00000017760	1.11448e-09	-0.679905	0.748	0.885	1.83666e-05
Nfu1_ENSMUSG00000029993	1.12514e-09	-0.888688	0.205	0.464	1.85424e-05
Atpaf2_ENSMUSG00000042709	1.19892e-09	0.666072	0.642	0.418	1.97582e-05
Stx6_ENSMUSG00000026470	1.2132e-09	-1.15107	0.192	0.455	1.99936e-05
Dok3_ENSMUSG00000035711	1.26506e-09	-1.58604	0.046	0.271	2.08482e-05
Tspo_ENSMUSG00000041736	1.35692e-09	-0.628677	0.821	0.92	2.23621e-05
Gbp4_ENSMUSG00000079363	1.41412e-09	0.910163	0.563	0.361	2.33048e-05
Tmem132a_ENSMUSG00000024736	1.42745e-09	-2.67175	0.026	0.239	2.35244e-05
Nme2_ENSMUSG00000020857	1.4596e-09	-0.586458	0.517	0.777	2.40543e-05
Foxn2_ENSMUSG00000034998	1.47449e-09	-0.593271	0.265	0.551	2.42995e-05
C1qb_ENSMUSG00000036905	1.47749e-09	-4.28104	0.053	0.278	2.4349e-05
Cflar_ENSMUSG00000026031	1.53161e-09	-0.903539	0.709	0.853	2.52409e-05
Mthfs_ENSMUSG00000066442	1.66636e-09	-0.674559	0.205	0.472	2.74617e-05
Slc25a4_ENSMUSG00000031633	1.71937e-09	-0.462826	0.311	0.613	2.83353e-05
Gm10553_ENSMUSG00000073631	1.77375e-09	-3.41168	0.046	0.261	2.92314e-05
Mdfic_ENSMUSG00000041390	1.786e-09	-2.96763	0.053	0.273	2.94333e-05
Tubb4b_ENSMUSG00000036752	1.79778e-09	1.44669	0.57	0.411	2.96275e-05
Jup_ENSMUSG00000001552	1.81238e-09	-1.06994	0.066	0.305	2.9868e-05
Il6st_ENSMUSG00000021756	1.81929e-09	-1.39202	0.219	0.464	2.99819e-05
Htra2_ENSMUSG00000068329	1.89895e-09	-1.02447	0.132	0.374	3.12946e-05
Rbpj_ENSMUSG00000039191	1.91636e-09	-1.11	0.576	0.737	3.15816e-05
Ahr_ENSMUSG00000019256	1.93993e-09	-1.80508	0.166	0.397	3.197e-05
Zfp512_ENSMUSG00000062761	2.00094e-09	1.51365	0.285	0.12	3.29754e-05
Fes_ENSMUSG00000053158	2.04941e-09	-1.58408	0.344	0.554	3.37743e-05
Ywhae_ENSMUSG00000020849	2.05833e-09	-0.433017	0.656	0.91	3.39212e-05
Atp6v0d1_ENSMUSG00000013160	2.07834e-09	-0.578827	0.424	0.69	3.4251e-05
Esd_ENSMUSG00000021996	2.14324e-09	-0.410621	0.358	0.671	3.53207e-05
Golgb1_ENSMUSG00000034243	2.15531e-09	-0.932133	0.232	0.502	3.55195e-05
Tulp4_ENSMUSG00000034377	2.19329e-09	2.20159	0.371	0.193	3.61454e-05
Lpcat2_ENSMUSG00000033192	2.2906e-09	-2.97361	0.053	0.268	3.77492e-05
Fbxw11_ENSMUSG00000020271	2.29665e-09	-0.413225	0.252	0.536	3.78488e-05
4931428F04Rik_ENSMUSG00000014837	2.29935e-09	0.470424	0.305	0.132	3.78933e-05
Galnt2_ENSMUSG00000089704	2.38082e-09	1.87448	0.139	0.034	3.9236e-05
Paxbp1_ENSMUSG00000022974	2.40333e-09	-0.617046	0.291	0.527	3.96069e-05
Cyp4f18_ENSMUSG00000003484	2.57052e-09	-3.19062	0.073	0.292	4.23622e-05
Gapdh_ENSMUSG00000057666	2.57378e-09	-0.487585	0.828	0.966	4.24159e-05
Cd36_ENSMUSG00000002944	2.57646e-09	-3.00496	0.066	0.281	4.24601e-05
Junb_ENSMUSG00000052837	2.58535e-09	0.640733	0.98	0.955	4.26066e-05
Renbp_ENSMUSG00000031387	2.64307e-09	-3.69791	0.06	0.274	4.35578e-05
Pip5k1c_ENSMUSG00000034902	2.72368e-09	-0.810071	0.265	0.534	4.48863e-05
Rhbdf2_ENSMUSG00000020806	2.73938e-09	-2.79951	0.053	0.268	4.51449e-05
Crot_ENSMUSG00000003623	2.79289e-09	1.5321	0.338	0.159	4.60267e-05
Leprot_ENSMUSG00000035212	2.83818e-09	-0.647315	0.205	0.476	4.67733e-05
Tmbim1_ENSMUSG00000006301	2.89588e-09	-0.271182	0.974	0.99	4.7724e-05
Qk_ENSMUSG00000062078	2.93614e-09	-0.50428	0.444	0.679	4.83875e-05
Tspan32_ENSMUSG00000000244	2.99222e-09	2.05647	0.278	0.121	4.93117e-05
Mrpl52_ENSMUSG00000010406	3.04903e-09	-0.717053	0.377	0.647	5.0248e-05
Tax1bp3_ENSMUSG00000040158	3.14843e-09	-0.94558	0.179	0.429	5.18861e-05
Sumo3_ENSMUSG00000020265	3.21548e-09	-0.464774	0.351	0.625	5.29911e-05
Psmg4_ENSMUSG00000071451	3.30092e-09	-0.738351	0.192	0.459	5.43992e-05
Rftn1_ENSMUSG00000039316	3.32324e-09	-0.80195	0.291	0.538	5.47671e-05
Cd209a_ENSMUSG00000031494	3.34071e-09	-5.48672	0.152	0.378	5.50549e-05
Cyp51_ENSMUSG00000001467	3.35238e-09	-1.01583	0.238	0.497	5.52472e-05
Snap23_ENSMUSG00000027287	3.42766e-09	-0.510156	0.51	0.722	5.64878e-05
Cuedc2_ENSMUSG00000036748	3.60731e-09	-0.847978	0.225	0.492	5.94484e-05
Lilr4b_ENSMUSG00000112023	3.63196e-09	-0.981747	0.437	0.65	5.98546e-05
Edem1_ENSMUSG00000030104	3.7314e-09	-0.405514	0.417	0.714	6.14935e-05
Ifih1_ENSMUSG00000026896	3.75864e-09	-1.12847	0.132	0.37	6.19424e-05
Tnni2_ENSMUSG00000031097	3.84512e-09	-3.21252	0.013	0.213	6.33676e-05
Klhdc2_ENSMUSG00000020978	3.87928e-09	2.02696	0.331	0.168	6.39306e-05
Spop_ENSMUSG00000057522	3.90801e-09	-0.422382	0.656	0.843	6.44039e-05
Dusp16_ENSMUSG00000030203	3.94003e-09	-1.64524	0.079	0.309	6.49318e-05
Stk39_ENSMUSG00000027030	3.95567e-09	1.57996	0.166	0.048	6.51894e-05
Clec9a_ENSMUSG00000046080	4.03816e-09	-3.16884	0.033	0.239	6.65489e-05
Fmnl2_ENSMUSG00000036053	4.0443e-09	-2.55346	0.04	0.247	6.66501e-05
Hsbp1_ENSMUSG00000031839	4.05756e-09	-0.597155	0.371	0.654	6.68686e-05
Fcgr4_ENSMUSG00000059089	4.09761e-09	-3.85125	0.066	0.283	6.75287e-05
Uba7_ENSMUSG00000032596	4.24022e-09	-0.290153	0.252	0.514	6.98789e-05
Sppl2a_ENSMUSG00000027366	4.24237e-09	-0.285597	0.384	0.656	6.99142e-05
Polb_ENSMUSG00000031536	4.29317e-09	-0.969051	0.285	0.531	7.07514e-05
Sh2b3_ENSMUSG00000042594	4.2942e-09	-0.521961	0.272	0.54	7.07684e-05
Ninj1_ENSMUSG00000037966	4.29805e-09	-0.765514	0.305	0.575	7.08318e-05
Rnasek_ENSMUSG00000093989	4.55136e-09	-0.466071	0.364	0.657	7.50064e-05
Fosb_ENSMUSG00000003545	4.68183e-09	-0.811614	0.192	0.45	7.71566e-05
Plekhm3_ENSMUSG00000051344	4.71468e-09	-0.687225	0.45	0.655	7.76979e-05
Lipa_ENSMUSG00000024781	4.72171e-09	-0.892419	0.179	0.435	7.78138e-05
Icosl_ENSMUSG00000000732	4.80837e-09	-1.1526	0.139	0.37	7.9242e-05
Mbtd1_ENSMUSG00000059474	4.91175e-09	-0.327659	0.172	0.428	8.09457e-05
Rab11fip1_ENSMUSG00000031488	5.11799e-09	-1.45928	0.57	0.708	8.43445e-05
Thoc6_ENSMUSG00000041319	5.13747e-09	-1.42812	0.06	0.287	8.46656e-05
Fli1_ENSMUSG00000016087	5.24608e-09	1.1833	0.709	0.557	8.64554e-05
Abca3_ENSMUSG00000024130	5.57157e-09	-2.2584	0.013	0.209	9.18195e-05
Fam49a_ENSMUSG00000020589	5.58924e-09	-1.27293	0.563	0.697	9.21107e-05
Selenon_ENSMUSG00000050989	5.85357e-09	1.89955	0.318	0.152	9.64668e-05
Gm28043_ENSMUSG00000098374	5.85939e-09	-0.982678	0.305	0.542	9.65627e-05
Chmp4b_ENSMUSG00000038467	5.99197e-09	-1.07372	0.159	0.404	9.87477e-05
Gsdmd_ENSMUSG00000022575	6.03651e-09	-0.706894	0.272	0.545	9.94817e-05
Pum2_ENSMUSG00000020594	6.15622e-09	-0.313386	0.325	0.564	0.000101455
Gpr160_ENSMUSG00000037661	6.21147e-09	1.57341	0.238	0.092	0.000102365
Snd1_ENSMUSG00000001424	6.24084e-09	-0.427106	0.536	0.757	0.000102849
Rbx1_ENSMUSG00000022400	6.42886e-09	-0.361118	0.576	0.826	0.000105948
Slirp_ENSMUSG00000021040	6.50347e-09	-0.860581	0.205	0.477	0.000107177
Gbp2_ENSMUSG00000028270	6.68171e-09	-1.69498	0.245	0.475	0.000110115
Adarb1_ENSMUSG00000020262	6.73861e-09	0.360538	0.272	0.116	0.000111052
Cacna1s_ENSMUSG00000026407	6.74162e-09	-2.20496	0.013	0.206	0.000111102
Fosl2_ENSMUSG00000029135	6.79379e-09	1.03435	0.709	0.555	0.000111962
Zgpat_ENSMUSG00000027582	6.87831e-09	0.855364	0.364	0.17	0.000113355
Mrpl14_ENSMUSG00000023939	6.98608e-09	-0.821869	0.185	0.456	0.000115131
Clec4d_ENSMUSG00000030144	7.11301e-09	-4.31344	0.007	0.197	0.000117222
Haao_ENSMUSG00000000673	7.21102e-09	-0.686969	0.06	0.285	0.000118838
Slc46a3_ENSMUSG00000029650	7.36374e-09	-2.2864	0.093	0.305	0.000121354
Lrp2_ENSMUSG00000027070	7.37584e-09	0.563997	0.377	0.188	0.000121554
Kcnab2_ENSMUSG00000028931	7.73688e-09	1.81643	0.377	0.203	0.000127504
Idh1_ENSMUSG00000025950	7.98103e-09	-2.04051	0.079	0.297	0.000131527
mt-Atp6_ENSMUSG00000064357	8.04803e-09	0.321714	1	0.998	0.000132631
Ndufc1_ENSMUSG00000037152	8.15435e-09	-0.692679	0.497	0.718	0.000134384
Olfm1_ENSMUSG00000026833	8.2071e-09	-0.837697	0.159	0.407	0.000135253
Sat1_ENSMUSG00000025283	8.25283e-09	-0.752955	0.821	0.954	0.000136007
Bcl2l11_ENSMUSG00000027381	8.53342e-09	1.27538	0.715	0.647	0.000140631
Dbi_ENSMUSG00000026385	8.59672e-09	-0.492301	0.43	0.706	0.000141674
Vwa5a_ENSMUSG00000023186	8.69997e-09	-0.99496	0.179	0.41	0.000143376
Gpc1_ENSMUSG00000034220	8.7621e-09	1.97144	0.199	0.068	0.000144399
Tlr13_ENSMUSG00000033777	8.90797e-09	-2.86334	0.04	0.242	0.000146803
Hmgcs1_ENSMUSG00000093930	9.1909e-09	-0.935625	0.119	0.363	0.000151466
Ppp1r2_ENSMUSG00000047714	9.4233e-09	-0.728174	0.351	0.604	0.000155296
S100a6_ENSMUSG00000001025	9.42925e-09	-0.76147	0.695	0.891	0.000155394
Aph1c_ENSMUSG00000053040	9.43242e-09	-1.66826	0.291	0.499	0.000155446
Sec61b_ENSMUSG00000053317	9.43643e-09	-0.435868	0.576	0.878	0.000155512
Acot2_ENSMUSG00000021226	9.8282e-09	1.07818	0.656	0.492	0.000161969
Trim30d_ENSMUSG00000057596	1.02799e-08	-0.649779	0.192	0.449	0.000169412
Ltbr_ENSMUSG00000030339	1.05509e-08	-2.33389	0.026	0.224	0.000173878
Hmox1_ENSMUSG00000005413	1.07137e-08	-4.72621	0.079	0.287	0.000176562
Stk38l_ENSMUSG00000001630	1.07461e-08	-1.02568	0.139	0.373	0.000177096
Ceacam1_ENSMUSG00000074272	1.10633e-08	-2.64246	0.172	0.402	0.000182324
Panx1_ENSMUSG00000031934	1.12799e-08	1.78092	0.444	0.28	0.000185892
Frmd4a_ENSMUSG00000026657	1.16132e-08	-2.53247	0.126	0.353	0.000191385
Atp5l_ENSMUSG00000038717	1.189e-08	-0.354965	0.801	0.954	0.000195948
Eif1a_ENSMUSG00000057561	1.2067e-08	-0.495075	0.325	0.579	0.000198864
Hcfc1r1_ENSMUSG00000023904	1.22688e-08	-0.391366	0.152	0.413	0.000202189
Nckap1l_ENSMUSG00000022488	1.29162e-08	-0.355188	0.397	0.672	0.000212859
Isg15_ENSMUSG00000035692	1.30705e-08	-1.11966	0.185	0.444	0.000215402
S1pr1_ENSMUSG00000045092	1.30879e-08	1.65472	0.318	0.155	0.000215688
Ptma_ENSMUSG00000026238	1.33878e-08	0.362786	0.993	0.988	0.000220631
Etf1_ENSMUSG00000024360	1.35228e-08	-0.469311	0.298	0.582	0.000222855
Phgdh_ENSMUSG00000053398	1.36769e-08	2.53796	0.278	0.129	0.000225396
Emb_ENSMUSG00000021728	1.36845e-08	1.33708	0.695	0.596	0.00022552
Rpl36al_ENSMUSG00000049751	1.45151e-08	-0.572855	0.695	0.883	0.000239209
Slc29a3_ENSMUSG00000020100	1.46314e-08	-2.41575	0.205	0.407	0.000241126
Sh3pxd2b_ENSMUSG00000040711	1.49395e-08	-1.67001	0.026	0.221	0.000246203
Slc26a11_ENSMUSG00000039908	1.53456e-08	1.4974	0.179	0.058	0.000252896
Tgtp2_ENSMUSG00000078921	1.5985e-08	-0.913524	0.232	0.487	0.000263433
Olfr715b_ENSMUSG00000062987	1.6009e-08	0.676676	0.417	0.237	0.000263828
Abhd12_ENSMUSG00000032046	1.6262e-08	-0.879109	0.199	0.436	0.000267998
Adgre1_ENSMUSG00000004730	1.63833e-08	-3.7188	0.079	0.284	0.000269997
Zfp516_ENSMUSG00000058881	1.66497e-08	-1.48795	0.053	0.256	0.000274387
Adora2b_ENSMUSG00000018500	1.6733e-08	-3.97229	0.06	0.258	0.00027576
Cdc42ep4_ENSMUSG00000041598	1.68716e-08	-2.71046	0.033	0.228	0.000278045
Wdfy3_ENSMUSG00000043940	1.70924e-08	-1.57729	0.02	0.208	0.000281682
Plekhb2_ENSMUSG00000026123	1.81397e-08	-0.481561	0.364	0.63	0.000298943
Mrps18a_ENSMUSG00000023967	1.83651e-08	-0.742555	0.113	0.355	0.000302657
Chil3_ENSMUSG00000040809	1.85125e-08	-5.39112	0.099	0.309	0.000305086
Creb3_ENSMUSG00000028466	1.88296e-08	-0.64309	0.212	0.466	0.000310312
Bmyc_ENSMUSG00000049086	1.92202e-08	-2.30071	0.026	0.22	0.000316749
Gng5_ENSMUSG00000068523	2.08452e-08	-0.475054	0.642	0.897	0.000343529
Slc8b1_ENSMUSG00000032754	2.08656e-08	-1.24709	0.437	0.609	0.000343865
Rnf43_ENSMUSG00000034177	2.09325e-08	1.98021	0.119	0.029	0.000344967
Poglut1_ENSMUSG00000034064	2.10419e-08	-1.63012	0.106	0.318	0.000346771
Ccl7_ENSMUSG00000035373	2.11429e-08	-5.67697	0.033	0.228	0.000348435
Usp18_ENSMUSG00000030107	2.13352e-08	-1.21773	0.205	0.426	0.000351604
Ggta1_ENSMUSG00000035778	2.19482e-08	-0.729953	0.166	0.413	0.000361707
Ppp2r5c_ENSMUSG00000017843	2.22522e-08	0.883171	0.841	0.768	0.000366716
Dapk1_ENSMUSG00000021559	2.2263e-08	-1.68352	0	0.176	0.000366894
Oxct1_ENSMUSG00000022186	2.25057e-08	-1.27449	0.159	0.393	0.000370894
Arpc4_ENSMUSG00000079426	2.27275e-08	-0.366314	0.755	0.944	0.000374549
Slc12a9_ENSMUSG00000037344	2.35949e-08	-1.15159	0.013	0.199	0.000388844
Mtmr4_ENSMUSG00000018401	2.35964e-08	-2.07522	0.079	0.283	0.000388869
Cdc42se1_ENSMUSG00000046722	2.36174e-08	-0.347614	0.424	0.688	0.000389215
Mvd_ENSMUSG00000006517	2.38304e-08	-1.38232	0.106	0.319	0.000392725
Ptp4a2_ENSMUSG00000028788	2.407e-08	0.498068	0.98	0.966	0.000396674
Slc25a5_ENSMUSG00000016319	2.42409e-08	0.468631	0.934	0.937	0.000399491
Fam32a_ENSMUSG00000003039	2.44516e-08	-0.42395	0.503	0.722	0.000402962
Axl_ENSMUSG00000002602	2.47428e-08	-2.33976	0.02	0.207	0.000407762
Cysltr1_ENSMUSG00000052821	2.50914e-08	-3.15653	0.106	0.315	0.000413506
2610002M06Rik_ENSMUSG00000031242	2.51254e-08	0.924451	0.384	0.205	0.000414066
Rraga_ENSMUSG00000070934	2.55628e-08	-1.03249	0.146	0.37	0.000421275
Adora2a_ENSMUSG00000020178	2.63295e-08	1.17433	0.477	0.301	0.00043391
Cltc_ENSMUSG00000047126	2.71799e-08	-0.431435	0.477	0.719	0.000447925
Dram1_ENSMUSG00000020057	2.79508e-08	-1.72631	0.026	0.22	0.000460629
Csnk2a2_ENSMUSG00000046707	2.81058e-08	-2.52815	0.093	0.305	0.000463184
Fndc3a_ENSMUSG00000033487	2.81772e-08	-0.635227	0.318	0.565	0.000464361
Tnfrsf13b_ENSMUSG00000010142	2.87987e-08	-2.94616	0.046	0.24	0.000474602
Mfsd12_ENSMUSG00000034854	2.88489e-08	-2.16666	0.053	0.248	0.00047543
Oaz1_ENSMUSG00000035242	2.99335e-08	0.317743	0.987	0.995	0.000493303
Rttn_ENSMUSG00000023066	3.06005e-08	1.1704	0.139	0.038	0.000504296
Gltp_ENSMUSG00000011884	3.11067e-08	-0.45306	0.57	0.805	0.000512639
Insig1_ENSMUSG00000045294	3.11312e-08	-1.04987	0.603	0.745	0.000513042
Adprh_ENSMUSG00000002844	3.16747e-08	-0.606298	0.232	0.482	0.000521998
Slc25a45_ENSMUSG00000024818	3.19266e-08	-1.97847	0.06	0.263	0.000526151
St3gal5_ENSMUSG00000056091	3.21508e-08	-2.58952	0.119	0.325	0.000529845
Oat_ENSMUSG00000030934	3.21782e-08	-0.359286	0.278	0.565	0.000530297
Zfc3h1_ENSMUSG00000034163	3.28828e-08	-0.744145	0.285	0.542	0.000541909
Mthfd2_ENSMUSG00000005667	3.34777e-08	-0.80691	0.185	0.422	0.000551713
Nfatc3_ENSMUSG00000031902	3.4417e-08	1.82452	0.384	0.22	0.000567192
Arhgap45_ENSMUSG00000035697	3.63758e-08	0.763946	0.821	0.752	0.000599474
Tox_ENSMUSG00000041272	3.66166e-08	2.34082	0.179	0.062	0.000603441
Haus3_ENSMUSG00000079555	3.66385e-08	2.00108	0.278	0.127	0.000603802
Eef1a1_ENSMUSG00000037742	3.68929e-08	0.273276	1	0.999	0.000607994
Ankrd44_ENSMUSG00000052331	3.75707e-08	1.07	0.682	0.528	0.000619165
Hsd17b4_ENSMUSG00000024507	3.83721e-08	-1.01579	0.119	0.343	0.000632372
Specc1_ENSMUSG00000042331	3.85907e-08	-1.42644	0.086	0.291	0.000635974
Fam174a_ENSMUSG00000051185	3.86603e-08	-0.65331	0.185	0.427	0.000637122
Tmem39a_ENSMUSG00000002845	3.91724e-08	-1.39696	0.219	0.449	0.000645561
Ccdc50_ENSMUSG00000038127	3.93494e-08	-0.540522	0.358	0.597	0.000648478
Med7_ENSMUSG00000020397	4.03813e-08	-1.40047	0.106	0.318	0.000665484
Ap1g1_ENSMUSG00000031731	4.05895e-08	-0.768931	0.119	0.352	0.000668914
Ccdc28b_ENSMUSG00000028795	4.12686e-08	-1.5939	0.04	0.235	0.000680106
Sesn3_ENSMUSG00000032009	4.16168e-08	1.19768	0.338	0.167	0.000685844
Tiam1_ENSMUSG00000002489	4.17467e-08	-1.46201	0.007	0.181	0.000687985
Cyb5a_ENSMUSG00000024646	4.31903e-08	-0.797431	0.285	0.524	0.000711776
Atp2b1_ENSMUSG00000019943	4.32495e-08	-0.360299	0.589	0.805	0.000712751
Tcf21_ENSMUSG00000045680	4.34709e-08	-0.584667	0.033	0.227	0.0007164
Twf2_ENSMUSG00000023277	4.50438e-08	-0.343672	0.298	0.555	0.000742321
Adamts10_ENSMUSG00000024299	4.63139e-08	1.96607	0.285	0.135	0.000763254
Fam102a_ENSMUSG00000039157	4.69066e-08	2.21673	0.245	0.108	0.000773021
Arid5a_ENSMUSG00000037447	4.79814e-08	1.00219	0.669	0.534	0.000790733
Psmb7_ENSMUSG00000026750	4.8193e-08	-0.534102	0.351	0.611	0.000794221
Mink1_ENSMUSG00000020827	4.82019e-08	-0.842051	0.139	0.373	0.000794368
Smim3_ENSMUSG00000038059	4.83042e-08	-0.770219	0.166	0.402	0.000796053
Crlf2_ENSMUSG00000033467	4.83902e-08	-0.763189	0.192	0.439	0.000797471
Blvrb_ENSMUSG00000040466	4.86856e-08	-2.82123	0.046	0.237	0.000802339
Dtx3l_ENSMUSG00000049502	4.97536e-08	-0.514477	0.51	0.699	0.00081994
Ramp1_ENSMUSG00000034353	5.01189e-08	-1.30014	0.139	0.353	0.00082596
Htr1b_ENSMUSG00000049511	5.05485e-08	-0.563664	0.159	0.394	0.000833039
Actn1_ENSMUSG00000015143	5.08837e-08	-1.45924	0.026	0.207	0.000838564
Eif5a_ENSMUSG00000078812	5.13257e-08	0.515372	0.98	0.985	0.000845848
Lrrc74b_ENSMUSG00000022759	5.24749e-08	-0.283587	0.272	0.554	0.000864787
Bag3_ENSMUSG00000030847	5.28999e-08	-1.61659	0.146	0.367	0.000871791
Dpy19l1_ENSMUSG00000043067	5.31942e-08	-1.72313	0.119	0.324	0.00087664
Fau_ENSMUSG00000038274	5.35988e-08	-0.474421	0.755	0.908	0.000883309
Brd7_ENSMUSG00000031660	5.38952e-08	-1.0897	0.166	0.393	0.000888192
Sod1_ENSMUSG00000022982	5.42829e-08	-0.477463	0.947	0.98	0.000894582
Psmb5_ENSMUSG00000022193	5.60074e-08	-0.337099	0.589	0.837	0.000923003
Gprc5a_ENSMUSG00000046733	5.62706e-08	-3.32307	0.02	0.197	0.000927339
Dpep2_ENSMUSG00000053687	5.6832e-08	-4.06841	0.073	0.264	0.000936592
Slfn5_ENSMUSG00000054404	5.86431e-08	-1.51432	0.881	0.962	0.000966438
Fam104a_ENSMUSG00000041629	5.93964e-08	-0.505516	0.232	0.48	0.000978853
Jaml_ENSMUSG00000048534	5.95056e-08	-1.16031	0.152	0.363	0.000980653
Ufsp2_ENSMUSG00000031634	6.04739e-08	-0.892728	0.099	0.322	0.00099661
Tnfsf9_ENSMUSG00000035678	6.08001e-08	-1.54694	0.166	0.387	0.00100199
Phf23_ENSMUSG00000018572	6.24806e-08	-0.907779	0.073	0.286	0.00102968
Larp4b_ENSMUSG00000033499	6.25144e-08	-0.250207	0.311	0.559	0.00103024
Myof_ENSMUSG00000048612	6.44519e-08	-1.70895	0	0.166	0.00106217
F13a1_ENSMUSG00000039109	6.45768e-08	-3.97222	0.113	0.308	0.00106423
Trim30a_ENSMUSG00000030921	6.59579e-08	-0.40967	0.444	0.674	0.00108699
Bcl2l14_ENSMUSG00000030200	6.71463e-08	-4.03094	0.046	0.23	0.00110657
Kmo_ENSMUSG00000039783	6.7884e-08	-1.73323	0.55	0.696	0.00111873
Tcf7l2_ENSMUSG00000024985	6.94201e-08	-1.48464	0.96	0.961	0.00114404
Strip2_ENSMUSG00000039629	7.03475e-08	-2.85085	0.185	0.382	0.00115933
Hmg20b_ENSMUSG00000020232	7.03731e-08	-0.546297	0.179	0.425	0.00115975
Mmd_ENSMUSG00000003948	7.12708e-08	1.47438	0.344	0.183	0.00117454
Itpripl2_ENSMUSG00000095115	7.17194e-08	-1.37311	0.033	0.216	0.00118194
Med13l_ENSMUSG00000018076	7.19822e-08	-0.831272	0.192	0.42	0.00118627
Mgat5_ENSMUSG00000036155	7.65605e-08	1.19361	0.55	0.383	0.00126172
Gnptg_ENSMUSG00000035521	7.67291e-08	1.67442	0.338	0.184	0.0012645
Zc3h12c_ENSMUSG00000035164	7.73149e-08	-2.28182	0.013	0.184	0.00127415
Acadm_ENSMUSG00000062908	7.74837e-08	-0.891427	0.086	0.302	0.00127693
Psma6_ENSMUSG00000021024	7.77476e-08	-0.497999	0.464	0.719	0.00128128
Prdx2_ENSMUSG00000005161	7.81505e-08	-0.447141	0.371	0.647	0.00128792
Tmed3_ENSMUSG00000032353	7.82193e-08	-0.41598	0.285	0.527	0.00128905
Ndufb8_ENSMUSG00000025204	8.14903e-08	-0.404018	0.503	0.78	0.00134296
Plekha2_ENSMUSG00000031557	8.32371e-08	1.33698	0.629	0.512	0.00137175
Hdhd5_ENSMUSG00000058979	8.61291e-08	2.26531	0.212	0.084	0.00141941
Phlpp1_ENSMUSG00000044340	8.73861e-08	-1.00296	0.066	0.265	0.00144012
Atp6v0e_ENSMUSG00000015575	8.77347e-08	-0.377848	0.762	0.922	0.00144587
Clec4b1_ENSMUSG00000030147	8.96476e-08	-4.71043	0.007	0.173	0.00147739
Ywhaz_ENSMUSG00000022285	8.98135e-08	0.308792	0.993	0.987	0.00148013
Dync1h1_ENSMUSG00000018707	8.98631e-08	-0.697877	0.272	0.497	0.00148094
Plcg2_ENSMUSG00000034330	9.02234e-08	-0.283695	0.358	0.609	0.00148688
Ms4a15_ENSMUSG00000067571	9.05137e-08	1.49063	0.272	0.121	0.00149167
Slc2a6_ENSMUSG00000036067	9.13248e-08	-0.580335	0.272	0.487	0.00150503
Slfn2_ENSMUSG00000072620	9.13418e-08	-0.819367	0.709	0.842	0.00150531
Gapt_ENSMUSG00000046006	9.1383e-08	-3.35042	0.04	0.219	0.00150599
B3gnt5_ENSMUSG00000022686	9.27831e-08	-1.34368	0.106	0.312	0.00152907
Rnf141_ENSMUSG00000030788	9.31522e-08	-0.887652	0.113	0.324	0.00153515
Ccnd3_ENSMUSG00000034165	9.62789e-08	0.946862	0.728	0.66	0.00158668
Plin3_ENSMUSG00000024197	9.64191e-08	-2.28379	0.377	0.545	0.00158899
Sumf1_ENSMUSG00000030101	9.67469e-08	-1.01728	0.192	0.401	0.00159439
Tmem168_ENSMUSG00000029569	9.77955e-08	-0.554497	0.099	0.312	0.00161167
Rin2_ENSMUSG00000001768	9.83851e-08	-3.05101	0.026	0.202	0.00162139
Vill_ENSMUSG00000038775	1.0099e-07	-3.28021	0.013	0.184	0.00166432
Mrc1_ENSMUSG00000026712	1.01238e-07	-3.09401	0.026	0.202	0.0016684
Isg20_ENSMUSG00000039236	1.04296e-07	-1.65491	0.066	0.261	0.0017188
Myo9a_ENSMUSG00000039585	1.04308e-07	-1.35164	0.073	0.266	0.001719
Aldh3b1_ENSMUSG00000024885	1.04391e-07	-2.8573	0.053	0.237	0.00172037
Osgep_ENSMUSG00000006289	1.05751e-07	-0.603252	0.404	0.626	0.00174277
Anxa2_ENSMUSG00000032231	1.0789e-07	0.307537	0.974	0.912	0.00177803
Rexo4_ENSMUSG00000052406	1.08278e-07	-1.32367	0.093	0.298	0.00178442
Swap70_ENSMUSG00000031015	1.10331e-07	-1.51362	0.298	0.483	0.00181826
Flrt3_ENSMUSG00000051379	1.1318e-07	-3.91878	0.073	0.257	0.0018652
Kynu_ENSMUSG00000026866	1.13677e-07	-2.71114	0.139	0.336	0.00187339
Serpinb1a_ENSMUSG00000044734	1.13957e-07	-3.14815	0.073	0.267	0.00187801
Commd6_ENSMUSG00000075486	1.17503e-07	-0.530147	0.166	0.401	0.00193646
Rps9_ENSMUSG00000006333	1.20123e-07	-0.283363	1	0.994	0.00197963
Gvin1_ENSMUSG00000045868	1.20717e-07	0.851274	0.848	0.79	0.00198941
Taok1_ENSMUSG00000017291	1.21046e-07	-0.692132	0.305	0.516	0.00199484
Gm9843_ENSMUSG00000050299	1.23787e-07	-0.296742	0.921	0.975	0.00204
Spred1_ENSMUSG00000027351	1.23921e-07	-1.62125	0.02	0.195	0.00204222
Pitpna_ENSMUSG00000017781	1.24661e-07	-0.420651	0.523	0.774	0.00205441
Psmd3_ENSMUSG00000017221	1.25376e-07	-0.379281	0.338	0.582	0.0020662
Fyco1_ENSMUSG00000025241	1.28315e-07	-0.303728	0.57	0.748	0.00211463
Snx2_ENSMUSG00000034484	1.29115e-07	-0.469601	0.384	0.654	0.00212782
Dhx58_ENSMUSG00000017830	1.31425e-07	-1.40985	0.126	0.329	0.00216588
Gm43796_ENSMUSG00000107169	1.34221e-07	-0.882548	0.04	0.227	0.00221197
Plekhf2_ENSMUSG00000049969	1.34545e-07	-0.455242	0.146	0.372	0.0022173
Il18_ENSMUSG00000039217	1.37543e-07	-3.07485	0.013	0.181	0.00226671
Dlgap4_ENSMUSG00000061689	1.38238e-07	-0.642123	0.212	0.458	0.00227816
Rap2a_ENSMUSG00000051615	1.43489e-07	-0.627741	0.291	0.546	0.0023647
Ets2_ENSMUSG00000022895	1.49948e-07	-0.954564	0.166	0.381	0.00247114
Fbrs_ENSMUSG00000042423	1.53233e-07	-1.12862	0.159	0.36	0.00252527
Nlrc3_ENSMUSG00000049871	1.53802e-07	1.84171	0.536	0.423	0.00253466
Klra2_ENSMUSG00000030187	1.55121e-07	-3.80148	0.119	0.305	0.00255639
Itgb1_ENSMUSG00000025809	1.60706e-07	0.919866	0.801	0.829	0.00264843
Mfsd4b4_ENSMUSG00000096687	1.62876e-07	0.506906	0.106	0.025	0.0026842
Tdrd7_ENSMUSG00000035517	1.63072e-07	-0.961548	0.119	0.323	0.00268742
Clp1_ENSMUSG00000027079	1.64458e-07	1.38308	0.543	0.385	0.00271026
Tmprss11b_ENSMUSG00000035861	1.66122e-07	-0.344484	0.113	0.332	0.0027377
Tmbim6_ENSMUSG00000023010	1.6726e-07	0.381388	0.974	0.992	0.00275644
Cfh_ENSMUSG00000026365	1.69394e-07	-2.76932	0	0.157	0.00279161
Slc7a8_ENSMUSG00000022180	1.70247e-07	-2.32311	0.013	0.178	0.00280568
Ttyh3_ENSMUSG00000036565	1.71501e-07	-0.370913	0.106	0.324	0.00282634
Nubp1_ENSMUSG00000022503	1.72294e-07	-0.743229	0.219	0.45	0.0028394
Rpl35a_ENSMUSG00000060636	1.7337e-07	-0.416839	0.801	0.964	0.00285713
Gng12_ENSMUSG00000036402	1.74918e-07	-0.56865	0.232	0.45	0.00288264
Pdlim4_ENSMUSG00000020388	1.81365e-07	-3.7567	0.033	0.206	0.00298889
Krt80_ENSMUSG00000037185	1.81551e-07	-2.59339	0.013	0.176	0.00299197
Ptprs_ENSMUSG00000013236	1.8306e-07	-0.929848	0.086	0.285	0.00301683
Anapc13_ENSMUSG00000035048	1.87669e-07	-0.919385	0.305	0.52	0.00309278
Eif2b2_ENSMUSG00000004788	1.8819e-07	-0.787149	0.172	0.397	0.00310137
Gnaq_ENSMUSG00000024639	1.91237e-07	-0.807719	0.265	0.466	0.00315158
Pofut2_ENSMUSG00000020260	1.91655e-07	-0.286551	0.132	0.351	0.00315848
Uap1_ENSMUSG00000026670	1.92263e-07	-1.0597	0.298	0.543	0.0031685
Apba1_ENSMUSG00000024897	1.92517e-07	-1.26011	0.033	0.205	0.00317268
Adssl1_ENSMUSG00000011148	1.92933e-07	-1.34649	0.146	0.346	0.00317954
Idi1_ENSMUSG00000058258	1.96395e-07	-1.30463	0.265	0.464	0.00323658
Nfkb1_ENSMUSG00000028163	1.97425e-07	-0.329712	0.43	0.677	0.00325356
Tecpr1_ENSMUSG00000066621	1.99815e-07	1.69485	0.735	0.686	0.00329294
Atp5k_ENSMUSG00000050856	2.00889e-07	-0.813613	0.53	0.745	0.00331064
Clta_ENSMUSG00000028478	2.02283e-07	-0.254966	0.483	0.784	0.00333363
Tor1a_ENSMUSG00000026849	2.0234e-07	-0.660723	0.219	0.439	0.00333457
Cd72_ENSMUSG00000028459	2.06724e-07	1.01536	0.444	0.286	0.0034068
Serf2_ENSMUSG00000074884	2.09151e-07	-0.343932	0.974	0.994	0.0034468
Tnfrsf21_ENSMUSG00000023915	2.09403e-07	-0.897462	0.079	0.273	0.00345096
Kif13b_ENSMUSG00000060012	2.14178e-07	1.62134	0.219	0.091	0.00352966
Nfat5_ENSMUSG00000003847	2.19994e-07	-1.21725	0.384	0.592	0.0036255
H2-M3_ENSMUSG00000016206	2.21713e-07	-0.321024	0.331	0.569	0.00365383
Pltp_ENSMUSG00000017754	2.23521e-07	-3.74002	0.113	0.297	0.00368363
Uqcr11_ENSMUSG00000020163	2.33233e-07	-0.481035	0.49	0.749	0.00384368
Arl3_ENSMUSG00000025035	2.37726e-07	-0.736757	0.053	0.247	0.00391773
Rsbn1l_ENSMUSG00000039968	2.38869e-07	1.40753	0.768	0.662	0.00393656
Rubcnl_ENSMUSG00000034959	2.41662e-07	-2.4416	0.013	0.174	0.0039826
Psmc3_ENSMUSG00000002102	2.42068e-07	-0.328928	0.523	0.742	0.00398927
Idh2_ENSMUSG00000030541	2.4795e-07	-1.19192	0.185	0.388	0.00408621
Krcc1_ENSMUSG00000053012	2.50556e-07	-0.948424	0.152	0.358	0.00412916
Tbcb_ENSMUSG00000006095	2.64171e-07	-0.308018	0.391	0.646	0.00435354
Impdh1_ENSMUSG00000003500	2.7248e-07	1.4162	0.278	0.134	0.00449047
Ppp1r11_ENSMUSG00000036398	2.72956e-07	-0.737007	0.278	0.52	0.00449832
Olfr1310_ENSMUSG00000108827	2.76637e-07	0.480787	0.636	0.517	0.00455898
Mcm6_ENSMUSG00000026355	2.78505e-07	1.46445	0.417	0.269	0.00458976
Rps27a_ENSMUSG00000020460	2.79296e-07	-0.37617	0.881	0.972	0.00460281
Pgls_ENSMUSG00000031807	2.80203e-07	-0.672947	0.285	0.527	0.00461774
Acaa1a_ENSMUSG00000036138	2.80732e-07	-0.326717	0.338	0.572	0.00462647
Ptov1_ENSMUSG00000038502	2.81702e-07	-2.40897	0.033	0.203	0.00464245
Cd302_ENSMUSG00000060703	2.83575e-07	-2.63929	0.046	0.22	0.00467331
Map3k14_ENSMUSG00000020941	2.84251e-07	-0.808926	0.291	0.486	0.00468445
Mreg_ENSMUSG00000039395	2.86715e-07	-2.28779	0.086	0.274	0.00472507
Vcan_ENSMUSG00000021614	2.88789e-07	-2.81188	0.007	0.163	0.00475925
Cfdp1_ENSMUSG00000031954	2.9149e-07	-0.530144	0.199	0.439	0.00480376
Tcf4_ENSMUSG00000053477	2.95393e-07	-1.41301	0.411	0.589	0.00486807
Il27ra_ENSMUSG00000005465	2.98134e-07	2.45428	0.219	0.097	0.00491325
Nckipsd_ENSMUSG00000032598	2.99693e-07	-1.79575	0.033	0.205	0.00493893
Atp6ap1_ENSMUSG00000019087	3.00285e-07	-0.455385	0.51	0.745	0.00494869
Ulbp1_ENSMUSG00000079685	3.0243e-07	1.97479	0.205	0.084	0.00498405
Hps5_ENSMUSG00000014418	3.10156e-07	-1.29402	0.093	0.292	0.00511137
Pros1_ENSMUSG00000022912	3.11685e-07	-2.66458	0.02	0.182	0.00513657
Eid1_ENSMUSG00000091337	3.1407e-07	-1.43345	0.079	0.268	0.00517587
Cebpd_ENSMUSG00000071637	3.16112e-07	-2.17393	0.007	0.162	0.00520953
Tcf7_ENSMUSG00000000782	3.19089e-07	1.36633	0.325	0.178	0.00525859
Rnf213_ENSMUSG00000070327	3.22374e-07	-0.772885	0.325	0.526	0.00531272
Il4i1_ENSMUSG00000074141	3.263e-07	-3.83993	0.245	0.416	0.00537742
Psmb10_ENSMUSG00000031897	3.28457e-07	-0.427135	0.464	0.736	0.00541296
3110043O21Rik_ENSMUSG00000028300	3.31975e-07	-1.97682	0.099	0.288	0.00547095
Cd300lb_ENSMUSG00000063193	3.42539e-07	-3.31659	0.013	0.172	0.00564504
Ppfibp2_ENSMUSG00000036528	3.45222e-07	-2.11798	0.046	0.218	0.00568926
Rab11a_ENSMUSG00000004771	3.47873e-07	-0.32359	0.47	0.714	0.00573295
Sap30_ENSMUSG00000031609	3.49362e-07	-0.716232	0.106	0.318	0.00575749
Acp2_ENSMUSG00000002103	3.50763e-07	-1.69867	0.159	0.356	0.00578058
Pi4k2a_ENSMUSG00000025178	3.5237e-07	-0.501072	0.166	0.379	0.00580705
Tomm7_ENSMUSG00000028998	3.61022e-07	-0.398033	0.483	0.735	0.00594965
Rhoa_ENSMUSG00000007815	3.65417e-07	-0.423441	0.967	0.993	0.00602207
Tmem55b_ENSMUSG00000035953	3.69994e-07	-0.584488	0.252	0.468	0.0060975
Evi2_ENSMUSG00000070354	3.70706e-07	-0.924634	0.152	0.359	0.00610924
Vav2_ENSMUSG00000009621	3.73453e-07	-2.20756	0.04	0.206	0.0061545
Gtf2a1_ENSMUSG00000020962	3.73487e-07	-0.852034	0.536	0.671	0.00615506
Tm9sf4_ENSMUSG00000068040	3.83232e-07	-0.258737	0.192	0.432	0.00631566
Gm15448_ENSMUSG00000074419	3.88921e-07	-2.67009	0.04	0.21	0.00640942
Ermn_ENSMUSG00000026830	3.89581e-07	-0.326463	0.066	0.267	0.0064203
Tpm1_ENSMUSG00000032366	3.96684e-07	-0.560971	0.291	0.521	0.00653735
Tnf_ENSMUSG00000024401	4.00568e-07	-1.99618	0.04	0.213	0.00660136
Cbln3_ENSMUSG00000040380	4.0382e-07	0.549066	0.868	0.839	0.00665496
Gcsam_ENSMUSG00000022659	4.18027e-07	-2.58151	0.02	0.181	0.00688908
Comt_ENSMUSG00000000326	4.23403e-07	-0.817073	0.795	0.898	0.00697769
Sdf2l1_ENSMUSG00000022769	4.25214e-07	-0.518332	0.404	0.656	0.00700752
Traf3ip3_ENSMUSG00000037318	4.30185e-07	1.23323	0.384	0.217	0.00708945
Pdzrn3_ENSMUSG00000035357	4.42183e-07	0.684866	0.199	0.078	0.00728718
Samd4b_ENSMUSG00000109336	4.48066e-07	-1.16761	0.073	0.261	0.00738413
Tpst1_ENSMUSG00000034118	4.52767e-07	-1.80494	0.053	0.228	0.00746159
Ctdnep1_ENSMUSG00000018559	4.56882e-07	-0.401301	0.119	0.325	0.00752941
Lmo4_ENSMUSG00000028266	4.58399e-07	-0.551649	0.238	0.466	0.00755442
Tcirg1_ENSMUSG00000001750	4.71797e-07	-0.443739	0.377	0.612	0.00777522
Mafb_ENSMUSG00000074622	4.73367e-07	-3.00491	0.192	0.386	0.00780109
Fam46c_ENSMUSG00000044468	4.74837e-07	-0.647424	0.232	0.452	0.00782531
Zfp263_ENSMUSG00000022529	4.80342e-07	-0.579562	0.43	0.635	0.00791603
Tgtp1_ENSMUSG00000078922	5.02132e-07	-1.79127	0.152	0.34	0.00827514
Eepd1_ENSMUSG00000036611	5.05845e-07	-2.00887	0.079	0.26	0.00833633
Psmc4_ENSMUSG00000030603	5.08001e-07	-0.353339	0.841	0.912	0.00837185
Dnaja4_ENSMUSG00000032285	5.16585e-07	2.51186	0.152	0.053	0.00851332
Btg2_ENSMUSG00000020423	5.21258e-07	0.320632	0.934	0.916	0.00859034
Tmem71_ENSMUSG00000036944	5.24031e-07	2.57418	0.179	0.068	0.00863603
Stat3_ENSMUSG00000004040	5.29674e-07	0.948627	0.801	0.876	0.00872902
Fbxl5_ENSMUSG00000039753	5.32932e-07	-0.653673	0.252	0.472	0.00878272
Rbbp6_ENSMUSG00000030779	5.39656e-07	-0.651141	0.305	0.525	0.00889353
Ifi209_ENSMUSG00000043263	5.41816e-07	-0.593643	0.424	0.644	0.00892912
Dnajb14_ENSMUSG00000074212	5.46391e-07	-1.05533	0.742	0.843	0.00900452
Nsa2_ENSMUSG00000060739	5.5195e-07	-0.274643	0.391	0.625	0.00909614
H2-Q4_ENSMUSG00000035929	5.57618e-07	0.722789	0.682	0.585	0.00918954
F10_ENSMUSG00000031444	5.57776e-07	-2.97698	0.391	0.592	0.00919215
AA467197_ENSMUSG00000033213	5.58081e-07	-2.46227	0.026	0.189	0.00919717
H60b_ENSMUSG00000075297	5.61861e-07	2.94025	0.126	0.037	0.00925947
Tpm4_ENSMUSG00000031799	5.63052e-07	0.567652	0.907	0.915	0.00927909
Rpl4_ENSMUSG00000032399	5.64044e-07	0.32013	0.974	0.987	0.00929544
Pten_ENSMUSG00000013663	5.66002e-07	-0.575393	0.338	0.554	0.00932771
Ndufb3_ENSMUSG00000026032	5.66796e-07	-0.582174	0.318	0.559	0.00934079
Rac1_ENSMUSG00000001847	5.66843e-07	-0.319104	0.861	0.956	0.00934158
Gm7334_ENSMUSG00000044645	5.6762e-07	0.874128	0.232	0.1	0.00935438
Fgfr1op_ENSMUSG00000069135	5.68271e-07	-1.37729	0.113	0.3	0.00936511
Pqlc2_ENSMUSG00000028744	5.6873e-07	-3.16215	0.073	0.244	0.00937267
Dock2_ENSMUSG00000020143	5.93358e-07	0.968607	0.781	0.715	0.00977853
Fkbp2_ENSMUSG00000056629	6.0232e-07	-0.430902	0.331	0.593	0.00992623
Atp6v1e1_ENSMUSG00000019210	6.36979e-07	-0.530564	0.331	0.567	0.0104974
Tmem51_ENSMUSG00000040616	6.40629e-07	-1.5482	0.099	0.279	0.0105576
Atp7a_ENSMUSG00000033792	6.45905e-07	-0.986061	0.093	0.282	0.0106445
Ccdc167_ENSMUSG00000024018	6.55731e-07	-1.2449	0.106	0.31	0.0108064
Tspan33_ENSMUSG00000001763	6.60154e-07	-3.23036	0.046	0.208	0.0108793
Fbxo6_ENSMUSG00000055401	6.60287e-07	-0.767784	0.106	0.303	0.0108815
Slc25a11_ENSMUSG00000014606	6.63193e-07	-0.363636	0.232	0.473	0.0109294
Spag9_ENSMUSG00000020859	6.73195e-07	-0.268085	0.563	0.766	0.0110943
Cd244_ENSMUSG00000004709	6.76061e-07	1.18059	0.45	0.303	0.0111415
Hoxc9_ENSMUSG00000036139	6.77393e-07	-0.672555	0.172	0.37	0.0111634
Pcbp1_ENSMUSG00000051695	6.96802e-07	-0.435846	0.556	0.772	0.0114833
Ergic1_ENSMUSG00000001576	7.00075e-07	-0.272398	0.166	0.372	0.0115372
Dennd4b_ENSMUSG00000042404	7.17833e-07	-0.283671	0.119	0.323	0.0118299
Rps29_ENSMUSG00000034892	7.24536e-07	-0.423837	0.98	0.989	0.0119403
Rap2b_ENSMUSG00000036894	7.26067e-07	-0.848606	0.642	0.84	0.0119656
Pqlc1_ENSMUSG00000034006	7.29487e-07	-0.582937	0.152	0.353	0.0120219
Dram2_ENSMUSG00000027900	7.32458e-07	-0.672206	0.205	0.42	0.0120709
Gpr18_ENSMUSG00000050350	7.32616e-07	1.54979	0.377	0.233	0.0120735
Tbc1d17_ENSMUSG00000038520	7.37544e-07	-0.375018	0.192	0.404	0.0121547
Pgk1_ENSMUSG00000062070	7.48343e-07	-0.32685	0.616	0.827	0.0123327
Sqle_ENSMUSG00000022351	7.49414e-07	-2.11502	0.046	0.216	0.0123503
Foxr1_ENSMUSG00000074397	7.50108e-07	-0.891726	0.371	0.603	0.0123618
Pilra_ENSMUSG00000046245	7.51308e-07	-3.05289	0.185	0.378	0.0123816
Plekhm2_ENSMUSG00000028917	7.57278e-07	-2.15616	0.046	0.209	0.0124799
Srsf9_ENSMUSG00000029538	7.78783e-07	-0.344262	0.338	0.581	0.0128343
Psme1_ENSMUSG00000022216	7.80139e-07	-0.416376	0.788	0.935	0.0128567
Pstpip2_ENSMUSG00000025429	7.80836e-07	-3.10207	0.026	0.182	0.0128682
Ap3d1_ENSMUSG00000020198	8.05134e-07	-0.300148	0.291	0.504	0.0132686
Cox14_ENSMUSG00000023020	8.08541e-07	-0.367245	0.404	0.631	0.0133248
2700060E02Rik_ENSMUSG00000021807	8.11401e-07	-0.501745	0.325	0.569	0.0133719
Pias1_ENSMUSG00000032405	8.18704e-07	-0.266956	0.636	0.817	0.0134922
Xcr1_ENSMUSG00000060509	8.21822e-07	-1.57996	0.238	0.421	0.0135436
Pepd_ENSMUSG00000063931	8.23953e-07	-0.352048	0.298	0.517	0.0135788
Fundc1_ENSMUSG00000025040	8.24019e-07	-0.510271	0.132	0.352	0.0135798
Rab3il1_ENSMUSG00000024663	8.68329e-07	-2.97778	0.026	0.183	0.0143101
Golm1_ENSMUSG00000021556	8.75488e-07	2.09554	0.238	0.112	0.014428
Tnks_ENSMUSG00000031529	8.78334e-07	-0.313434	0.113	0.316	0.0144749
Mkl1_ENSMUSG00000042292	8.81755e-07	-0.611948	0.338	0.558	0.0145313
Dna2_ENSMUSG00000036875	8.82857e-07	-1.94725	0.066	0.236	0.0145495
Cdc42bpb_ENSMUSG00000021279	8.91232e-07	-1.50963	0.013	0.164	0.0146875
Setdb1_ENSMUSG00000015697	9.15658e-07	-0.447092	0.06	0.236	0.01509
Hsd17b12_ENSMUSG00000027195	9.17353e-07	-0.362789	0.291	0.525	0.015118
Rell1_ENSMUSG00000047881	9.20561e-07	-1.42985	0.113	0.303	0.0151708
Chmp3_ENSMUSG00000053119	9.36295e-07	-0.396381	0.199	0.413	0.0154301
Fam60a_ENSMUSG00000039985	9.44562e-07	-0.986531	0.258	0.46	0.0155664
Sra1_ENSMUSG00000006050	9.49873e-07	-0.431495	0.623	0.775	0.0156539
Trim11_ENSMUSG00000020455	9.53019e-07	-0.952429	0.132	0.332	0.0157057
Pola2_ENSMUSG00000024833	9.5348e-07	0.442023	0.49	0.766	0.0157134
Spint1_ENSMUSG00000027315	9.59284e-07	-3.17978	0.013	0.161	0.015809
Eif5b_ENSMUSG00000026083	9.65078e-07	-0.52615	0.464	0.675	0.0159045
Mxd1_ENSMUSG00000001156	9.79378e-07	0.987295	0.768	0.709	0.0161401
Atp1b3_ENSMUSG00000032412	9.8904e-07	0.503641	0.834	0.79	0.0162994
Vdac3_ENSMUSG00000008892	9.89748e-07	-0.34874	0.344	0.573	0.0163111
Pacs2_ENSMUSG00000021143	1.00196e-06	-0.829895	0.199	0.389	0.0165123
Adam23_ENSMUSG00000025964	1.01298e-06	-1.88733	0.033	0.191	0.0166939
Sun2_ENSMUSG00000042524	1.01458e-06	1.78856	0.45	0.306	0.0167204
Peak1_ENSMUSG00000074305	1.01723e-06	1.43106	0.437	0.296	0.0167639
Cd320_ENSMUSG00000002308	1.0198e-06	1.73529	0.132	0.042	0.0168064
Vps52_ENSMUSG00000024319	1.02362e-06	-0.433447	0.185	0.398	0.0168693
Art2b_ENSMUSG00000030651	1.03114e-06	-2.61072	0.119	0.292	0.0169932
Irf4_ENSMUSG00000021356	1.04777e-06	-2.04401	0.026	0.183	0.0172672
Ndrg1_ENSMUSG00000005125	1.05133e-06	-1.22898	0.212	0.408	0.017326
Hfe_ENSMUSG00000006611	1.05878e-06	-1.95085	0.344	0.524	0.0174486
Brk1_ENSMUSG00000033940	1.06044e-06	-0.399457	0.556	0.797	0.017476
Ap1b1_ENSMUSG00000009090	1.06534e-06	-0.278328	0.272	0.501	0.0175568
Tlr1_ENSMUSG00000044827	1.10149e-06	-2.97568	0.026	0.179	0.0181526
Adam9_ENSMUSG00000031555	1.10821e-06	-0.948661	0.093	0.282	0.0182633
Hp_ENSMUSG00000031722	1.12307e-06	-3.56644	0.079	0.25	0.0185082
Pkig_ENSMUSG00000035268	1.13784e-06	-1.13193	0.126	0.32	0.0187517
Spg21_ENSMUSG00000032388	1.13996e-06	-0.414145	0.358	0.597	0.0187865
Itgae_ENSMUSG00000005947	1.15005e-06	-2.30135	0.066	0.237	0.0189528
Tmem14c_ENSMUSG00000021361	1.15123e-06	-0.27044	0.424	0.704	0.0189723
Ppp1r12a_ENSMUSG00000019907	1.1774e-06	0.862392	0.815	0.817	0.0194035
Pfkfb4_ENSMUSG00000025648	1.18256e-06	-2.65972	0.02	0.17	0.0194886
Plekhg2_ENSMUSG00000037552	1.20383e-06	-1.28754	0.099	0.278	0.0198392
5730508B09Rik_ENSMUSG00000050549	1.21167e-06	-1.67634	0.013	0.162	0.0199684
Cr1l_ENSMUSG00000016481	1.21473e-06	0.944927	0.702	0.616	0.0200188
Mmp14_ENSMUSG00000000957	1.22346e-06	-3.0362	0.033	0.188	0.0201626
Abcg3_ENSMUSG00000029299	1.23864e-06	-2.59848	0.02	0.17	0.0204128
Zfp53_ENSMUSG00000057409	1.28011e-06	1.36235	0.331	0.176	0.0210962
Cat_ENSMUSG00000027187	1.28635e-06	-0.789814	0.252	0.449	0.0211991
Mmp19_ENSMUSG00000025355	1.28858e-06	-2.57338	0.066	0.234	0.0212359
Tor3a_ENSMUSG00000060519	1.29463e-06	-0.58618	0.212	0.415	0.0213355
Kcna7_ENSMUSG00000038201	1.31132e-06	-0.38049	0	0.137	0.0216106
Erlin2_ENSMUSG00000031483	1.31539e-06	-0.327217	0.172	0.368	0.0216777
Manf_ENSMUSG00000032575	1.34829e-06	-0.561212	0.444	0.667	0.0222198
Snf8_ENSMUSG00000006058	1.35746e-06	-0.506608	0.232	0.452	0.0223709
Fdft1_ENSMUSG00000021273	1.36691e-06	-1.02045	0.079	0.259	0.0225268
Ap1s2_ENSMUSG00000031367	1.37806e-06	-0.843634	0.139	0.327	0.0227105
Wnt11_ENSMUSG00000015957	1.39295e-06	-3.49938	0.013	0.157	0.0229559
Amz1_ENSMUSG00000050022	1.40813e-06	-2.78879	0.126	0.298	0.023206
Zbtb18_ENSMUSG00000063659	1.41695e-06	-2.4846	0	0.136	0.0233514
4930523C07Rik_ENSMUSG00000090394	1.4226e-06	1.01181	0.53	0.392	0.0234444
Klhdc3_ENSMUSG00000063576	1.42658e-06	-0.577936	0.152	0.345	0.02351
Arhgap22_ENSMUSG00000063506	1.43073e-06	-3.22498	0.06	0.222	0.0235784
Vps37c_ENSMUSG00000048832	1.43431e-06	-1.74101	0.086	0.261	0.0236374
Tmtc2_ENSMUSG00000036019	1.43522e-06	-1.23584	0.02	0.169	0.0236524
Slc25a1_ENSMUSG00000003528	1.45471e-06	-0.820528	0.126	0.318	0.0239736
Clec4n_ENSMUSG00000023349	1.46697e-06	-4.05756	0.166	0.332	0.0241756
Zfp385a_ENSMUSG00000000552	1.50244e-06	-1.21182	0.007	0.146	0.0247602
Tfg_ENSMUSG00000022757	1.50559e-06	-0.60979	0.199	0.412	0.0248121
Unc5c_ENSMUSG00000059921	1.52057e-06	-0.361991	0.106	0.29	0.025059
Anxa7_ENSMUSG00000021814	1.53382e-06	-0.430241	0.245	0.458	0.0252773
Gm5615_ENSMUSG00000074448	1.54339e-06	-0.593434	0.159	0.351	0.025435
Ubash3a_ENSMUSG00000042345	1.54795e-06	2.51342	0.159	0.06	0.0255103
Tceal8_ENSMUSG00000051579	1.56079e-06	-2.50004	0.106	0.282	0.0257218
St8sia4_ENSMUSG00000040710	1.5619e-06	-0.460594	0.517	0.706	0.0257401
Psmd7_ENSMUSG00000039067	1.58666e-06	-0.342009	0.325	0.562	0.0261482
Apoc2_ENSMUSG00000002992	1.60178e-06	-4.77396	0.013	0.156	0.0263973
Olfr44_ENSMUSG00000062649	1.61739e-06	-0.439583	0.199	0.402	0.0266546
Gnas_ENSMUSG00000027523	1.62248e-06	0.459958	0.881	0.858	0.0267385
Emp1_ENSMUSG00000030208	1.63339e-06	-2.28847	0.113	0.285	0.0269183
Ugt1a7c_ENSMUSG00000090124	1.63739e-06	-0.370639	0.079	0.261	0.0269842
Map3k1_ENSMUSG00000021754	1.63763e-06	0.554926	0.921	0.929	0.0269881
Eif3j2_ENSMUSG00000043424	1.63905e-06	-0.310688	0.252	0.462	0.0270115
Nrg1_ENSMUSG00000062991	1.65398e-06	-3.51451	0	0.135	0.0272577
Rps3_ENSMUSG00000030744	1.65986e-06	0.313641	0.94	0.977	0.0273545
Nsf_ENSMUSG00000034187	1.6993e-06	-0.841741	0.219	0.411	0.0280045
Sdccag8_ENSMUSG00000026504	1.70756e-06	-0.83274	0.146	0.339	0.0281405
Dock7_ENSMUSG00000028556	1.72126e-06	-1.92844	0.04	0.193	0.0283664
Def6_ENSMUSG00000002257	1.72526e-06	1.47181	0.338	0.2	0.0284323
Psma5_ENSMUSG00000068749	1.72632e-06	-0.471428	0.45	0.671	0.0284498
Gpcpd1_ENSMUSG00000027346	1.73084e-06	-0.643614	0.377	0.595	0.0285243
Mtpn_ENSMUSG00000029840	1.73345e-06	-0.292663	0.675	0.838	0.0285672
Olfr1402_ENSMUSG00000051392	1.7394e-06	-0.38928	0.007	0.148	0.0286653
Pfkfb3_ENSMUSG00000026773	1.75395e-06	-1.74853	0.543	0.684	0.028905
Zfp991_ENSMUSG00000067916	1.76049e-06	-0.719714	0.079	0.261	0.0290129
Slc7a7_ENSMUSG00000000958	1.79244e-06	-1.03276	0.073	0.243	0.0295394
Gfpt1_ENSMUSG00000029992	1.79727e-06	-0.976732	0.219	0.405	0.029619
Got2_ENSMUSG00000031672	1.8775e-06	-0.449264	0.285	0.503	0.0309412
Pde4d_ENSMUSG00000021699	1.88074e-06	1.65002	0.272	0.14	0.0309946
Clcf1_ENSMUSG00000040663	1.91316e-06	1.19415	0.285	0.145	0.0315289
Acss1_ENSMUSG00000027452	1.91316e-06	-0.626558	0.199	0.404	0.031529
Gm21961_ENSMUSG00000079024	1.92494e-06	0.967636	0.391	0.241	0.0317231
Fam98c_ENSMUSG00000030590	1.9281e-06	-0.747105	0.119	0.31	0.0317752
Irak2_ENSMUSG00000060477	1.93122e-06	0.938354	0.748	0.66	0.0318265
Fam92a_ENSMUSG00000028218	1.95358e-06	1.74738	0.113	0.032	0.032195
Npm1_ENSMUSG00000057113	2.05118e-06	0.500051	0.874	0.884	0.0338034
Alas1_ENSMUSG00000032786	2.05316e-06	-1.3968	0.099	0.274	0.0338361
Brms1_ENSMUSG00000080268	2.06546e-06	-0.327277	0.192	0.409	0.0340389
Arrdc4_ENSMUSG00000042659	2.0853e-06	-0.579403	0.126	0.316	0.0343658
Slc20a1_ENSMUSG00000027397	2.09649e-06	1.04516	0.55	0.401	0.0345501
Atp6v1a_ENSMUSG00000052459	2.11118e-06	-0.678007	0.285	0.486	0.0347923
Mapk3_ENSMUSG00000063065	2.11152e-06	-0.516203	0.139	0.334	0.0347979
Adgrg6_ENSMUSG00000039116	2.12401e-06	-1.91545	0.007	0.143	0.0350037
Bcat2_ENSMUSG00000030826	2.12693e-06	-0.604252	0.166	0.37	0.0350519
Hyou1_ENSMUSG00000032115	2.13142e-06	-0.433395	0.344	0.534	0.0351259
Il18bp_ENSMUSG00000070427	2.13168e-06	-3.75437	0.026	0.172	0.0351301
Pde4dip_ENSMUSG00000038170	2.13596e-06	-1.87399	0.06	0.22	0.0352007
Entpd1_ENSMUSG00000048120	2.13818e-06	-0.255469	0.159	0.371	0.0352372
Ern1_ENSMUSG00000020715	2.14167e-06	1.63037	0.364	0.221	0.0352948
1810009A15Rik_ENSMUSG00000071653	2.14732e-06	-0.526648	0.344	0.545	0.0353879
Phactr3_ENSMUSG00000027525	2.15614e-06	3.01288	0.179	0.075	0.0355331
Msn_ENSMUSG00000031207	2.15918e-06	0.538601	0.907	0.926	0.0355833
Ube2b_ENSMUSG00000020390	2.17539e-06	0.744168	0.755	0.735	0.0358504
Rsad2_ENSMUSG00000020641	2.18673e-06	-1.79436	0.139	0.313	0.0360374
Slc9a3r1_ENSMUSG00000020733	2.22517e-06	1.09498	0.609	0.509	0.0366708
Atp1a3_ENSMUSG00000040907	2.23181e-06	-1.32857	0.04	0.195	0.0367802
Klrb1b_ENSMUSG00000079298	2.27451e-06	1.36092	0.371	0.23	0.0374839
Sh3bp1_ENSMUSG00000022436	2.31685e-06	-0.389817	0.272	0.483	0.0381817
Lztfl1_ENSMUSG00000025245	2.37885e-06	-2.47155	0.053	0.21	0.0392035
Laptm4b_ENSMUSG00000022257	2.39027e-06	-2.28266	0.04	0.193	0.0393917
Elp5_ENSMUSG00000018565	2.39075e-06	-0.496169	0.358	0.555	0.0393995
Cox17_ENSMUSG00000046516	2.41688e-06	-0.518958	0.974	0.991	0.0398301
Id3_ENSMUSG00000007872	2.41693e-06	-2.16334	0.04	0.196	0.0398309
Iigp1_ENSMUSG00000054072	2.43107e-06	-3.45824	0	0.131	0.040064
Mgl2_ENSMUSG00000040950	2.47074e-06	-4.62491	0.033	0.18	0.0407178
Ctnnbip1_ENSMUSG00000028988	2.49452e-06	-1.06379	0.026	0.179	0.0411098
Cers6_ENSMUSG00000027035	2.51786e-06	-0.602544	0.311	0.511	0.0414944
Ssh2_ENSMUSG00000037926	2.51872e-06	1.17044	0.709	0.632	0.0415085
Rnpep_ENSMUSG00000041926	2.53588e-06	-0.39535	0.331	0.555	0.0417914
Slc7a11_ENSMUSG00000027737	2.56368e-06	-2.21	0.04	0.193	0.0422495
H2-T3_ENSMUSG00000054128	2.61184e-06	0.858465	0.417	0.278	0.0430431
Txn1_ENSMUSG00000028367	2.64209e-06	-0.420241	0.623	0.841	0.0435416
Trpc4ap_ENSMUSG00000038324	2.66619e-06	-0.371961	0.331	0.553	0.0439388
Nceh1_ENSMUSG00000027698	2.72756e-06	-1.12124	0.099	0.272	0.0449502
Ube2z_ENSMUSG00000014349	2.72811e-06	-0.669586	0.146	0.34	0.0449593
Sh3bp2_ENSMUSG00000054520	2.73236e-06	-1.60768	0.06	0.222	0.0450293
Il7r_ENSMUSG00000003882	2.74421e-06	-0.944801	0.192	0.385	0.0452246
Parp9_ENSMUSG00000022906	2.76051e-06	-0.388002	0.172	0.38	0.0454932
Mier3_ENSMUSG00000032727	2.77819e-06	-0.7013	0.146	0.336	0.0457846
Ifi35_ENSMUSG00000010358	2.81701e-06	-0.330679	0.384	0.63	0.0464243
C3ar1_ENSMUSG00000040552	2.82335e-06	-3.08944	0.093	0.257	0.0465287
Ttyh2_ENSMUSG00000034714	2.83788e-06	-1.85104	0.04	0.19	0.0467683
Tlr3_ENSMUSG00000031639	2.85066e-06	-2.17619	0.046	0.198	0.0469789
Mfsd7b_ENSMUSG00000066595	2.85556e-06	-2.19379	0.06	0.216	0.0470597
Timm10b_ENSMUSG00000089847	2.85936e-06	-0.334814	0.391	0.628	0.0471222
Cyba_ENSMUSG00000006519	2.8655e-06	-0.263568	0.934	0.973	0.0472234
Ttc23_ENSMUSG00000030555	2.87985e-06	0.274437	0.099	0.288	0.0474599
Nkiras2_ENSMUSG00000017837	2.90159e-06	-1.35779	0.126	0.298	0.0478183
Washc2_ENSMUSG00000024104	2.90949e-06	-0.462848	0.238	0.434	0.0479484
Siglecg_ENSMUSG00000030468	2.93568e-06	-3.58216	0.119	0.275	0.04838
Mrpl17_ENSMUSG00000030879	2.97577e-06	-0.568617	0.159	0.355	0.0490407
Dynlt1f_ENSMUSG00000095677	3.04896e-06	-0.321984	0.272	0.484	0.0502469
Snx6_ENSMUSG00000005656	3.07914e-06	-0.388886	0.232	0.449	0.0507443
Tpi1_ENSMUSG00000023456	3.08997e-06	-0.529439	0.417	0.68	0.0509228
Dnaja1_ENSMUSG00000028410	3.09382e-06	0.27532	0.934	0.917	0.0509861
C1qa_ENSMUSG00000036887	3.09814e-06	-3.72267	0.02	0.161	0.0510573
Ecm1_ENSMUSG00000028108	3.10224e-06	-2.53839	0.053	0.208	0.0511249
Rhob_ENSMUSG00000054364	3.12495e-06	-1.00131	0.139	0.336	0.0514991
St8sia1_ENSMUSG00000030283	3.15695e-06	-1.90003	0.245	0.439	0.0520265
Hist1h4n_ENSMUSG00000069305	3.16175e-06	1.69405	0.205	0.09	0.0521057
Vamp4_ENSMUSG00000026696	3.20214e-06	-0.393718	0.225	0.448	0.0527713
Macf1_ENSMUSG00000028649	3.21588e-06	0.752261	0.695	0.598	0.0529977
Ppp1r9b_ENSMUSG00000038976	3.25392e-06	-0.377802	0.113	0.304	0.0536245
Plxdc1_ENSMUSG00000017417	3.26458e-06	-2.70313	0.02	0.159	0.0538003
Cebpb_ENSMUSG00000056501	3.26553e-06	-1.36595	0.583	0.746	0.0538159
Fbxo11_ENSMUSG00000005371	3.26723e-06	0.540434	0.159	0.351	0.0538439
Micu1_ENSMUSG00000020111	3.29659e-06	-0.877534	0.113	0.289	0.0543278
Gm45716_ENSMUSG00000110344	3.30728e-06	1.1968	0.232	0.109	0.0545039
Rhof_ENSMUSG00000029449	3.30891e-06	1.58018	0.344	0.212	0.0545308
Tcp11l2_ENSMUSG00000020034	3.3401e-06	1.87607	0.497	0.391	0.0550449
Aoah_ENSMUSG00000021322	3.37258e-06	1.00903	0.344	0.2	0.0555802
Pcgf5_ENSMUSG00000024805	3.48286e-06	-0.925595	0.212	0.418	0.0573975
Tinf2_ENSMUSG00000007589	3.48759e-06	1.58417	0.437	0.302	0.0574755
Dennd1a_ENSMUSG00000035392	3.51115e-06	-0.730153	0.046	0.206	0.0578637
Ddr1_ENSMUSG00000003534	3.56545e-06	-2.35741	0	0.127	0.0587585
Csf3r_ENSMUSG00000028859	3.58683e-06	-2.86111	0.278	0.445	0.0591109
BC030336_ENSMUSG00000046096	3.59866e-06	1.74387	0.166	0.065	0.0593059
Gsr_ENSMUSG00000031584	3.61265e-06	-1.20036	0.205	0.389	0.0595364
Eng_ENSMUSG00000026814	3.61593e-06	-2.65725	0.026	0.168	0.0595906
Rab14_ENSMUSG00000026878	3.61718e-06	-0.271259	0.437	0.679	0.0596112
Hsf2_ENSMUSG00000019878	3.62094e-06	-1.49125	0.629	0.763	0.0596731
Psma4_ENSMUSG00000032301	3.66711e-06	-0.37752	0.477	0.709	0.0604339
Rnf13_ENSMUSG00000036503	3.68052e-06	-0.287567	0.219	0.438	0.060655
Batf2_ENSMUSG00000039699	3.70266e-06	-3.06581	0.007	0.138	0.0610198
Gab2_ENSMUSG00000004508	3.7658e-06	-0.57308	0.086	0.251	0.0620605
S100a10_ENSMUSG00000041959	3.79672e-06	0.275925	0.821	0.693	0.0625699
Dot1l_ENSMUSG00000061589	3.82536e-06	-0.575182	0.258	0.454	0.0630419
Ndufc2_ENSMUSG00000030647	3.88625e-06	-0.400018	0.331	0.58	0.0640454
Zfand2a_ENSMUSG00000053581	3.94048e-06	-0.580484	0.132	0.315	0.064939
Mxi1_ENSMUSG00000025025	3.9506e-06	-0.748501	0.192	0.393	0.0651059
Tbc1d1_ENSMUSG00000029174	4.03053e-06	-0.433903	0.205	0.416	0.0664232
Bcl9l_ENSMUSG00000063382	4.0377e-06	1.21052	0.146	0.052	0.0665412
Eno3_ENSMUSG00000060600	4.17359e-06	-1.69018	0.099	0.264	0.0687807
Gch1_ENSMUSG00000037580	4.21167e-06	-0.475487	0.298	0.542	0.0694083
2310011J03Rik_ENSMUSG00000020133	4.24235e-06	-0.565905	0.132	0.317	0.069914
Slc25a19_ENSMUSG00000020744	4.28485e-06	-0.49731	0.152	0.338	0.0706144
Rps3a1_ENSMUSG00000028081	4.29337e-06	0.288455	0.96	0.984	0.0707547
Prmt1_ENSMUSG00000109324	4.34061e-06	0.676971	0.748	0.668	0.0715333
Tspan13_ENSMUSG00000020577	4.51301e-06	-0.405323	0.636	0.831	0.0743743
Thap2_ENSMUSG00000020137	4.6111e-06	-1.22461	0.318	0.499	0.0759909
Tnfrsf11a_ENSMUSG00000026321	4.65081e-06	-1.33878	0.371	0.548	0.0766453
Cd200_ENSMUSG00000022661	4.65446e-06	-3.332	0.139	0.302	0.0767055
Vdac2_ENSMUSG00000021771	4.70011e-06	-0.293417	0.424	0.666	0.0774577
Rab8b_ENSMUSG00000036943	4.74009e-06	-0.578964	0.609	0.779	0.0781167
Pfn1_ENSMUSG00000018293	4.74859e-06	0.259709	1	1	0.0782568
Map3k8_ENSMUSG00000024235	4.76713e-06	-0.414363	0.285	0.498	0.0785623
Ndufb4_ENSMUSG00000022820	4.87274e-06	-0.548562	0.404	0.64	0.0803028
Alpk1_ENSMUSG00000028028	4.88271e-06	-1.76012	0.02	0.155	0.0804671
Cd164_ENSMUSG00000019818	4.93947e-06	0.676414	0.722	0.658	0.0814025
Ddhd1_ENSMUSG00000037697	4.97089e-06	-0.869101	0.099	0.264	0.0819202
Psmd1_ENSMUSG00000026229	5.03661e-06	-0.536997	0.298	0.491	0.0830034
Flnb_ENSMUSG00000025278	5.09244e-06	-0.925875	0.093	0.257	0.0839234
Snx22_ENSMUSG00000039452	5.17563e-06	-1.9001	0.02	0.156	0.0852944
Dnaaf5_ENSMUSG00000025857	5.19139e-06	2.08421	0.232	0.112	0.0855541
Cbx3_ENSMUSG00000029836	5.19906e-06	0.659714	0.954	0.958	0.0856805
Cfb_ENSMUSG00000090231	5.1991e-06	-3.06956	0.086	0.24	0.0856812
Nufip1_ENSMUSG00000022009	5.39476e-06	-0.963706	0.311	0.519	0.0889057
Adap1_ENSMUSG00000056413	5.44338e-06	-1.05644	0.126	0.301	0.089707
Tpm3_ENSMUSG00000027940	5.45692e-06	0.417448	0.954	0.956	0.08993
Ier5_ENSMUSG00000056708	5.46032e-06	-0.500769	0.556	0.723	0.0899861
Stxbp3_ENSMUSG00000027882	5.70953e-06	-0.514483	0.298	0.487	0.094093
Pygl_ENSMUSG00000021069	5.74402e-06	-1.47818	0.086	0.244	0.0946615
Zfp972_ENSMUSG00000074529	5.74908e-06	-0.987757	0.06	0.219	0.0947448
Eef1g_ENSMUSG00000071644	5.9716e-06	0.517221	0.848	0.837	0.0984119
Smpdl3a_ENSMUSG00000019872	6.00691e-06	-0.937789	0.265	0.453	0.0989939

## Sheet: MP LN
gene	p_val	avg_logFC	pct.1	pct.2	p_val_adj
St8sia6_ENSMUSG00000003418	8.14516e-63	2.45429	0.493	0.06	1.34232e-58
Sirpb1a_ENSMUSG00000095788	2.14919e-50	2.22474	0.733	0.238	3.54187e-46
Cyp4f16_ENSMUSG00000048440	2.43722e-50	2.0592	0.773	0.266	4.01654e-46
Sirpa_ENSMUSG00000037902	1.83103e-43	1.60341	0.94	0.54	3.01753e-39
Fam105a_ENSMUSG00000056069	9.25529e-40	1.43284	0.893	0.572	1.52527e-35
H2-Eb1_ENSMUSG00000060586	9.06733e-39	0.961151	1	0.891	1.4943e-34
Abcg3_ENSMUSG00000029299	1.49839e-38	1.89363	0.507	0.114	2.46934e-34
Tmem176b_ENSMUSG00000029810	2.22935e-38	1.31196	0.94	0.612	3.67398e-34
Ciita_ENSMUSG00000022504	4.11838e-38	1.58969	0.873	0.476	6.7871e-34
Cd74_ENSMUSG00000024610	5.85304e-37	0.911092	1	0.981	9.64582e-33
Clec4a4_ENSMUSG00000059639	1.9512e-35	2.95296	0.2	0.012	3.21559e-31
Hebp1_ENSMUSG00000042770	3.38631e-34	2.60052	0.22	0.018	5.58064e-30
Mcemp1_ENSMUSG00000013974	7.13691e-33	1.64059	0.727	0.307	1.17616e-28
Adgre4_ENSMUSG00000032915	9.01781e-33	1.58479	0.507	0.132	1.48613e-28
Tmem176a_ENSMUSG00000023367	9.34157e-33	1.1339	0.907	0.529	1.53949e-28
Cadm3_ENSMUSG00000005338	1.97934e-32	2.25623	0.267	0.032	3.26195e-28
H2-Ab1_ENSMUSG00000073421	3.56883e-32	0.827287	1	0.969	5.88143e-28
Abi3_ENSMUSG00000018381	1.40044e-31	1.66554	0.6	0.196	2.30792e-27
H2-Aa_ENSMUSG00000036594	1.06138e-30	0.798632	1	0.935	1.74915e-26
Nfam1_ENSMUSG00000058099	7.21363e-30	1.54813	0.787	0.414	1.18881e-25
Lyst_ENSMUSG00000019726	3.32572e-29	1.4467	0.787	0.394	5.48078e-25
Fgr_ENSMUSG00000028874	3.73326e-29	1.24281	0.853	0.512	6.15241e-25
Rogdi_ENSMUSG00000022540	1.4205e-28	0.904934	0.913	0.55	2.34099e-24
Itgax_ENSMUSG00000030789	7.21227e-28	1.55821	0.8	0.448	1.18858e-23
Srgn_ENSMUSG00000020077	7.65093e-28	-1.01937	0.967	0.991	1.26087e-23
Gm2a_ENSMUSG00000000594	3.58298e-27	0.826128	0.993	0.919	5.90476e-23
S100a10_ENSMUSG00000041959	3.97377e-27	-2.03127	0.367	0.746	6.54877e-23
Fbrsl1_ENSMUSG00000043323	5.14877e-27	1.2526	0.627	0.241	8.48517e-23
Igsf6_ENSMUSG00000035004	1.01678e-26	1.37836	0.74	0.355	1.67565e-22
Ltb_ENSMUSG00000024399	1.25997e-26	2.20791	0.553	0.221	2.07644e-22
Sulf2_ENSMUSG00000006800	2.52119e-26	1.49567	0.66	0.283	4.15492e-22
Crip1_ENSMUSG00000006360	4.60662e-26	-1.55428	0.893	0.946	7.59171e-22
Skint3_ENSMUSG00000070868	6.88978e-26	2.1622	0.273	0.046	1.13543e-21
H2-DMb2_ENSMUSG00000037548	8.26107e-26	1.652	0.907	0.731	1.36142e-21
Prkcb_ENSMUSG00000052889	1.02802e-25	1.17567	0.693	0.304	1.69418e-21
Cx3cr1_ENSMUSG00000052336	1.30082e-25	1.84323	0.647	0.305	2.14375e-21
Adgrl3_ENSMUSG00000037605	3.08749e-25	1.35794	0.113	0.004	5.08818e-21
Lgals1_ENSMUSG00000068220	3.42309e-25	-1.55998	0.793	0.937	5.64125e-21
Cd79b_ENSMUSG00000040592	6.98718e-25	1.82832	0.427	0.117	1.15149e-20
Ighd_ENSMUSG00000104213	2.07364e-24	0.414901	0.433	0.114	3.41736e-20
Limd2_ENSMUSG00000040699	4.72601e-24	1.19192	0.913	0.754	7.78847e-20
Fcrl1_ENSMUSG00000059994	6.18661e-24	2.50102	0.28	0.053	1.01955e-19
Tmem150b_ENSMUSG00000046456	2.75827e-23	2.01215	0.16	0.015	4.54563e-19
Tspo_ENSMUSG00000041736	3.29863e-23	-1.01302	0.8	0.922	5.43615e-19
Lst1_ENSMUSG00000073412	5.59057e-23	0.851938	0.78	0.421	9.21326e-19
Kcna7_ENSMUSG00000038201	6.95875e-23	0.627674	0.367	0.094	1.1468e-18
Ptpro_ENSMUSG00000030223	8.66618e-23	1.38753	0.66	0.309	1.42819e-18
Bank1_ENSMUSG00000037922	1.39356e-22	1.45453	0.313	0.066	2.29659e-18
Fxyd5_ENSMUSG00000009687	1.6636e-22	-1.03153	0.893	0.956	2.74161e-18
Tagln2_ENSMUSG00000026547	4.72683e-22	-1.10417	0.8	0.938	7.78981e-18
Anxa2_ENSMUSG00000032231	6.04571e-22	-1.19406	0.82	0.93	9.96334e-18
Ptprc_ENSMUSG00000026395	1.05713e-21	0.5074	0.993	0.946	1.74216e-17
Cd4_ENSMUSG00000023274	2.82106e-21	1.54773	0.46	0.16	4.64911e-17
Fyb_ENSMUSG00000022148	4.0626e-21	0.815185	0.9	0.601	6.69517e-17
Gas7_ENSMUSG00000033066	4.89597e-21	-2.40623	0.513	0.76	8.06856e-17
Ffar2_ENSMUSG00000051314	5.43339e-21	2.60103	0.453	0.171	8.95423e-17
Grk3_ENSMUSG00000042249	5.77379e-21	0.988758	0.847	0.483	9.51521e-17
Rgl1_ENSMUSG00000026482	1.62581e-20	1.5073	0.687	0.345	2.67934e-16
Cst3_ENSMUSG00000027447	1.84378e-20	-1.78619	0.993	0.978	3.03855e-16
Cd14_ENSMUSG00000051439	4.58828e-20	-2.32824	0.267	0.665	7.56148e-16
Ccdc88a_ENSMUSG00000032740	5.65796e-20	1.12848	0.833	0.546	9.32432e-16
Myo1e_ENSMUSG00000032220	6.28324e-20	1.52218	0.527	0.211	1.03548e-15
Ehf_ENSMUSG00000012350	7.12802e-20	2.00339	0.34	0.095	1.1747e-15
Dock10_ENSMUSG00000038608	7.32191e-20	1.03174	0.927	0.726	1.20665e-15
Ccnd2_ENSMUSG00000000184	7.94924e-20	-2.54507	0.453	0.71	1.31004e-15
Themis2_ENSMUSG00000037731	1.16125e-19	1.21052	0.78	0.508	1.91373e-15
Knop1_ENSMUSG00000030980	1.52596e-19	1.26631	0.587	0.256	2.51479e-15
Haus8_ENSMUSG00000035439	1.72215e-19	1.66883	0.927	0.741	2.83811e-15
H2-DMa_ENSMUSG00000037649	2.10323e-19	0.651656	0.96	0.828	3.46612e-15
Sema4d_ENSMUSG00000021451	2.32607e-19	1.14701	0.767	0.457	3.83337e-15
Asap1_ENSMUSG00000022377	3.99544e-19	0.984413	0.8	0.508	6.58449e-15
Susd3_ENSMUSG00000021384	4.43111e-19	1.17274	0.573	0.25	7.30247e-15
Csf1r_ENSMUSG00000024621	5.04803e-19	1.19656	0.807	0.6	8.31915e-15
Stra6l_ENSMUSG00000028327	8.73133e-19	2.36141	0.14	0.015	1.43892e-14
Slc46a3_ENSMUSG00000029650	9.87e-19	1.44633	0.547	0.252	1.62658e-14
Elmo1_ENSMUSG00000041112	1.00132e-18	0.845654	0.833	0.553	1.65017e-14
Il6ra_ENSMUSG00000027947	1.50268e-18	1.03941	0.913	0.672	2.47641e-14
Dnmt3a_ENSMUSG00000020661	2.95816e-18	1.00601	0.867	0.543	4.87505e-14
Tlr1_ENSMUSG00000044827	3.69585e-18	1.41298	0.4	0.136	6.09077e-14
Plbd1_ENSMUSG00000030214	4.07749e-18	0.599383	0.987	0.78	6.7197e-14
Rint1_ENSMUSG00000028999	4.13598e-18	1.62187	0.847	0.648	6.8161e-14
Bhlhe41_ENSMUSG00000030256	6.93317e-18	-0.86285	1	0.998	1.14259e-13
Pfkp_ENSMUSG00000021196	8.18514e-18	-1.43895	0.547	0.794	1.34891e-13
Actg1_ENSMUSG00000062825	1.23288e-17	-0.604824	1	0.998	2.03179e-13
Sirpb1c_ENSMUSG00000074677	1.24224e-17	0.69506	0.687	0.346	2.0472e-13
I830077J02Rik_ENSMUSG00000074342	1.77565e-17	1.30128	0.587	0.299	2.92628e-13
Cyp2j5_ENSMUSG00000052520	2.18678e-17	1.09756	0.193	0.035	3.60382e-13
Ly6c2_ENSMUSG00000022584	2.30591e-17	-1.87725	0.253	0.616	3.80013e-13
Ptpn6_ENSMUSG00000004266	2.61311e-17	0.723022	0.953	0.791	4.30641e-13
Plxnc1_ENSMUSG00000074785	3.16758e-17	1.26029	0.66	0.341	5.22017e-13
Calm1_ENSMUSG00000001175	3.59849e-17	-0.836262	0.987	0.999	5.93032e-13
Ms4a6c_ENSMUSG00000079419	3.78505e-17	0.566185	0.907	0.648	6.23777e-13
Myo1f_ENSMUSG00000024300	4.08985e-17	0.924536	0.833	0.549	6.74007e-13
Jun_ENSMUSG00000052684	4.21527e-17	0.637678	0.907	0.658	6.94677e-13
Mxd1_ENSMUSG00000001156	5.17389e-17	-1.58632	0.5	0.74	8.52658e-13
Gm20594_ENSMUSG00000096887	5.61859e-17	0.710697	0.993	0.989	9.25944e-13
Spns3_ENSMUSG00000020798	6.57165e-17	1.62265	0.287	0.077	1.08301e-12
Cd19_ENSMUSG00000030724	9.36695e-17	1.15924	0.32	0.089	1.54367e-12
Rab7b_ENSMUSG00000052688	1.13701e-16	-3.24337	0.193	0.519	1.87379e-12
Myl6_ENSMUSG00000090841	1.16226e-16	-0.547521	0.94	0.974	1.91541e-12
Lcp1_ENSMUSG00000021998	1.34774e-16	0.566258	1	0.963	2.22107e-12
Fcmr_ENSMUSG00000042474	2.25565e-16	0.927657	0.253	0.06	3.71732e-12
Dnase1l3_ENSMUSG00000025279	2.58646e-16	0.812884	0.847	0.597	4.26248e-12
Ifi205_ENSMUSG00000054203	2.92565e-16	-2.46093	0.2	0.522	4.82147e-12
Klf4_ENSMUSG00000003032	3.21539e-16	1.27332	0.647	0.342	5.29897e-12
Ly6a_ENSMUSG00000075602	4.12607e-16	-1.43655	0.207	0.562	6.79977e-12
Crem_ENSMUSG00000063889	7.63571e-16	-1.09641	0.527	0.766	1.25836e-11
Irf8_ENSMUSG00000041515	1.03727e-15	-1.73337	0.727	0.807	1.70942e-11
Sell_ENSMUSG00000026581	1.2462e-15	-2.55715	0.3	0.572	2.05373e-11
Tbc1d16_ENSMUSG00000039976	1.29161e-15	1.77758	0.187	0.036	2.12858e-11
Clec4a3_ENSMUSG00000043832	1.43928e-15	0.905198	0.693	0.379	2.37194e-11
Hck_ENSMUSG00000003283	1.58288e-15	0.790576	0.813	0.565	2.60858e-11
Clec4a1_ENSMUSG00000049037	1.72634e-15	0.820505	0.693	0.393	2.845e-11
Cd81_ENSMUSG00000037706	1.9561e-15	1.08197	0.593	0.318	3.22365e-11
Myo5a_ENSMUSG00000034593	2.00761e-15	1.09494	0.707	0.439	3.30854e-11
Basp1_ENSMUSG00000045763	2.59037e-15	-1.73719	0.287	0.594	4.26892e-11
Sat1_ENSMUSG00000025283	2.80953e-15	0.628134	0.973	0.937	4.63011e-11
Got1_ENSMUSG00000025190	3.44662e-15	-0.945079	0.327	0.664	5.68002e-11
D6Ertd527e_ENSMUSG00000090891	3.60263e-15	2.71329	0.127	0.016	5.93713e-11
Mapk14_ENSMUSG00000053436	3.8753e-15	1.13332	0.8	0.581	6.38649e-11
Adgre1_ENSMUSG00000004730	4.92525e-15	1.11719	0.5	0.235	8.11682e-11
9930111J21Rik2_ENSMUSG00000069892	5.34125e-15	0.817496	0.96	0.886	8.80238e-11
Tmem26_ENSMUSG00000060044	5.43666e-15	1.65804	0.127	0.016	8.95962e-11
Fos_ENSMUSG00000021250	5.68181e-15	1.0796	0.907	0.817	9.36362e-11
Tubb6_ENSMUSG00000001473	5.88115e-15	-1.33099	0.26	0.594	9.69214e-11
Ubac2_ENSMUSG00000041765	6.7703e-15	1.0826	0.667	0.38	1.11575e-10
Rgs2_ENSMUSG00000026360	7.06214e-15	0.820648	0.873	0.709	1.16384e-10
Insig1_ENSMUSG00000045294	7.75319e-15	-1.35812	0.513	0.755	1.27773e-10
Atp1b3_ENSMUSG00000032412	9.05574e-15	-1.09966	0.607	0.817	1.49239e-10
Rtn1_ENSMUSG00000021087	1.47537e-14	1.50874	0.32	0.107	2.43141e-10
Nav1_ENSMUSG00000009418	1.6755e-14	1.17918	0.713	0.451	2.76122e-10
Lmo4_ENSMUSG00000028266	1.73347e-14	1.18961	0.667	0.416	2.85675e-10
Lingo4_ENSMUSG00000044505	1.7725e-14	0.404964	0.233	0.059	2.92107e-10
Fcgr1_ENSMUSG00000015947	1.81334e-14	-2.82318	0.06	0.373	2.98838e-10
Rnh1_ENSMUSG00000038650	2.18917e-14	-1.06795	0.58	0.779	3.60776e-10
Ms4a1_ENSMUSG00000024673	2.27374e-14	0.822874	0.253	0.066	3.74713e-10
Tifab_ENSMUSG00000049625	2.77226e-14	1.14878	0.587	0.319	4.56868e-10
Tubb5_ENSMUSG00000001525	2.88095e-14	0.411497	1	0.922	4.7478e-10
E2f2_ENSMUSG00000018983	3.16317e-14	1.19352	0.287	0.086	5.2129e-10
Cyp27a1_ENSMUSG00000026170	3.55547e-14	1.12613	0.54	0.283	5.85941e-10
Gapdh_ENSMUSG00000057666	3.83744e-14	-0.751898	0.927	0.954	6.3241e-10
9930111J21Rik1_ENSMUSG00000069893	3.8584e-14	1.42232	0.64	0.393	6.35865e-10
H2-Oa_ENSMUSG00000024334	5.03628e-14	1.36883	0.567	0.314	8.29979e-10
Prkcd_ENSMUSG00000021948	6.68474e-14	0.80896	0.9	0.815	1.10164e-09
Wdfy2_ENSMUSG00000014547	6.9959e-14	1.20476	0.24	0.064	1.15292e-09
Ifi211_ENSMUSG00000026536	7.06868e-14	-1.53995	0.16	0.487	1.16492e-09
Cox17_ENSMUSG00000046516	1.20334e-13	-1.01263	0.993	0.988	1.98311e-09
Cd22_ENSMUSG00000030577	1.20699e-13	1.99468	0.633	0.363	1.98913e-09
Txn1_ENSMUSG00000028367	1.22625e-13	-0.995956	0.72	0.829	2.02086e-09
Id2_ENSMUSG00000020644	1.28447e-13	-1.64699	0.647	0.771	2.11681e-09
Plin2_ENSMUSG00000028494	1.32201e-13	-1.29965	0.473	0.756	2.17866e-09
Ctage5_ENSMUSG00000021000	1.35202e-13	0.82086	0.88	0.74	2.22813e-09
Rps27l_ENSMUSG00000036781	1.45585e-13	-1.17991	0.7	0.825	2.39925e-09
Pgk1_ENSMUSG00000062070	1.68043e-13	-1.08451	0.613	0.827	2.76934e-09
Sirpb1b_ENSMUSG00000095028	1.74412e-13	0.951229	0.487	0.219	2.87432e-09
Stard9_ENSMUSG00000033705	1.99713e-13	1.43786	0.38	0.148	3.29127e-09
Lyz1_ENSMUSG00000069515	2.05824e-13	2.69625	0.5	0.238	3.39198e-09
H2-Eb2_ENSMUSG00000067341	2.23053e-13	1.32242	0.42	0.175	3.67592e-09
Hps3_ENSMUSG00000027615	2.52426e-13	1.23936	0.5	0.25	4.15997e-09
Psme2_ENSMUSG00000079197	2.57105e-13	-0.902276	0.853	0.928	4.23709e-09
Ramp1_ENSMUSG00000034353	2.57426e-13	0.681262	0.593	0.3	4.24237e-09
Dpp4_ENSMUSG00000035000	3.52463e-13	0.693574	0.773	0.523	5.80859e-09
Usmg5_ENSMUSG00000071528	3.66245e-13	-0.83817	0.693	0.835	6.03572e-09
Ccr1_ENSMUSG00000025804	3.81734e-13	-3.74704	0.027	0.309	6.29098e-09
Thbs1_ENSMUSG00000040152	4.1234e-13	-3.71828	0.133	0.425	6.79536e-09
Abcd2_ENSMUSG00000055782	4.22832e-13	1.18518	0.42	0.185	6.96828e-09
Rpl3_ENSMUSG00000060036	4.30886e-13	0.370189	1	0.976	7.101e-09
Adam23_ENSMUSG00000025964	5.18241e-13	1.24909	0.38	0.151	8.54061e-09
Kynu_ENSMUSG00000026866	6.02634e-13	1.14836	0.547	0.288	9.93141e-09
Ypel3_ENSMUSG00000042675	6.74393e-13	0.789584	0.66	0.386	1.1114e-08
Apol7c_ENSMUSG00000044309	8.64888e-13	-1.22473	0.447	0.167	1.42533e-08
S100a4_ENSMUSG00000001020	8.7744e-13	0.476535	0.913	0.644	1.44602e-08
Calhm2_ENSMUSG00000033033	9.16671e-13	1.31982	0.273	0.087	1.51067e-08
Ldha_ENSMUSG00000063229	9.97178e-13	-0.915667	0.88	0.944	1.64335e-08
Chchd2_ENSMUSG00000070493	1.02335e-12	-0.547852	0.867	0.954	1.68649e-08
Chn2_ENSMUSG00000004633	1.14916e-12	1.47759	0.347	0.137	1.89382e-08
Zfp385a_ENSMUSG00000000552	1.19549e-12	0.593361	0.32	0.11	1.97017e-08
Olfr667_ENSMUSG00000056782	1.50065e-12	0.558077	0.627	0.337	2.47307e-08
Bin2_ENSMUSG00000098112	1.59335e-12	0.367214	0.88	0.654	2.62584e-08
Rasgef1b_ENSMUSG00000089809	1.66003e-12	1.22219	0.593	0.339	2.73572e-08
Hfe_ENSMUSG00000006611	1.77027e-12	1.21056	0.713	0.481	2.9174e-08
Dcaf12l2_ENSMUSG00000050926	1.85634e-12	0.495718	0.3	0.104	3.05925e-08
Manf_ENSMUSG00000032575	2.01437e-12	-1.06831	0.407	0.671	3.31969e-08
Fdps_ENSMUSG00000059743	2.04319e-12	-1.47034	0.22	0.519	3.36717e-08
Plxnd1_ENSMUSG00000030123	2.21145e-12	1.46962	0.44	0.21	3.64447e-08
Slamf9_ENSMUSG00000026548	2.55651e-12	-1.16456	0.14	0.447	4.21312e-08
Syt12_ENSMUSG00000049303	2.86873e-12	0.813051	0.653	0.403	4.72766e-08
Man1a_ENSMUSG00000003746	3.13423e-12	0.893514	0.647	0.398	5.16522e-08
Clec4b1_ENSMUSG00000030147	4.46382e-12	1.09121	0.347	0.134	7.35638e-08
Sla_ENSMUSG00000022372	4.71267e-12	0.958075	0.733	0.505	7.76649e-08
Clec4e_ENSMUSG00000030142	4.94488e-12	-2.53912	0.053	0.33	8.14916e-08
Cd300c2_ENSMUSG00000044811	5.3238e-12	0.832629	0.6	0.363	8.77363e-08
Ahnak_ENSMUSG00000069833	5.59063e-12	-1.10662	0.673	0.869	9.21337e-08
Atp6v0e_ENSMUSG00000015575	5.81382e-12	-0.661649	0.827	0.914	9.58118e-08
Gm15448_ENSMUSG00000074419	6.40243e-12	1.30876	0.393	0.169	1.05512e-07
Cep70_ENSMUSG00000056267	6.90978e-12	1.23105	0.273	0.092	1.13873e-07
Tatdn3_ENSMUSG00000026632	7.34836e-12	1.63842	0.16	0.035	1.21101e-07
Nadk_ENSMUSG00000029063	8.22095e-12	0.8338	0.82	0.667	1.35481e-07
Slc16a3_ENSMUSG00000025161	8.22441e-12	-2.02303	0.18	0.464	1.35538e-07
Slc3a2_ENSMUSG00000010095	8.41482e-12	-0.62002	0.807	0.905	1.38676e-07
March1_ENSMUSG00000036469	9.56564e-12	1.21547	0.5	0.274	1.57642e-07
Sub1_ENSMUSG00000022205	1.13751e-11	-0.634399	0.967	0.967	1.87462e-07
Il4ra_ENSMUSG00000030748	1.23539e-11	-0.680522	0.433	0.689	2.03592e-07
Bst2_ENSMUSG00000046718	1.50786e-11	-1.45003	0.44	0.666	2.48496e-07
Gpr34_ENSMUSG00000040229	1.72203e-11	1.71147	0.2	0.055	2.8379e-07
Pld4_ENSMUSG00000052160	1.75147e-11	0.481051	0.927	0.799	2.88642e-07
Gbp2_ENSMUSG00000028270	1.8246e-11	-2.27426	0.22	0.478	3.00694e-07
Siglecg_ENSMUSG00000030468	1.92157e-11	1.05801	0.473	0.233	3.16675e-07
Hvcn1_ENSMUSG00000064267	1.97704e-11	0.823942	0.487	0.234	3.25817e-07
Tfeb_ENSMUSG00000023990	2.02678e-11	1.21372	0.34	0.137	3.34014e-07
Dusp5_ENSMUSG00000034765	2.77246e-11	-0.840338	0.6	0.788	4.56902e-07
Lmna_ENSMUSG00000028063	2.80886e-11	-1.77627	0.16	0.435	4.629e-07
Mycbp2_ENSMUSG00000033004	2.82185e-11	0.768025	0.853	0.653	4.65041e-07
Psme1_ENSMUSG00000022216	3.10002e-11	-0.629446	0.88	0.924	5.10884e-07
Smim5_ENSMUSG00000048442	3.1025e-11	1.01809	0.233	0.07	5.11292e-07
Spp1_ENSMUSG00000029304	3.27607e-11	-2.17332	0.133	0.424	5.39896e-07
Arhgef2_ENSMUSG00000028059	3.35594e-11	0.911944	0.647	0.413	5.53059e-07
Dscam_ENSMUSG00000050272	4.03676e-11	1.18628	0.14	0.029	6.65258e-07
Nlrp9c_ENSMUSG00000040614	4.0647e-11	0.392171	0.153	0.034	6.69863e-07
Socs3_ENSMUSG00000053113	5.23096e-11	-0.625488	0.207	0.514	8.62063e-07
Ppfia4_ENSMUSG00000026458	5.50395e-11	0.97615	0.5	0.273	9.0705e-07
Atp2a2_ENSMUSG00000029467	6.08479e-11	-0.709532	0.34	0.626	1.00277e-06
Cish_ENSMUSG00000032578	6.76776e-11	-1.94611	0.053	0.308	1.11533e-06
Ly6i_ENSMUSG00000022586	6.84034e-11	1.73342	0.467	0.249	1.12729e-06
Pirb_ENSMUSG00000058818	6.86539e-11	0.621372	0.92	0.818	1.13142e-06
Ppp1r14a_ENSMUSG00000037166	7.08696e-11	1.67231	0.207	0.062	1.16793e-06
Vps13c_ENSMUSG00000035284	7.15175e-11	1.09226	0.34	0.134	1.17861e-06
Nfil3_ENSMUSG00000056749	7.51051e-11	-0.880814	0.313	0.59	1.23773e-06
Rasa4_ENSMUSG00000004952	7.96776e-11	0.764676	0.713	0.471	1.31309e-06
Tbc1d9_ENSMUSG00000031709	8.29637e-11	1.04953	0.487	0.25	1.36724e-06
Elob_ENSMUSG00000055839	9.68088e-11	-0.572664	0.773	0.882	1.59541e-06
Olfr839-ps1_ENSMUSG00000110519	1.0505e-10	0.568594	0.94	0.79	1.73122e-06
Trim25_ENSMUSG00000000275	1.19845e-10	-0.951465	0.527	0.734	1.97505e-06
Ear2_ENSMUSG00000072596	1.31877e-10	1.39681	0.267	0.099	2.17334e-06
Ak2_ENSMUSG00000028792	1.41962e-10	0.531076	0.84	0.669	2.33954e-06
Hpgd_ENSMUSG00000031613	1.42897e-10	1.4926	0.147	0.033	2.35494e-06
Rilpl2_ENSMUSG00000029401	1.48469e-10	-1.00615	0.48	0.702	2.44677e-06
Slamf8_ENSMUSG00000053318	1.61745e-10	0.668849	0.62	0.383	2.66556e-06
Unc93b1_ENSMUSG00000036908	1.63432e-10	0.526538	0.927	0.808	2.69336e-06
Mmp12_ENSMUSG00000049723	1.98739e-10	1.81155	0.26	0.1	3.27523e-06
Usp6nl_ENSMUSG00000039046	1.99301e-10	1.13804	0.433	0.21	3.28449e-06
Fam71a_ENSMUSG00000091017	2.02612e-10	1.71856	0.107	0.018	3.33904e-06
Fn1_ENSMUSG00000026193	2.09049e-10	-2.63867	0.087	0.335	3.44513e-06
Fam49a_ENSMUSG00000020589	2.17133e-10	0.337256	0.867	0.662	3.57835e-06
Rpl4_ENSMUSG00000032399	2.31779e-10	0.358567	0.993	0.985	3.81972e-06
Matk_ENSMUSG00000004933	2.31995e-10	1.10563	0.36	0.161	3.82327e-06
Olfr1307_ENSMUSG00000094747	2.34016e-10	0.353457	0.987	0.92	3.85659e-06
P2ry13_ENSMUSG00000036362	2.34535e-10	1.99488	0.16	0.04	3.86514e-06
Ctsa_ENSMUSG00000017760	2.35152e-10	0.505276	0.953	0.861	3.8753e-06
Zfp663_ENSMUSG00000056824	2.47016e-10	0.431701	0.28	0.1	4.07083e-06
Ggt5_ENSMUSG00000006344	2.50362e-10	2.34553	0.167	0.044	4.12596e-06
Rp2_ENSMUSG00000060090	2.60436e-10	0.991878	0.673	0.47	4.29198e-06
Nxpe4_ENSMUSG00000044229	2.92601e-10	1.71277	0.24	0.083	4.82206e-06
Plscr1_ENSMUSG00000032369	3.10826e-10	-2.0146	0.167	0.426	5.12241e-06
Psmb8_ENSMUSG00000024338	3.20859e-10	-0.598802	0.973	0.961	5.28776e-06
Serf2_ENSMUSG00000074884	3.30984e-10	-0.419569	0.993	0.991	5.45462e-06
S100a11_ENSMUSG00000027907	3.58226e-10	-0.71213	0.813	0.903	5.90356e-06
Adam8_ENSMUSG00000025473	4.11645e-10	-0.859495	0.28	0.551	6.78391e-06
Paox_ENSMUSG00000025464	4.22994e-10	0.959847	0.633	0.406	6.97095e-06
Eloc_ENSMUSG00000079658	4.234e-10	-0.953852	0.427	0.662	6.97764e-06
Rps9_ENSMUSG00000006333	4.53523e-10	0.304947	1	0.994	7.47406e-06
Irf4_ENSMUSG00000021356	4.991e-10	1.1962	0.34	0.146	8.22516e-06
Sec61g_ENSMUSG00000078974	5.0034e-10	-0.698051	0.907	0.936	8.24561e-06
Gpr171_ENSMUSG00000050075	5.08104e-10	-1.18275	0.267	0.506	8.37355e-06
Mfsd7a_ENSMUSG00000029490	5.15054e-10	1.15924	0.133	0.029	8.48809e-06
Olfr1160_ENSMUSG00000075141	5.24542e-10	0.776117	0.573	0.326	8.64445e-06
Bbs9_ENSMUSG00000035919	5.70618e-10	1.37779	0.22	0.072	9.40378e-06
Apbb1ip_ENSMUSG00000026786	6.11368e-10	0.69073	0.627	0.42	1.00753e-05
Gngt2_ENSMUSG00000038811	6.21348e-10	0.724904	0.72	0.553	1.02398e-05
Itga5_ENSMUSG00000000555	6.51311e-10	-1.45222	0.147	0.413	1.07336e-05
Coq8a_ENSMUSG00000026489	6.57714e-10	1.80313	0.407	0.196	1.08391e-05
Ccl7_ENSMUSG00000035373	6.64006e-10	-5.0313	0.013	0.23	1.09428e-05
H2-DMb1_ENSMUSG00000079547	7.65138e-10	0.321428	0.953	0.745	1.26095e-05
Chil3_ENSMUSG00000040809	8.92496e-10	-2.53507	0.073	0.311	1.47083e-05
Slc17a5_ENSMUSG00000049624	9.40761e-10	0.723447	0.74	0.519	1.55037e-05
Celf4_ENSMUSG00000024268	9.91888e-10	1.92486	0.393	0.207	1.63463e-05
H2-Ke6_ENSMUSG00000073422	1.00239e-09	0.807142	0.54	0.308	1.65193e-05
Cybb_ENSMUSG00000015340	1.10508e-09	0.424666	0.873	0.638	1.82116e-05
Fyn_ENSMUSG00000019843	1.14745e-09	-0.51042	0.327	0.592	1.89099e-05
Litaf_ENSMUSG00000022500	1.17586e-09	-0.34212	0.88	0.934	1.93781e-05
Ms4a6b_ENSMUSG00000024677	1.2151e-09	0.646416	0.76	0.58	2.00248e-05
Cbfa2t3_ENSMUSG00000006362	1.22212e-09	0.699179	0.84	0.614	2.01406e-05
Olfr575_ENSMUSG00000066269	1.25555e-09	0.471747	0.34	0.144	2.06915e-05
Tns1_ENSMUSG00000055322	1.35326e-09	1.12601	0.207	0.066	2.23017e-05
Ddhd1_ENSMUSG00000037697	1.38277e-09	1.38828	0.44	0.224	2.2788e-05
Rmnd1_ENSMUSG00000019763	1.42094e-09	0.812548	0.773	0.539	2.34171e-05
Gpc5_ENSMUSG00000022112	1.62826e-09	0.761393	0.2	0.063	2.68338e-05
C5ar1_ENSMUSG00000049130	1.67662e-09	-2.07902	0.067	0.296	2.76307e-05
Fam69a_ENSMUSG00000029270	1.69271e-09	0.992496	0.407	0.209	2.78958e-05
Emp3_ENSMUSG00000040212	1.72115e-09	-0.781775	0.633	0.803	2.83645e-05
Dab2_ENSMUSG00000022150	1.99368e-09	-1.84739	0.08	0.316	3.28559e-05
Tns3_ENSMUSG00000020422	2.03161e-09	0.654406	0.587	0.348	3.34809e-05
Tmsb10_ENSMUSG00000079523	2.06911e-09	-0.447862	0.993	0.991	3.4099e-05
Il16_ENSMUSG00000001741	2.12964e-09	0.630631	0.407	0.202	3.50964e-05
Htr7_ENSMUSG00000024798	2.18466e-09	-1.64894	0.033	0.25	3.60031e-05
Cytip_ENSMUSG00000026832	2.37322e-09	-0.773176	0.86	0.889	3.91106e-05
Tmem189_ENSMUSG00000090213	2.47175e-09	-1.02638	0.28	0.539	4.07344e-05
Olfr270_ENSMUSG00000070983	2.8864e-09	0.95148	0.247	0.093	4.75679e-05
Nfkbib_ENSMUSG00000030595	2.95416e-09	-0.380326	0.493	0.708	4.86846e-05
Cd36_ENSMUSG00000002944	3.03761e-09	-2.68079	0.06	0.281	5.00599e-05
Tmem110_ENSMUSG00000006526	3.13131e-09	1.33706	0.273	0.11	5.1604e-05
Mical1_ENSMUSG00000019823	3.24906e-09	0.788976	0.6	0.39	5.35446e-05
Exoc6_ENSMUSG00000053799	3.26529e-09	1.07521	0.407	0.208	5.3812e-05
Cyth1_ENSMUSG00000017132	3.28419e-09	-0.550749	0.42	0.644	5.41234e-05
Ndufa3_ENSMUSG00000035674	3.2911e-09	-0.678537	0.793	0.862	5.42374e-05
Fam111a_ENSMUSG00000024691	3.73737e-09	0.82355	0.433	0.23	6.15918e-05
Arhgef6_ENSMUSG00000031133	3.85821e-09	0.653443	0.627	0.399	6.35833e-05
Idi1_ENSMUSG00000058258	3.962e-09	-2.33178	0.247	0.466	6.52938e-05
Pira2_ENSMUSG00000089942	4.14557e-09	0.764074	0.64	0.437	6.83191e-05
Tmem131l_ENSMUSG00000033767	4.40059e-09	0.624936	0.64	0.41	7.25218e-05
Gpr18_ENSMUSG00000050350	4.48886e-09	0.696541	0.433	0.226	7.39765e-05
Marveld1_ENSMUSG00000044345	4.55367e-09	1.42795	0.313	0.143	7.50444e-05
Snupn_ENSMUSG00000055334	5.08029e-09	2.11618	0.227	0.08	8.37231e-05
Lyl1_ENSMUSG00000034041	5.36528e-09	1.17407	0.247	0.094	8.84199e-05
Camk2a_ENSMUSG00000024617	5.42804e-09	1.54667	0.4	0.211	8.94541e-05
P2ry10_ENSMUSG00000050921	5.45414e-09	-1.10845	0.467	0.635	8.98842e-05
Ptk2_ENSMUSG00000022607	5.67257e-09	1.71879	0.173	0.053	9.34839e-05
Tppp3_ENSMUSG00000014846	5.95239e-09	-2.50749	0.167	0.376	9.80955e-05
Scn2b_ENSMUSG00000070304	6.13002e-09	1.28121	0.627	0.444	0.000101023
Gsn_ENSMUSG00000026879	6.42165e-09	0.812036	0.733	0.628	0.000105829
Hmga1_ENSMUSG00000046711	6.63804e-09	-0.66569	0.46	0.673	0.000109395
Sgk3_ENSMUSG00000025915	6.73431e-09	0.592693	0.567	0.339	0.000110981
Zbp1_ENSMUSG00000027514	7.32597e-09	-1.04557	0.313	0.56	0.000120732
Olfr552_ENSMUSG00000073973	7.53713e-09	0.388597	0.753	0.549	0.000124212
Mif_ENSMUSG00000033307	7.72968e-09	-0.993322	0.553	0.715	0.000127385
Baz2b_ENSMUSG00000026987	8.42288e-09	0.603946	0.76	0.564	0.000138809
Ank_ENSMUSG00000022265	8.5757e-09	1.16775	0.347	0.166	0.000141327
Egr1_ENSMUSG00000038418	8.88169e-09	1.22235	0.567	0.362	0.00014637
Tpm4_ENSMUSG00000031799	8.95564e-09	-0.625079	0.873	0.919	0.000147589
Il7r_ENSMUSG00000003882	9.30916e-09	-3.01339	0.167	0.388	0.000153415
Washc2_ENSMUSG00000024104	9.63744e-09	1.01115	0.593	0.393	0.000158825
Abca9_ENSMUSG00000041797	9.81455e-09	1.02798	0.187	0.06	0.000161744
Fgf10_ENSMUSG00000021732	1.0035e-08	0.472537	0.253	0.102	0.000165377
Pgam1_ENSMUSG00000011752	1.00865e-08	-0.840581	0.473	0.701	0.000166225
Zeb2_ENSMUSG00000026872	1.04994e-08	0.739413	0.687	0.498	0.00017303
Nedd4_ENSMUSG00000032216	1.09694e-08	0.912268	0.667	0.451	0.000180776
Clec2g_ENSMUSG00000000248	1.2481e-08	1.55038	0.273	0.115	0.000205687
Ramp3_ENSMUSG00000041046	1.26481e-08	-1.64923	0.173	0.404	0.00020844
Dctd_ENSMUSG00000031562	1.31757e-08	0.939794	0.273	0.112	0.000217135
Tuba1c_ENSMUSG00000043091	1.36257e-08	-0.723248	0.52	0.713	0.000224551
H2-M2_ENSMUSG00000016283	1.37069e-08	0.26063	0.42	0.219	0.00022589
Dok2_ENSMUSG00000022102	1.43198e-08	-1.12607	0.18	0.4	0.00023599
Cdkn1a_ENSMUSG00000023067	1.46542e-08	-0.560025	0.733	0.845	0.000241502
Npffr1_ENSMUSG00000020090	1.48196e-08	-0.392246	0.74	0.821	0.000244228
Lcp2_ENSMUSG00000002699	1.51752e-08	0.560001	0.787	0.638	0.000250087
Vdr_ENSMUSG00000022479	1.58868e-08	-1.57389	0.047	0.255	0.000261814
Cnr2_ENSMUSG00000062585	1.61013e-08	1.25124	0.713	0.509	0.00026535
Ppp1r21_ENSMUSG00000034709	1.63422e-08	1.15626	0.313	0.142	0.00026932
Bcl11a_ENSMUSG00000000861	1.69882e-08	0.711048	0.453	0.247	0.000279965
Bcar3_ENSMUSG00000028121	1.74371e-08	0.83562	0.187	0.059	0.000287364
Rnaset2b_ENSMUSG00000094724	2.1819e-08	-0.615005	0.847	0.917	0.000359577
Laptm5_ENSMUSG00000028581	2.21887e-08	0.270715	1	0.99	0.00036567
Zscan26_ENSMUSG00000022228	2.39187e-08	0.517146	0.74	0.58	0.000394181
C3ar1_ENSMUSG00000040552	2.40488e-08	-3.46808	0.06	0.26	0.000396325
M1ap_ENSMUSG00000030041	2.43367e-08	0.711953	0.173	0.053	0.000401068
Cblb_ENSMUSG00000022637	2.44518e-08	-1.15821	0.153	0.387	0.000402966
Pla2g16_ENSMUSG00000060675	2.4956e-08	-2.01395	0.267	0.455	0.000411274
Stat4_ENSMUSG00000062939	2.56569e-08	-1.85162	0.227	0.444	0.000422826
Mfsd7b_ENSMUSG00000066595	2.57518e-08	1.06544	0.36	0.181	0.00042439
Olfr1441_ENSMUSG00000050815	2.65852e-08	0.364407	0.2	0.069	0.000438124
St6gal1_ENSMUSG00000022885	2.80777e-08	1.28165	0.28	0.125	0.000462721
Olfr1378_ENSMUSG00000050343	2.86469e-08	0.80015	0.187	0.063	0.000472101
Cfl1_ENSMUSG00000056201	2.93288e-08	-0.266305	1	0.998	0.000483338
Sh3bp1_ENSMUSG00000022436	2.93513e-08	0.507643	0.66	0.437	0.000483709
Zfp532_ENSMUSG00000042439	3.14391e-08	0.942054	0.193	0.066	0.000518116
Pip4k2a_ENSMUSG00000026737	3.1804e-08	0.6994	0.76	0.631	0.00052413
Cdv3_ENSMUSG00000032803	3.34129e-08	-0.597385	0.993	0.991	0.000550645
Eif5_ENSMUSG00000021282	3.34234e-08	-0.514245	0.867	0.904	0.000550818
Orai2_ENSMUSG00000039747	3.39959e-08	0.340569	0.487	0.267	0.000560252
Abcg1_ENSMUSG00000024030	3.69373e-08	0.292197	0.873	0.706	0.000608726
Nkiras1_ENSMUSG00000021772	3.9459e-08	0.265374	0.753	0.514	0.000650285
Dock8_ENSMUSG00000052085	4.03898e-08	0.671	0.7	0.495	0.000665623
Tulp2_ENSMUSG00000023467	4.0491e-08	0.625337	0.24	0.092	0.000667292
Best1_ENSMUSG00000037418	4.06267e-08	0.85122	0.113	0.026	0.000669528
Xrcc3_ENSMUSG00000021287	4.07004e-08	0.579079	0.413	0.218	0.000670743
Fam129b_ENSMUSG00000026796	4.1185e-08	-0.874457	0.14	0.377	0.000678728
Tbxas1_ENSMUSG00000029925	4.12329e-08	-1.52941	0.067	0.276	0.000679518
Pot1b_ENSMUSG00000024174	4.15146e-08	0.673252	0.673	0.477	0.00068416
Ecm1_ENSMUSG00000028108	4.15242e-08	-3.69335	0.027	0.211	0.000684319
Pcgf5_ENSMUSG00000024805	4.21151e-08	-1.92288	0.213	0.417	0.000694057
Cstb_ENSMUSG00000005054	4.79172e-08	-1.02999	0.687	0.784	0.000789675
Ift140_ENSMUSG00000024169	4.8081e-08	1.20623	0.24	0.096	0.000792375
Hmgcr_ENSMUSG00000021670	4.83967e-08	-0.599273	0.533	0.694	0.000797578
Clec9a_ENSMUSG00000046080	4.96283e-08	-1.42238	0.04	0.238	0.000817874
Gng12_ENSMUSG00000036402	5.13143e-08	-1.17439	0.227	0.451	0.000845659
Fam26f_ENSMUSG00000046031	5.50601e-08	0.804347	0.313	0.147	0.00090739
Tmem39a_ENSMUSG00000002845	5.55869e-08	-1.64583	0.24	0.447	0.000916072
Eif4a2_ENSMUSG00000022884	5.58097e-08	0.644903	0.84	0.726	0.000919743
Rnf130_ENSMUSG00000020376	5.59989e-08	0.636229	0.707	0.514	0.000922861
Olfr1245_ENSMUSG00000111456	5.67232e-08	0.435068	0.373	0.184	0.000934799
Higd1a_ENSMUSG00000038412	5.68497e-08	-1.05122	0.473	0.645	0.000936883
Spire1_ENSMUSG00000024533	5.83566e-08	0.683305	0.22	0.082	0.000961716
Cpne2_ENSMUSG00000034361	6.02775e-08	-1.14108	0.207	0.439	0.000993373
Metrnl_ENSMUSG00000039208	6.6758e-08	-0.86485	0.307	0.521	0.00110017
Hsd17b4_ENSMUSG00000024507	6.71171e-08	0.712463	0.493	0.299	0.00110609
Arhgap9_ENSMUSG00000040345	6.79011e-08	0.808235	0.64	0.49	0.00111901
Primpol_ENSMUSG00000038225	7.031e-08	0.968932	0.22	0.083	0.00115871
Elf1_ENSMUSG00000036461	7.24074e-08	0.40667	0.793	0.62	0.00119327
Rabgef1_ENSMUSG00000025340	7.35914e-08	-1.01706	0.153	0.378	0.00121279
Set_ENSMUSG00000054766	7.40871e-08	0.404688	0.953	0.855	0.00122095
C130026I21Rik_ENSMUSG00000052477	7.44289e-08	-0.950955	0.347	0.56	0.00122659
Apobec1_ENSMUSG00000040613	7.4614e-08	0.561175	0.66	0.455	0.00122964
Larp1b_ENSMUSG00000025762	7.55499e-08	0.388061	0.533	0.321	0.00124506
H2-Ob_ENSMUSG00000041538	7.88968e-08	0.970684	0.587	0.369	0.00130022
Itch_ENSMUSG00000027598	8.04632e-08	0.813937	0.553	0.354	0.00132603
Mink1_ENSMUSG00000020827	8.09381e-08	0.733593	0.533	0.327	0.00133386
Rnd3_ENSMUSG00000017144	8.69596e-08	0.757062	0.6	0.379	0.00143309
Tapbp_ENSMUSG00000024308	8.82984e-08	-0.525346	0.96	0.937	0.00145516
Tmbim1_ENSMUSG00000006301	8.86933e-08	-0.827426	0.993	0.988	0.00146167
Prdx5_ENSMUSG00000024953	9.24311e-08	-0.667799	0.707	0.858	0.00152327
Cpsf3_ENSMUSG00000054309	9.44728e-08	0.763864	0.56	0.355	0.00155691
Cd300a_ENSMUSG00000034652	9.46728e-08	0.68285	0.92	0.831	0.00156021
Espl1_ENSMUSG00000058290	9.74751e-08	0.964932	0.16	0.05	0.00160639
Cox6a1_ENSMUSG00000041697	9.89483e-08	-0.500684	0.813	0.879	0.00163067
Zbtb6_ENSMUSG00000066798	1.02535e-07	0.43649	0.5	0.321	0.00168977
Irf1_ENSMUSG00000018899	1.05456e-07	-0.878056	0.713	0.797	0.00173792
Pla2g4a_ENSMUSG00000056220	1.06276e-07	1.04802	0.247	0.103	0.00175142
Cox7a2_ENSMUSG00000032330	1.09087e-07	-0.607274	0.687	0.823	0.00179775
Nod1_ENSMUSG00000038058	1.31151e-07	0.7423	0.333	0.17	0.00216137
Bex6_ENSMUSG00000075269	1.32277e-07	1.37079	0.233	0.098	0.00217993
Olfr71_ENSMUSG00000046450	1.36997e-07	0.804649	0.68	0.522	0.00225772
Myo9b_ENSMUSG00000004677	1.43261e-07	0.857436	0.627	0.432	0.00236094
Anpep_ENSMUSG00000039062	1.44335e-07	0.84023	0.407	0.223	0.00237863
Arl11_ENSMUSG00000043157	1.52709e-07	1.06347	0.167	0.055	0.00251664
Rab11a_ENSMUSG00000004771	1.53031e-07	-0.748663	0.54	0.706	0.00252196
Nr4a2_ENSMUSG00000026826	1.58541e-07	-0.592541	0.613	0.755	0.00261275
Mxi1_ENSMUSG00000025025	1.68556e-07	-1.41128	0.187	0.393	0.00277781
Gxylt2_ENSMUSG00000030074	1.74503e-07	0.607376	0.747	0.551	0.00287581
Ncor2_ENSMUSG00000029478	1.8364e-07	0.56083	0.427	0.232	0.00302639
Cox7c_ENSMUSG00000017778	1.85192e-07	-0.564908	0.88	0.907	0.00305196
Man2b1_ENSMUSG00000005142	1.87267e-07	0.738935	0.773	0.635	0.00308615
Coro1b_ENSMUSG00000024835	1.87488e-07	0.545872	0.893	0.813	0.0030898
Leprot_ENSMUSG00000035212	1.88047e-07	0.758202	0.6	0.43	0.00309901
Rab38_ENSMUSG00000030559	1.90915e-07	1.36615	0.107	0.026	0.00314629
Fam81a_ENSMUSG00000032224	1.92335e-07	0.68659	0.74	0.607	0.00316968
Havcr2_ENSMUSG00000020399	1.94268e-07	0.805521	0.627	0.443	0.00320153
Kmt2c_ENSMUSG00000038056	1.96061e-07	0.761943	0.7	0.491	0.00323108
Klrk1_ENSMUSG00000030149	2.01314e-07	-0.727826	0.36	0.577	0.00331766
Dhx40_ENSMUSG00000018425	2.13218e-07	0.64821	0.767	0.558	0.00351383
B3gnt5_ENSMUSG00000022686	2.13294e-07	-2.08623	0.127	0.309	0.00351509
Olfr639_ENSMUSG00000066263	2.18576e-07	0.458977	0.947	0.816	0.00360214
Rere_ENSMUSG00000039852	2.20472e-07	0.871889	0.447	0.255	0.00363338
Cr2_ENSMUSG00000026616	2.21702e-07	1.38885	0.24	0.097	0.00365365
Pgap1_ENSMUSG00000073678	2.30775e-07	1.00904	0.207	0.081	0.00380317
Olfr2_ENSMUSG00000070417	2.39289e-07	0.322222	0.38	0.2	0.00394349
Lyz2_ENSMUSG00000069516	2.39388e-07	0.855754	0.913	0.862	0.00394511
Psma2_ENSMUSG00000015671	2.40948e-07	-0.594375	0.9	0.91	0.00397083
Eif1a_ENSMUSG00000057561	2.44052e-07	-0.787977	0.373	0.573	0.00402197
Irak4_ENSMUSG00000059883	2.45245e-07	0.797905	0.587	0.397	0.00404164
Chd7_ENSMUSG00000041235	2.45695e-07	-0.57539	0.393	0.588	0.00404905
Bcat2_ENSMUSG00000030826	2.60796e-07	0.697727	0.52	0.328	0.00429793
Ppp1r15a_ENSMUSG00000040435	2.62835e-07	0.586698	0.967	0.903	0.00433152
Myl12a_ENSMUSG00000024048	2.63224e-07	-0.466473	0.873	0.925	0.00433793
Fosb_ENSMUSG00000003545	2.64471e-07	0.879427	0.567	0.406	0.00435848
Rap1a_ENSMUSG00000068798	2.66724e-07	0.302984	0.853	0.684	0.00439561
St8sia1_ENSMUSG00000030283	2.8083e-07	1.31023	0.593	0.398	0.00462807
Slc12a6_ENSMUSG00000027130	2.81579e-07	0.294014	0.527	0.325	0.00464042
Elmsan1_ENSMUSG00000042507	2.8225e-07	0.676792	0.453	0.269	0.00465148
Eif4b_ENSMUSG00000058655	2.82953e-07	0.791896	0.673	0.506	0.00466307
Pid1_ENSMUSG00000045658	2.9552e-07	0.499133	0.713	0.566	0.00487017
Mrap2_ENSMUSG00000042761	2.97636e-07	0.431671	0.387	0.203	0.00490505
Sqstm1_ENSMUSG00000015837	3.01947e-07	-0.424435	0.9	0.954	0.00497609
Slpi_ENSMUSG00000017002	3.02151e-07	-2.38815	0.027	0.197	0.00497945
Csf3r_ENSMUSG00000028859	3.04045e-07	0.739445	0.6	0.408	0.00501065
Il6st_ENSMUSG00000021756	3.07393e-07	0.882249	0.613	0.418	0.00506583
Ipo7_ENSMUSG00000066232	3.10311e-07	0.786454	0.487	0.289	0.00511392
Daglb_ENSMUSG00000039206	3.19518e-07	1.28395	0.327	0.175	0.00526565
Tgtp1_ENSMUSG00000078922	3.20376e-07	-1.49308	0.147	0.341	0.0052798
Cxcl2_ENSMUSG00000058427	3.23312e-07	-2.32316	0.08	0.269	0.00532819
Slc43a2_ENSMUSG00000038178	3.25485e-07	0.696527	0.533	0.346	0.00536399
Plekha1_ENSMUSG00000040268	3.33033e-07	0.896655	0.553	0.389	0.00548839
P2rx4_ENSMUSG00000029470	3.39775e-07	0.794593	0.673	0.505	0.0055995
Plekhm3_ENSMUSG00000051344	3.51632e-07	0.354747	0.76	0.619	0.00579489
Trps1_ENSMUSG00000038679	3.56518e-07	0.588755	0.633	0.43	0.00587542
Zkscan2_ENSMUSG00000030757	3.69796e-07	0.577029	0.373	0.212	0.00609424
Evi2b_ENSMUSG00000093938	3.71207e-07	0.757864	0.747	0.61	0.0061175
Fut4_ENSMUSG00000049307	3.96137e-07	0.929444	0.267	0.122	0.00652834
Gcsam_ENSMUSG00000022659	4.00197e-07	-3.33709	0.02	0.181	0.00659525
Pola1_ENSMUSG00000006678	4.02593e-07	0.990496	0.233	0.097	0.00663473
Ctsh_ENSMUSG00000032359	4.12569e-07	0.276133	0.987	0.882	0.00679914
Serpinb9_ENSMUSG00000045827	4.14195e-07	-3.35061	0.6	0.655	0.00682594
Ighm_ENSMUSG00000076617	4.1741e-07	0.29709	0.867	0.703	0.00687891
Itgae_ENSMUSG00000005947	4.36902e-07	-2.53267	0.06	0.238	0.00720015
Ak9_ENSMUSG00000091415	4.44075e-07	0.559559	0.5	0.332	0.00731836
Astn2_ENSMUSG00000028373	4.50597e-07	0.415658	0.527	0.32	0.00742583
Ccl2_ENSMUSG00000035385	4.57735e-07	-1.77279	0.113	0.322	0.00754348
Supt16_ENSMUSG00000035726	4.60895e-07	0.890655	0.48	0.296	0.00759555
Gpd2_ENSMUSG00000026827	4.63801e-07	-0.865017	0.273	0.491	0.00764344
Fbxo4_ENSMUSG00000022184	4.68242e-07	-1.53351	0.047	0.226	0.00771662
Bicra_ENSMUSG00000070808	4.93036e-07	1.12207	0.28	0.132	0.00812524
Itgb1_ENSMUSG00000025809	4.96535e-07	-0.607453	0.72	0.838	0.0081829
Olfr734_ENSMUSG00000045306	5.34623e-07	0.367665	0.48	0.289	0.00881059
Dhx57_ENSMUSG00000035051	5.65664e-07	1.28458	0.287	0.139	0.00932214
Gpr141_ENSMUSG00000053101	5.9757e-07	0.954526	0.387	0.209	0.00984795
Npc2_ENSMUSG00000021242	6.13099e-07	-0.423795	0.9	0.94	0.0101039
Rpl38_ENSMUSG00000057322	6.65987e-07	-0.570048	0.973	0.975	0.0109755
Tnni3_ENSMUSG00000035458	6.72221e-07	0.651209	0.113	0.03	0.0110782
Iah1_ENSMUSG00000062054	6.84923e-07	0.738405	0.453	0.282	0.0112875
Ddi2_ENSMUSG00000078515	6.95668e-07	0.853881	0.687	0.519	0.0114646
Rasgrp1_ENSMUSG00000027347	7.00141e-07	0.878025	0.547	0.372	0.0115383
Ldhd_ENSMUSG00000031958	7.06796e-07	0.511428	0.467	0.28	0.011648
Uap1l1_ENSMUSG00000026956	7.27884e-07	0.981364	0.433	0.27	0.0119955
Pik3cd_ENSMUSG00000039936	7.69e-07	0.63048	0.713	0.536	0.0126731
Zfp710_ENSMUSG00000048897	7.80276e-07	0.705163	0.647	0.46	0.012859
Igtp_ENSMUSG00000078853	7.82074e-07	-1.32205	0.193	0.395	0.0128886
Hes1_ENSMUSG00000022528	7.94364e-07	1.32237	0.253	0.114	0.0130911
Cox7b_ENSMUSG00000031231	8.24121e-07	-0.707569	0.687	0.787	0.0135815
Haus5_ENSMUSG00000078762	8.27032e-07	1.73305	0.24	0.108	0.0136295
Gna13_ENSMUSG00000020611	8.27702e-07	-0.852086	0.513	0.661	0.0136405
Pmaip1_ENSMUSG00000024521	8.41857e-07	0.635373	0.847	0.704	0.0138738
Ccdc144b_ENSMUSG00000047696	8.43756e-07	0.393173	0.567	0.353	0.0139051
Prkdc_ENSMUSG00000022672	8.6044e-07	0.881663	0.26	0.119	0.0141801
Akr7a5_ENSMUSG00000028743	8.75833e-07	1.18352	0.373	0.211	0.0144337
Slc25a40_ENSMUSG00000054099	8.77717e-07	0.562382	0.12	0.034	0.0144648
Ywhaz_ENSMUSG00000022285	8.83421e-07	-0.387261	0.96	0.991	0.0145588
Kcnip3_ENSMUSG00000079056	8.92144e-07	0.990465	0.327	0.166	0.0147025
Ctss_ENSMUSG00000038642	8.9922e-07	0.333629	0.993	0.942	0.0148192
Spic_ENSMUSG00000004359	9.20629e-07	1.7837	0.487	0.328	0.015172
F13a1_ENSMUSG00000039109	9.57522e-07	-2.34719	0.12	0.307	0.01578
Rnaset2a_ENSMUSG00000095687	1.00153e-06	-0.874165	0.673	0.754	0.0165053
Plp2_ENSMUSG00000031146	1.01631e-06	-1.26498	0.327	0.497	0.0167489
Eif2ak4_ENSMUSG00000005102	1.01996e-06	1.17271	0.253	0.118	0.0168089
Pnpla7_ENSMUSG00000036833	1.02349e-06	0.992622	0.373	0.207	0.0168671
Smo_ENSMUSG00000001761	1.04955e-06	0.890123	0.12	0.035	0.0172966
Dock1_ENSMUSG00000058325	1.06413e-06	1.30696	0.253	0.114	0.0175368
1810037I17Rik_ENSMUSG00000054091	1.07757e-06	-0.676321	0.513	0.696	0.0177584
Vcan_ENSMUSG00000021614	1.07861e-06	-2.67762	0.013	0.162	0.0177755
Adam22_ENSMUSG00000040537	1.09197e-06	0.422148	0.68	0.502	0.0179956
Ddx55_ENSMUSG00000029389	1.09969e-06	0.701891	0.613	0.425	0.0181228
Sp140_ENSMUSG00000070031	1.09998e-06	-0.540696	0.547	0.729	0.0181277
Dusp7_ENSMUSG00000053716	1.12131e-06	1.22584	0.153	0.053	0.0184791
Samd4b_ENSMUSG00000109336	1.13027e-06	-1.88484	0.087	0.259	0.0186268
Ewsr1_ENSMUSG00000009079	1.13789e-06	0.440916	0.907	0.797	0.0187525
Ppcdc_ENSMUSG00000063849	1.1393e-06	0.458817	0.827	0.67	0.0187757
Traf1_ENSMUSG00000026875	1.17551e-06	0.620031	0.867	0.733	0.0193724
Sbds_ENSMUSG00000025337	1.20275e-06	-0.582581	0.413	0.572	0.0198213
Pex6_ENSMUSG00000002763	1.20425e-06	1.19984	0.22	0.094	0.019846
Gvin1_ENSMUSG00000045868	1.22674e-06	0.297932	0.907	0.783	0.0202167
Ifitm2_ENSMUSG00000060591	1.24359e-06	-0.947855	0.827	0.76	0.0204943
Tmem8b_ENSMUSG00000078716	1.28322e-06	0.429982	0.447	0.26	0.0211475
Zmiz2_ENSMUSG00000041164	1.28521e-06	0.585279	0.707	0.496	0.0211802
Serpinb6b_ENSMUSG00000042842	1.28585e-06	-3.7095	0.3	0.43	0.0211909
Ccpg1_ENSMUSG00000034563	1.32484e-06	0.629316	0.44	0.264	0.0218334
Napsa_ENSMUSG00000002204	1.32591e-06	0.44239	0.867	0.801	0.0218511
Dll3_ENSMUSG00000003436	1.3263e-06	0.252594	0.367	0.199	0.0218575
Vps37b_ENSMUSG00000066278	1.34099e-06	-0.945696	0.787	0.857	0.0220996
Hyou1_ENSMUSG00000032115	1.35343e-06	-0.870763	0.367	0.532	0.0223044
Pafah1b3_ENSMUSG00000005447	1.36615e-06	-0.912296	0.527	0.63	0.0225142
Abtb2_ENSMUSG00000032724	1.39746e-06	-2.00479	0.1	0.274	0.0230301
Adora2a_ENSMUSG00000020178	1.40206e-06	-1.08095	0.147	0.339	0.0231059
Tctex1d2_ENSMUSG00000014075	1.42081e-06	0.590727	0.373	0.203	0.0234149
H2-Q7_ENSMUSG00000060550	1.43742e-06	-0.861776	0.88	0.902	0.0236887
Clec4g_ENSMUSG00000074491	1.47027e-06	1.16963	0.107	0.029	0.0242301
Hip1_ENSMUSG00000039959	1.49609e-06	-1.55835	0.06	0.23	0.0246555
Mbnl1_ENSMUSG00000027763	1.50527e-06	0.295587	0.96	0.951	0.0248069
Cxcl10_ENSMUSG00000034855	1.54216e-06	-1.49523	0.133	0.33	0.0254148
C87436_ENSMUSG00000046679	1.60151e-06	0.761544	0.46	0.275	0.0263929
Oasl1_ENSMUSG00000041827	1.70456e-06	-1.94358	0.087	0.257	0.0280912
Glipr1_ENSMUSG00000056888	1.71597e-06	0.434212	0.66	0.492	0.0282792
Rhob_ENSMUSG00000054364	1.75506e-06	0.429816	0.473	0.298	0.0289234
Selenow_ENSMUSG00000041571	1.77278e-06	-0.419121	0.82	0.886	0.0292154
Antxr2_ENSMUSG00000029338	1.77852e-06	-0.91013	0.507	0.641	0.0293099
Tcof1_ENSMUSG00000024613	1.79644e-06	0.947951	0.593	0.444	0.0296053
Sem1_ENSMUSG00000042541	1.84732e-06	-0.47095	0.88	0.909	0.0304438
Nek6_ENSMUSG00000026749	1.85437e-06	-2.54377	0.36	0.483	0.0305599
Olfr63_ENSMUSG00000054666	1.86154e-06	0.283187	0.927	0.825	0.0306782
Ung_ENSMUSG00000029591	1.90166e-06	0.413708	0.28	0.131	0.0313393
Ube2d3_ENSMUSG00000078578	1.99897e-06	-0.45509	0.913	0.937	0.0329431
Gpr68_ENSMUSG00000047415	2.01174e-06	0.730916	0.593	0.416	0.0331535
Acsl4_ENSMUSG00000031278	2.05443e-06	-0.587527	0.347	0.553	0.033857
Galnt15_ENSMUSG00000021903	2.0628e-06	0.636542	0.4	0.238	0.0339949
Acvrl1_ENSMUSG00000000530	2.08824e-06	-1.00562	0.113	0.301	0.0344142
Tmpo_ENSMUSG00000019961	2.12279e-06	0.719208	0.633	0.458	0.0349835
Arg1_ENSMUSG00000019987	2.15003e-06	-4.76849	0.013	0.155	0.0354326
Bcl2l14_ENSMUSG00000030200	2.17862e-06	-1.11884	0.06	0.229	0.0359036
Traf2_ENSMUSG00000026942	2.27674e-06	0.741826	0.527	0.34	0.0375207
Spi1_ENSMUSG00000002111	2.32061e-06	0.278447	0.933	0.82	0.0382437
Anxa1_ENSMUSG00000024659	2.32083e-06	-1.12741	0.407	0.572	0.0382473
Hoxc9_ENSMUSG00000036139	2.36004e-06	0.674885	0.507	0.332	0.0388934
Abhd15_ENSMUSG00000000686	2.37603e-06	1.29117	0.18	0.071	0.0391569
Lat_ENSMUSG00000030742	2.40475e-06	-2.79138	0.04	0.196	0.0396303
Hrk_ENSMUSG00000046607	2.53907e-06	0.331468	0.213	0.091	0.0418439
Pde4dip_ENSMUSG00000038170	2.57517e-06	0.857469	0.34	0.187	0.0424388
Slc10a2_ENSMUSG00000023073	2.63231e-06	0.306384	0.52	0.34	0.0433805
Ubtd1_ENSMUSG00000025171	2.63288e-06	-1.11698	0.12	0.303	0.0433899
Tesk2_ENSMUSG00000033985	2.69272e-06	0.649749	0.14	0.046	0.044376
Batf3_ENSMUSG00000026630	2.73657e-06	0.309574	0.513	0.308	0.0450986
Olfr1195_ENSMUSG00000075121	2.76547e-06	0.772156	0.513	0.355	0.045575
Il17ra_ENSMUSG00000002897	2.80599e-06	0.336416	0.7	0.545	0.0462427
Clec4d_ENSMUSG00000030144	2.80896e-06	-2.65497	0.04	0.193	0.0462917
Was_ENSMUSG00000031165	2.86999e-06	0.497549	0.687	0.526	0.0472974
Tnip3_ENSMUSG00000044162	2.88778e-06	-1.34954	0.133	0.311	0.0475907
4931406B18Rik_ENSMUSG00000013353	2.89923e-06	0.360379	0.4	0.236	0.0477792
Samd9l_ENSMUSG00000047735	2.90539e-06	0.469179	0.593	0.42	0.0478808
Herc1_ENSMUSG00000038664	2.94212e-06	0.919419	0.527	0.362	0.0484862
Dguok_ENSMUSG00000014554	2.9577e-06	0.789271	0.393	0.231	0.0487428
Slc29a1_ENSMUSG00000023942	2.9596e-06	1.16603	0.353	0.206	0.0487742
Atp1a1_ENSMUSG00000033161	2.9977e-06	-0.398094	0.587	0.723	0.0494021
Gsto1_ENSMUSG00000025068	3.01717e-06	0.464566	0.607	0.437	0.049723
AA467197_ENSMUSG00000033213	3.02616e-06	-3.5378	0.04	0.188	0.0498711
Gm10053_ENSMUSG00000058927	3.07378e-06	-0.691372	0.773	0.817	0.0506559
Sec61a1_ENSMUSG00000030082	3.12404e-06	-0.576336	0.72	0.86	0.0514842
Clec4a2_ENSMUSG00000030148	3.14267e-06	0.398553	0.613	0.45	0.0517913
Hmgn2_ENSMUSG00000003038	3.19364e-06	0.561141	0.747	0.624	0.0526312
Flrt3_ENSMUSG00000051379	3.27247e-06	-1.68525	0.087	0.255	0.0539302
Pdlim7_ENSMUSG00000021493	3.33359e-06	-1.96814	0.053	0.21	0.0549375
Olfr365_ENSMUSG00000059429	3.34962e-06	0.541754	0.667	0.495	0.0552018
Bcl2l11_ENSMUSG00000027381	3.5346e-06	-0.465646	0.507	0.672	0.0582502
Acadsb_ENSMUSG00000030861	3.56524e-06	0.570833	0.687	0.509	0.0587552
Glipr2_ENSMUSG00000028480	3.57403e-06	-1.72007	0.42	0.556	0.0589
Mef2c_ENSMUSG00000005583	3.64641e-06	0.570657	0.513	0.312	0.0600928
Vav2_ENSMUSG00000009621	3.69567e-06	0.919328	0.32	0.174	0.0609046
Chrna3_ENSMUSG00000032303	3.7226e-06	0.422764	0.307	0.157	0.0613484
Mdp1_ENSMUSG00000002329	3.72275e-06	0.920759	0.573	0.426	0.0613509
Pdlim1_ENSMUSG00000055044	3.73889e-06	-1.3636	0.12	0.296	0.061617
Chd6_ENSMUSG00000057133	3.92129e-06	0.718988	0.42	0.243	0.0646229
Fnbp1l_ENSMUSG00000039735	3.9412e-06	-1.5881	0.047	0.202	0.064951
Cystm1_ENSMUSG00000046727	3.96409e-06	-1.77223	0.027	0.172	0.0653283
Qpct_ENSMUSG00000024084	3.9943e-06	-1.46946	0.047	0.202	0.0658261
Ly9_ENSMUSG00000004707	3.9967e-06	0.436207	0.44	0.267	0.0658656
Nsd1_ENSMUSG00000021488	4.00652e-06	0.389442	0.673	0.488	0.0660274
Olfr859_ENSMUSG00000095448	4.0303e-06	0.270346	0.427	0.257	0.0664194
Rhpn2_ENSMUSG00000030494	4.03373e-06	0.274428	0.267	0.129	0.0664758
Olig3_ENSMUSG00000045591	4.16937e-06	0.340457	0.227	0.099	0.0687112
Gm10645_ENSMUSG00000074228	4.18053e-06	1.36437	0.24	0.111	0.0688951
Olfr374_ENSMUSG00000046881	4.22172e-06	0.381887	0.84	0.728	0.0695739
Ccl6_ENSMUSG00000018927	4.26097e-06	-1.47575	0.353	0.532	0.0702209
Fut7_ENSMUSG00000036587	4.29498e-06	1.64411	0.113	0.035	0.0707813
Ptp4a2_ENSMUSG00000028788	4.3571e-06	0.298811	0.987	0.965	0.071805
Zfp652_ENSMUSG00000075595	4.3652e-06	0.821159	0.347	0.198	0.0719385
Acp5_ENSMUSG00000001348	4.38946e-06	1.17184	0.36	0.216	0.0723383
Fes_ENSMUSG00000053158	4.39291e-06	0.483668	0.647	0.519	0.0723952
9330159F19Rik_ENSMUSG00000004360	4.46739e-06	0.495987	0.533	0.362	0.0736226
Olfr981_ENSMUSG00000046678	4.52582e-06	0.381487	0.487	0.308	0.0745855
Dna2_ENSMUSG00000036875	4.70724e-06	1.16418	0.347	0.203	0.0775753
Lrrc59_ENSMUSG00000020869	4.72864e-06	-0.539109	0.52	0.684	0.077928
Ets2_ENSMUSG00000022895	4.75612e-06	-1.26146	0.193	0.378	0.0783808
Pdlim2_ENSMUSG00000022090	4.87527e-06	1.12597	0.253	0.127	0.0803444
Ppp2ca_ENSMUSG00000020349	4.94564e-06	-0.403254	0.84	0.91	0.0815041
Cbx3_ENSMUSG00000029836	4.94783e-06	0.419914	0.967	0.957	0.0815402
Lilra6_ENSMUSG00000030427	4.99687e-06	-0.27674	0.513	0.321	0.0823484
Ctbs_ENSMUSG00000028189	5.09359e-06	1.16999	0.16	0.061	0.0839424
Cd101_ENSMUSG00000086564	5.14141e-06	0.625388	0.107	0.031	0.0847304
Slfn4_ENSMUSG00000000204	5.14392e-06	-3.37977	0.133	0.309	0.0847719
Ddx39b_ENSMUSG00000019432	5.20843e-06	0.675753	0.667	0.522	0.0858349
Slco3a1_ENSMUSG00000025790	5.22066e-06	-1.17039	0.08	0.244	0.0860366
Sash3_ENSMUSG00000031101	5.23919e-06	0.701812	0.547	0.378	0.0863418
Lgals3_ENSMUSG00000050335	5.25425e-06	-0.934801	0.833	0.83	0.08659
Eml3_ENSMUSG00000071647	5.40115e-06	0.935729	0.347	0.196	0.0890109
Smdt1_ENSMUSG00000022452	5.43251e-06	-0.474525	0.733	0.812	0.0895278
Cd24a_ENSMUSG00000047139	5.45472e-06	-1.12314	0.22	0.38	0.0898938
Fgd2_ENSMUSG00000024013	5.45765e-06	0.400645	0.693	0.502	0.089942
Isoc1_ENSMUSG00000024601	5.50537e-06	0.855836	0.62	0.488	0.0907285
Rab1a_ENSMUSG00000020149	5.58943e-06	-0.753294	0.753	0.802	0.0921137
Asph_ENSMUSG00000028207	5.62009e-06	-0.375156	0.207	0.417	0.0926191
Ms4a4a_ENSMUSG00000101389	5.62436e-06	-1.09779	0.167	0.354	0.0926895
Nectin1_ENSMUSG00000032012	5.65475e-06	1.05347	0.28	0.141	0.0931903
Tlr3_ENSMUSG00000031639	5.6665e-06	-1.70003	0.047	0.198	0.093384
Triobp_ENSMUSG00000033088	5.70228e-06	-0.818484	0.253	0.443	0.0939735
Olfr715b_ENSMUSG00000062987	5.79802e-06	0.264149	0.4	0.239	0.0955513
Gabpb2_ENSMUSG00000038766	5.79981e-06	0.705941	0.453	0.272	0.0955808
Gm10282_ENSMUSG00000070713	5.82541e-06	0.353909	0.487	0.296	0.0960028
Ffar4_ENSMUSG00000054200	5.88491e-06	0.991185	0.227	0.105	0.0969833
Arrdc2_ENSMUSG00000002910	5.90114e-06	0.887835	0.227	0.106	0.0972508
Uvrag_ENSMUSG00000035354	5.93023e-06	0.522371	0.8	0.671	0.0977302
Nrg1_ENSMUSG00000062991	5.99842e-06	-3.46465	0.007	0.134	0.0988539
Evi2a_ENSMUSG00000078771	6.0386e-06	0.420967	0.76	0.603	0.0995161

## Sheet: cDC1 T
gene	p_val	avg_logFC	pct.1	pct.2	p_val_adj
Gpr33_ENSMUSG00000035148	2.63366e-80	3.03563	0.562	0.052	4.34028e-76
Gcsam_ENSMUSG00000022659	1.3317e-78	2.24493	0.723	0.109	2.19464e-74
Cd24a_ENSMUSG00000047139	2.42572e-78	2.18644	0.969	0.304	3.99758e-74
Itgae_ENSMUSG00000005947	1.05427e-76	3.55013	0.777	0.164	1.73744e-72
Clec9a_ENSMUSG00000046080	8.32744e-75	1.67798	0.838	0.156	1.37236e-70
Gatm_ENSMUSG00000027199	5.18157e-71	1.8082	0.915	0.224	8.53923e-67
Wdfy4_ENSMUSG00000051506	2.31223e-64	1.71594	0.992	0.445	3.81056e-60
Sept3_ENSMUSG00000022456	1.69641e-63	2.33574	0.877	0.288	2.79568e-59
Cst3_ENSMUSG00000027447	3.35121e-63	1.73968	1	0.977	5.52279e-59
Lrrc1_ENSMUSG00000032352	1.9069e-57	1.79699	0.392	0.032	3.14257e-53
Ckb_ENSMUSG00000001270	6.32272e-56	1.82344	0.977	0.518	1.04198e-51
Lrrk2_ENSMUSG00000036273	1.1962e-55	1.58408	0.777	0.187	1.97134e-51
Dbn1_ENSMUSG00000034675	1.03793e-54	1.47204	0.592	0.098	1.7105e-50
Hepacam2_ENSMUSG00000044156	3.52419e-54	1.94395	0.508	0.069	5.80787e-50
Naaa_ENSMUSG00000029413	5.95112e-54	1.8178	0.992	0.746	9.80744e-50
Rab7b_ENSMUSG00000052688	3.59671e-52	1.53525	0.969	0.438	5.92738e-48
Anpep_ENSMUSG00000039062	3.86964e-52	1.42674	0.777	0.189	6.37716e-48
H2-Ob_ENSMUSG00000041538	2.60488e-50	1.2418	0.938	0.338	4.29285e-46
Mctp1_ENSMUSG00000021596	4.86021e-50	1.25334	0.731	0.166	8.00962e-46
Naga_ENSMUSG00000022453	8.5582e-50	1.73346	0.992	0.69	1.41039e-45
Cxx1a_ENSMUSG00000067925	2.42106e-49	1.34365	0.638	0.132	3.98991e-45
Fam149a_ENSMUSG00000070044	8.45614e-49	1.98934	0.492	0.074	1.39357e-44
Ifi205_ENSMUSG00000054203	2.57922e-48	1.38384	0.985	0.439	4.25056e-44
Gramd2_ENSMUSG00000074259	7.9312e-48	2.6533	0.292	0.02	1.30706e-43
Cxx1c_ENSMUSG00000051851	1.55219e-47	1.55674	0.531	0.086	2.558e-43
Prkar2a_ENSMUSG00000032601	5.03403e-46	1.52957	0.762	0.215	8.29609e-42
Xcr1_ENSMUSG00000060509	1.2528e-45	1.7337	0.854	0.357	2.06461e-41
Ppt1_ENSMUSG00000028657	3.35022e-45	1.31182	0.977	0.642	5.52117e-41
Klrb1b_ENSMUSG00000079298	1.96951e-44	1.15567	0.746	0.195	3.24576e-40
Shtn1_ENSMUSG00000041362	2.7143e-44	1.0819	0.823	0.247	4.47316e-40
Ppm1m_ENSMUSG00000020253	2.74783e-44	1.28659	0.938	0.376	4.52842e-40
P2ry14_ENSMUSG00000036381	6.70111e-44	1.16959	0.677	0.161	1.10434e-39
St3gal5_ENSMUSG00000056091	1.47108e-43	1.54308	0.785	0.256	2.42433e-39
Dctpp1_ENSMUSG00000042462	2.35574e-43	1.49243	0.738	0.205	3.88226e-39
Snx22_ENSMUSG00000039452	1.78951e-42	1.52488	0.531	0.104	2.94911e-38
Mrpl42_ENSMUSG00000062981	6.0038e-41	1.21259	0.885	0.342	9.89426e-37
Btla_ENSMUSG00000052013	6.12965e-41	1.34717	0.785	0.256	1.01017e-36
Arsb_ENSMUSG00000042082	4.89737e-40	0.754389	0.823	0.263	8.07087e-36
Parvg_ENSMUSG00000022439	5.59751e-40	1.16437	0.785	0.249	9.22469e-36
Gng12_ENSMUSG00000036402	8.25106e-40	1.16103	0.908	0.38	1.35977e-35
Zdhhc23_ENSMUSG00000036304	3.40363e-39	1.71867	0.315	0.033	5.60919e-35
Ncoa7_ENSMUSG00000039697	3.94562e-39	1.03628	0.8	0.281	6.50239e-35
Taldo1_ENSMUSG00000025503	4.15428e-39	0.937751	1	0.823	6.84626e-35
Slc25a20_ENSMUSG00000032602	6.40713e-39	1.21722	0.885	0.335	1.0559e-34
Plpp1_ENSMUSG00000021759	7.37105e-39	2.19663	0.469	0.09	1.21475e-34
Plbd1_ENSMUSG00000030214	1.40505e-37	1.00535	0.992	0.782	2.31552e-33
B3gnt5_ENSMUSG00000022686	2.1119e-37	0.941551	0.769	0.243	3.48041e-33
Ppfibp2_ENSMUSG00000036528	2.41516e-37	1.36453	0.623	0.158	3.98019e-33
Cxx1b_ENSMUSG00000067924	2.92011e-37	1.3678	0.438	0.077	4.81234e-33
Arhgap18_ENSMUSG00000039031	4.56049e-37	0.919049	0.738	0.221	7.51568e-33
Timeless_ENSMUSG00000039994	8.23713e-37	1.17105	0.454	0.081	1.35748e-32
Atpif1_ENSMUSG00000054428	1.16159e-36	0.949757	0.992	0.876	1.91431e-32
Pbx1_ENSMUSG00000052534	1.36697e-36	1.32776	0.654	0.199	2.25276e-32
Itga3_ENSMUSG00000001507	1.697e-36	1.86111	0.269	0.025	2.79665e-32
Psmb9_ENSMUSG00000096727	3.82616e-36	0.93525	1	0.763	6.3055e-32
Cd9_ENSMUSG00000030342	6.50845e-36	0.976093	0.962	0.482	1.07259e-31
Med7_ENSMUSG00000020397	7.01664e-36	1.19228	0.754	0.25	1.15634e-31
Tnni2_ENSMUSG00000031097	1.1545e-35	1.00213	0.615	0.151	1.90262e-31
Trim35_ENSMUSG00000022043	1.68296e-35	1.07365	0.9	0.363	2.77352e-31
Tcf19_ENSMUSG00000050410	5.79864e-35	1.76478	0.408	0.07	9.55617e-31
Myo9a_ENSMUSG00000039585	1.57229e-34	0.769783	0.685	0.202	2.59113e-30
Acadl_ENSMUSG00000026003	3.23526e-34	1.0597	0.9	0.408	5.33171e-30
Kit_ENSMUSG00000005672	3.37907e-34	0.97018	0.777	0.266	5.56871e-30
Arl6_ENSMUSG00000022722	3.80263e-34	2.06876	0.331	0.045	6.26674e-30
Htr7_ENSMUSG00000024798	1.16549e-33	1.11328	0.646	0.186	1.92072e-29
Unc119b_ENSMUSG00000046562	1.21167e-33	0.966739	0.731	0.239	1.99683e-29
Cks1b_ENSMUSG00000028044	3.93787e-33	1.41637	0.592	0.158	6.4896e-29
Cdca3_ENSMUSG00000023505	7.5098e-33	2.25404	0.277	0.031	1.23762e-28
Sdad1_ENSMUSG00000029415	1.03714e-32	1.35783	0.662	0.212	1.7092e-28
Pianp_ENSMUSG00000030329	1.34459e-32	1.19465	0.346	0.052	2.21588e-28
Bco2_ENSMUSG00000032066	2.40128e-32	2.11262	0.323	0.046	3.95731e-28
Fnbp1_ENSMUSG00000075415	3.20162e-32	0.96406	1	0.794	5.27626e-28
Txndc15_ENSMUSG00000021497	3.41917e-32	1.0469	0.815	0.317	5.63479e-28
Sigmar1_ENSMUSG00000036078	8.04624e-32	1.06208	0.715	0.231	1.32602e-27
BC028528_ENSMUSG00000038543	1.30675e-31	1.2414	0.938	0.625	2.15352e-27
Fgd2_ENSMUSG00000024013	1.81038e-31	0.945178	0.946	0.479	2.9835e-27
H2-Ab1_ENSMUSG00000073421	2.87698e-31	0.865059	0.992	0.97	4.74127e-27
Sh3pxd2b_ENSMUSG00000040711	3.06208e-31	1.09605	0.585	0.163	5.04631e-27
Ppp1r11_ENSMUSG00000036398	5.06988e-31	0.838849	0.915	0.453	8.35516e-27
Sema4f_ENSMUSG00000000627	5.8286e-31	2.41906	0.4	0.084	9.60553e-27
Ears2_ENSMUSG00000030871	7.58776e-31	1.36257	0.423	0.084	1.25046e-26
Lsr_ENSMUSG00000001247	1.19882e-30	1.16639	0.654	0.205	1.97565e-26
Camk1d_ENSMUSG00000039145	1.53951e-30	0.961748	0.923	0.532	2.53712e-26
Fcer1g_ENSMUSG00000058715	2.53518e-30	-1.61319	0.969	0.967	4.17797e-26
H2-DMb1_ENSMUSG00000079547	4.10783e-30	0.851597	0.992	0.744	6.76971e-26
Got2_ENSMUSG00000031672	5.36387e-30	0.944564	0.908	0.438	8.83966e-26
Cd226_ENSMUSG00000034028	8.61024e-30	0.832038	0.446	0.095	1.41897e-25
Vwf_ENSMUSG00000001930	8.65506e-30	0.829701	0.269	0.032	1.42635e-25
Cyfip2_ENSMUSG00000020340	9.07404e-30	0.71313	0.892	0.416	1.4954e-25
Tlr11_ENSMUSG00000051969	1.04709e-29	1.28426	0.423	0.088	1.72561e-25
Olfm1_ENSMUSG00000026833	1.07596e-29	1.07722	0.815	0.338	1.77318e-25
Plp2_ENSMUSG00000031146	1.51991e-29	0.937168	0.892	0.438	2.50481e-25
Ubfd1_ENSMUSG00000030870	1.52068e-29	0.988161	0.8	0.326	2.50608e-25
Ece1_ENSMUSG00000057530	1.8952e-29	1.01682	0.969	0.602	3.1233e-25
Erlin1_ENSMUSG00000025198	1.95881e-29	0.968256	0.885	0.39	3.22812e-25
Agpat3_ENSMUSG00000001211	2.38012e-29	0.72656	0.623	0.186	3.92243e-25
Jaml_ENSMUSG00000048534	5.6996e-29	0.905852	0.777	0.298	9.39294e-25
Zyx_ENSMUSG00000029860	6.20073e-29	1.00462	0.969	0.747	1.02188e-24
Qtrt2_ENSMUSG00000022704	7.38891e-29	0.954149	0.462	0.103	1.21769e-24
Polr1a_ENSMUSG00000049553	1.5395e-28	0.816459	0.508	0.128	2.53709e-24
Laptm4b_ENSMUSG00000022257	2.08846e-28	0.924559	0.531	0.142	3.44178e-24
Sept6_ENSMUSG00000050379	3.51347e-28	0.766757	0.954	0.586	5.7902e-24
Cd36_ENSMUSG00000002944	7.49872e-28	0.633533	0.654	0.219	1.23579e-23
Usf3_ENSMUSG00000068284	8.42845e-28	1.01929	0.431	0.097	1.38901e-23
Rfx7_ENSMUSG00000037674	9.41078e-28	1.05064	0.592	0.179	1.5509e-23
Gfod1_ENSMUSG00000051335	1.39428e-27	0.589721	0.554	0.153	2.29777e-23
Cadm1_ENSMUSG00000032076	1.62442e-27	1.6274	0.585	0.202	2.67705e-23
Rab43_ENSMUSG00000030055	1.81472e-27	0.795948	0.954	0.548	2.99065e-23
Rab32_ENSMUSG00000019832	3.16325e-27	0.921553	0.846	0.368	5.21304e-23
Gng10_ENSMUSG00000038607	4.19123e-27	0.793669	0.969	0.624	6.90714e-23
Hacd2_ENSMUSG00000035376	4.34068e-27	0.836514	0.754	0.291	7.15344e-23
Pkib_ENSMUSG00000019876	5.04248e-27	0.73528	0.962	0.545	8.31001e-23
Gm10053_ENSMUSG00000058927	8.07782e-27	0.824053	0.992	0.795	1.33122e-22
Fcgrt_ENSMUSG00000003420	9.71983e-27	0.765703	0.862	0.372	1.60183e-22
Slc25a38_ENSMUSG00000032519	1.04483e-26	1.03545	0.769	0.344	1.72188e-22
Card10_ENSMUSG00000033170	1.1791e-26	1.58742	0.285	0.043	1.94316e-22
Cdk14_ENSMUSG00000028926	1.37162e-26	0.564925	0.738	0.275	2.26043e-22
Dynlt1a_ENSMUSG00000092074	1.9493e-26	1.55096	0.515	0.154	3.21245e-22
Dynlt1b_ENSMUSG00000096255	2.51094e-26	0.861216	0.654	0.209	4.13803e-22
Lpcat1_ENSMUSG00000021608	3.15866e-26	0.508804	0.754	0.273	5.20547e-22
Cystm1_ENSMUSG00000046727	3.55762e-26	0.784149	0.485	0.124	5.86297e-22
BC035044_ENSMUSG00000090164	4.43072e-26	0.69705	0.662	0.228	7.30183e-22
Sla_ENSMUSG00000022372	4.62144e-26	0.687079	0.931	0.489	7.61614e-22
Wdr86_ENSMUSG00000055235	4.89621e-26	1.19599	0.3	0.049	8.06896e-22
Il2rg_ENSMUSG00000031304	6.48779e-26	-1.7931	0.677	0.887	1.06919e-21
Mpeg1_ENSMUSG00000046805	9.47606e-26	0.657735	0.962	0.596	1.56166e-21
Elac2_ENSMUSG00000020549	9.83499e-26	1.11492	0.415	0.098	1.62081e-21
Dynlt1f_ENSMUSG00000095677	1.00158e-25	0.852257	0.877	0.421	1.6506e-21
Ccdc167_ENSMUSG00000024018	1.22132e-25	0.645037	0.692	0.249	2.01273e-21
Pak1_ENSMUSG00000030774	1.22984e-25	0.910181	0.869	0.421	2.02677e-21
Mycl_ENSMUSG00000028654	1.25068e-25	1.1473	0.446	0.11	2.06113e-21
Gpr4_ENSMUSG00000044317	1.55919e-25	1.43984	0.3	0.051	2.56955e-21
B2m_ENSMUSG00000060802	1.66155e-25	-0.646865	1	1	2.73824e-21
Gm2a_ENSMUSG00000000594	1.77168e-25	0.801409	1	0.919	2.91972e-21
Cenpm_ENSMUSG00000068101	2.17736e-25	2.04208	0.238	0.031	3.58829e-21
Pfkp_ENSMUSG00000021196	2.84478e-25	0.826087	0.992	0.747	4.68819e-21
Slco3a1_ENSMUSG00000025790	2.97555e-25	0.880205	0.592	0.191	4.9037e-21
Creld2_ENSMUSG00000023272	4.09227e-25	1.02921	0.869	0.453	6.74406e-21
H2afz_ENSMUSG00000037894	5.06336e-25	0.715895	1	0.965	8.34442e-21
S100a11_ENSMUSG00000027907	5.22762e-25	0.862035	1	0.884	8.61512e-21
Tacc3_ENSMUSG00000037313	5.38048e-25	1.52224	0.438	0.113	8.86704e-21
Asb2_ENSMUSG00000021200	9.0483e-25	1.38465	0.415	0.102	1.49116e-20
Tsr1_ENSMUSG00000038335	1.05848e-24	0.960819	0.485	0.138	1.74437e-20
Phf11a_ENSMUSG00000044703	1.08423e-24	0.912057	0.854	0.457	1.78681e-20
Fbxo4_ENSMUSG00000022184	1.15538e-24	0.972416	0.562	0.172	1.90407e-20
Slc8b1_ENSMUSG00000032754	1.68219e-24	1.00533	0.885	0.562	2.77225e-20
Havcr2_ENSMUSG00000020399	1.93011e-24	0.933459	0.823	0.426	3.18082e-20
Oxct1_ENSMUSG00000022186	2.23336e-24	0.706573	0.792	0.326	3.68058e-20
H2-Eb1_ENSMUSG00000060586	2.50313e-24	0.731076	0.992	0.893	4.12516e-20
Gcnt2_ENSMUSG00000021360	2.80304e-24	1.0374	0.869	0.453	4.61941e-20
Phf11c_ENSMUSG00000091144	5.03428e-24	1.26693	0.508	0.158	8.29649e-20
Fasn_ENSMUSG00000025153	5.20087e-24	0.682289	0.592	0.198	8.57104e-20
Pi4k2a_ENSMUSG00000025178	6.09853e-24	0.771398	0.746	0.318	1.00504e-19
Plekha5_ENSMUSG00000030231	1.00492e-23	1.40093	0.538	0.189	1.6561e-19
Tyrobp_ENSMUSG00000030579	1.71898e-23	-1.03695	1	0.983	2.83289e-19
Adam19_ENSMUSG00000011256	2.05882e-23	0.88295	0.692	0.3	3.39294e-19
Flt3_ENSMUSG00000042817	3.10318e-23	0.45372	0.946	0.451	5.11404e-19
Atox1_ENSMUSG00000018585	4.21392e-23	0.675074	1	0.874	6.94454e-19
Acvrl1_ENSMUSG00000000530	4.95089e-23	1.14311	0.638	0.247	8.15906e-19
Fgfr1op_ENSMUSG00000069135	5.67728e-23	0.715851	0.654	0.244	9.35616e-19
Pdia5_ENSMUSG00000022844	7.15997e-23	1.06271	0.385	0.091	1.17996e-18
H2-Aa_ENSMUSG00000036594	7.7074e-23	0.681845	1	0.936	1.27018e-18
Dpy19l3_ENSMUSG00000043671	9.08491e-23	0.836969	0.254	0.04	1.49719e-18
Cenpk_ENSMUSG00000021714	1.29174e-22	1.73663	0.192	0.022	2.12879e-18
Ptpa_ENSMUSG00000039515	1.54021e-22	0.554331	0.831	0.368	2.53827e-18
Apobr_ENSMUSG00000042759	1.58017e-22	0.799854	0.585	0.2	2.60413e-18
Mpp6_ENSMUSG00000038388	1.84975e-22	0.543659	0.677	0.25	3.04839e-18
Gpr82_ENSMUSG00000047678	1.91276e-22	0.360627	0.231	0.034	3.15224e-18
Afap1_ENSMUSG00000029094	2.12298e-22	1.56	0.554	0.205	3.49867e-18
Anxa6_ENSMUSG00000018340	2.3393e-22	0.650174	0.946	0.602	3.85517e-18
Ap1b1_ENSMUSG00000009090	3.04561e-22	0.793513	0.846	0.441	5.01916e-18
Dock5_ENSMUSG00000044447	3.54267e-22	0.655705	0.546	0.182	5.83832e-18
Txn1_ENSMUSG00000028367	3.63597e-22	0.852845	0.985	0.801	5.99208e-18
Cycs_ENSMUSG00000063694	4.00253e-22	0.732488	0.992	0.828	6.59618e-18
Ccnd1_ENSMUSG00000070348	4.0205e-22	0.76034	0.792	0.352	6.62579e-18
Zranb3_ENSMUSG00000036086	4.19094e-22	1.45033	0.215	0.03	6.90666e-18
Tbc1d8_ENSMUSG00000003134	4.34627e-22	0.721778	0.946	0.599	7.16266e-18
Lmnb1_ENSMUSG00000024590	6.68074e-22	0.620701	0.8	0.357	1.10099e-17
Gpr171_ENSMUSG00000050075	6.8155e-22	0.806225	0.846	0.445	1.12319e-17
Man2b1_ENSMUSG00000005142	8.97701e-22	0.711255	0.954	0.619	1.47941e-17
Hipk2_ENSMUSG00000061436	9.2083e-22	0.517187	0.815	0.369	1.51753e-17
Cpq_ENSMUSG00000039007	9.37382e-22	1.03438	0.438	0.123	1.54481e-17
Unc119_ENSMUSG00000002058	1.03113e-21	0.905353	0.615	0.225	1.6993e-17
Ifi211_ENSMUSG00000026536	1.22971e-21	0.555554	0.885	0.41	2.02656e-17
Sfxn1_ENSMUSG00000021474	1.32223e-21	0.693022	0.585	0.199	2.17903e-17
Nckipsd_ENSMUSG00000032598	1.73353e-21	0.816388	0.5	0.156	2.85686e-17
Dynll2_ENSMUSG00000020483	2.02674e-21	0.543167	0.646	0.243	3.34007e-17
Tbrg1_ENSMUSG00000011114	2.05546e-21	0.755147	0.8	0.373	3.3874e-17
Ucp2_ENSMUSG00000033685	2.15539e-21	0.579792	1	0.951	3.55209e-17
Fgl2_ENSMUSG00000039899	2.23388e-21	0.588654	0.931	0.514	3.68144e-17
Nup210_ENSMUSG00000030091	2.52232e-21	0.622039	0.785	0.364	4.15679e-17
Actg1_ENSMUSG00000062825	2.60153e-21	0.4269	1	0.998	4.28731e-17
Ppa1_ENSMUSG00000020089	3.26914e-21	0.806665	0.731	0.306	5.38754e-17
S100a4_ENSMUSG00000001020	3.41718e-21	-1.95234	0.4	0.699	5.63152e-17
Ildr1_ENSMUSG00000022900	3.8758e-21	1.63516	0.285	0.056	6.38732e-17
Rbmxl1_ENSMUSG00000037070	4.00828e-21	0.717644	0.769	0.345	6.60564e-17
Tlr3_ENSMUSG00000031639	4.7867e-21	1.42478	0.469	0.154	7.88849e-17
Prelid2_ENSMUSG00000056671	5.23462e-21	1.12017	0.408	0.111	8.62665e-17
Timm50_ENSMUSG00000003438	6.82813e-21	0.712889	0.731	0.323	1.12528e-16
Sdf2l1_ENSMUSG00000022769	6.96618e-21	0.887738	0.931	0.6	1.14803e-16
Srebf2_ENSMUSG00000022463	8.69709e-21	0.505204	0.9	0.457	1.43328e-16
Pomp_ENSMUSG00000029649	8.84873e-21	0.609397	1	0.916	1.45827e-16
Tbca_ENSMUSG00000042043	8.89427e-21	0.805785	0.915	0.468	1.46578e-16
Psap_ENSMUSG00000004207	9.24867e-21	0.658782	1	0.97	1.52418e-16
Spp1_ENSMUSG00000029304	9.43616e-21	-0.653891	0.746	0.359	1.55508e-16
Rab13_ENSMUSG00000027935	9.58174e-21	1.35513	0.208	0.029	1.57907e-16
Creb3_ENSMUSG00000028466	9.84249e-21	0.669394	0.838	0.4	1.62204e-16
Snrpa1_ENSMUSG00000030512	1.12984e-20	0.757526	0.746	0.333	1.86197e-16
Gng2_ENSMUSG00000043004	1.35036e-20	0.562661	0.846	0.436	2.2254e-16
Ezh2_ENSMUSG00000029687	1.48475e-20	0.840397	0.592	0.223	2.44687e-16
Vars_ENSMUSG00000007029	1.71311e-20	0.620755	0.731	0.319	2.82321e-16
Ahr_ENSMUSG00000019256	2.07759e-20	0.639525	0.746	0.336	3.42387e-16
Mospd2_ENSMUSG00000061778	3.22643e-20	0.635192	0.5	0.154	5.31716e-16
Mapk13_ENSMUSG00000004864	3.53389e-20	1.3422	0.377	0.104	5.82385e-16
H2-DMa_ENSMUSG00000037649	3.54002e-20	0.587405	0.992	0.826	5.83395e-16
Map4k1_ENSMUSG00000037337	4.22404e-20	0.63529	0.831	0.428	6.96121e-16
Adgra2_ENSMUSG00000031486	4.38633e-20	1.3593	0.146	0.014	7.22867e-16
Gnb2_ENSMUSG00000029713	4.54356e-20	0.582835	0.962	0.619	7.48779e-16
Smdt1_ENSMUSG00000022452	4.66277e-20	0.602146	0.992	0.785	7.68425e-16
Ndufab1_ENSMUSG00000030869	5.81514e-20	0.812976	0.923	0.605	9.58335e-16
Nsmaf_ENSMUSG00000028245	5.93516e-20	0.618164	0.738	0.323	9.78115e-16
Clnk_ENSMUSG00000039315	6.61702e-20	0.619769	0.269	0.052	1.09048e-15
Gpd2_ENSMUSG00000026827	7.69796e-20	0.588601	0.862	0.43	1.26862e-15
Cdca8_ENSMUSG00000028873	8.67232e-20	1.67813	0.315	0.074	1.4292e-15
Casp6_ENSMUSG00000027997	9.0286e-20	0.716575	0.685	0.292	1.48791e-15
Gars_ENSMUSG00000029777	1.05622e-19	0.945827	0.7	0.32	1.74065e-15
Ranbp1_ENSMUSG00000005732	1.2506e-19	0.734831	0.954	0.653	2.06098e-15
Rad54l_ENSMUSG00000028702	1.27316e-19	1.0459	0.262	0.049	2.09817e-15
Ldha_ENSMUSG00000063229	1.34731e-19	0.517447	1	0.932	2.22036e-15
Dpp4_ENSMUSG00000035000	1.45698e-19	0.348689	0.969	0.508	2.4011e-15
Paqr4_ENSMUSG00000023909	1.57163e-19	1.26239	0.3	0.066	2.59004e-15
H2afy_ENSMUSG00000015937	1.72845e-19	0.531274	0.992	0.876	2.84848e-15
Clspn_ENSMUSG00000042489	1.84643e-19	1.96851	0.2	0.03	3.04291e-15
Rab11fip4_ENSMUSG00000017639	2.18332e-19	0.718114	0.308	0.069	3.59811e-15
Nop14_ENSMUSG00000036693	2.29878e-19	0.556221	0.523	0.178	3.78839e-15
Rpn1_ENSMUSG00000030062	2.5674e-19	0.692913	0.938	0.613	4.23108e-15
Hmgn1_ENSMUSG00000040681	2.57202e-19	0.752241	0.762	0.384	4.23869e-15
Qpct_ENSMUSG00000024084	2.62042e-19	0.929846	0.485	0.157	4.31846e-15
Pcyt2_ENSMUSG00000025137	2.67901e-19	0.812623	0.723	0.343	4.41501e-15
Evi2b_ENSMUSG00000093938	2.99196e-19	0.786385	0.908	0.596	4.93075e-15
Anxa1_ENSMUSG00000024659	3.69629e-19	0.40608	0.915	0.519	6.09148e-15
Cenph_ENSMUSG00000045273	3.83424e-19	1.15216	0.146	0.014	6.31882e-15
Gpr65_ENSMUSG00000021886	4.03699e-19	0.672164	0.823	0.433	6.65296e-15
Cmtr1_ENSMUSG00000024019	4.53466e-19	0.606492	0.885	0.461	7.47312e-15
Gm3336_ENSMUSG00000095026	4.94459e-19	1.8929	0.308	0.075	8.14869e-15
Ptpn18_ENSMUSG00000026126	5.20098e-19	0.515073	0.954	0.548	8.57122e-15
Twsg1_ENSMUSG00000024098	5.42742e-19	0.681332	0.423	0.127	8.94439e-15
Bloc1s2_ENSMUSG00000057506	6.44843e-19	0.539252	0.9	0.506	1.0627e-14
Chaf1a_ENSMUSG00000002835	6.58187e-19	1.34387	0.215	0.035	1.08469e-14
Acox3_ENSMUSG00000029098	7.33177e-19	0.996143	0.692	0.361	1.20828e-14
Mbd3_ENSMUSG00000035478	7.33397e-19	0.518908	0.608	0.232	1.20864e-14
Bcl2l14_ENSMUSG00000030200	7.4815e-19	0.335839	0.523	0.18	1.23295e-14
Plet1_ENSMUSG00000032068	7.71609e-19	3.09349	0.608	0.29	1.27161e-14
Rbpj_ENSMUSG00000039191	7.71744e-19	0.478623	0.962	0.696	1.27183e-14
Cxcr3_ENSMUSG00000050232	7.78727e-19	1.06702	0.392	0.114	1.28334e-14
Atp6v0a2_ENSMUSG00000038023	1.05843e-18	0.716776	0.669	0.298	1.74429e-14
Ccdc86_ENSMUSG00000024732	1.0703e-18	0.994056	0.638	0.287	1.76386e-14
Slc35b1_ENSMUSG00000020873	1.12317e-18	0.581506	0.785	0.362	1.85098e-14
Gusb_ENSMUSG00000025534	1.16344e-18	0.650496	0.938	0.605	1.91736e-14
Cybb_ENSMUSG00000015340	1.27997e-18	-4.2019	0.462	0.683	2.10939e-14
Psat1_ENSMUSG00000024640	1.335e-18	0.675545	0.408	0.119	2.20009e-14
Ppp1r2_ENSMUSG00000047714	1.34987e-18	0.596478	0.915	0.544	2.22459e-14
Stmn1_ENSMUSG00000028832	1.35566e-18	1.23091	0.615	0.275	2.23413e-14
Ndufa6_ENSMUSG00000022450	1.38949e-18	0.661095	0.977	0.817	2.28988e-14
Gar1_ENSMUSG00000028010	1.71995e-18	0.968362	0.408	0.118	2.83448e-14
Rps11_ENSMUSG00000003429	1.74063e-18	0.409455	1	0.989	2.86855e-14
Nup205_ENSMUSG00000038759	1.82661e-18	0.698973	0.408	0.119	3.01025e-14
Usp10_ENSMUSG00000031826	1.90055e-18	0.630787	0.585	0.233	3.1321e-14
Cars_ENSMUSG00000010755	1.95273e-18	0.838428	0.623	0.271	3.2181e-14
Eif3g_ENSMUSG00000070319	1.98811e-18	0.560542	0.985	0.63	3.2764e-14
Cldnd1_ENSMUSG00000022744	2.1668e-18	0.724101	0.846	0.44	3.57088e-14
Arpc5l_ENSMUSG00000026755	2.27915e-18	0.538143	0.854	0.425	3.75604e-14
Mlec_ENSMUSG00000048578	2.33039e-18	0.693582	0.869	0.556	3.84048e-14
Lrrc18_ENSMUSG00000041673	2.46747e-18	1.35369	0.277	0.06	4.06639e-14
Rnf157_ENSMUSG00000052949	2.53151e-18	0.903587	0.354	0.095	4.17193e-14
Nsmce1_ENSMUSG00000030750	2.67964e-18	0.365234	0.669	0.254	4.41605e-14
Scarb1_ENSMUSG00000037936	2.97505e-18	0.585872	0.715	0.327	4.90288e-14
Kpnb1_ENSMUSG00000001440	2.97834e-18	0.499836	0.815	0.438	4.9083e-14
Nudt2_ENSMUSG00000028443	3.51305e-18	1.09402	0.346	0.09	5.7895e-14
Nudcd2_ENSMUSG00000020328	3.51327e-18	0.888206	0.477	0.163	5.78987e-14
Eefsec_ENSMUSG00000033216	3.69856e-18	0.875651	0.508	0.185	6.09523e-14
Crtc2_ENSMUSG00000027936	3.78151e-18	0.528572	0.769	0.372	6.23193e-14
Sgms1_ENSMUSG00000040451	3.99659e-18	0.746563	0.646	0.288	6.58638e-14
Clec1a_ENSMUSG00000033082	4.27057e-18	0.99729	0.423	0.138	7.03789e-14
Odc1_ENSMUSG00000011179	4.4102e-18	0.814633	0.862	0.53	7.26801e-14
Cdc14a_ENSMUSG00000033502	4.4149e-18	0.398504	0.462	0.149	7.27576e-14
Htt_ENSMUSG00000029104	4.6723e-18	0.546771	0.669	0.284	7.69995e-14
Mrps15_ENSMUSG00000028861	4.73987e-18	0.636387	0.731	0.332	7.8113e-14
Tssc4_ENSMUSG00000045752	5.00403e-18	1.04961	0.438	0.142	8.24664e-14
Cdkn3_ENSMUSG00000037628	5.40849e-18	2.23869	0.154	0.018	8.91319e-14
Prpf8_ENSMUSG00000020850	6.26644e-18	0.369939	0.862	0.471	1.03271e-13
Palb2_ENSMUSG00000044702	6.44087e-18	1.53113	0.323	0.084	1.06146e-13
Mrps34_ENSMUSG00000038880	7.29235e-18	0.600298	0.677	0.282	1.20178e-13
Irf5_ENSMUSG00000029771	7.29805e-18	0.665685	0.992	0.841	1.20272e-13
Lgals3_ENSMUSG00000050335	7.44183e-18	0.422607	1	0.814	1.22641e-13
H2-Oa_ENSMUSG00000024334	8.0216e-18	0.379238	0.715	0.303	1.32196e-13
Lamp1_ENSMUSG00000031447	8.06072e-18	-1.83342	0.738	0.842	1.32841e-13
Aif1_ENSMUSG00000024397	9.97585e-18	0.317707	0.977	0.595	1.64402e-13
Dck_ENSMUSG00000029366	1.00027e-17	0.804397	0.838	0.49	1.64845e-13
Chaf1b_ENSMUSG00000022945	1.00721e-17	1.34986	0.238	0.046	1.65988e-13
Hic1_ENSMUSG00000043099	1.51936e-17	0.92964	0.115	0.009	2.5039e-13
Tmsb10_ENSMUSG00000079523	1.52959e-17	0.477183	1	0.991	2.52077e-13
Mtmr4_ENSMUSG00000018401	1.64571e-17	0.605332	0.577	0.231	2.71212e-13
Tspan33_ENSMUSG00000001763	1.68172e-17	0.70935	0.477	0.163	2.77148e-13
Dctn5_ENSMUSG00000030868	1.68478e-17	0.521978	0.823	0.451	2.77652e-13
Fdps_ENSMUSG00000059743	1.81368e-17	0.675089	0.831	0.454	2.98895e-13
Uck2_ENSMUSG00000026558	1.88958e-17	0.440342	0.823	0.396	3.11402e-13
Trappc1_ENSMUSG00000049299	2.01862e-17	0.700092	0.669	0.287	3.32668e-13
H2-K1_ENSMUSG00000061232	2.26663e-17	-0.798612	1	0.998	3.73541e-13
Mcm5_ENSMUSG00000005410	2.5564e-17	1.15997	0.562	0.246	4.21295e-13
Ctnnbip1_ENSMUSG00000028988	2.63762e-17	0.785637	0.431	0.137	4.3468e-13
Man1b1_ENSMUSG00000036646	2.7637e-17	0.395868	0.685	0.306	4.55457e-13
Hn1l_ENSMUSG00000024165	2.80943e-17	0.975288	0.723	0.407	4.62994e-13
H2afx_ENSMUSG00000049932	3.05437e-17	1.69455	0.6	0.271	5.03361e-13
Tmem50b_ENSMUSG00000022964	3.48393e-17	0.62966	0.938	0.62	5.74152e-13
Slc35c2_ENSMUSG00000017664	3.55037e-17	0.636357	0.808	0.418	5.851e-13
Dcstamp_ENSMUSG00000022303	3.98544e-17	1.11499	0.223	0.042	6.56801e-13
Abhd17a_ENSMUSG00000003346	4.00145e-17	0.544768	0.646	0.285	6.59438e-13
Kctd12_ENSMUSG00000098557	4.58434e-17	0.474104	0.908	0.552	7.55499e-13
Dut_ENSMUSG00000027203	4.59305e-17	1.36366	0.392	0.126	7.56934e-13
Psmb8_ENSMUSG00000024338	4.8815e-17	0.401475	1	0.958	8.04471e-13
Ppme1_ENSMUSG00000030718	5.25354e-17	0.282862	0.577	0.215	8.65783e-13
Mrpl34_ENSMUSG00000034880	5.45565e-17	0.668496	0.6	0.237	8.99092e-13
Fbl_ENSMUSG00000046865	5.53114e-17	0.402053	0.908	0.502	9.11532e-13
Atp8a1_ENSMUSG00000037685	6.15701e-17	0.842098	0.615	0.282	1.01468e-12
Tbxas1_ENSMUSG00000029925	6.36222e-17	0.664842	0.569	0.223	1.04849e-12
Mrpl2_ENSMUSG00000002767	6.79197e-17	0.564048	0.569	0.215	1.11932e-12
Phc2_ENSMUSG00000028796	6.80644e-17	0.763453	0.638	0.283	1.1217e-12
Prss57_ENSMUSG00000020323	7.70271e-17	1.91284	0.115	0.01	1.26941e-12
Zeb2_ENSMUSG00000026872	9.2362e-17	-2.7981	0.208	0.548	1.52213e-12
Stard3nl_ENSMUSG00000003062	1.09755e-16	0.342888	0.723	0.307	1.80876e-12
Nfkbia_ENSMUSG00000021025	1.19429e-16	-1.29684	1	0.986	1.96819e-12
Asf1b_ENSMUSG00000005470	1.29872e-16	1.29374	0.338	0.099	2.1403e-12
Pcm1_ENSMUSG00000031592	1.34494e-16	0.431435	0.554	0.221	2.21647e-12
Lsm2_ENSMUSG00000007050	1.46103e-16	0.628227	0.554	0.213	2.40778e-12
Alyref_ENSMUSG00000025134	1.52705e-16	0.522491	0.8	0.403	2.51659e-12
Rnf141_ENSMUSG00000030788	1.58548e-16	0.705979	0.615	0.271	2.61287e-12
Cmtm6_ENSMUSG00000032434	1.58893e-16	0.558576	0.938	0.557	2.61856e-12
C1qbp_ENSMUSG00000018446	1.67784e-16	0.585797	0.746	0.362	2.76508e-12
Dars_ENSMUSG00000026356	1.81927e-16	0.310584	0.692	0.298	2.99815e-12
Mical1_ENSMUSG00000019823	1.90397e-16	0.63139	0.731	0.381	3.13775e-12
Jdp2_ENSMUSG00000034271	1.95612e-16	0.851245	0.354	0.104	3.22368e-12
Tomm70a_ENSMUSG00000022752	2.07395e-16	0.451859	0.731	0.35	3.41787e-12
Agpat4_ENSMUSG00000023827	2.27668e-16	0.58205	0.846	0.515	3.75198e-12
Sgk1_ENSMUSG00000019970	2.3959e-16	0.499463	0.692	0.317	3.94845e-12
Pa2g4_ENSMUSG00000025364	2.40463e-16	0.546689	0.808	0.412	3.96282e-12
Cnp_ENSMUSG00000006782	2.48517e-16	0.578013	0.8	0.444	4.09556e-12
Larp1_ENSMUSG00000037331	2.68992e-16	0.286281	0.785	0.4	4.43299e-12
Cpne3_ENSMUSG00000028228	2.70184e-16	0.66663	0.762	0.417	4.45264e-12
H2-D1_ENSMUSG00000073411	2.89519e-16	-0.517074	1	0.999	4.77128e-12
Rab39_ENSMUSG00000055069	3.2602e-16	1.34977	0.2	0.036	5.37281e-12
Rfc1_ENSMUSG00000029191	3.43271e-16	0.881246	0.569	0.245	5.6571e-12
Cd2ap_ENSMUSG00000061665	3.44109e-16	0.328184	0.792	0.426	5.67092e-12
Pdcd2l_ENSMUSG00000002635	4.03865e-16	0.478689	0.562	0.218	6.6557e-12
Tusc3_ENSMUSG00000039530	4.38755e-16	0.872959	0.369	0.112	7.23068e-12
Pqlc1_ENSMUSG00000034006	4.40322e-16	0.803046	0.631	0.303	7.25651e-12
Bri3bp_ENSMUSG00000037905	4.40442e-16	0.601343	0.877	0.584	7.25848e-12
Dkk3_ENSMUSG00000030772	4.53095e-16	2.09347	0.146	0.019	7.46701e-12
Zfp386_ENSMUSG00000042063	4.64143e-16	0.389726	0.415	0.134	7.64907e-12
Yars_ENSMUSG00000028811	4.74413e-16	0.614825	0.531	0.205	7.81832e-12
Lig1_ENSMUSG00000056394	5.17219e-16	1.08462	0.331	0.094	8.52378e-12
Supt20_ENSMUSG00000027751	5.21652e-16	0.620563	0.685	0.343	8.59682e-12
Cacna1s_ENSMUSG00000026407	5.37126e-16	0.268405	0.469	0.158	8.85184e-12
Irf8_ENSMUSG00000041515	6.23455e-16	0.56953	0.985	0.78	1.02745e-11
Mcm4_ENSMUSG00000022673	6.69072e-16	0.669683	0.485	0.182	1.10263e-11
Bcl6_ENSMUSG00000022508	6.81847e-16	0.635369	0.731	0.393	1.12368e-11
Arl3_ENSMUSG00000025035	7.28866e-16	0.595829	0.531	0.196	1.20117e-11
Ccnb2_ENSMUSG00000032218	7.31173e-16	1.81558	0.254	0.06	1.20497e-11
Phlpp1_ENSMUSG00000044340	7.60494e-16	0.466138	0.546	0.215	1.25329e-11
Trappc4_ENSMUSG00000032112	7.62308e-16	0.542639	0.815	0.436	1.25628e-11
Tbc1d9_ENSMUSG00000031709	7.97684e-16	0.472066	0.585	0.244	1.31458e-11
Sh3bp1_ENSMUSG00000022436	8.00516e-16	0.516289	0.823	0.425	1.31925e-11
Cuta_ENSMUSG00000024194	8.76868e-16	0.408695	0.862	0.425	1.44508e-11
Srrt_ENSMUSG00000037364	8.85192e-16	0.320752	0.715	0.337	1.4588e-11
Jtb_ENSMUSG00000027937	8.9643e-16	0.597569	0.808	0.432	1.47732e-11
Psmb5_ENSMUSG00000022193	9.10563e-16	0.562442	0.969	0.795	1.50061e-11
Snrpd1_ENSMUSG00000002477	9.64076e-16	0.658942	0.8	0.433	1.5888e-11
Ndufb11_ENSMUSG00000031059	1.01863e-15	0.527042	0.938	0.578	1.67871e-11
Ccser1_ENSMUSG00000039578	1.02595e-15	1.75029	0.292	0.081	1.69077e-11
Hist1h2ab_ENSMUSG00000061615	1.02786e-15	1.51122	0.146	0.019	1.69391e-11
Tmem176b_ENSMUSG00000029810	1.08511e-15	-3.12592	0.462	0.664	1.78826e-11
S100a6_ENSMUSG00000001025	1.10532e-15	-1.3065	0.885	0.869	1.82156e-11
Syvn1_ENSMUSG00000024807	1.1213e-15	0.829449	0.838	0.461	1.84789e-11
Mrpl41_ENSMUSG00000036850	1.23023e-15	0.382752	0.638	0.289	2.02742e-11
Gdi2_ENSMUSG00000021218	1.39893e-15	0.504614	1	0.865	2.30544e-11
Nup214_ENSMUSG00000001855	1.40032e-15	0.568176	0.662	0.307	2.30773e-11
Gm10553_ENSMUSG00000073631	1.49414e-15	0.458096	0.538	0.209	2.46235e-11
Mtmr10_ENSMUSG00000030522	1.50205e-15	0.422298	0.308	0.084	2.47538e-11
Mfsd10_ENSMUSG00000001082	1.56799e-15	0.643126	0.723	0.374	2.58404e-11
Dennd4b_ENSMUSG00000042404	1.61602e-15	0.546739	0.608	0.271	2.66321e-11
Hist1h4d_ENSMUSG00000061482	1.64454e-15	0.840702	0.5	0.189	2.7102e-11
Adam8_ENSMUSG00000025473	1.70681e-15	0.518777	0.862	0.489	2.81282e-11
Suclg1_ENSMUSG00000052738	1.71825e-15	0.54726	0.738	0.365	2.83168e-11
Trib1_ENSMUSG00000032501	1.74625e-15	0.534231	0.785	0.422	2.87782e-11
Cd74_ENSMUSG00000024610	1.84072e-15	0.486797	1	0.982	3.03351e-11
Lsm4_ENSMUSG00000031848	1.95293e-15	0.398872	0.977	0.632	3.21843e-11
Gfer_ENSMUSG00000040888	2.08452e-15	0.540365	0.485	0.177	3.43529e-11
Pafah1b3_ENSMUSG00000005447	2.249e-15	0.415337	0.877	0.594	3.70635e-11
Ncf4_ENSMUSG00000071715	2.29656e-15	0.354396	0.946	0.54	3.78473e-11
Abce1_ENSMUSG00000058355	2.58601e-15	0.374363	0.654	0.298	4.26175e-11
Mpc2_ENSMUSG00000026568	2.67924e-15	0.476825	0.831	0.427	4.41539e-11
Rnase6_ENSMUSG00000021880	2.71121e-15	0.562669	0.823	0.452	4.46808e-11
Cltb_ENSMUSG00000047547	2.7577e-15	0.507239	0.754	0.396	4.54469e-11
Fkbp2_ENSMUSG00000056629	2.78395e-15	0.513848	0.877	0.535	4.58796e-11
Eva1b_ENSMUSG00000050212	2.87668e-15	0.65485	0.415	0.135	4.74077e-11
Ints7_ENSMUSG00000037461	3.06939e-15	0.564462	0.692	0.383	5.05835e-11
Lsm6_ENSMUSG00000031683	3.08745e-15	0.75209	0.8	0.486	5.08811e-11
Fth1_ENSMUSG00000024661	3.27502e-15	-1.00491	1	0.997	5.39724e-11
Polr2i_ENSMUSG00000019738	3.29511e-15	0.430182	0.592	0.243	5.43034e-11
Adk_ENSMUSG00000039197	3.36432e-15	0.824169	0.4	0.135	5.5444e-11
Ndufa5_ENSMUSG00000023089	3.68078e-15	0.466851	0.7	0.345	6.06592e-11
Caprin1_ENSMUSG00000027184	3.83206e-15	0.340344	0.977	0.649	6.31523e-11
Ncaph2_ENSMUSG00000008690	3.8356e-15	0.496188	0.946	0.694	6.32106e-11
Arih2_ENSMUSG00000064145	3.87101e-15	0.611737	0.877	0.549	6.37943e-11
Ckap2l_ENSMUSG00000048327	3.91835e-15	1.26823	0.185	0.033	6.45744e-11
Mrpl28_ENSMUSG00000024181	3.94218e-15	0.568222	0.746	0.372	6.49672e-11
Phb2_ENSMUSG00000004264	4.24441e-15	0.453819	0.869	0.473	6.99478e-11
Brcc3_ENSMUSG00000031201	4.42146e-15	0.632432	0.608	0.269	7.28657e-11
Fuca1_ENSMUSG00000028673	4.50222e-15	0.534768	0.915	0.664	7.41966e-11
Rasgrp4_ENSMUSG00000030589	4.51638e-15	0.280688	0.685	0.314	7.44299e-11
Manf_ENSMUSG00000032575	4.66118e-15	0.614137	0.923	0.616	7.68162e-11
Exosc8_ENSMUSG00000027752	4.75196e-15	0.641862	0.638	0.293	7.83123e-11
2810428I15Rik_ENSMUSG00000058833	4.85764e-15	0.619175	0.631	0.273	8.00539e-11
Rrm1_ENSMUSG00000030978	5.00385e-15	0.821734	0.423	0.148	8.24634e-11
Tmtc4_ENSMUSG00000041594	5.72019e-15	1.33754	0.162	0.025	9.42688e-11
Vrk1_ENSMUSG00000021115	5.78016e-15	0.326032	0.785	0.377	9.52571e-11
Mrpl46_ENSMUSG00000030612	6.20268e-15	0.588122	0.508	0.196	1.0222e-10
Chuk_ENSMUSG00000025199	6.21351e-15	0.531671	0.808	0.443	1.02399e-10
Rbm10_ENSMUSG00000031060	6.40543e-15	0.418974	0.592	0.268	1.05561e-10
Antxr2_ENSMUSG00000029338	6.40766e-15	0.608455	0.892	0.6	1.05598e-10
Eef1b2_ENSMUSG00000025967	6.78251e-15	0.429548	1	0.796	1.11776e-10
Eif1ad_ENSMUSG00000024841	7.05157e-15	0.552707	0.677	0.336	1.1621e-10
Glipr1_ENSMUSG00000056888	7.0532e-15	0.519727	0.877	0.473	1.16237e-10
Pde1b_ENSMUSG00000022489	7.25778e-15	0.59034	0.262	0.063	1.19608e-10
Gcat_ENSMUSG00000006378	7.35612e-15	0.924114	0.277	0.072	1.21229e-10
Itpripl1_ENSMUSG00000074825	7.51409e-15	0.72116	0.762	0.432	1.23832e-10
Timm23_ENSMUSG00000013701	7.53763e-15	0.461785	0.908	0.524	1.2422e-10
Apoo_ENSMUSG00000079508	7.92806e-15	0.904456	0.262	0.063	1.30655e-10
Sumo3_ENSMUSG00000020265	8.31386e-15	0.502095	0.915	0.565	1.37012e-10
Ffar4_ENSMUSG00000054200	8.74732e-15	0.799133	0.331	0.097	1.44156e-10
Tap2_ENSMUSG00000024339	9.31141e-15	0.531663	0.9	0.577	1.53452e-10
Nt5c_ENSMUSG00000020736	9.45641e-15	0.536055	0.854	0.482	1.55842e-10
Anapc15_ENSMUSG00000030649	9.57662e-15	0.582795	0.446	0.158	1.57823e-10
Timd4_ENSMUSG00000055546	9.81332e-15	0.981507	0.169	0.028	1.61723e-10
Nudc_ENSMUSG00000028851	1.04861e-14	0.656492	0.869	0.571	1.72811e-10
Cbfb_ENSMUSG00000031885	1.06534e-14	0.483577	0.7	0.332	1.75568e-10
Ciita_ENSMUSG00000022504	1.0672e-14	0.499483	0.815	0.488	1.75874e-10
Iqgap2_ENSMUSG00000021676	1.09722e-14	0.438597	0.638	0.302	1.80822e-10
Mcm3_ENSMUSG00000041859	1.1766e-14	0.811633	0.477	0.189	1.93904e-10
Selenos_ENSMUSG00000075701	1.21141e-14	0.552499	0.885	0.518	1.9964e-10
Tk1_ENSMUSG00000025574	1.21855e-14	0.995752	0.438	0.165	2.00817e-10
Spag5_ENSMUSG00000002055	1.29526e-14	1.02975	0.154	0.024	2.1346e-10
Tmem107_ENSMUSG00000020895	1.30033e-14	0.954459	0.2	0.04	2.14294e-10
Mrpl37_ENSMUSG00000028622	1.30289e-14	0.359999	0.6	0.248	2.14716e-10
Pmf1_ENSMUSG00000028066	1.34913e-14	0.577319	0.5	0.189	2.22337e-10
Cdk1_ENSMUSG00000019942	1.37378e-14	1.46226	0.4	0.147	2.26399e-10
Ppib_ENSMUSG00000032383	1.38847e-14	0.548249	0.977	0.868	2.28819e-10
Mdh1_ENSMUSG00000020321	1.49691e-14	0.432266	0.938	0.581	2.4669e-10
Card11_ENSMUSG00000036526	1.58684e-14	0.373627	0.462	0.167	2.61511e-10
Rbfa_ENSMUSG00000024570	1.67485e-14	0.47862	0.6	0.268	2.76015e-10
Mcm7_ENSMUSG00000029730	1.82787e-14	0.811146	0.446	0.173	3.01233e-10
Ccl5_ENSMUSG00000035042	1.99414e-14	-5.08564	0.469	0.69	3.28634e-10
Mki67_ENSMUSG00000031004	2.01564e-14	1.16065	0.408	0.151	3.32178e-10
Hist2h3c2_ENSMUSG00000081058	2.04861e-14	1.21264	0.108	0.011	3.37611e-10
Jag2_ENSMUSG00000002799	2.16541e-14	1.0114	0.262	0.068	3.5686e-10
Tmem176a_ENSMUSG00000023367	2.16545e-14	-3.14302	0.338	0.591	3.56867e-10
P2rx5_ENSMUSG00000005950	2.20259e-14	1.0321	0.231	0.053	3.62986e-10
Sharpin_ENSMUSG00000022552	2.27114e-14	0.45914	0.731	0.38	3.74284e-10
Prim1_ENSMUSG00000025395	2.28056e-14	0.952237	0.292	0.082	3.75836e-10
Dna2_ENSMUSG00000036875	2.37901e-14	0.420481	0.485	0.192	3.92061e-10
Znrd1_ENSMUSG00000036315	2.40302e-14	0.716451	0.538	0.227	3.96018e-10
Psme1_ENSMUSG00000022216	2.64316e-14	0.388403	1	0.912	4.35592e-10
Kif22_ENSMUSG00000030677	2.65806e-14	1.75689	0.169	0.03	4.38049e-10
Mvb12a_ENSMUSG00000031813	2.71259e-14	0.382563	0.792	0.404	4.47035e-10
Cs_ENSMUSG00000005683	2.73636e-14	0.446012	0.892	0.559	4.50952e-10
Arid4b_ENSMUSG00000039219	2.85841e-14	0.587567	0.869	0.53	4.71065e-10
Ccna2_ENSMUSG00000027715	2.87825e-14	1.6756	0.223	0.051	4.74335e-10
Sirpa_ENSMUSG00000037902	2.90208e-14	-2.40695	0.346	0.605	4.78263e-10
Trio_ENSMUSG00000022263	3.00087e-14	0.558922	0.492	0.202	4.94544e-10
Slk_ENSMUSG00000025060	3.2371e-14	0.278643	0.862	0.469	5.33474e-10
Plekho2_ENSMUSG00000050721	3.28115e-14	0.604994	0.877	0.558	5.40734e-10
Cct3_ENSMUSG00000001416	3.66894e-14	0.453218	0.869	0.513	6.04641e-10
Exosc9_ENSMUSG00000027714	3.71241e-14	0.283749	0.408	0.135	6.11806e-10
Cep55_ENSMUSG00000024989	3.75589e-14	1.84051	0.138	0.02	6.1897e-10
Ddx18_ENSMUSG00000001674	3.80017e-14	0.488023	0.569	0.254	6.26268e-10
Sod1_ENSMUSG00000022982	3.82212e-14	0.33187	1	0.974	6.29885e-10
Myadm_ENSMUSG00000068566	3.86538e-14	0.679496	0.946	0.715	6.37014e-10
Rpf2_ENSMUSG00000038510	4.00904e-14	0.520103	0.485	0.183	6.6069e-10
5031439G07Rik_ENSMUSG00000036046	4.04841e-14	0.321909	0.792	0.41	6.67178e-10
Tor1a_ENSMUSG00000026849	4.56569e-14	0.510799	0.723	0.386	7.52425e-10
Farsa_ENSMUSG00000003808	4.57188e-14	0.622371	0.608	0.288	7.53445e-10
Pdrg1_ENSMUSG00000027472	4.99037e-14	0.317853	0.708	0.332	8.22413e-10
Oaz1_ENSMUSG00000035242	5.15892e-14	0.298411	1	0.993	8.5019e-10
Clec12a_ENSMUSG00000053063	5.26838e-14	0.3859	0.831	0.454	8.68228e-10
Eif2s2_ENSMUSG00000074656	5.36317e-14	0.434445	0.969	0.693	8.83851e-10
Rfxap_ENSMUSG00000036615	5.42481e-14	0.570555	0.469	0.184	8.94008e-10
Foxm1_ENSMUSG00000001517	5.59679e-14	0.78982	0.162	0.027	9.22351e-10
Mrps18a_ENSMUSG00000023967	5.63063e-14	0.502611	0.654	0.298	9.27928e-10
Nme4_ENSMUSG00000024177	5.70399e-14	1.23228	0.185	0.035	9.40017e-10
Rtca_ENSMUSG00000000339	5.74501e-14	0.540211	0.515	0.205	9.46777e-10
Hsd17b4_ENSMUSG00000024507	5.98538e-14	0.269389	0.638	0.288	9.86391e-10
Mgat2_ENSMUSG00000043998	6.09409e-14	0.432678	0.869	0.489	1.00431e-09
Pmepa1_ENSMUSG00000038400	6.8348e-14	0.334695	0.338	0.105	1.12637e-09
Bin3_ENSMUSG00000022089	6.87325e-14	0.400149	0.692	0.333	1.13271e-09
Capg_ENSMUSG00000056737	7.28335e-14	-3.43943	0.538	0.67	1.2003e-09
Ctsa_ENSMUSG00000017760	8.12645e-14	-1.50826	0.823	0.875	1.33924e-09
Impa2_ENSMUSG00000024525	8.51492e-14	0.601975	0.392	0.135	1.40326e-09
Dnajc9_ENSMUSG00000021811	8.92007e-14	0.756035	0.5	0.212	1.47003e-09
Mrpl50_ENSMUSG00000044018	1.02973e-13	0.321827	0.469	0.177	1.69699e-09
Cops5_ENSMUSG00000025917	1.03226e-13	0.344741	0.685	0.319	1.70116e-09
Usp22_ENSMUSG00000042506	1.04302e-13	0.547531	0.623	0.31	1.7189e-09
Atg9b_ENSMUSG00000038295	1.05913e-13	1.09292	0.146	0.023	1.74544e-09
Rpl14_ENSMUSG00000025794	1.11294e-13	0.36998	0.992	0.932	1.83413e-09
Bag2_ENSMUSG00000042215	1.13829e-13	1.81282	0.131	0.018	1.87591e-09
Slc33a1_ENSMUSG00000027822	1.2541e-13	0.415697	0.446	0.169	2.06676e-09
Nxt1_ENSMUSG00000036992	1.30369e-13	0.802587	0.508	0.221	2.14848e-09
Rnf145_ENSMUSG00000019189	1.31867e-13	0.6033	0.569	0.269	2.17317e-09
Nup153_ENSMUSG00000021374	1.36667e-13	0.41599	0.569	0.255	2.25227e-09
Fgd6_ENSMUSG00000020021	1.4077e-13	0.757021	0.192	0.04	2.31989e-09
Tmem214_ENSMUSG00000038828	1.55246e-13	0.575715	0.615	0.311	2.55845e-09
Alad_ENSMUSG00000028393	1.57906e-13	0.499465	0.308	0.089	2.60229e-09
Syce2_ENSMUSG00000003824	1.64139e-13	0.967712	0.338	0.11	2.70502e-09
Tmem92_ENSMUSG00000075610	1.68647e-13	1.34454	0.169	0.031	2.7793e-09
Limd1_ENSMUSG00000025239	1.73015e-13	0.250067	0.823	0.45	2.85129e-09
Uqcrb_ENSMUSG00000021520	1.8844e-13	0.564498	1	0.763	3.1055e-09
Fgfr1_ENSMUSG00000031565	1.91749e-13	0.81243	0.323	0.101	3.16002e-09
Pgam1_ENSMUSG00000011752	1.98374e-13	0.469465	0.969	0.648	3.2692e-09
Pdia4_ENSMUSG00000025823	2.04327e-13	0.325806	0.831	0.447	3.36732e-09
Dpy30_ENSMUSG00000024067	2.09037e-13	0.522058	0.592	0.271	3.44494e-09
Batf3_ENSMUSG00000026630	2.17046e-13	0.549875	0.631	0.299	3.57692e-09
Erp29_ENSMUSG00000029616	2.1969e-13	0.559646	0.962	0.8	3.62049e-09
Polr1d_ENSMUSG00000029642	2.39562e-13	0.434143	0.908	0.575	3.94798e-09
Sbf1_ENSMUSG00000036529	2.44642e-13	0.277682	0.662	0.321	4.0317e-09
Lap3_ENSMUSG00000039682	2.45225e-13	0.671009	0.523	0.234	4.04131e-09
Sdcbp2_ENSMUSG00000027456	2.50165e-13	2.47241	0.154	0.027	4.12272e-09
Zfyve19_ENSMUSG00000068580	2.50198e-13	0.421523	0.331	0.103	4.12326e-09
Sept9_ENSMUSG00000059248	2.55045e-13	0.602904	0.877	0.588	4.20315e-09
Sf3b5_ENSMUSG00000078348	2.57722e-13	0.289548	0.892	0.526	4.24725e-09
Nudt21_ENSMUSG00000031754	2.75886e-13	0.366342	0.815	0.494	4.5466e-09
Hist1h2ap_ENSMUSG00000094777	2.77619e-13	1.66188	0.608	0.317	4.57516e-09
Mtch2_ENSMUSG00000027282	3.03232e-13	0.590743	0.8	0.521	4.99726e-09
Pdia3_ENSMUSG00000027248	3.0504e-13	0.450464	0.992	0.98	5.02706e-09
Ndufa12_ENSMUSG00000020022	3.10393e-13	0.571705	0.823	0.496	5.11528e-09
Bex3_ENSMUSG00000046432	3.12002e-13	0.601703	0.6	0.277	5.1418e-09
Erf_ENSMUSG00000040857	3.18283e-13	0.664491	0.377	0.131	5.2453e-09
Ccdc34_ENSMUSG00000027160	3.29541e-13	0.718748	0.208	0.046	5.43083e-09
Ndufb2_ENSMUSG00000002416	3.30908e-13	0.47383	0.892	0.513	5.45336e-09
Cit_ENSMUSG00000029516	3.32797e-13	1.21988	0.323	0.112	5.4845e-09
Cyp8b1_ENSMUSG00000050445	3.40464e-13	2.09746	0.115	0.014	5.61084e-09
Rpsa_ENSMUSG00000032518	3.41133e-13	0.276339	1	0.961	5.62188e-09
Nap1l1_ENSMUSG00000058799	3.45585e-13	0.529018	0.908	0.664	5.69525e-09
Nsun2_ENSMUSG00000021595	3.56817e-13	0.303037	0.746	0.381	5.88035e-09
Lamtor1_ENSMUSG00000030842	3.58591e-13	0.489509	0.815	0.502	5.90958e-09
Aldoc_ENSMUSG00000017390	3.74766e-13	0.880187	0.377	0.134	6.17615e-09
Nup160_ENSMUSG00000051329	3.96912e-13	0.7446	0.346	0.116	6.54111e-09
Fancl_ENSMUSG00000004018	4.14831e-13	0.546132	0.4	0.144	6.83642e-09
Shmt2_ENSMUSG00000025403	4.15292e-13	0.66651	0.446	0.174	6.84402e-09
Lmo1_ENSMUSG00000036111	4.39715e-13	0.827092	0.185	0.037	7.2465e-09
Map3k14_ENSMUSG00000020941	4.46607e-13	0.539925	0.762	0.437	7.36009e-09
Dscc1_ENSMUSG00000022422	4.58903e-13	0.907169	0.138	0.021	7.56272e-09
Clcc1_ENSMUSG00000027884	4.71538e-13	0.463897	0.485	0.205	7.77095e-09
Fyb_ENSMUSG00000022148	4.85862e-13	-2.16531	0.462	0.649	8.00701e-09
Pdlim7_ENSMUSG00000021493	5.0472e-13	0.354274	0.446	0.169	8.31779e-09
Igf2r_ENSMUSG00000023830	5.11673e-13	-0.261223	0.392	0.142	8.43237e-09
Itgb7_ENSMUSG00000001281	5.19179e-13	0.327135	0.938	0.663	8.55607e-09
Kif4_ENSMUSG00000034311	5.23032e-13	1.35672	0.162	0.03	8.61957e-09
Gm10131_ENSMUSG00000063412	5.29382e-13	0.484183	0.923	0.616	8.72422e-09
Ino80e_ENSMUSG00000030689	5.29732e-13	0.558519	0.577	0.263	8.72999e-09
Uhrf1_ENSMUSG00000001228	5.33992e-13	0.571084	0.362	0.126	8.80019e-09
Hsdl2_ENSMUSG00000028383	5.5252e-13	0.351296	0.531	0.226	9.10553e-09
Gtf2e2_ENSMUSG00000031585	5.86171e-13	0.518067	0.546	0.244	9.6601e-09
Spg21_ENSMUSG00000032388	6.10433e-13	0.41818	0.892	0.54	1.00599e-08
Tbrg4_ENSMUSG00000000384	6.1398e-13	0.685914	0.454	0.185	1.01184e-08
Tor1b_ENSMUSG00000026848	6.28096e-13	0.488525	0.492	0.209	1.0351e-08
Fmnl2_ENSMUSG00000036053	6.66634e-13	0.393625	0.492	0.199	1.09861e-08
March1_ENSMUSG00000036469	6.97341e-13	0.332324	0.577	0.27	1.14922e-08
Pola1_ENSMUSG00000006678	6.97608e-13	0.733474	0.3	0.093	1.14966e-08
Hint1_ENSMUSG00000020267	7.18235e-13	0.418581	0.954	0.702	1.18365e-08
Aldh9a1_ENSMUSG00000026687	7.78352e-13	0.546112	0.777	0.428	1.28272e-08
Tap1_ENSMUSG00000037321	7.88479e-13	0.516209	1	0.84	1.29941e-08
Dnajc3_ENSMUSG00000022136	8.2791e-13	0.418577	0.915	0.6	1.3644e-08
Uqcc1_ENSMUSG00000005882	8.7138e-13	0.595596	0.385	0.139	1.43603e-08
Mrps28_ENSMUSG00000040269	9.3034e-13	0.606601	0.569	0.255	1.5332e-08
Mrpl12_ENSMUSG00000039640	9.38275e-13	0.525988	0.6	0.281	1.54628e-08
Dbnl_ENSMUSG00000020476	9.43644e-13	0.485118	0.977	0.724	1.55513e-08
Top2a_ENSMUSG00000020914	1.02029e-12	1.57362	0.369	0.141	1.68143e-08
Plekhj1_ENSMUSG00000035278	1.03439e-12	0.400117	0.854	0.541	1.70467e-08
Ssfa2_ENSMUSG00000027007	1.0407e-12	0.527781	0.715	0.369	1.71507e-08
Eid1_ENSMUSG00000091337	1.07286e-12	0.50057	0.515	0.221	1.76807e-08
Tpr_ENSMUSG00000006005	1.07502e-12	0.31042	0.954	0.723	1.77164e-08
Mkrn1_ENSMUSG00000029922	1.16562e-12	0.587385	0.946	0.648	1.92094e-08
Btaf1_ENSMUSG00000040565	1.19123e-12	0.362178	0.623	0.291	1.96314e-08
Tyk2_ENSMUSG00000032175	1.3064e-12	0.349805	0.762	0.422	2.15295e-08
Hps4_ENSMUSG00000042328	1.39842e-12	0.773294	0.462	0.192	2.30459e-08
Zfp710_ENSMUSG00000048897	1.5217e-12	0.947492	0.715	0.456	2.50776e-08
Ssna1_ENSMUSG00000026966	1.60691e-12	0.332344	0.746	0.374	2.64818e-08
Ndufaf2_ENSMUSG00000068184	1.65335e-12	0.620237	0.408	0.159	2.72473e-08
Sf3a3_ENSMUSG00000028902	1.71664e-12	0.307632	0.646	0.305	2.82903e-08
Gins1_ENSMUSG00000027454	1.72713e-12	0.726976	0.146	0.025	2.84632e-08
Commd8_ENSMUSG00000029213	1.82472e-12	0.3773	0.862	0.586	3.00714e-08
Ccdc88b_ENSMUSG00000047810	1.87782e-12	0.291441	0.585	0.269	3.09465e-08
Tomm5_ENSMUSG00000078713	1.88636e-12	0.450723	0.715	0.371	3.10873e-08
Gm28043_ENSMUSG00000098374	1.88913e-12	0.935287	0.754	0.494	3.11329e-08
Ticam1_ENSMUSG00000047123	1.89431e-12	0.571874	0.338	0.115	3.12182e-08
Plaur_ENSMUSG00000046223	1.91425e-12	-3.24314	0.546	0.68	3.15468e-08
Arhgef39_ENSMUSG00000051517	1.91491e-12	1.55195	0.138	0.023	3.15577e-08
Arrb1_ENSMUSG00000018909	1.98478e-12	0.324855	0.454	0.182	3.27091e-08
Ptrhd1_ENSMUSG00000096199	1.99775e-12	0.580027	0.438	0.171	3.29229e-08
Pin1_ENSMUSG00000032171	2.00443e-12	0.355367	0.815	0.479	3.30329e-08
Dohh_ENSMUSG00000078440	2.10981e-12	0.430128	0.577	0.265	3.47697e-08
Trit1_ENSMUSG00000028653	2.12242e-12	0.817545	0.331	0.11	3.49775e-08
Pebp1_ENSMUSG00000032959	2.16373e-12	0.463239	0.869	0.565	3.56582e-08
Magoh_ENSMUSG00000028609	2.36844e-12	0.349087	0.723	0.361	3.90319e-08
Exosc5_ENSMUSG00000061286	2.41892e-12	0.460597	0.646	0.314	3.98637e-08
Coro7_ENSMUSG00000039637	2.48388e-12	0.589753	0.762	0.442	4.09344e-08
Smc1a_ENSMUSG00000041133	2.58671e-12	0.467596	0.754	0.421	4.2629e-08
Tnks_ENSMUSG00000031529	2.59153e-12	0.702823	0.546	0.269	4.27083e-08
Coa5_ENSMUSG00000026112	2.68305e-12	0.406493	0.777	0.46	4.42166e-08
Naa10_ENSMUSG00000031388	2.85781e-12	0.485708	0.5	0.208	4.70966e-08
Nop58_ENSMUSG00000026020	2.99228e-12	0.252174	0.985	0.863	4.93128e-08
Hddc2_ENSMUSG00000000295	3.01102e-12	0.677163	0.308	0.097	4.96216e-08
Pptc7_ENSMUSG00000038582	3.09462e-12	0.531343	0.469	0.204	5.09993e-08
Pik3cb_ENSMUSG00000032462	3.45072e-12	0.388743	0.469	0.19	5.68678e-08
Vav3_ENSMUSG00000033721	3.50666e-12	0.37471	0.692	0.358	5.77898e-08
Picalm_ENSMUSG00000039361	3.52316e-12	0.408638	0.962	0.79	5.80617e-08
Shcbp1_ENSMUSG00000022322	3.62477e-12	0.633388	0.138	0.024	5.97362e-08
Stx17_ENSMUSG00000061455	3.63312e-12	0.702503	0.538	0.272	5.98738e-08
F2rl2_ENSMUSG00000021675	3.67551e-12	1.54457	0.408	0.181	6.05724e-08
Psmc3_ENSMUSG00000002102	3.80398e-12	0.341895	0.985	0.693	6.26895e-08
Jazf1_ENSMUSG00000063568	3.85022e-12	0.860681	0.162	0.031	6.34516e-08
Grpel1_ENSMUSG00000029198	3.85747e-12	0.395626	0.854	0.524	6.35712e-08
Smc2_ENSMUSG00000028312	3.96431e-12	0.971977	0.323	0.112	6.53318e-08
Ppan_ENSMUSG00000004100	4.11534e-12	0.460479	0.431	0.172	6.78207e-08
Rtcb_ENSMUSG00000001783	4.13117e-12	0.359968	0.746	0.403	6.80817e-08
Mrpl53_ENSMUSG00000030037	4.28212e-12	0.28657	0.492	0.196	7.05693e-08
Tbc1d31_ENSMUSG00000022364	4.42462e-12	0.928218	0.269	0.079	7.29178e-08
Eif2b2_ENSMUSG00000004788	4.45785e-12	0.62639	0.654	0.346	7.34654e-08
Ddx21_ENSMUSG00000020075	4.57052e-12	0.338693	0.831	0.508	7.53222e-08
Sdc4_ENSMUSG00000017009	4.72798e-12	-2.48059	0.538	0.689	7.79171e-08
Arhgap11a_ENSMUSG00000041219	4.81619e-12	0.554262	0.3	0.094	7.93707e-08
Pcbp2_ENSMUSG00000056851	4.8442e-12	0.354601	0.923	0.638	7.98324e-08
Med12l_ENSMUSG00000056476	4.91637e-12	0.442583	0.208	0.05	8.10218e-08
Sgo1_ENSMUSG00000023940	4.96341e-12	0.999694	0.115	0.016	8.1797e-08
Emc6_ENSMUSG00000047260	5.17228e-12	0.435028	0.731	0.393	8.52391e-08
Pik3ap1_ENSMUSG00000025017	5.32374e-12	0.468298	0.738	0.396	8.77353e-08
Bub1b_ENSMUSG00000040084	5.5926e-12	0.962912	0.192	0.044	9.2166e-08
Atxn10_ENSMUSG00000016541	5.60169e-12	0.519599	0.669	0.355	9.23158e-08
Cyb5a_ENSMUSG00000024646	5.75369e-12	0.427814	0.8	0.469	9.48208e-08
Cnot9_ENSMUSG00000026174	5.79512e-12	0.311415	0.623	0.295	9.55036e-08
Rpl10a_ENSMUSG00000037805	5.80782e-12	0.305483	1	0.866	9.57128e-08
Ryr1_ENSMUSG00000030592	6.1158e-12	0.451149	0.285	0.088	1.00788e-07
Prss30_ENSMUSG00000024124	6.11758e-12	1.15707	0.331	0.119	1.00818e-07
Lpcat4_ENSMUSG00000027134	6.27692e-12	0.633328	0.408	0.158	1.03444e-07
Ruvbl1_ENSMUSG00000030079	6.38239e-12	0.432813	0.8	0.516	1.05182e-07
Dph3_ENSMUSG00000021905	6.48778e-12	0.405987	0.669	0.333	1.06919e-07
Arf2_ENSMUSG00000062421	6.7408e-12	0.515242	0.754	0.402	1.11088e-07
Tmem8_ENSMUSG00000024180	6.98236e-12	0.572811	0.369	0.14	1.15069e-07
mt-Nd3_ENSMUSG00000064360	7.11218e-12	0.42344	0.946	0.624	1.17209e-07
Diaph3_ENSMUSG00000022021	7.23075e-12	1.15115	0.3	0.104	1.19163e-07
Gnl3_ENSMUSG00000042354	7.25069e-12	0.499673	0.562	0.274	1.19491e-07
Wdr74_ENSMUSG00000042729	7.29685e-12	0.280275	0.485	0.202	1.20252e-07
Vdac2_ENSMUSG00000021771	7.34989e-12	0.344557	0.962	0.609	1.21126e-07
Cenpi_ENSMUSG00000031262	7.38753e-12	0.723792	0.131	0.021	1.21747e-07
Nars_ENSMUSG00000024587	7.43849e-12	0.366708	0.954	0.638	1.22586e-07
Aars_ENSMUSG00000031960	7.63131e-12	0.536244	0.608	0.301	1.25764e-07
Kif23_ENSMUSG00000032254	7.66636e-12	1.04151	0.308	0.104	1.26342e-07
1110008F13Rik_ENSMUSG00000027637	8.01352e-12	0.38915	0.908	0.551	1.32063e-07
Ndufa4_ENSMUSG00000029632	8.51464e-12	0.467525	0.977	0.714	1.40321e-07
Ext1_ENSMUSG00000061731	8.64351e-12	0.544861	0.462	0.196	1.42445e-07
Tbc1d22a_ENSMUSG00000051864	8.85195e-12	0.409065	0.531	0.244	1.4588e-07
Cyc1_ENSMUSG00000022551	9.5623e-12	0.452931	0.808	0.492	1.57587e-07
Apoo-ps_ENSMUSG00000049233	9.6159e-12	1.17054	0.177	0.039	1.5847e-07
Arhgap5_ENSMUSG00000035133	9.70769e-12	0.637551	0.462	0.197	1.59983e-07
Pold4_ENSMUSG00000024854	9.89634e-12	0.381926	0.623	0.291	1.63092e-07
Lrmp_ENSMUSG00000030263	9.9164e-12	0.317629	0.669	0.34	1.63422e-07
Pbk_ENSMUSG00000022033	1.01647e-11	1.74363	0.115	0.017	1.67514e-07
Inpp5d_ENSMUSG00000026288	1.02154e-11	0.259589	0.946	0.694	1.6835e-07
Kif5a_ENSMUSG00000074657	1.02934e-11	0.540017	0.131	0.021	1.69636e-07
Rpl36al_ENSMUSG00000049751	1.1069e-11	0.433041	1	0.85	1.82418e-07
Pnpo_ENSMUSG00000018659	1.13535e-11	0.580374	0.431	0.175	1.87106e-07
Myo6_ENSMUSG00000033577	1.20247e-11	0.585109	0.162	0.033	1.98167e-07
Hmgb2_ENSMUSG00000054717	1.24864e-11	0.854666	0.915	0.691	2.05775e-07
Trpv2_ENSMUSG00000018507	1.25651e-11	0.527699	0.977	0.878	2.07072e-07
4930533O14Rik_ENSMUSG00000063904	1.25776e-11	0.299559	0.6	0.279	2.07279e-07
Traip_ENSMUSG00000032586	1.26361e-11	1.37643	0.131	0.022	2.08242e-07
Got1_ENSMUSG00000025190	1.27774e-11	0.264802	0.915	0.6	2.10572e-07
Il18_ENSMUSG00000039217	1.28457e-11	0.671113	0.377	0.142	2.11697e-07
Cep89_ENSMUSG00000023072	1.28763e-11	1.22415	0.162	0.033	2.12202e-07
Vps36_ENSMUSG00000031479	1.29476e-11	0.33866	0.715	0.427	2.13376e-07
Coa3_ENSMUSG00000017188	1.31108e-11	0.377992	0.762	0.411	2.16067e-07
Srsf1_ENSMUSG00000018379	1.34171e-11	0.335572	0.685	0.365	2.21113e-07
Praf2_ENSMUSG00000031149	1.35042e-11	0.826311	0.369	0.138	2.2255e-07
Pla2g16_ENSMUSG00000060675	1.35466e-11	0.329249	0.723	0.407	2.23249e-07
Ubald2_ENSMUSG00000050628	1.3616e-11	0.335328	0.762	0.437	2.24392e-07
Mical2_ENSMUSG00000038244	1.46826e-11	0.813774	0.131	0.022	2.41969e-07
Tox4_ENSMUSG00000016831	1.47397e-11	0.38716	0.923	0.715	2.4291e-07
Erh_ENSMUSG00000021131	1.4934e-11	0.42327	0.962	0.678	2.46113e-07
Dnph1_ENSMUSG00000040658	1.52523e-11	1.13092	0.354	0.132	2.51357e-07
Dnpep_ENSMUSG00000026209	1.54646e-11	0.320878	0.538	0.246	2.54856e-07
Pdia6_ENSMUSG00000020571	1.70161e-11	0.587111	0.931	0.737	2.80426e-07
S100a1_ENSMUSG00000044080	1.70188e-11	0.262765	0.515	0.224	2.8047e-07
Glod4_ENSMUSG00000017286	1.70399e-11	0.33131	0.608	0.291	2.80818e-07
Mcm6_ENSMUSG00000026355	1.78364e-11	0.777211	0.531	0.26	2.93943e-07
Commd10_ENSMUSG00000042705	1.81582e-11	0.453651	0.585	0.285	2.99247e-07
Pradc1_ENSMUSG00000030008	1.85592e-11	0.748637	0.223	0.059	3.05855e-07
Mrpl57_ENSMUSG00000021967	1.8652e-11	0.288451	0.746	0.43	3.07385e-07
Hmgn2_ENSMUSG00000003038	1.89222e-11	0.506798	0.877	0.613	3.11837e-07
Nhp2_ENSMUSG00000001056	1.90884e-11	0.43093	0.777	0.425	3.14576e-07
Zfp367_ENSMUSG00000044934	1.91903e-11	0.319127	0.385	0.147	3.16256e-07
2700060E02Rik_ENSMUSG00000021807	1.99133e-11	0.385283	0.862	0.512	3.28171e-07
Tnfaip1_ENSMUSG00000017615	1.99789e-11	0.385958	0.523	0.249	3.29252e-07
Mrps25_ENSMUSG00000014551	2.00332e-11	0.294473	0.546	0.258	3.30147e-07
Rer1_ENSMUSG00000029048	2.02174e-11	0.343316	0.885	0.541	3.33182e-07
Atp5f1_ENSMUSG00000000563	2.09017e-11	0.410413	0.985	0.752	3.4446e-07
Gnpnat1_ENSMUSG00000037722	2.109e-11	0.290964	0.438	0.181	3.47564e-07
Nf1_ENSMUSG00000020716	2.11771e-11	0.509234	0.354	0.132	3.48998e-07
Ascc1_ENSMUSG00000044475	2.14843e-11	0.497598	0.354	0.129	3.54062e-07
Rps19bp1_ENSMUSG00000051518	2.15811e-11	0.290089	0.592	0.299	3.55657e-07
Ufm1_ENSMUSG00000027746	2.30522e-11	0.483036	0.662	0.358	3.799e-07
Npepl1_ENSMUSG00000039263	2.32742e-11	0.427182	0.492	0.217	3.83558e-07
Fnta_ENSMUSG00000015994	2.38164e-11	0.280973	0.585	0.283	3.92495e-07
H3f3b_ENSMUSG00000016559	2.38858e-11	-0.544667	1	0.996	3.93639e-07
Orc6_ENSMUSG00000031697	2.46442e-11	0.579194	0.369	0.139	4.06136e-07
Rrm2_ENSMUSG00000020649	2.48602e-11	1.86992	0.269	0.087	4.09696e-07
Tmem147_ENSMUSG00000006315	2.57058e-11	0.350855	0.654	0.321	4.23631e-07
Tars_ENSMUSG00000022241	2.58494e-11	0.407152	0.569	0.275	4.25997e-07
Rif1_ENSMUSG00000036202	2.60433e-11	0.266333	0.385	0.151	4.29193e-07
Alox5ap_ENSMUSG00000060063	2.6223e-11	0.37811	0.992	0.719	4.32155e-07
Map4k5_ENSMUSG00000034761	2.66057e-11	0.323297	0.338	0.122	4.38462e-07
Cbx5_ENSMUSG00000009575	2.6861e-11	0.702949	0.569	0.312	4.42669e-07
Banf1_ENSMUSG00000024844	2.76125e-11	0.368162	0.908	0.579	4.55054e-07
Ctsb_ENSMUSG00000021939	2.76467e-11	-1.50458	0.985	0.94	4.55618e-07
Cep128_ENSMUSG00000061533	2.87097e-11	0.279741	0.238	0.068	4.73136e-07
Gtpbp4_ENSMUSG00000021149	2.92373e-11	0.400019	0.777	0.498	4.81831e-07
Ran_ENSMUSG00000029430	3.02628e-11	0.451459	0.915	0.7	4.98731e-07
Pla2g12a_ENSMUSG00000027999	3.06668e-11	0.364524	0.238	0.066	5.05389e-07
Mcm2_ENSMUSG00000002870	3.07379e-11	0.648881	0.362	0.14	5.06561e-07
Dcaf7_ENSMUSG00000049354	3.09061e-11	0.435313	0.777	0.473	5.09332e-07
Sigirr_ENSMUSG00000025494	3.29095e-11	0.543109	0.338	0.123	5.42349e-07
Fads1_ENSMUSG00000010663	3.33797e-11	0.489337	0.277	0.088	5.50098e-07
Emc4_ENSMUSG00000027131	3.36619e-11	0.268235	0.754	0.391	5.54748e-07
Napsa_ENSMUSG00000002204	3.41792e-11	0.370943	0.992	0.789	5.63273e-07
Uchl3_ENSMUSG00000022111	3.41895e-11	0.437958	0.546	0.254	5.63443e-07
Vps9d1_ENSMUSG00000001062	3.53807e-11	0.830345	0.4	0.171	5.83073e-07
Cdc5l_ENSMUSG00000023932	3.65208e-11	0.318902	0.792	0.469	6.01863e-07
Trmt2a_ENSMUSG00000022721	3.69224e-11	0.417362	0.562	0.277	6.08482e-07
Rps27l_ENSMUSG00000036781	3.71913e-11	0.343005	1	0.794	6.12912e-07
Nutf2-ps1_ENSMUSG00000071497	3.79187e-11	0.452183	0.708	0.376	6.24901e-07
Agtpbp1_ENSMUSG00000021557	3.83011e-11	0.553324	0.415	0.17	6.31202e-07
Dpy19l1_ENSMUSG00000043067	3.91524e-11	0.286466	0.562	0.277	6.45231e-07
Snrpa_ENSMUSG00000061479	3.93872e-11	0.397814	0.738	0.404	6.49101e-07
Wdr77_ENSMUSG00000000561	3.97799e-11	0.295776	0.715	0.482	6.55572e-07
Gins2_ENSMUSG00000031821	4.19164e-11	0.799324	0.423	0.187	6.90783e-07
Ppfibp1_ENSMUSG00000016487	4.38658e-11	0.496842	0.308	0.105	7.22908e-07
Btbd1_ENSMUSG00000025103	4.39227e-11	0.294057	0.615	0.304	7.23846e-07
Twf2_ENSMUSG00000023277	4.44242e-11	0.542012	0.8	0.501	7.32111e-07
Ly75_ENSMUSG00000026980	4.57711e-11	-0.298334	0.585	0.279	7.54308e-07
Hsp90b1_ENSMUSG00000020048	4.93921e-11	0.441561	0.992	0.887	8.13983e-07
Ccdc107_ENSMUSG00000028461	5.00104e-11	0.378584	0.423	0.172	8.24171e-07
Psmd7_ENSMUSG00000039067	5.07094e-11	0.393956	0.823	0.509	8.35692e-07
Glrx3_ENSMUSG00000031068	5.10782e-11	0.325044	0.854	0.497	8.41769e-07
Chchd3_ENSMUSG00000053768	5.13557e-11	0.342147	0.638	0.333	8.46342e-07
Snx3_ENSMUSG00000019804	5.31676e-11	0.31792	0.969	0.796	8.76202e-07
Serf2_ENSMUSG00000074884	5.44894e-11	0.294389	1	0.991	8.97985e-07
Abcc4_ENSMUSG00000032849	5.4634e-11	0.577923	0.423	0.177	9.00369e-07
Prr5l_ENSMUSG00000032841	5.47431e-11	0.498252	0.738	0.463	9.02166e-07
Coro2a_ENSMUSG00000028337	5.69633e-11	0.286375	0.792	0.455	9.38754e-07
Abcg1_ENSMUSG00000024030	5.76353e-11	-1.89005	0.654	0.731	9.49829e-07
Mthfd2_ENSMUSG00000005667	5.7906e-11	0.363533	0.7	0.367	9.5429e-07
Nuf2_ENSMUSG00000026683	5.8309e-11	1.45727	0.2	0.054	9.60933e-07
Ndufa10_ENSMUSG00000026260	5.88894e-11	0.330112	0.746	0.428	9.70497e-07
Uso1_ENSMUSG00000029407	5.92219e-11	0.545457	0.531	0.269	9.75978e-07
Tgtp1_ENSMUSG00000078922	6.02828e-11	0.68279	0.554	0.298	9.93461e-07
Cnot6_ENSMUSG00000020362	6.27049e-11	0.267231	0.531	0.248	1.03338e-06
Eef1e1_ENSMUSG00000001707	6.5482e-11	0.487363	0.446	0.192	1.07914e-06
Pik3r2_ENSMUSG00000031834	6.58426e-11	0.680214	0.323	0.116	1.08509e-06
Prkra_ENSMUSG00000002731	6.60274e-11	0.437057	0.323	0.111	1.08813e-06
Rcn2_ENSMUSG00000032320	6.70072e-11	0.380148	0.646	0.346	1.10428e-06
Flot1_ENSMUSG00000059714	6.80593e-11	0.375156	0.638	0.327	1.12162e-06
Cdc20_ENSMUSG00000006398	6.93014e-11	1.99667	0.208	0.057	1.14209e-06
Srm_ENSMUSG00000006442	6.99363e-11	0.381398	0.438	0.181	1.15255e-06
Zfp260_ENSMUSG00000049421	7.13267e-11	0.464659	0.377	0.148	1.17546e-06
Eif3b_ENSMUSG00000056076	7.19296e-11	0.256349	0.854	0.522	1.1854e-06
Tubb6_ENSMUSG00000001473	7.3668e-11	0.280802	0.877	0.527	1.21405e-06
Psmc1_ENSMUSG00000021178	7.37577e-11	0.265211	0.792	0.463	1.21553e-06
Tspan9_ENSMUSG00000030352	7.77648e-11	1.16259	0.131	0.024	1.28156e-06
Mllt3_ENSMUSG00000028496	7.82153e-11	1.1122	0.315	0.119	1.28899e-06
Eif2s1_ENSMUSG00000021116	8.08731e-11	0.316591	0.869	0.544	1.33279e-06
Tomm34_ENSMUSG00000018322	8.10621e-11	0.258559	0.692	0.374	1.3359e-06
Ppp1r15b_ENSMUSG00000046062	8.20976e-11	0.327983	0.692	0.366	1.35297e-06
Ssbp3_ENSMUSG00000061887	8.26936e-11	0.759894	0.338	0.126	1.36279e-06
Elof1_ENSMUSG00000013822	8.29534e-11	0.528603	0.6	0.31	1.36707e-06
Mtor_ENSMUSG00000028991	8.37875e-11	0.47364	0.469	0.214	1.38082e-06
2810403A07Rik_ENSMUSG00000028060	8.71526e-11	0.337781	0.823	0.54	1.43627e-06
Hist1h2ae_ENSMUSG00000069272	9.02888e-11	1.61466	0.223	0.065	1.48796e-06
Ccnyl1_ENSMUSG00000070871	9.11645e-11	0.55337	0.238	0.07	1.50239e-06
Ctss_ENSMUSG00000038642	9.28759e-11	-0.813333	1	0.942	1.5306e-06
Rbbp7_ENSMUSG00000031353	9.43235e-11	0.367297	0.854	0.546	1.55445e-06
Cisd1_ENSMUSG00000037710	9.43488e-11	0.53284	0.423	0.178	1.55487e-06
Sf3a1_ENSMUSG00000002129	9.60154e-11	0.273481	0.569	0.273	1.58233e-06
Gsn_ENSMUSG00000026879	9.62394e-11	0.421533	0.923	0.61	1.58602e-06
Zfp282_ENSMUSG00000025821	9.6634e-11	0.458934	0.223	0.063	1.59253e-06
Map3k9_ENSMUSG00000042724	9.77679e-11	0.558206	0.108	0.016	1.61121e-06
Nlgn2_ENSMUSG00000051790	9.77902e-11	0.568705	0.138	0.027	1.61158e-06
Eef1d_ENSMUSG00000055762	9.95251e-11	0.41843	0.923	0.646	1.64017e-06
Hspe1_ENSMUSG00000073676	1.00648e-10	0.703004	0.938	0.692	1.65867e-06
Ahsa1_ENSMUSG00000021037	1.01295e-10	0.31272	0.854	0.506	1.66934e-06
Acot7_ENSMUSG00000028937	1.06088e-10	0.428443	0.715	0.402	1.74833e-06
Cyb5r4_ENSMUSG00000032872	1.06341e-10	0.363615	0.777	0.448	1.7525e-06
Actr6_ENSMUSG00000019948	1.06767e-10	0.727798	0.231	0.066	1.75951e-06
Tmpo_ENSMUSG00000019961	1.06934e-10	0.466559	0.723	0.452	1.76227e-06
Slc25a4_ENSMUSG00000031633	1.08336e-10	0.462234	0.846	0.556	1.78538e-06
Gadd45gip1_ENSMUSG00000033751	1.09438e-10	0.308056	0.654	0.333	1.80354e-06
Arih1_ENSMUSG00000025234	1.12304e-10	-0.256705	0.731	0.375	1.85077e-06
Acd_ENSMUSG00000038000	1.12603e-10	0.302671	0.585	0.287	1.85569e-06
Gadd45b_ENSMUSG00000015312	1.13549e-10	-1.5881	0.569	0.705	1.87128e-06
Tmem161a_ENSMUSG00000002342	1.16624e-10	0.446033	0.323	0.117	1.92197e-06
Strap_ENSMUSG00000030224	1.17673e-10	0.319509	0.838	0.479	1.93926e-06
Map3k4_ENSMUSG00000014426	1.19288e-10	0.378394	0.338	0.126	1.96586e-06
Tjp2_ENSMUSG00000024812	1.21189e-10	0.271701	0.3	0.1	1.99719e-06
Tomm40_ENSMUSG00000002984	1.22854e-10	0.524499	0.562	0.282	2.02463e-06
Pgk1_ENSMUSG00000062070	1.23872e-10	0.334613	0.977	0.788	2.04141e-06
Cmas_ENSMUSG00000030282	1.26196e-10	0.260583	0.685	0.373	2.07971e-06
Gtf3c6_ENSMUSG00000019837	1.2943e-10	0.408139	0.608	0.311	2.13301e-06
Nck2_ENSMUSG00000066877	1.38808e-10	0.332695	0.492	0.225	2.28755e-06
Meaf6_ENSMUSG00000028863	1.44624e-10	0.515963	0.677	0.393	2.3834e-06
Ruvbl2_ENSMUSG00000003868	1.44984e-10	0.586204	0.446	0.195	2.38934e-06
Palm_ENSMUSG00000035863	1.46337e-10	0.409982	0.385	0.154	2.41163e-06
Ftl1_ENSMUSG00000050708	1.48972e-10	-0.516728	1	0.999	2.45506e-06
Selenoh_ENSMUSG00000076437	1.54146e-10	0.51211	0.492	0.225	2.54033e-06
Haus1_ENSMUSG00000041840	1.55548e-10	0.999779	0.192	0.049	2.56343e-06
Cdc42bpb_ENSMUSG00000021279	1.55826e-10	0.274237	0.346	0.129	2.56801e-06
Rinl_ENSMUSG00000051735	1.57793e-10	0.311873	0.477	0.213	2.60042e-06
Commd1_ENSMUSG00000051355	1.58759e-10	0.286711	0.815	0.463	2.61634e-06
Prkd3_ENSMUSG00000024070	1.59638e-10	0.556683	0.523	0.266	2.63083e-06
Samsn1_ENSMUSG00000022876	1.64531e-10	-2.29098	0.6	0.709	2.71146e-06
Nelfa_ENSMUSG00000029111	1.68306e-10	0.344769	0.431	0.183	2.77368e-06
Srp9_ENSMUSG00000026511	1.71566e-10	0.359365	0.892	0.607	2.82742e-06
Srf_ENSMUSG00000015605	1.73375e-10	0.511035	0.3	0.106	2.85721e-06
Mrps16_ENSMUSG00000049960	1.76462e-10	0.376493	0.677	0.347	2.9081e-06
Stt3a_ENSMUSG00000032116	1.79323e-10	0.411888	0.946	0.667	2.95524e-06
Birc5_ENSMUSG00000017716	1.84115e-10	2.14004	0.708	0.479	3.03421e-06
Wdfy1_ENSMUSG00000073643	1.87802e-10	0.255221	0.892	0.701	3.09498e-06
Dnajb11_ENSMUSG00000004460	1.88075e-10	0.423161	0.9	0.587	3.09948e-06
Rae1_ENSMUSG00000027509	1.89981e-10	0.523121	0.538	0.266	3.13088e-06
Scd2_ENSMUSG00000025203	1.97981e-10	0.689643	0.431	0.196	3.26273e-06
Anapc11_ENSMUSG00000025135	2.05442e-10	0.39914	0.808	0.477	3.38569e-06
Cenpe_ENSMUSG00000045328	2.06916e-10	1.33144	0.185	0.048	3.40998e-06
Arid3b_ENSMUSG00000004661	2.09531e-10	0.497006	0.346	0.135	3.45307e-06
Gmppb_ENSMUSG00000070284	2.12968e-10	0.438857	0.354	0.137	3.50971e-06
Ppp1r12b_ENSMUSG00000073557	2.12977e-10	0.637323	0.238	0.073	3.50987e-06
Chchd1_ENSMUSG00000063787	2.14267e-10	0.357076	0.692	0.347	3.53113e-06
Mrpl35_ENSMUSG00000052962	2.16415e-10	0.500199	0.877	0.635	3.56652e-06
Gpr55_ENSMUSG00000049608	2.19282e-10	0.882325	0.238	0.073	3.61377e-06
Ccdc102a_ENSMUSG00000063605	2.20703e-10	0.542368	0.462	0.218	3.63719e-06
Gna15_ENSMUSG00000034792	2.218e-10	0.550128	0.385	0.16	3.65526e-06
Psma3_ENSMUSG00000060073	2.23119e-10	0.405892	0.992	0.9	3.67701e-06
Mrpl51_ENSMUSG00000030335	2.24892e-10	0.576723	0.892	0.8	3.70621e-06
Ep300_ENSMUSG00000055024	2.25534e-10	0.348943	0.746	0.443	3.7168e-06
Hspbp1_ENSMUSG00000063802	2.28314e-10	0.397929	0.469	0.208	3.76262e-06
Slc52a3_ENSMUSG00000027463	2.29283e-10	0.724281	0.177	0.043	3.77858e-06
Smarcb1_ENSMUSG00000000902	2.31322e-10	0.294142	0.615	0.309	3.81218e-06
Eif3l_ENSMUSG00000033047	2.32347e-10	0.365879	0.785	0.467	3.82909e-06
Aph1c_ENSMUSG00000053040	2.3318e-10	0.673807	0.7	0.455	3.84281e-06
Setd5_ENSMUSG00000034269	2.39257e-10	0.320681	0.508	0.247	3.94296e-06
Thoc5_ENSMUSG00000034274	2.39638e-10	0.564669	0.346	0.132	3.94923e-06
Lima1_ENSMUSG00000023022	2.4158e-10	0.25646	0.415	0.177	3.98124e-06
Hist1h1c_ENSMUSG00000036181	2.42243e-10	0.485591	0.454	0.198	3.99217e-06
Wdr83_ENSMUSG00000005150	2.43512e-10	0.420345	0.323	0.115	4.01308e-06
Impdh2_ENSMUSG00000062867	2.44149e-10	0.322397	0.731	0.41	4.02357e-06
Fdft1_ENSMUSG00000021273	2.47988e-10	0.323876	0.477	0.217	4.08684e-06
Uqcr11_ENSMUSG00000020163	2.49983e-10	0.297111	0.962	0.698	4.11972e-06
Tmem123_ENSMUSG00000050912	2.50078e-10	-2.80378	0.854	0.881	4.12128e-06
Vdac3_ENSMUSG00000008892	2.50918e-10	0.311905	0.862	0.518	4.13514e-06
Tm2d3_ENSMUSG00000078681	2.51262e-10	0.502917	0.377	0.151	4.14079e-06
Emc2_ENSMUSG00000022337	2.51937e-10	0.32015	0.538	0.257	4.15193e-06
Hsd17b11_ENSMUSG00000029311	2.53991e-10	0.678278	0.308	0.109	4.18577e-06
Atp5g3_ENSMUSG00000018770	2.5432e-10	0.459069	0.869	0.616	4.19119e-06
Prpf31_ENSMUSG00000008373	2.67989e-10	0.487757	0.546	0.268	4.41647e-06
Tgif1_ENSMUSG00000047407	2.68095e-10	-2.41028	0.462	0.608	4.4182e-06
Nono_ENSMUSG00000031311	2.7055e-10	0.368733	0.9	0.616	4.45867e-06
Mrps14_ENSMUSG00000058267	2.75239e-10	0.415841	0.954	0.839	4.53595e-06
Bicd2_ENSMUSG00000037933	2.75478e-10	0.282576	0.385	0.152	4.53988e-06
Ndufa9_ENSMUSG00000000399	2.75832e-10	0.382563	0.769	0.451	4.54571e-06
Ccnb1_ENSMUSG00000041431	2.77865e-10	2.02381	0.146	0.032	4.57921e-06
Ncbp2_ENSMUSG00000022774	2.79462e-10	0.275536	0.423	0.178	4.60554e-06
Bckdk_ENSMUSG00000030802	2.88894e-10	0.434658	0.815	0.57	4.76098e-06
Fam168a_ENSMUSG00000029461	2.90047e-10	0.414698	0.4	0.17	4.77997e-06
Usmg5_ENSMUSG00000071528	2.90832e-10	0.436419	0.992	0.804	4.79291e-06
Sgsm3_ENSMUSG00000042303	2.97877e-10	0.55235	0.254	0.081	4.90902e-06
Lsm5_ENSMUSG00000091625	2.99368e-10	0.338002	0.6	0.314	4.93359e-06
Rps8_ENSMUSG00000047675	3.02775e-10	0.300857	1	0.916	4.98973e-06
Rraga_ENSMUSG00000070934	3.04451e-10	0.275549	0.615	0.32	5.01736e-06
Rrp7a_ENSMUSG00000018040	3.05224e-10	0.278675	0.777	0.463	5.03009e-06
Immp1l_ENSMUSG00000042670	3.07109e-10	0.35557	0.469	0.205	5.06116e-06
Anp32e_ENSMUSG00000015749	3.1047e-10	0.381754	0.846	0.577	5.11655e-06
Bbx_ENSMUSG00000022641	3.21106e-10	0.318037	0.754	0.465	5.29182e-06
Chd3os_ENSMUSG00000043419	3.21323e-10	1.15622	0.123	0.022	5.2954e-06
Rpl4_ENSMUSG00000032399	3.21517e-10	0.283719	1	0.984	5.29861e-06
Psmd6_ENSMUSG00000021737	3.2722e-10	0.315878	0.738	0.428	5.39258e-06
Gbf1_ENSMUSG00000025224	3.27595e-10	0.372047	0.546	0.27	5.39876e-06
Cdk5rap3_ENSMUSG00000018669	3.28484e-10	0.487057	0.523	0.259	5.41341e-06
Klhdc10_ENSMUSG00000029775	3.39758e-10	0.307412	0.231	0.068	5.5992e-06
Mrpl3_ENSMUSG00000032563	3.42955e-10	0.268395	0.446	0.2	5.65191e-06
6430531B16Rik_ENSMUSG00000073795	3.43117e-10	1.06463	0.231	0.072	5.65458e-06
Tbcb_ENSMUSG00000006095	3.53984e-10	0.301036	0.892	0.592	5.83366e-06
Psma5_ENSMUSG00000068749	3.57566e-10	0.33311	0.938	0.619	5.8927e-06
Ormdl2_ENSMUSG00000025353	3.64108e-10	0.308585	0.7	0.37	6.0005e-06
Cyth4_ENSMUSG00000018008	3.68165e-10	0.297739	0.992	0.743	6.06735e-06
Ppil3_ENSMUSG00000026035	3.70589e-10	0.787365	0.269	0.089	6.1073e-06
Mfsd6_ENSMUSG00000041439	3.78448e-10	0.348	0.438	0.199	6.23682e-06
Ddost_ENSMUSG00000028757	3.78741e-10	0.433836	0.931	0.707	6.24165e-06
Prkar2b_ENSMUSG00000002997	3.80935e-10	0.553247	0.231	0.069	6.27782e-06
Ccdc93_ENSMUSG00000026339	3.88274e-10	0.351777	0.346	0.137	6.39875e-06
Mrps30_ENSMUSG00000021731	3.88736e-10	0.595468	0.431	0.189	6.40637e-06
Kif1bp_ENSMUSG00000036955	3.91271e-10	0.306883	0.538	0.258	6.44814e-06
Snrpc_ENSMUSG00000024217	3.93569e-10	0.416889	0.823	0.496	6.48602e-06
Serpinf1_ENSMUSG00000000753	3.96347e-10	0.888697	0.177	0.044	6.5318e-06
Lrba_ENSMUSG00000028080	3.96847e-10	0.31845	0.277	0.094	6.54004e-06
Faap24_ENSMUSG00000030493	4.03788e-10	0.790694	0.185	0.047	6.65442e-06
Dek_ENSMUSG00000021377	4.12933e-10	0.454696	0.938	0.731	6.80514e-06
Tm2d2_ENSMUSG00000031556	4.15725e-10	0.33182	0.769	0.441	6.85116e-06
Swi5_ENSMUSG00000044627	4.19789e-10	0.28773	0.838	0.522	6.91813e-06
Dot1l_ENSMUSG00000061589	4.26441e-10	0.361562	0.715	0.406	7.02774e-06
March6_ENSMUSG00000039100	4.29859e-10	0.290431	0.454	0.205	7.08408e-06
Acss1_ENSMUSG00000027452	4.30494e-10	0.727057	0.615	0.359	7.09454e-06
Ctdsp2_ENSMUSG00000078429	4.60069e-10	0.297605	0.492	0.235	7.58195e-06
Dpagt1_ENSMUSG00000032123	4.61949e-10	0.598614	0.4	0.178	7.61292e-06
Pycrl_ENSMUSG00000022571	4.6371e-10	0.507566	0.323	0.121	7.64194e-06
Ect2_ENSMUSG00000027699	4.68331e-10	1.68725	0.131	0.026	7.7181e-06
Dhx29_ENSMUSG00000042426	4.71468e-10	0.385669	0.338	0.129	7.7698e-06
Eif2ak1_ENSMUSG00000029613	4.83662e-10	0.262335	0.623	0.333	7.97075e-06
Slc22a21_ENSMUSG00000063652	4.88687e-10	0.510295	0.231	0.071	8.05356e-06
Slc9a9_ENSMUSG00000031129	4.94117e-10	0.392751	0.362	0.145	8.14305e-06
Pdcd6_ENSMUSG00000021576	5.08649e-10	0.366547	0.823	0.514	8.38253e-06
Rcc1_ENSMUSG00000028896	5.11177e-10	0.359658	0.292	0.102	8.4242e-06
Nacc1_ENSMUSG00000001910	5.19673e-10	0.399479	0.362	0.145	8.5642e-06
Tpgs1_ENSMUSG00000020308	5.33669e-10	0.460489	0.431	0.185	8.79487e-06
Eif2b5_ENSMUSG00000003235	5.35325e-10	0.671953	0.538	0.287	8.82216e-06
Akr7a5_ENSMUSG00000028743	5.39842e-10	0.734057	0.431	0.208	8.8966e-06
Wbscr22_ENSMUSG00000005378	5.41125e-10	0.33312	0.523	0.242	8.91774e-06
Mfsd11_ENSMUSG00000020818	5.56711e-10	0.418772	0.685	0.422	9.17459e-06
Fam98c_ENSMUSG00000030590	5.90898e-10	0.372168	0.546	0.265	9.738e-06
Psmb7_ENSMUSG00000026750	6.31592e-10	0.333237	0.869	0.556	1.04086e-05
Hfe_ENSMUSG00000006611	6.43628e-10	0.786676	0.685	0.487	1.0607e-05
Arpc2_ENSMUSG00000006304	6.44218e-10	0.267977	1	0.963	1.06167e-05
Prdx2_ENSMUSG00000005161	6.5167e-10	0.301982	0.9	0.59	1.07395e-05
Cldn1_ENSMUSG00000022512	6.93995e-10	0.806962	0.192	0.052	1.1437e-05
Pigf_ENSMUSG00000024145	7.09871e-10	0.601698	0.269	0.091	1.16987e-05
Abca3_ENSMUSG00000024130	7.14158e-10	0.473147	0.392	0.168	1.17693e-05
Ptma_ENSMUSG00000026238	7.18742e-10	0.408091	1	0.987	1.18449e-05
Snrpg_ENSMUSG00000057278	7.30407e-10	0.332246	0.985	0.8	1.20371e-05
Aurkb_ENSMUSG00000020897	7.38115e-10	1.43145	0.192	0.054	1.21641e-05
Kif20a_ENSMUSG00000003779	7.38976e-10	1.15477	0.185	0.05	1.21783e-05
Snrpd2_ENSMUSG00000040824	7.43739e-10	0.337331	0.854	0.549	1.22568e-05
Slamf8_ENSMUSG00000053318	7.61445e-10	0.335494	0.685	0.38	1.25486e-05
Nr2c2ap_ENSMUSG00000071078	7.62093e-10	0.315169	0.562	0.288	1.25593e-05
Mta1_ENSMUSG00000021144	7.6635e-10	0.393338	0.238	0.074	1.26294e-05
Sars2_ENSMUSG00000070699	7.72371e-10	0.982295	0.208	0.06	1.27287e-05
Apex1_ENSMUSG00000035960	7.98541e-10	0.370751	0.477	0.217	1.316e-05
Sec31a_ENSMUSG00000035325	8.11355e-10	0.290214	0.631	0.337	1.33711e-05
Sugp1_ENSMUSG00000011306	8.13289e-10	0.425019	0.408	0.173	1.3403e-05
Hells_ENSMUSG00000025001	8.18532e-10	0.654566	0.531	0.286	1.34894e-05
Akap17b_ENSMUSG00000059708	8.1963e-10	0.916101	0.138	0.029	1.35075e-05
Gspt1_ENSMUSG00000062203	8.21931e-10	0.346416	0.608	0.309	1.35454e-05
Ube2t_ENSMUSG00000026429	8.33035e-10	0.704041	0.154	0.035	1.37284e-05
Csf2rb_ENSMUSG00000071713	8.34844e-10	0.521366	0.985	0.792	1.37582e-05
Cdca4_ENSMUSG00000047832	8.53305e-10	0.368269	0.485	0.237	1.40625e-05
Melk_ENSMUSG00000035683	8.62275e-10	0.70701	0.154	0.035	1.42103e-05
Whamm_ENSMUSG00000045795	8.62658e-10	0.430507	0.369	0.151	1.42166e-05
Ndufs5_ENSMUSG00000028648	8.80902e-10	0.265683	0.854	0.514	1.45173e-05
Akr1a1_ENSMUSG00000028692	8.90317e-10	0.328646	1	0.878	1.46724e-05
Gtpbp6_ENSMUSG00000033434	8.94766e-10	0.310749	0.354	0.14	1.47458e-05
Aurka_ENSMUSG00000027496	9.07452e-10	0.698068	0.231	0.072	1.49548e-05
Phf11b_ENSMUSG00000091649	9.1192e-10	0.26728	0.892	0.591	1.50284e-05
Pmpcb_ENSMUSG00000029017	9.21723e-10	0.294922	0.462	0.203	1.519e-05
Fam102b_ENSMUSG00000040339	9.27258e-10	0.259792	0.392	0.164	1.52812e-05
Psma4_ENSMUSG00000032301	9.2833e-10	0.385107	0.931	0.661	1.52989e-05
Cdca5_ENSMUSG00000024791	9.32183e-10	1.39566	0.123	0.024	1.53624e-05
Rsph3a_ENSMUSG00000073471	9.37256e-10	0.373603	0.323	0.122	1.5446e-05
Nup107_ENSMUSG00000052798	9.40099e-10	0.763301	0.254	0.085	1.54928e-05
Arhgdia_ENSMUSG00000025132	9.41729e-10	0.399143	1	0.932	1.55197e-05
Crlf2_ENSMUSG00000033467	9.42286e-10	0.254458	0.7	0.385	1.55289e-05
Cytip_ENSMUSG00000026832	9.45191e-10	0.394559	1	0.874	1.55768e-05
Nfu1_ENSMUSG00000029993	9.83254e-10	0.444147	0.7	0.411	1.6204e-05
Ilf2_ENSMUSG00000001016	9.95882e-10	0.509197	0.508	0.26	1.64121e-05
Epm2aip1_ENSMUSG00000046785	1.01882e-09	-0.250034	0.338	0.132	1.67902e-05
Stub1_ENSMUSG00000039615	1.06276e-09	0.271589	0.723	0.41	1.75142e-05
Usp1_ENSMUSG00000028560	1.0661e-09	0.49359	0.438	0.197	1.75694e-05
Lilrb4a_ENSMUSG00000062593	1.07712e-09	-2.51961	0.654	0.644	1.7751e-05
Tcerg1_ENSMUSG00000024498	1.07904e-09	0.293283	0.7	0.412	1.77825e-05
Zfp706_ENSMUSG00000062397	1.12002e-09	0.271786	0.915	0.692	1.84579e-05
Ankfy1_ENSMUSG00000020790	1.12315e-09	0.279175	0.846	0.553	1.85096e-05
Pik3cg_ENSMUSG00000020573	1.12873e-09	0.388775	0.477	0.232	1.86015e-05
Tbce_ENSMUSG00000039233	1.21315e-09	0.289953	0.385	0.16	1.99926e-05
Gipc1_ENSMUSG00000019433	1.23992e-09	0.487514	0.4	0.17	2.04338e-05
Ddx39b_ENSMUSG00000019432	1.2662e-09	0.338016	0.8	0.511	2.0867e-05
Nob1_ENSMUSG00000003848	1.26806e-09	0.404681	0.385	0.164	2.08976e-05
Dctn3_ENSMUSG00000028447	1.28573e-09	0.269101	0.877	0.524	2.11889e-05
Hspa14_ENSMUSG00000109865	1.32549e-09	0.338408	0.638	0.364	2.18441e-05
Nusap1_ENSMUSG00000027306	1.3281e-09	1.48588	0.192	0.056	2.18872e-05
Tagap1_ENSMUSG00000052031	1.35051e-09	0.624399	0.492	0.28	2.22564e-05
Ncapd2_ENSMUSG00000038252	1.38424e-09	0.681987	0.238	0.078	2.28123e-05
Tlnrd1_ENSMUSG00000070462	1.41968e-09	0.38529	0.292	0.104	2.33964e-05
Zfp189_ENSMUSG00000039634	1.42007e-09	0.595471	0.123	0.024	2.34027e-05
Efhd2_ENSMUSG00000040659	1.45909e-09	0.339172	1	0.864	2.40458e-05
Rab30_ENSMUSG00000030643	1.47211e-09	0.573052	0.454	0.229	2.42603e-05
Rpl17_ENSMUSG00000062328	1.4805e-09	0.262407	1	0.947	2.43986e-05
A530032D15Rik_ENSMUSG00000089844	1.51491e-09	0.575733	0.569	0.307	2.49657e-05
Mmgt1_ENSMUSG00000061273	1.53995e-09	0.349928	0.346	0.14	2.53784e-05
Cpsf1_ENSMUSG00000034022	1.54056e-09	0.320547	0.477	0.237	2.53885e-05
Cox7b_ENSMUSG00000031231	1.54837e-09	0.417327	0.992	0.755	2.55172e-05
Dnajc11_ENSMUSG00000039768	1.56418e-09	0.268426	0.392	0.166	2.57776e-05
Mecr_ENSMUSG00000028910	1.56915e-09	0.637299	0.292	0.107	2.58596e-05
Rfc3_ENSMUSG00000033970	1.57164e-09	0.664708	0.246	0.081	2.59006e-05
Smg7_ENSMUSG00000042772	1.5912e-09	0.301277	0.746	0.452	2.62229e-05
Txndc5_ENSMUSG00000038991	1.5948e-09	0.273184	0.762	0.488	2.62823e-05
Hspa9_ENSMUSG00000024359	1.59499e-09	0.457022	0.792	0.549	2.62854e-05
Rfc4_ENSMUSG00000022881	1.61385e-09	0.763788	0.231	0.074	2.65962e-05
Hint3_ENSMUSG00000019791	1.68368e-09	0.375974	0.4	0.167	2.7747e-05
H13_ENSMUSG00000019188	1.72726e-09	0.319362	0.962	0.721	2.84652e-05
Mb21d1_ENSMUSG00000032344	1.73727e-09	0.301547	0.592	0.329	2.86303e-05
Asna1_ENSMUSG00000052456	1.76231e-09	0.276162	0.608	0.319	2.90429e-05
Mrpl54_ENSMUSG00000034932	1.78603e-09	0.283937	0.862	0.494	2.94339e-05
Plekho1_ENSMUSG00000015745	1.8154e-09	0.33776	0.746	0.444	2.99177e-05
Uqcrfs1_ENSMUSG00000038462	1.89003e-09	0.290772	0.954	0.658	3.11476e-05
Traf3ip3_ENSMUSG00000037318	1.95972e-09	0.327318	0.454	0.213	3.22961e-05
Mrpl18_ENSMUSG00000057388	1.968e-09	0.360541	0.677	0.374	3.24326e-05
Ddx39_ENSMUSG00000005481	1.97343e-09	0.44032	0.808	0.565	3.25222e-05
Sf3a2_ENSMUSG00000020211	2.01094e-09	0.538632	0.438	0.199	3.31402e-05
Trim59_ENSMUSG00000034317	2.0455e-09	0.670257	0.285	0.104	3.37098e-05
Fubp1_ENSMUSG00000028034	2.07092e-09	0.257994	0.831	0.541	3.41287e-05
Dnajc10_ENSMUSG00000027006	2.08393e-09	0.325001	0.562	0.283	3.43432e-05
Ctla4_ENSMUSG00000026011	2.08496e-09	1.54164	0.285	0.11	3.43602e-05
Scin_ENSMUSG00000002565	2.10935e-09	0.282529	0.608	0.349	3.4762e-05
Psmd3_ENSMUSG00000017221	2.14753e-09	0.275901	0.823	0.53	3.53912e-05
Isyna1_ENSMUSG00000019139	2.17135e-09	0.275814	0.685	0.384	3.57838e-05
Sqle_ENSMUSG00000022351	2.20629e-09	0.474492	0.4	0.178	3.63597e-05
Lemd3_ENSMUSG00000048661	2.2426e-09	0.450382	0.338	0.135	3.69581e-05
Stard10_ENSMUSG00000030688	2.28291e-09	1.04124	0.123	0.024	3.76223e-05
Mast1_ENSMUSG00000053693	2.30204e-09	0.430925	0.154	0.037	3.79376e-05
Prdx4_ENSMUSG00000025289	2.30215e-09	0.442027	0.4	0.17	3.79394e-05
Pmaip1_ENSMUSG00000024521	2.34371e-09	0.425968	0.954	0.696	3.86244e-05
Lmf2_ENSMUSG00000022614	2.3831e-09	0.537458	0.462	0.234	3.92734e-05
Atp6v0e_ENSMUSG00000015575	2.41163e-09	0.319026	1	0.896	3.97437e-05
Tsn_ENSMUSG00000026374	2.42993e-09	0.257786	0.862	0.59	4.00452e-05
Anp32b_ENSMUSG00000028333	2.48085e-09	0.341838	0.931	0.665	4.08844e-05
Rnf7_ENSMUSG00000051234	2.48146e-09	0.368209	0.662	0.371	4.08945e-05
Prps1l3_ENSMUSG00000079104	2.51347e-09	0.304427	0.3	0.113	4.1422e-05
Sh3tc1_ENSMUSG00000036553	2.54846e-09	0.874199	0.362	0.154	4.19986e-05
Smim8_ENSMUSG00000028295	2.62159e-09	0.849003	0.238	0.078	4.32037e-05
Csk_ENSMUSG00000032312	2.64128e-09	0.274932	0.662	0.387	4.35284e-05
Fabp5_ENSMUSG00000027533	2.66736e-09	-2.36423	0.354	0.539	4.39582e-05
Ywhag_ENSMUSG00000051391	2.70545e-09	0.322967	0.877	0.626	4.45858e-05
Rpl35a_ENSMUSG00000060636	2.72872e-09	0.330526	1	0.942	4.49693e-05
Slc12a9_ENSMUSG00000037344	2.73281e-09	0.513336	0.377	0.16	4.50367e-05
Llph_ENSMUSG00000020224	2.7455e-09	0.269443	0.938	0.722	4.52459e-05
Cox6a1_ENSMUSG00000041697	2.7605e-09	0.308459	1	0.859	4.5493e-05
Txnl4a_ENSMUSG00000057130	2.83695e-09	0.29991	0.762	0.508	4.6753e-05
Gpn2_ENSMUSG00000028848	3.04733e-09	0.476365	0.285	0.104	5.022e-05
Mrpl55_ENSMUSG00000036860	3.11377e-09	0.379956	0.446	0.209	5.13149e-05
Phf10_ENSMUSG00000023883	3.14772e-09	0.423825	0.469	0.222	5.18745e-05
Ndufaf8_ENSMUSG00000078572	3.19097e-09	0.255394	0.615	0.329	5.25871e-05
Nelfe_ENSMUSG00000024369	3.22549e-09	0.534848	0.408	0.183	5.31561e-05
Rnaseh2a_ENSMUSG00000052926	3.23297e-09	0.72596	0.638	0.412	5.32793e-05
Tubg1_ENSMUSG00000035198	3.25672e-09	0.512899	0.231	0.074	5.36707e-05
Ufsp2_ENSMUSG00000031634	3.37896e-09	0.336496	0.538	0.275	5.56852e-05
Cand1_ENSMUSG00000020114	3.48873e-09	0.465279	0.546	0.277	5.74943e-05
Hint2_ENSMUSG00000028470	3.5596e-09	0.43928	0.492	0.235	5.86622e-05
Acsl5_ENSMUSG00000024981	3.59651e-09	0.262729	0.762	0.471	5.92706e-05
Mgrn1_ENSMUSG00000022517	3.86097e-09	0.28196	0.646	0.37	6.36288e-05
Mrps2_ENSMUSG00000035772	3.89295e-09	0.482468	0.223	0.071	6.41558e-05
Psmc3ip_ENSMUSG00000019303	3.89709e-09	0.901494	0.162	0.041	6.4224e-05
Myc_ENSMUSG00000022346	3.93698e-09	0.705699	0.492	0.273	6.48814e-05
Vps51_ENSMUSG00000024797	3.96664e-09	0.25945	0.6	0.319	6.53702e-05
Marcksl1_ENSMUSG00000047945	3.9685e-09	-1.99257	0.6	0.677	6.54009e-05
Thap12_ENSMUSG00000030753	3.97552e-09	0.261484	0.646	0.377	6.55166e-05
Ppih_ENSMUSG00000060288	4.04822e-09	0.418099	0.308	0.114	6.67147e-05
Herpud1_ENSMUSG00000031770	4.09025e-09	0.482181	1	0.867	6.74074e-05
Plk4_ENSMUSG00000025758	4.11357e-09	0.348831	0.262	0.091	6.77916e-05
Clpp_ENSMUSG00000002660	4.12432e-09	0.336493	0.392	0.168	6.79688e-05
Met_ENSMUSG00000009376	4.23509e-09	0.464119	0.277	0.101	6.97943e-05
Shc1_ENSMUSG00000042626	4.2511e-09	0.343648	0.669	0.377	7.00582e-05
Nfkbiz_ENSMUSG00000035356	4.29258e-09	-1.77176	0.638	0.754	7.07417e-05
Sdhb_ENSMUSG00000009863	4.30784e-09	0.340769	0.931	0.658	7.09931e-05
Txnl1_ENSMUSG00000024583	4.47938e-09	0.30066	0.723	0.414	7.38201e-05
Atp2a2_ENSMUSG00000029467	4.49288e-09	0.273707	0.823	0.574	7.40427e-05
Skap2_ENSMUSG00000059182	4.51574e-09	0.329408	0.962	0.73	7.44194e-05
Pcbd2_ENSMUSG00000021496	4.55994e-09	0.383848	0.5	0.241	7.51478e-05
Ccdc69_ENSMUSG00000049588	4.59605e-09	0.710287	0.285	0.104	7.5743e-05
Cdc42se1_ENSMUSG00000046722	4.72433e-09	0.25527	0.931	0.633	7.78569e-05
Rad51_ENSMUSG00000027323	4.75057e-09	1.47768	0.185	0.055	7.82894e-05
Pycr2_ENSMUSG00000026520	4.79791e-09	0.516144	0.415	0.191	7.90695e-05
Alkbh7_ENSMUSG00000002661	4.80162e-09	0.622409	0.3	0.113	7.91306e-05
Gart_ENSMUSG00000022962	4.86606e-09	0.316382	0.438	0.204	8.01927e-05
Tspo_ENSMUSG00000041736	4.93863e-09	0.299585	1	0.9	8.13886e-05
Crls1_ENSMUSG00000027357	4.96169e-09	0.585708	0.223	0.071	8.17687e-05
Kdm6b_ENSMUSG00000018476	4.96742e-09	-0.999565	0.969	0.94	8.18631e-05
Maz_ENSMUSG00000030678	5.1715e-09	0.309975	0.446	0.209	8.52264e-05
Ddx46_ENSMUSG00000021500	5.35617e-09	0.287114	0.754	0.462	8.82697e-05
Nomo1_ENSMUSG00000030835	5.38803e-09	0.484078	0.338	0.14	8.87947e-05
Znrf2_ENSMUSG00000058446	5.46527e-09	0.427038	0.7	0.436	9.00676e-05
Nbeal2_ENSMUSG00000056724	5.49984e-09	0.366879	0.315	0.126	9.06374e-05
Ylpm1_ENSMUSG00000021244	5.60734e-09	0.366757	0.4	0.179	9.24089e-05
Ctsd_ENSMUSG00000007891	5.64934e-09	-2.29539	0.523	0.631	9.31012e-05
Ube2n_ENSMUSG00000074781	5.68086e-09	0.340237	0.946	0.74	9.36205e-05
Haao_ENSMUSG00000000673	5.7615e-09	0.341119	0.485	0.24	9.49495e-05
Afg3l1_ENSMUSG00000031967	5.78122e-09	0.502287	0.508	0.275	9.52745e-05
Slc25a22_ENSMUSG00000019082	5.85603e-09	0.266348	0.431	0.202	9.65074e-05
Supt6_ENSMUSG00000002052	5.87344e-09	0.274458	0.754	0.471	9.67942e-05
Ahcy_ENSMUSG00000027597	5.94046e-09	0.258909	0.277	0.098	9.78987e-05
[truncated: 539 more rows]

## Sheet: migDC T
gene	p_val	avg_logFC	pct.1	pct.2	p_val_adj
[truncated: 1,248 more rows]

[truncated: 4 more sheets: pDC, migDC LN, cDC2 T, cDC1 LN]
