# Supplementary material for: Single-Cell RNA Sequencing Reveals a Dynamic Stromal Niche That Supports Tumor Growth
Source: Cell Rep. 2020 May 19;31(7):107628. doi: 10.1016/j.celrep.2020.107628 (PMC7242909; doi:10.1016/j.celrep.2020.107628)
Supplement: Table S2 — Pseudotime Analysis of the CD8 T Cells, Related to Figure 3. Genes identified as varying significantly along the CD8 T cells trajectory (q-value < 0.1). [file mmc3.xlsx]

## Sheet: Sheet1
gene	pval	qval
Gzmb_ENSMUSG00000015437	1.28594e-90	2.88887e-86
Nrn1_ENSMUSG00000039114	5.19753e-73	5.83813e-69
Tnfsf4_ENSMUSG00000026700	6.14275e-69	4.5999e-65
Ttc39c_ENSMUSG00000024424	2.35917e-68	1.32497e-64
Casp1_ENSMUSG00000025888	1.03854e-67	4.66614e-64
Tnfrsf4_ENSMUSG00000029075	7.36441e-67	2.75736e-63
Ccnb2_ENSMUSG00000032218	3.13072e-65	8.79144e-62
Gzmk_ENSMUSG00000042385	2.95574e-65	8.79144e-62
Pdcd1_ENSMUSG00000026285	1.10907e-63	2.76836e-60
S100a4_ENSMUSG00000001020	2.01496e-63	4.5266e-60
Spp1_ENSMUSG00000029304	2.08874e-61	3.9103e-58
Fgl2_ENSMUSG00000039899	2.05778e-61	3.9103e-58
Ccl8_ENSMUSG00000009185	3.0335e-60	5.24211e-57
Lag3_ENSMUSG00000030124	6.2418e-60	1.00159e-56
Anxa2_ENSMUSG00000032231	3.43412e-58	5.14317e-55
Cdkn3_ENSMUSG00000037628	1.12092e-56	1.57385e-53
Serpina3g_ENSMUSG00000041481	7.61256e-56	1.00598e-52
Lgals3_ENSMUSG00000050335	2.79233e-55	3.48498e-52
Crmp1_ENSMUSG00000029121	9.17932e-55	1.08533e-51
Sox8_ENSMUSG00000024176	1.01183e-54	1.13654e-51
Pvrig_ENSMUSG00000109713	4.86643e-54	5.20593e-51
S100a6_ENSMUSG00000001025	1.62278e-51	1.65708e-48
Ccl3_ENSMUSG00000000982	2.50838e-51	2.45003e-48
Penk_ENSMUSG00000045573	5.41629e-51	5.06987e-48
Calca_ENSMUSG00000030669	1.54023e-50	1.38405e-47
Ttc8_ENSMUSG00000021013	3.88091e-50	3.35325e-47
Pla2g1b_ENSMUSG00000029522	8.37051e-50	6.96457e-47
Igfbp7_ENSMUSG00000036256	1.4578e-49	1.16963e-46
Plscr1_ENSMUSG00000032369	5.56388e-49	4.31009e-46
Ifitm1_ENSMUSG00000025491	7.71358e-49	5.77618e-46
Dapk2_ENSMUSG00000032380	1.29432e-48	9.37966e-46
Hbb-bs_ENSMUSG00000052305	2.08146e-48	1.46125e-45
Trdj1_ENSMUSG00000076870	5.39312e-48	3.6714e-45
Fut7_ENSMUSG00000036587	5.77322e-47	3.81457e-44
Adam8_ENSMUSG00000025473	8.64102e-47	5.5463e-44
Cd200r4_ENSMUSG00000062082	2.18731e-46	1.36494e-43
Ncaph_ENSMUSG00000034906	8.66829e-45	5.26306e-42
Trdv5_ENSMUSG00000076873	9.0321e-45	5.33963e-42
Ccl4_ENSMUSG00000018930	1.28388e-44	7.39545e-42
Klrc1_ENSMUSG00000030167	3.11472e-44	1.7493e-41
Gzmc_ENSMUSG00000079186	1.48552e-43	8.13958e-41
Lilrb4a_ENSMUSG00000062593	1.52439e-43	8.15366e-41
Anxa1_ENSMUSG00000024659	1.75159e-43	9.15106e-41
Birc5_ENSMUSG00000017716	2.22813e-43	1.13761e-40
Ptpn5_ENSMUSG00000030854	4.9164e-43	2.45438e-40
Hba-a2_ENSMUSG00000069917	2.29519e-42	1.1209e-39
Gpr15_ENSMUSG00000047293	3.03551e-42	1.45091e-39
Cnih2_ENSMUSG00000024873	4.38321e-42	2.05144e-39
Bspry_ENSMUSG00000028392	8.97793e-42	4.11611e-39
Ccr2_ENSMUSG00000049103	1.7359e-41	7.79939e-39
Zfand4_ENSMUSG00000042213	2.02382e-41	8.91474e-39
Tnfrsf9_ENSMUSG00000028965	4.25827e-41	1.83965e-38
Dkkl1_ENSMUSG00000030792	1.43021e-40	6.0622e-38
Mdfic_ENSMUSG00000041390	1.66073e-40	6.90896e-38
Tm6sf2_ENSMUSG00000036151	5.79523e-40	2.36709e-37
Havcr2_ENSMUSG00000020399	6.36415e-40	2.55305e-37
Il20ra_ENSMUSG00000020007	9.34245e-40	3.68207e-37
Gzma_ENSMUSG00000023132	1.22421e-39	4.74171e-37
Rgs16_ENSMUSG00000026475	1.5592e-39	5.93686e-37
Rasgef1a_ENSMUSG00000030134	1.82967e-39	6.85059e-37
Fignl1_ENSMUSG00000035455	6.48071e-39	2.38671e-36
Serpinf1_ENSMUSG00000000753	1.08654e-38	3.93694e-36
Rnf128_ENSMUSG00000031438	1.94734e-38	6.94398e-36
2610318N02Rik_ENSMUSG00000049916	5.08256e-38	1.78406e-35
Pygl_ENSMUSG00000021069	6.66435e-37	2.3033e-34
Cdc6_ENSMUSG00000017499	7.53457e-37	2.56461e-34
Gpm6b_ENSMUSG00000031342	8.17745e-37	2.74189e-34
Trpv4_ENSMUSG00000014158	1.1293e-36	3.73084e-34
Fggy_ENSMUSG00000028573	1.18744e-36	3.81083e-34
1700067K01Rik_ENSMUSG00000046408	1.18082e-36	3.81083e-34
Cables1_ENSMUSG00000040957	2.99952e-36	9.49075e-34
Ccr8_ENSMUSG00000042262	8.92347e-36	2.78425e-33
Rwdd2a_ENSMUSG00000032417	1.05625e-35	3.25051e-33
Tmem121_ENSMUSG00000049036	1.56045e-35	4.73724e-33
Klrg1_ENSMUSG00000030114	3.31429e-35	9.92741e-33
Hist1h4j_ENSMUSG00000067455	3.50724e-35	1.03671e-32
Bhlhe40_ENSMUSG00000030103	6.7633e-35	1.97322e-32
Zbtb32_ENSMUSG00000006310	1.3794e-34	3.97285e-32
Vill_ENSMUSG00000038775	1.68832e-34	4.80102e-32
Cyp11a1_ENSMUSG00000032323	1.77626e-34	4.98797e-32
Stx11_ENSMUSG00000039232	2.3534e-34	6.52707e-32
Ctla4_ENSMUSG00000026011	6.07392e-34	1.66403e-31
Bcl2l1_ENSMUSG00000007659	7.36931e-34	1.9946e-31
Lrr1_ENSMUSG00000034883	9.10382e-34	2.43473e-31
Traj25_ENSMUSG00000076904	1.34964e-33	3.56703e-31
Mcts2_ENSMUSG00000042814	2.59671e-33	6.78315e-31
Bcl2a1d_ENSMUSG00000099974	3.96878e-33	1.02481e-30
Trdv1_ENSMUSG00000076864	6.68623e-33	1.70689e-30
Pclaf_ENSMUSG00000040204	7.58905e-33	1.9156e-30
Map2_ENSMUSG00000015222	1.36574e-32	3.40903e-30
Hist1h2ap_ENSMUSG00000094777	2.56812e-32	6.33988e-30
Dscc1_ENSMUSG00000022422	2.60067e-32	6.35043e-30
Lim2_ENSMUSG00000004613	2.65375e-32	6.41037e-30
Fam183b_ENSMUSG00000049154	6.5531e-32	1.56612e-29
Prss36_ENSMUSG00000070371	7.59006e-32	1.79485e-29
Gtsf1_ENSMUSG00000022487	1.15719e-31	2.70794e-29
Prdm1_ENSMUSG00000038151	1.19846e-31	2.77562e-29
Spag5_ENSMUSG00000002055	2.36465e-31	5.42059e-29
Fam129a_ENSMUSG00000026483	2.66789e-31	6.05396e-29
Fasl_ENSMUSG00000000817	2.91166e-31	6.54104e-29
G430095P16Rik_ENSMUSG00000074203	4.76252e-31	1.05931e-28
Ncapg_ENSMUSG00000015880	5.30756e-31	1.16896e-28
Casp4_ENSMUSG00000033538	7.57028e-31	1.63525e-28
Plek2_ENSMUSG00000021118	7.52286e-31	1.63525e-28
Ccna2_ENSMUSG00000027715	1.22511e-30	2.62114e-28
Litaf_ENSMUSG00000022500	1.4911e-30	3.16014e-28
Syngr3_ENSMUSG00000007021	1.76146e-30	3.69825e-28
Cdk1_ENSMUSG00000019942	3.04121e-30	6.326e-28
Pacsin3_ENSMUSG00000027257	3.66508e-30	7.55377e-28
Slc30a3_ENSMUSG00000029151	4.98849e-30	1.01879e-27
Klrk1_ENSMUSG00000030149	5.73808e-30	1.16131e-27
Trav7n-6_ENSMUSG00000105080	7.33321e-30	1.4709e-27
Mlf1_ENSMUSG00000048416	8.91865e-30	1.77307e-27
Smim3_ENSMUSG00000038059	3.80357e-29	7.49537e-27
Ces2c_ENSMUSG00000061825	5.24653e-29	1.0249e-26
Rad51_ENSMUSG00000027323	5.6777e-29	1.09956e-26
Osgin1_ENSMUSG00000074063	8.49004e-29	1.63016e-26
Rmdn2_ENSMUSG00000036368	1.15626e-28	2.20131e-26
Stra8_ENSMUSG00000029848	1.63726e-28	3.09084e-26
Lgals1_ENSMUSG00000068220	2.77798e-28	5.15763e-26
Shcbp1_ENSMUSG00000022322	2.77567e-28	5.15763e-26
Gnrh1_ENSMUSG00000015812	3.84883e-28	7.08721e-26
Rrm2_ENSMUSG00000020649	3.89911e-28	7.12142e-26
Cd244_ENSMUSG00000004709	5.07953e-28	9.20256e-26
Serpina3f_ENSMUSG00000066363	6.94428e-28	1.24803e-25
Pir_ENSMUSG00000031379	7.28184e-28	1.29831e-25
Edn3_ENSMUSG00000027524	8.60403e-28	1.52197e-25
Ccnb1_ENSMUSG00000041431	1.88979e-27	3.31672e-25
Cdkn2b_ENSMUSG00000073802	2.00526e-27	3.47607e-25
Tk1_ENSMUSG00000025574	2.01152e-27	3.47607e-25
Slc16a3_ENSMUSG00000025161	3.68041e-27	6.31148e-25
Hba-a1_ENSMUSG00000069919	7.6856e-27	1.30801e-24
Perp_ENSMUSG00000019851	8.34853e-27	1.41015e-24
Il10ra_ENSMUSG00000032089	1.07299e-26	1.79886e-24
Trav6-2_ENSMUSG00000076764	1.20791e-26	2.01006e-24
Trav13d-4_ENSMUSG00000096329	1.56105e-26	2.5786e-24
Fam3b_ENSMUSG00000022938	2.00729e-26	3.29151e-24
Clgn_ENSMUSG00000002190	2.92466e-26	4.76106e-24
Them6_ENSMUSG00000056665	3.75959e-26	6.0762e-24
Mcub_ENSMUSG00000027994	4.07444e-26	6.53802e-24
Cela1_ENSMUSG00000023031	5.18075e-26	8.25429e-24
Entpd1_ENSMUSG00000048120	5.40902e-26	8.5573e-24
Hist1h3d_ENSMUSG00000099583	1.09551e-25	1.72102e-23
Plek_ENSMUSG00000020120	2.22396e-25	3.46954e-23
Cited1_ENSMUSG00000051159	2.37733e-25	3.68323e-23
Tmem17_ENSMUSG00000049904	2.54024e-25	3.90866e-23
Mki67_ENSMUSG00000031004	3.08334e-25	4.71206e-23
Trav5-1_ENSMUSG00000076761	3.99145e-25	6.05864e-23
Ighj2_ENSMUSG00000076620	4.51425e-25	6.80622e-23
Pon3_ENSMUSG00000029759	4.96635e-25	7.43794e-23
Pik3ap1_ENSMUSG00000025017	5.73402e-25	8.53078e-23
Anln_ENSMUSG00000036777	5.89928e-25	8.71891e-23
Acot7_ENSMUSG00000028937	6.43996e-25	9.4558e-23
Metrnl_ENSMUSG00000039208	6.88252e-25	1.004e-22
Serpinb9_ENSMUSG00000045827	7.69822e-25	1.11575e-22
Cox4i2_ENSMUSG00000009876	7.84072e-25	1.12911e-22
Gipc2_ENSMUSG00000039131	9.8321e-25	1.40687e-22
Gas2l1_ENSMUSG00000034201	1.22173e-24	1.73709e-22
Rhoc_ENSMUSG00000002233	1.9209e-24	2.71403e-22
As3mt_ENSMUSG00000003559	2.01536e-24	2.82968e-22
Fam209_ENSMUSG00000027505	2.05263e-24	2.86412e-22
Slc5a2_ENSMUSG00000030781	2.86525e-24	3.97332e-22
Gstp2_ENSMUSG00000038155	3.80896e-24	5.24959e-22
Traj53_ENSMUSG00000076878	4.23343e-24	5.79902e-22
Pde4a_ENSMUSG00000032177	8.56236e-24	1.16578e-21
Sqor_ENSMUSG00000005803	9.13622e-24	1.23642e-21
Gm773_ENSMUSG00000073177	9.25833e-24	1.24544e-21
Capg_ENSMUSG00000056737	1.51644e-23	2.02779e-21
Thtpa_ENSMUSG00000045691	1.9323e-23	2.56859e-21
Zfp983_ENSMUSG00000035868	2.16135e-23	2.85616e-21
Ube2c_ENSMUSG00000001403	2.56431e-23	3.36884e-21
Marco_ENSMUSG00000026390	2.75132e-23	3.59352e-21
Grb7_ENSMUSG00000019312	6.21307e-23	8.06802e-21
Lgals7_ENSMUSG00000053522	6.39937e-23	8.26218e-21
Hist1h2ag_ENSMUSG00000069301	7.1583e-23	9.18921e-21
Rftn2_ENSMUSG00000025978	9.11761e-23	1.16379e-20
Cenpi_ENSMUSG00000031262	9.75964e-23	1.2387e-20
Akap12_ENSMUSG00000038587	1.18696e-22	1.49804e-20
Mfsd9_ENSMUSG00000041945	1.98893e-22	2.49617e-20
Traj40_ENSMUSG00000076890	2.06557e-22	2.57794e-20
Tktl1_ENSMUSG00000031397	2.0975e-22	2.60334e-20
AA467197_ENSMUSG00000033213	3.70461e-22	4.57276e-20
Tmem171_ENSMUSG00000052485	4.53235e-22	5.56389e-20
Ablim2_ENSMUSG00000029095	5.53954e-22	6.76336e-20
Mnd1_ENSMUSG00000033752	5.89931e-22	7.16368e-20
Cd300ld2_ENSMUSG00000089753	1.29609e-21	1.56542e-19
Hist1h2ae_ENSMUSG00000069272	1.32627e-21	1.5933e-19
Myl4_ENSMUSG00000061086	1.40639e-21	1.68056e-19
Cpa3_ENSMUSG00000001865	1.82881e-21	2.17377e-19
Traj57_ENSMUSG00000076876	1.90535e-21	2.25283e-19
Slc43a3_ENSMUSG00000027074	3.90306e-21	4.59069e-19
Tmem140_ENSMUSG00000057137	5.45559e-21	6.38333e-19
Atp6v1g2_ENSMUSG00000024403	6.04884e-21	7.04079e-19
Apbb1_ENSMUSG00000037032	7.26519e-21	8.41301e-19
Gna15_ENSMUSG00000034792	8.20054e-21	9.44745e-19
Nrgn_ENSMUSG00000053310	8.95428e-21	1.02632e-18
Serpinb6b_ENSMUSG00000042842	1.02648e-20	1.17055e-18
Myo1e_ENSMUSG00000032220	1.13404e-20	1.28667e-18
Traj34_ENSMUSG00000076895	1.59954e-20	1.80571e-18
Sdcbp2_ENSMUSG00000027456	2.80399e-20	3.14958e-18
NA_ENSMUSG00000094114	4.29707e-20	4.80267e-18
Asb2_ENSMUSG00000021200	5.70507e-20	6.34477e-18
Gnao1_ENSMUSG00000031748	5.92072e-20	6.55217e-18
Fer1l5_ENSMUSG00000037432	6.19849e-20	6.82594e-18
Tyms_ENSMUSG00000025747	7.51195e-20	8.232e-18
Ncald_ENSMUSG00000051359	9.60685e-20	1.04766e-17
Acvrl1_ENSMUSG00000000530	9.71087e-20	1.05389e-17
Hnrnpll_ENSMUSG00000024095	9.93356e-20	1.07287e-17
Lxn_ENSMUSG00000047557	1.15167e-19	1.23791e-17
Phactr2_ENSMUSG00000062866	1.51898e-19	1.62495e-17
E030018B13Rik_ENSMUSG00000095061	1.57713e-19	1.67916e-17
Calcb_ENSMUSG00000030666	1.66775e-19	1.76726e-17
Sbk1_ENSMUSG00000042978	2.23577e-19	2.35805e-17
Cep89_ENSMUSG00000023072	3.09114e-19	3.24498e-17
Ccrl2_ENSMUSG00000043953	3.70621e-19	3.87256e-17
Nmnat3_ENSMUSG00000032456	4.86001e-19	5.05463e-17
Zfp623_ENSMUSG00000050846	5.40192e-19	5.59236e-17
Ccl5_ENSMUSG00000035042	5.77349e-19	5.94961e-17
Stmn1_ENSMUSG00000028832	6.24999e-19	6.41123e-17
Senp8_ENSMUSG00000051705	7.87905e-19	8.04558e-17
Trav17_ENSMUSG00000096397	8.53362e-19	8.67456e-17
Hist1h3f_ENSMUSG00000100210	8.58517e-19	8.68765e-17
Fam69b_ENSMUSG00000036186	8.91958e-19	8.98558e-17
Gm3055_ENSMUSG00000094622	1.01854e-18	1.0215e-16
Hes1_ENSMUSG00000022528	1.03552e-18	1.03391e-16
Osbpl3_ENSMUSG00000029822	1.13444e-18	1.12766e-16
Poc1a_ENSMUSG00000023345	1.17819e-18	1.15581e-16
Zfp78_ENSMUSG00000055150	1.17713e-18	1.15581e-16
Lig1_ENSMUSG00000056394	1.17364e-18	1.15581e-16
Fstl3_ENSMUSG00000020325	1.45699e-18	1.4231e-16
Plod2_ENSMUSG00000032374	1.85857e-18	1.80748e-16
Tjp2_ENSMUSG00000024812	1.99352e-18	1.93037e-16
Slc29a4_ENSMUSG00000050822	2.07761e-18	2.00315e-16
Traj47_ENSMUSG00000105216	2.11516e-18	2.03064e-16
Tigit_ENSMUSG00000071552	4.50627e-18	4.30781e-16
Zfp418_ENSMUSG00000034538	4.66455e-18	4.44022e-16
Lrrc49_ENSMUSG00000047766	5.16426e-18	4.89516e-16
Spag4_ENSMUSG00000038180	5.62333e-18	5.3079e-16
Lbx2_ENSMUSG00000034968	5.74268e-18	5.39788e-16
4930507D05Rik_ENSMUSG00000097129	5.97862e-18	5.59624e-16
Cks1b_ENSMUSG00000028044	6.72228e-18	6.26623e-16
Cybb_ENSMUSG00000015340	7.00699e-18	6.50463e-16
Itpkc_ENSMUSG00000003752	9.83468e-18	9.09202e-16
Gstm1_ENSMUSG00000058135	1.19197e-17	1.09744e-15
Lilr4b_ENSMUSG00000112023	1.48844e-17	1.35926e-15
Selenom_ENSMUSG00000075702	1.48385e-17	1.35926e-15
Lilrb4a_ENSMUSG00000112148	1.84077e-17	1.67421e-15
Mansc1_ENSMUSG00000032718	1.87903e-17	1.70212e-15
Trav10n_ENSMUSG00000095646	2.16077e-17	1.94946e-15
Kazald1_ENSMUSG00000025213	2.77267e-17	2.49152e-15
Cep55_ENSMUSG00000024989	3.09909e-17	2.76572e-15
Syde1_ENSMUSG00000032714	3.10244e-17	2.76572e-15
Cd209g_ENSMUSG00000079168	3.20477e-17	2.84565e-15
Ly6a_ENSMUSG00000075602	3.67609e-17	3.25131e-15
BC030336_ENSMUSG00000046096	3.86978e-17	3.4092e-15
Xcl1_ENSMUSG00000026573	4.07162e-17	3.573e-15
Cnrip1_ENSMUSG00000044629	5.81721e-17	5.08496e-15
Alcam_ENSMUSG00000022636	8.38017e-17	7.29692e-15
Gzme_ENSMUSG00000022156	9.3024e-17	8.06866e-15
Slc25a2_ENSMUSG00000050304	9.46401e-17	8.17726e-15
Trbv23_ENSMUSG00000076478	9.97249e-17	8.56236e-15
Tmem141_ENSMUSG00000026939	9.98593e-17	8.56236e-15
Mettl7a1_ENSMUSG00000054619	1.08913e-16	9.30318e-15
Ighj1_ENSMUSG00000076621	1.27642e-16	1.08617e-14
Hs1bp3_ENSMUSG00000020605	1.32653e-16	1.12455e-14
Tsx_ENSMUSG00000031329	1.4028e-16	1.18473e-14
Rab3a_ENSMUSG00000031840	1.46066e-16	1.22898e-14
Kcnh2_ENSMUSG00000038319	1.48997e-16	1.24896e-14
Rnf122_ENSMUSG00000039328	1.74525e-16	1.45751e-14
Insl5_ENSMUSG00000066090	1.87437e-16	1.55955e-14
Il3ra_ENSMUSG00000068758	2.28758e-16	1.89633e-14
Jrk_ENSMUSG00000046380	2.73418e-16	2.25822e-14
Tpi1_ENSMUSG00000023456	3.09239e-16	2.54471e-14
Aurkb_ENSMUSG00000020897	3.19655e-16	2.62082e-14
Rd3_ENSMUSG00000049353	3.33395e-16	2.72353e-14
Zfp518b_ENSMUSG00000046572	3.76296e-16	3.06286e-14
Gp5_ENSMUSG00000047953	3.83175e-16	3.10759e-14
Hdac10_ENSMUSG00000062906	3.96553e-16	3.20452e-14
Top2a_ENSMUSG00000020914	4.12924e-16	3.32485e-14
Cd44_ENSMUSG00000005087	4.87731e-16	3.91317e-14
Lmnb1_ENSMUSG00000024590	5.27174e-16	4.21457e-14
Ifitm2_ENSMUSG00000060591	5.36667e-16	4.27526e-14
1700010I14Rik_ENSMUSG00000023873	5.4416e-16	4.31963e-14
Tbx21_ENSMUSG00000001444	5.94586e-16	4.7033e-14
Hist1h3a_ENSMUSG00000069265	6.06302e-16	4.77915e-14
Myadm_ENSMUSG00000068566	6.43615e-16	5.05553e-14
Fpgs_ENSMUSG00000009566	6.59509e-16	5.16232e-14
Ggact_ENSMUSG00000041625	6.89017e-16	5.37458e-14
Il6ra_ENSMUSG00000027947	7.07339e-16	5.4984e-14
Fastkd5_ENSMUSG00000079043	7.99319e-16	6.19196e-14
Cd38_ENSMUSG00000029084	8.06517e-16	6.22626e-14
Abcb10_ENSMUSG00000031974	9.62827e-16	7.40751e-14
Gm10226_ENSMUSG00000067929	1.09559e-15	8.40014e-14
Trav6d-5_ENSMUSG00000095426	1.19168e-15	9.1058e-14
Dnase1_ENSMUSG00000005980	1.36226e-15	1.0374e-13
Fads1_ENSMUSG00000010663	1.39649e-15	1.05987e-13
Slc16a5_ENSMUSG00000045775	1.47161e-15	1.11312e-13
Raph1_ENSMUSG00000026014	1.49673e-15	1.12833e-13
Gm10509_ENSMUSG00000073448	1.60889e-15	1.20882e-13
Eea1_ENSMUSG00000036499	1.68763e-15	1.26376e-13
Slco4c1_ENSMUSG00000040693	1.70768e-15	1.27452e-13
Zeb2_ENSMUSG00000026872	1.72364e-15	1.28217e-13
Proz_ENSMUSG00000031445	1.76878e-15	1.31141e-13
Dand5_ENSMUSG00000053226	1.95429e-15	1.44418e-13
Hbb-bt_ENSMUSG00000073940	2.00774e-15	1.47882e-13
Rslcan18_ENSMUSG00000074824	2.22629e-15	1.62911e-13
Mlkl_ENSMUSG00000012519	2.22197e-15	1.62911e-13
Klc3_ENSMUSG00000040714	2.38249e-15	1.73774e-13
Cyp27a1_ENSMUSG00000026170	2.92623e-15	2.12743e-13
Ephx3_ENSMUSG00000037577	3.22479e-15	2.33693e-13
Rin2_ENSMUSG00000001768	3.55364e-15	2.56696e-13
Tgfbr3_ENSMUSG00000029287	4.04684e-15	2.91385e-13
Mroh2a_ENSMUSG00000079429	4.22389e-15	3.03162e-13
Ctnna1_ENSMUSG00000037815	4.59039e-15	3.28417e-13
Gins2_ENSMUSG00000031821	4.81001e-15	3.43037e-13
AC163703.1_ENSMUSG00000111184	5.33747e-15	3.7945e-13
Gabarapl1_ENSMUSG00000030161	6.20782e-15	4.39933e-13
Pald1_ENSMUSG00000020092	6.82804e-15	4.82365e-13
Klhl23_ENSMUSG00000042155	7.1634e-15	5.0447e-13
Ptms_ENSMUSG00000030122	7.86657e-15	5.52258e-13
Hip1_ENSMUSG00000039959	8.14048e-15	5.69707e-13
Zfp821_ENSMUSG00000031728	8.24627e-15	5.75318e-13
Dtl_ENSMUSG00000037474	9.00849e-15	6.2655e-13
Slc6a19_ENSMUSG00000021565	9.05194e-15	6.27629e-13
Rsph9_ENSMUSG00000023966	9.97737e-15	6.89666e-13
Tmem106a_ENSMUSG00000034947	1.04405e-14	7.19467e-13
Ppm1j_ENSMUSG00000002228	1.23444e-14	8.48066e-13
Osbpl1a_ENSMUSG00000044252	1.2868e-14	8.81338e-13
Myl2_ENSMUSG00000013936	1.34532e-14	9.1862e-13
Slamf1_ENSMUSG00000015316	1.49481e-14	1.0176e-12
Dusp8_ENSMUSG00000037887	1.55669e-14	1.05653e-12
Ehd4_ENSMUSG00000027293	1.61147e-14	1.09041e-12
Ildr1_ENSMUSG00000022900	1.92889e-14	1.30128e-12
Pglyrp1_ENSMUSG00000030413	2.20957e-14	1.48617e-12
Abcb1a_ENSMUSG00000040584	2.3164e-14	1.55337e-12
Ighj4_ENSMUSG00000076618	2.35266e-14	1.57299e-12
Gtpbp10_ENSMUSG00000040464	2.55591e-14	1.70382e-12
Ckap2l_ENSMUSG00000048327	2.72357e-14	1.8102e-12
Smyd1_ENSMUSG00000055027	2.92993e-14	1.94162e-12
Wdr95_ENSMUSG00000029658	3.16035e-14	2.08816e-12
Gzmd_ENSMUSG00000059256	3.18225e-14	2.09646e-12
Tox2_ENSMUSG00000074607	3.39504e-14	2.2301e-12
Slc39a4_ENSMUSG00000063354	3.42404e-14	2.2426e-12
Smoc1_ENSMUSG00000021136	3.44259e-14	2.24819e-12
Rnf39_ENSMUSG00000036492	3.81976e-14	2.48727e-12
Rnf216_ENSMUSG00000045078	4.12258e-14	2.6767e-12
Bcl2a1b_ENSMUSG00000089929	4.86396e-14	3.14896e-12
Fsd2_ENSMUSG00000038663	5.19274e-14	3.35215e-12
Copz2_ENSMUSG00000018672	5.23472e-14	3.36957e-12
Adssl1_ENSMUSG00000011148	5.5773e-14	3.57983e-12
Traj58_ENSMUSG00000076875	5.85122e-14	3.74495e-12
Zfp61_ENSMUSG00000050605	6.23935e-14	3.98202e-12
Wdsub1_ENSMUSG00000026988	7.11475e-14	4.52784e-12
Cyfip1_ENSMUSG00000030447	7.36419e-14	4.67335e-12
Tmcc3_ENSMUSG00000020023	7.43306e-14	4.70376e-12
Sqle_ENSMUSG00000022351	7.92362e-14	5.00012e-12
Ly6k_ENSMUSG00000044678	8.81699e-14	5.54828e-12
Cxcl10_ENSMUSG00000034855	8.96171e-14	5.6236e-12
Arhgap11a_ENSMUSG00000041219	9.24727e-14	5.78662e-12
Prickle1_ENSMUSG00000036158	9.62059e-14	6.00352e-12
Pdcd1lg2_ENSMUSG00000016498	1.03796e-13	6.45921e-12
Cox7a1_ENSMUSG00000074218	1.24642e-13	7.73506e-12
Cacna1s_ENSMUSG00000026407	1.31333e-13	8.12782e-12
Klhdc8b_ENSMUSG00000032609	1.35301e-13	8.35036e-12
Il2ra_ENSMUSG00000026770	1.46489e-13	9.01609e-12
Plk1_ENSMUSG00000030867	1.6028e-13	9.83797e-12
St8sia1_ENSMUSG00000030283	1.7864e-13	1.0935e-11
Sdr42e1_ENSMUSG00000034308	1.8873e-13	1.15212e-11
Abhd15_ENSMUSG00000000686	2.46787e-13	1.50246e-11
Map4k5_ENSMUSG00000034761	2.90306e-13	1.76263e-11
Ampd1_ENSMUSG00000070385	3.10262e-13	1.87872e-11
Pram1_ENSMUSG00000032739	3.53619e-13	2.1355e-11
Ret_ENSMUSG00000030110	4.12116e-13	2.48209e-11
Rem2_ENSMUSG00000022176	4.37762e-13	2.6295e-11
2210011C24Rik_ENSMUSG00000074217	4.46967e-13	2.67763e-11
Glrx_ENSMUSG00000021591	4.96247e-13	2.96494e-11
Phf11a_ENSMUSG00000044703	5.40126e-13	3.21855e-11
Glp1r_ENSMUSG00000024027	5.43933e-13	3.23266e-11
Gm13285_ENSMUSG00000095101	5.50994e-13	3.26599e-11
Pdgfb_ENSMUSG00000000489	5.89775e-13	3.48665e-11
Fam167b_ENSMUSG00000050493	5.9139e-13	3.48703e-11
BC049352_ENSMUSG00000091996	6.248e-13	3.67438e-11
Tpx2_ENSMUSG00000027469	6.91571e-13	4.05643e-11
Ikzf4_ENSMUSG00000002578	7.02307e-13	4.10868e-11
Mybphl_ENSMUSG00000068745	9.67482e-13	5.64532e-11
Dgat2_ENSMUSG00000030747	1.07254e-12	6.24215e-11
Popdc2_ENSMUSG00000022803	1.37998e-12	7.99004e-11
Hist3h2ba_ENSMUSG00000056895	1.37927e-12	7.99004e-11
Rdh5_ENSMUSG00000025350	1.58046e-12	9.12726e-11
Rad9b_ENSMUSG00000038569	1.60802e-12	9.26259e-11
Gprc5a_ENSMUSG00000046733	1.69608e-12	9.74486e-11
Dtx1_ENSMUSG00000029603	1.83295e-12	1.05044e-10
Cd200r1_ENSMUSG00000022667	1.92228e-12	1.09883e-10
Smpdl3b_ENSMUSG00000028885	2.07395e-12	1.18252e-10
Sell_ENSMUSG00000026581	2.13591e-12	1.21476e-10
Mfsd3_ENSMUSG00000019080	2.19321e-12	1.2413e-10
Igkc_ENSMUSG00000076609	2.19361e-12	1.2413e-10
Serpinb9b_ENSMUSG00000021403	3.03416e-12	1.71262e-10
Themis2_ENSMUSG00000037731	3.19871e-12	1.80098e-10
H1f0_ENSMUSG00000096210	3.22114e-12	1.80907e-10
Phyhd1_ENSMUSG00000079484	3.87134e-12	2.16882e-10
Hmgb2_ENSMUSG00000054717	4.04436e-12	2.26012e-10
F2rl2_ENSMUSG00000021675	4.11888e-12	2.29604e-10
Dut_ENSMUSG00000027203	4.5125e-12	2.50924e-10
Mterf1b_ENSMUSG00000053178	4.82318e-12	2.67538e-10
Bhlhb9_ENSMUSG00000072964	4.91098e-12	2.71737e-10
Clspn_ENSMUSG00000042489	5.59654e-12	3.0891e-10
Rbm47_ENSMUSG00000070780	5.85176e-12	3.22205e-10
AC152453.1_ENSMUSG00000112743	6.19174e-12	3.40091e-10
Lmna_ENSMUSG00000028063	6.28465e-12	3.44353e-10
E130311K13Rik_ENSMUSG00000048581	6.43521e-12	3.51745e-10
Ighd_ENSMUSG00000104213	6.48205e-12	3.53445e-10
Gm17542_ENSMUSG00000091731	6.57459e-12	3.57623e-10
Abcd2_ENSMUSG00000055782	6.63769e-12	3.60183e-10
Cd300c2_ENSMUSG00000044811	6.93024e-12	3.75152e-10
Klrb1c_ENSMUSG00000030325	7.38468e-12	3.97834e-10
Ccl7_ENSMUSG00000035373	7.37519e-12	3.97834e-10
Kif11_ENSMUSG00000012443	7.56236e-12	4.06432e-10
Fcgrt_ENSMUSG00000003420	7.72031e-12	4.1393e-10
Traj48_ENSMUSG00000076883	7.90897e-12	4.23036e-10
Ankrd35_ENSMUSG00000038354	7.98108e-12	4.25879e-10
Card10_ENSMUSG00000033170	8.01722e-12	4.26793e-10
Igfbp4_ENSMUSG00000017493	8.4704e-12	4.49852e-10
Scly_ENSMUSG00000026307	8.73562e-12	4.62844e-10
Plxdc2_ENSMUSG00000026748	8.84267e-12	4.67413e-10
2900026A02Rik_ENSMUSG00000051339	9.60754e-12	5.06063e-10
Klrc3_ENSMUSG00000033027	9.61892e-12	5.06063e-10
Pidd1_ENSMUSG00000025507	9.69518e-12	5.08884e-10
Ptpn13_ENSMUSG00000034573	9.8404e-12	5.15302e-10
Lgalsl_ENSMUSG00000042363	1.03732e-11	5.4194e-10
Wdr27_ENSMUSG00000046991	1.04065e-11	5.42418e-10
Arsb_ENSMUSG00000042082	1.06059e-11	5.51532e-10
Casp3_ENSMUSG00000031628	1.29816e-11	6.73515e-10
Cystm1_ENSMUSG00000046727	1.32816e-11	6.87489e-10
Anxa4_ENSMUSG00000029994	1.44921e-11	7.48427e-10
Fbxl4_ENSMUSG00000040410	1.49828e-11	7.71993e-10
Crybb3_ENSMUSG00000029352	1.59865e-11	8.21821e-10
Cox6b2_ENSMUSG00000051811	1.6808e-11	8.62083e-10
Sfxn5_ENSMUSG00000033720	1.69291e-11	8.66313e-10
Neil3_ENSMUSG00000039396	1.7222e-11	8.79299e-10
Acad10_ENSMUSG00000029456	1.83237e-11	9.33428e-10
F2rl1_ENSMUSG00000021678	1.88439e-11	9.55592e-10
Gm10392_ENSMUSG00000072673	1.88233e-11	9.55592e-10
Repin1_ENSMUSG00000052751	1.90679e-11	9.62849e-10
Asf1b_ENSMUSG00000005470	1.90727e-11	9.62849e-10
Cdca3_ENSMUSG00000023505	1.95833e-11	9.8641e-10
Cdc20_ENSMUSG00000006398	2.14163e-11	1.07633e-09
Wars2_ENSMUSG00000004233	2.28343e-11	1.14503e-09
Trav8d-1_ENSMUSG00000076770	2.34942e-11	1.17549e-09
Spryd4_ENSMUSG00000051346	2.40797e-11	1.20211e-09
Ccr9_ENSMUSG00000029530	2.50986e-11	1.2502e-09
Teddm3_ENSMUSG00000090356	2.57645e-11	1.28053e-09
Rabl3_ENSMUSG00000022827	2.84894e-11	1.41283e-09
6430571L13Rik_ENSMUSG00000037977	2.87263e-11	1.42145e-09
Trav6n-7_ENSMUSG00000095370	3.04647e-11	1.50096e-09
Trav6d-7_ENSMUSG00000095756	3.04669e-11	1.50096e-09
Snx32_ENSMUSG00000056185	3.82995e-11	1.88271e-09
Cd200_ENSMUSG00000022661	4.14372e-11	2.03251e-09
Trav13d-3_ENSMUSG00000095643	4.21364e-11	2.0623e-09
Stc2_ENSMUSG00000020303	4.25644e-11	2.07872e-09
Gm13212_ENSMUSG00000078502	4.56375e-11	2.22396e-09
Wdr31_ENSMUSG00000028391	5.24199e-11	2.54894e-09
Arhgef18_ENSMUSG00000004568	5.40998e-11	2.62495e-09
Gjd3_ENSMUSG00000047197	5.50497e-11	2.66528e-09
Myl10_ENSMUSG00000005474	5.57717e-11	2.69443e-09
Akr1c12_ENSMUSG00000021211	6.05023e-11	2.9167e-09
Tex15_ENSMUSG00000009628	6.16649e-11	2.96638e-09
Nfil3_ENSMUSG00000056749	6.18097e-11	2.967e-09
Cd83_ENSMUSG00000015396	6.24756e-11	2.99257e-09
Pik3ip1_ENSMUSG00000034614	6.69161e-11	3.19845e-09
Arhgap19_ENSMUSG00000025154	7.44083e-11	3.54901e-09
Edaradd_ENSMUSG00000095105	8.75752e-11	4.16817e-09
St14_ENSMUSG00000031995	8.90707e-11	4.23039e-09
Npff_ENSMUSG00000023052	9.40577e-11	4.45782e-09
Pilrb1_ENSMUSG00000066684	1.01146e-10	4.78367e-09
Jun_ENSMUSG00000052684	1.01562e-10	4.79324e-09
Hsd17b11_ENSMUSG00000029311	1.02459e-10	4.82547e-09
St6galnac3_ENSMUSG00000052544	1.08526e-10	5.10048e-09
Card9_ENSMUSG00000026928	1.11853e-10	5.24587e-09
Dlg3_ENSMUSG00000000881	1.14465e-10	5.35719e-09
Hhex_ENSMUSG00000024986	1.15057e-10	5.37373e-09
Tatdn3_ENSMUSG00000026632	1.37683e-10	6.41711e-09
Mt3_ENSMUSG00000031760	1.57374e-10	7.31969e-09
Rad54l_ENSMUSG00000028702	1.58177e-10	7.34185e-09
Irf5_ENSMUSG00000029771	1.6076e-10	7.44633e-09
Il12rb2_ENSMUSG00000018341	1.71854e-10	7.9438e-09
Aplp1_ENSMUSG00000006651	1.72985e-10	7.97968e-09
Tespa1_ENSMUSG00000034833	1.87109e-10	8.61355e-09
Trav6n-5_ENSMUSG00000076800	1.91377e-10	8.79199e-09
Acta2_ENSMUSG00000035783	1.94754e-10	8.92888e-09
Tubb6_ENSMUSG00000001473	1.95838e-10	8.9603e-09
Klre1_ENSMUSG00000050241	2.01864e-10	9.21723e-09
Sfrp2_ENSMUSG00000027996	2.03971e-10	9.29453e-09
Igkj1_ENSMUSG00000076604	2.0897e-10	9.50308e-09
Stxbp1_ENSMUSG00000026797	2.1235e-10	9.63728e-09
Rnf113a1_ENSMUSG00000036537	2.19167e-10	9.9266e-09
Farp2_ENSMUSG00000034066	2.20756e-10	9.97842e-09
Cdk10_ENSMUSG00000033862	2.36249e-10	1.06573e-08
Gys1_ENSMUSG00000003865	2.44686e-10	1.10158e-08
Nek6_ENSMUSG00000026749	2.50957e-10	1.12755e-08
Rfx3_ENSMUSG00000040929	2.70713e-10	1.21389e-08
Dusp4_ENSMUSG00000031530	2.88354e-10	1.29041e-08
Prr13_ENSMUSG00000023048	3.1455e-10	1.40485e-08
Mettl8_ENSMUSG00000041975	3.28166e-10	1.46275e-08
Gm42420_ENSMUSG00000107071	3.31189e-10	1.4733e-08
Adora2a_ENSMUSG00000020178	3.50448e-10	1.55589e-08
Vcpkmt_ENSMUSG00000049882	3.63291e-10	1.60973e-08
Oas1c_ENSMUSG00000001166	3.91463e-10	1.73114e-08
Kif22_ENSMUSG00000030677	4.13159e-10	1.8235e-08
Grhl1_ENSMUSG00000020656	4.17022e-10	1.83694e-08
Zscan22_ENSMUSG00000054715	4.22923e-10	1.85929e-08
Eng_ENSMUSG00000026814	4.43862e-10	1.94753e-08
Ifi44_ENSMUSG00000028037	4.59982e-10	2.01433e-08
Stil_ENSMUSG00000028718	4.62064e-10	2.01951e-08
Trav12d-1_ENSMUSG00000095689	4.81214e-10	2.091e-08
Trav12n-1_ENSMUSG00000096055	4.81214e-10	2.091e-08
Sbsn_ENSMUSG00000046056	4.80431e-10	2.091e-08
Atf6_ENSMUSG00000026663	5.02353e-10	2.17444e-08
9530077C05Rik_ENSMUSG00000036411	5.01932e-10	2.17444e-08
Mtfp1_ENSMUSG00000004748	5.13507e-10	2.21845e-08
Clcn6_ENSMUSG00000029016	5.23387e-10	2.25679e-08
NA_ENSMUSG00000064168	5.4051e-10	2.32616e-08
Irf8_ENSMUSG00000041515	6.07246e-10	2.60837e-08
Bmp8b_ENSMUSG00000002384	6.28122e-10	2.69289e-08
Knl1_ENSMUSG00000027326	6.68542e-10	2.85872e-08
Itgb1_ENSMUSG00000025809	6.69346e-10	2.85872e-08
Prelid2_ENSMUSG00000056671	6.89684e-10	2.93999e-08
Tigd5_ENSMUSG00000103906	7.29155e-10	3.10236e-08
Gm11011_ENSMUSG00000078912	7.79188e-10	3.30897e-08
Btnl6_ENSMUSG00000092618	7.80832e-10	3.30969e-08
Samsn1_ENSMUSG00000022876	8.0936e-10	3.42415e-08
L1cam_ENSMUSG00000031391	8.22529e-10	3.47333e-08
Chchd10_ENSMUSG00000049422	8.32041e-10	3.50691e-08
Ift43_ENSMUSG00000007867	9.2854e-10	3.9063e-08
Cxxc5_ENSMUSG00000046668	9.64841e-10	4.05143e-08
Eme1_ENSMUSG00000039055	9.83282e-10	4.12116e-08
S100a11_ENSMUSG00000027907	1.04419e-09	4.36828e-08
Slc4a8_ENSMUSG00000023032	1.05661e-09	4.41205e-08
Klf11_ENSMUSG00000020653	1.2426e-09	5.17904e-08
Enpp2_ENSMUSG00000022425	1.29061e-09	5.36917e-08
Cish_ENSMUSG00000032578	1.30905e-09	5.43581e-08
Slc25a26_ENSMUSG00000045100	1.399e-09	5.79864e-08
Hist1h3i_ENSMUSG00000101972	1.44482e-09	5.97751e-08
Tesk2_ENSMUSG00000033985	1.49172e-09	6.16022e-08
Trpt1_ENSMUSG00000047656	1.50839e-09	6.2176e-08
Rsl1_ENSMUSG00000058900	1.523e-09	6.26632e-08
Armcx1_ENSMUSG00000033460	1.53634e-09	6.30969e-08
Utp14b_ENSMUSG00000079470	1.62744e-09	6.67161e-08
Klra4_ENSMUSG00000079852	1.64999e-09	6.75172e-08
Prr7_ENSMUSG00000034686	1.67203e-09	6.81709e-08
Hist1h1d_ENSMUSG00000052565	1.6711e-09	6.81709e-08
Gzmf_ENSMUSG00000015441	1.67897e-09	6.83297e-08
Bace1_ENSMUSG00000032086	1.75262e-09	7.11982e-08
Bub1b_ENSMUSG00000040084	1.80466e-09	7.318e-08
3110062M04Rik_ENSMUSG00000046806	1.84578e-09	7.47125e-08
Tmem159_ENSMUSG00000030917	1.90852e-09	7.71132e-08
Cacnb3_ENSMUSG00000003352	1.98324e-09	7.98448e-08
Nmb_ENSMUSG00000025723	1.9812e-09	7.98448e-08
Lyrm7_ENSMUSG00000020268	2.13409e-09	8.57645e-08
Nsg2_ENSMUSG00000020297	2.2404e-09	8.98759e-08
Nat9_ENSMUSG00000015542	2.3077e-09	9.24107e-08
Trav6n-6_ENSMUSG00000076802	2.51217e-09	1.0042e-07
Msantd4_ENSMUSG00000041124	2.69252e-09	1.07438e-07
Ccdc183_ENSMUSG00000026940	2.83551e-09	1.12943e-07
Frmd4a_ENSMUSG00000026657	3.12659e-09	1.24317e-07
Gdpd1_ENSMUSG00000061666	3.18476e-09	1.26406e-07
Akr7a5_ENSMUSG00000028743	3.29523e-09	1.3056e-07
Rilpl2_ENSMUSG00000029401	3.38791e-09	1.33996e-07
Kif3a_ENSMUSG00000018395	3.69655e-09	1.45945e-07
Kif20a_ENSMUSG00000003779	3.74696e-09	1.47676e-07
Gm5129_ENSMUSG00000053121	3.77081e-09	1.48356e-07
Plekhf1_ENSMUSG00000074170	3.81153e-09	1.49696e-07
Efhc2_ENSMUSG00000025038	4.27093e-09	1.67446e-07
Usp20_ENSMUSG00000026854	4.37563e-09	1.71252e-07
Gpr4_ENSMUSG00000044317	4.46459e-09	1.7443e-07
Zdhhc2_ENSMUSG00000039470	4.77556e-09	1.86255e-07
4931406C07Rik_ENSMUSG00000031938	4.87844e-09	1.89938e-07
Fbxo24_ENSMUSG00000089984	4.94101e-09	1.92041e-07
Fastkd2_ENSMUSG00000025962	5.18464e-09	2.01162e-07
Cfp_ENSMUSG00000001128	5.19576e-09	2.01246e-07
Gabrr2_ENSMUSG00000023267	5.25108e-09	2.03039e-07
Kif4_ENSMUSG00000034311	5.37297e-09	2.07395e-07
Kcnq5_ENSMUSG00000028033	6.07117e-09	2.33943e-07
Rab26_ENSMUSG00000079657	6.16238e-09	2.37051e-07
Cd80_ENSMUSG00000075122	6.19746e-09	2.37993e-07
Dusp14_ENSMUSG00000018648	6.41331e-09	2.45862e-07
Traj38_ENSMUSG00000076892	6.44818e-09	2.46778e-07
Padi6_ENSMUSG00000040935	6.52363e-09	2.4924e-07
Tgm6_ENSMUSG00000027403	6.57637e-09	2.50829e-07
Olfr172_ENSMUSG00000071510	6.6209e-09	2.52099e-07
Ppm1f_ENSMUSG00000026181	6.87599e-09	2.61369e-07
Mpped2_ENSMUSG00000016386	7.44096e-09	2.82367e-07
Ncapg2_ENSMUSG00000042029	7.57367e-09	2.86771e-07
Ikbip_ENSMUSG00000019975	7.58254e-09	2.86771e-07
Unc119_ENSMUSG00000002058	8.06568e-09	3.0453e-07
Depdc1a_ENSMUSG00000028175	9.03286e-09	3.40475e-07
Guca1b_ENSMUSG00000023979	9.34077e-09	3.51491e-07
Tbc1d4_ENSMUSG00000033083	9.40881e-09	3.5346e-07
Treml2_ENSMUSG00000071068	9.59146e-09	3.5972e-07
Trim3_ENSMUSG00000036989	9.66387e-09	3.61832e-07
Polr3a_ENSMUSG00000025280	1.00098e-08	3.74161e-07
Gm10644_ENSMUSG00000074219	1.00654e-08	3.75612e-07
Fra10ac1_ENSMUSG00000054237	1.03778e-08	3.86631e-07
Chil3_ENSMUSG00000040809	1.10706e-08	4.11758e-07
Serf1_ENSMUSG00000021643	1.13282e-08	4.19948e-07
Bckdhb_ENSMUSG00000032263	1.13109e-08	4.19948e-07
Dapl1_ENSMUSG00000026989	1.19168e-08	4.4104e-07
Per3_ENSMUSG00000028957	1.2571e-08	4.64488e-07
Id3_ENSMUSG00000007872	1.25929e-08	4.64533e-07
Gm5127_ENSMUSG00000073010	1.2617e-08	4.64657e-07
Zfp341_ENSMUSG00000059842	1.27506e-08	4.68809e-07
Areg_ENSMUSG00000029378	1.29307e-08	4.74655e-07
Kctd14_ENSMUSG00000051727	1.31245e-08	4.80982e-07
Sema6d_ENSMUSG00000027200	1.40765e-08	5.1503e-07
Cnst_ENSMUSG00000038949	1.46924e-08	5.36692e-07
Gm14085_ENSMUSG00000079071	1.47275e-08	5.37099e-07
Lynx1_ENSMUSG00000022594	1.48451e-08	5.4051e-07
Tmem154_ENSMUSG00000056498	1.538e-08	5.5908e-07
Slc25a24_ENSMUSG00000040322	1.5623e-08	5.66996e-07
Galnt3_ENSMUSG00000026994	1.57121e-08	5.69312e-07
Nemp1_ENSMUSG00000040195	1.57737e-08	5.70623e-07
Mrm1_ENSMUSG00000018405	1.62282e-08	5.86119e-07
Cd79b_ENSMUSG00000040592	1.76121e-08	6.3508e-07
Carhsp1_ENSMUSG00000008393	1.7642e-08	6.3514e-07
Cxcr3_ENSMUSG00000050232	1.7856e-08	6.41818e-07
Gemin6_ENSMUSG00000055760	1.82955e-08	6.56562e-07
Arv1_ENSMUSG00000031982	1.93412e-08	6.92982e-07
Timm10_ENSMUSG00000027076	1.98675e-08	7.10707e-07
Plxnb1_ENSMUSG00000053646	2.16273e-08	7.71531e-07
Gpr83_ENSMUSG00000031932	2.16365e-08	7.71531e-07
Nsd2_ENSMUSG00000057406	2.16906e-08	7.72234e-07
Hist1h4i_ENSMUSG00000060639	2.23927e-08	7.95967e-07
Fuom_ENSMUSG00000025466	2.29125e-08	8.13159e-07
Fam109a_ENSMUSG00000044134	2.2951e-08	8.13239e-07
Evl_ENSMUSG00000021262	2.36547e-08	8.36857e-07
Gm43552_ENSMUSG00000105835	2.37326e-08	8.3829e-07
Trav9n-3_ENSMUSG00000096541	2.55428e-08	8.98803e-07
Trav9d-3_ENSMUSG00000095495	2.55428e-08	8.98803e-07
Gm11444_ENSMUSG00000069785	2.55658e-08	8.98803e-07
Ghrl_ENSMUSG00000064177	2.5705e-08	9.02285e-07
Prpf40b_ENSMUSG00000023007	2.57602e-08	9.02813e-07
F13a1_ENSMUSG00000039109	2.63992e-08	9.23767e-07
Pld1_ENSMUSG00000027695	2.66452e-08	9.30923e-07
App_ENSMUSG00000022892	2.67166e-08	9.3197e-07
Gnmt_ENSMUSG00000002769	2.71046e-08	9.42578e-07
Zfp213_ENSMUSG00000071256	2.70776e-08	9.42578e-07
Ndrg4_ENSMUSG00000036564	2.72732e-08	9.46974e-07
Gm17545_ENSMUSG00000091159	2.76351e-08	9.58058e-07
Gnb5_ENSMUSG00000032192	2.92344e-08	1.01194e-06
Mrc1_ENSMUSG00000026712	3.10489e-08	1.0731e-06
Traj39_ENSMUSG00000076891	3.26956e-08	1.12827e-06
Cln6_ENSMUSG00000032245	3.29965e-08	1.13691e-06
Ccne2_ENSMUSG00000028212	3.42713e-08	1.17903e-06
Spry2_ENSMUSG00000022114	3.4375e-08	1.18079e-06
NA_ENSMUSG00000096807	3.47746e-08	1.19269e-06
Gm14305_ENSMUSG00000078878	3.65746e-08	1.25251e-06
Trub1_ENSMUSG00000025086	3.75751e-08	1.28482e-06
Cnr2_ENSMUSG00000062585	3.99182e-08	1.36188e-06
Nudt4_ENSMUSG00000020029	3.99501e-08	1.36188e-06
Zscan18_ENSMUSG00000070822	4.04734e-08	1.37763e-06
8030462N17Rik_ENSMUSG00000047466	4.09472e-08	1.39165e-06
Gimap7_ENSMUSG00000043931	4.28018e-08	1.45248e-06
Rora_ENSMUSG00000032238	4.64377e-08	1.57349e-06
Fastkd1_ENSMUSG00000027086	4.83694e-08	1.63647e-06
Rhobtb2_ENSMUSG00000022075	4.97015e-08	1.67901e-06
Runx2_ENSMUSG00000039153	5.01481e-08	1.69156e-06
Blvra_ENSMUSG00000001999	5.27145e-08	1.77546e-06
Ly6g5b_ENSMUSG00000043807	5.30744e-08	1.7849e-06
Gpr62_ENSMUSG00000091735	5.67551e-08	1.90584e-06
Tango2_ENSMUSG00000013539	5.75064e-08	1.92818e-06
Sorbs1_ENSMUSG00000025006	5.86915e-08	1.96499e-06
Ccdc122_ENSMUSG00000034795	5.91222e-08	1.97646e-06
Sh2d2a_ENSMUSG00000028071	5.94475e-08	1.98438e-06
Fam57a_ENSMUSG00000069808	6.08103e-08	2.02686e-06
Stx2_ENSMUSG00000029428	6.22209e-08	2.0708e-06
Sgsh_ENSMUSG00000005043	6.28149e-08	2.08748e-06
Fhl2_ENSMUSG00000008136	6.34692e-08	2.10611e-06
Mt1_ENSMUSG00000031765	6.38356e-08	2.11514e-06
Gm973_ENSMUSG00000047361	6.40093e-08	2.11777e-06
Fahd1_ENSMUSG00000045316	6.93832e-08	2.2922e-06
Car9_ENSMUSG00000028463	6.95672e-08	2.2949e-06
Tbata_ENSMUSG00000020096	6.99855e-08	2.30531e-06
Cmbl_ENSMUSG00000022235	7.26257e-08	2.38878e-06
Pus7l_ENSMUSG00000033356	7.33784e-08	2.41001e-06
Kcnk5_ENSMUSG00000023243	7.36341e-08	2.41488e-06
Acsf3_ENSMUSG00000015016	7.57955e-08	2.48214e-06
Metrn_ENSMUSG00000002274	7.85297e-08	2.56793e-06
Zfp661_ENSMUSG00000034800	8.13412e-08	2.656e-06
B230118H07Rik_ENSMUSG00000027165	8.16532e-08	2.66232e-06
Hist1h2ao_ENSMUSG00000094248	8.22238e-08	2.67704e-06
E430018J23Rik_ENSMUSG00000078580	8.75913e-08	2.84355e-06
Evi2a_ENSMUSG00000078771	8.7584e-08	2.84355e-06
Krba1_ENSMUSG00000042810	9.152e-08	2.96681e-06
Tnfsf11_ENSMUSG00000022015	9.26024e-08	2.99757e-06
Exph5_ENSMUSG00000034584	9.44318e-08	3.05239e-06
Prr15_ENSMUSG00000045725	9.55353e-08	3.08362e-06
Magee1_ENSMUSG00000031227	9.70568e-08	3.12824e-06
Ndrg1_ENSMUSG00000005125	9.77891e-08	3.14707e-06
Hist1h2bb_ENSMUSG00000075031	9.79213e-08	3.14707e-06
Gm26938_ENSMUSG00000098140	9.81616e-08	3.15029e-06
Adap1_ENSMUSG00000056413	9.83849e-08	3.15295e-06
Acsm3_ENSMUSG00000030935	1.03906e-07	3.32513e-06
Evi5_ENSMUSG00000011831	1.12366e-07	3.59076e-06
K230010J24Rik_ENSMUSG00000102018	1.13653e-07	3.62672e-06
Gzmm_ENSMUSG00000054206	1.19101e-07	3.79518e-06
Tnfsf9_ENSMUSG00000035678	1.21425e-07	3.8583e-06
Gm20696_ENSMUSG00000030068	1.21329e-07	3.8583e-06
Raver2_ENSMUSG00000035275	1.23506e-07	3.91887e-06
Phyh_ENSMUSG00000026664	1.24293e-07	3.93829e-06
Abcb6_ENSMUSG00000026198	1.25673e-07	3.97641e-06
Kif15_ENSMUSG00000036768	1.28262e-07	4.0526e-06
Nek2_ENSMUSG00000026622	1.29912e-07	4.09899e-06
Rreb1_ENSMUSG00000039087	1.30357e-07	4.10725e-06
Lat2_ENSMUSG00000040751	1.32914e-07	4.18195e-06
Dnajc4_ENSMUSG00000024963	1.36122e-07	4.2769e-06
Tspan6_ENSMUSG00000067377	1.41804e-07	4.44921e-06
Btnl4_ENSMUSG00000058435	1.46865e-07	4.60155e-06
Asns_ENSMUSG00000029752	1.65167e-07	5.16779e-06
Relt_ENSMUSG00000008318	1.67816e-07	5.24339e-06
Ttc39b_ENSMUSG00000038172	1.7004e-07	5.30549e-06
1500009L16Rik_ENSMUSG00000087651	1.72404e-07	5.37178e-06
Chst11_ENSMUSG00000034612	1.74952e-07	5.44363e-06
Ahr_ENSMUSG00000019256	1.7686e-07	5.49536e-06
Ppic_ENSMUSG00000024538	1.9238e-07	5.96935e-06
Dclk2_ENSMUSG00000028078	1.94416e-07	6.02423e-06
Spib_ENSMUSG00000008193	1.96843e-07	6.09103e-06
Thsd7b_ENSMUSG00000042581	2.04823e-07	6.32923e-06
Paox_ENSMUSG00000025464	2.10017e-07	6.48082e-06
BC035044_ENSMUSG00000090164	2.12183e-07	6.5297e-06
Gstk1_ENSMUSG00000029864	2.12004e-07	6.5297e-06
Celf3_ENSMUSG00000028137	2.14872e-07	6.60342e-06
1700066B19Rik_ENSMUSG00000073598	2.17675e-07	6.68043e-06
Tln2_ENSMUSG00000052698	2.28807e-07	7.01247e-06
Orc1_ENSMUSG00000028587	2.31097e-07	7.07303e-06
Tmem65_ENSMUSG00000062373	2.34097e-07	7.15507e-06
G0s2_ENSMUSG00000009633	2.34607e-07	7.16093e-06
Btd_ENSMUSG00000021900	2.35103e-07	7.16633e-06
Dhrs3_ENSMUSG00000066026	2.37566e-07	7.23161e-06
Zfp719_ENSMUSG00000030469	2.41381e-07	7.33777e-06
Lysmd4_ENSMUSG00000043831	2.44934e-07	7.43575e-06
Apaf1_ENSMUSG00000019979	2.48274e-07	7.52696e-06
B3gntl1_ENSMUSG00000046605	2.59283e-07	7.85012e-06
Rsph1_ENSMUSG00000024033	2.67604e-07	8.09116e-06
Tsacc_ENSMUSG00000010538	2.75471e-07	8.31781e-06
Fah_ENSMUSG00000030630	2.76981e-07	8.35219e-06
Gm45871_ENSMUSG00000110277	2.86206e-07	8.6188e-06
Rpa2_ENSMUSG00000028884	2.91886e-07	8.77808e-06
Steap3_ENSMUSG00000026389	2.93115e-07	8.80282e-06
Art2b_ENSMUSG00000030651	2.93493e-07	8.80282e-06
Stk39_ENSMUSG00000027030	2.96742e-07	8.8884e-06
Ceacam16_ENSMUSG00000014686	3.07036e-07	9.1845e-06
Ccpg1os_ENSMUSG00000086158	3.12801e-07	9.3445e-06
Colq_ENSMUSG00000057606	3.18469e-07	9.50122e-06
Socs7_ENSMUSG00000038485	3.30594e-07	9.84985e-06
Cd68_ENSMUSG00000018774	3.32162e-07	9.88347e-06
Bnip3_ENSMUSG00000078566	3.40652e-07	1.01227e-05
Yae1d1_ENSMUSG00000075054	3.56091e-07	1.05675e-05
5330417C22Rik_ENSMUSG00000040412	3.70643e-07	1.09704e-05
Stam_ENSMUSG00000026718	3.70358e-07	1.09704e-05
Rmnd1_ENSMUSG00000019763	3.7866e-07	1.11929e-05
Fndc10_ENSMUSG00000074738	3.79812e-07	1.12122e-05
Traj32_ENSMUSG00000076897	3.85997e-07	1.13798e-05
Lrrc56_ENSMUSG00000038637	3.92389e-07	1.15531e-05
Ccne1_ENSMUSG00000002068	4.00758e-07	1.17841e-05
4930579G24Rik_ENSMUSG00000027811	4.01509e-07	1.17907e-05
Oxsr1_ENSMUSG00000036737	4.05925e-07	1.19048e-05
C1qb_ENSMUSG00000036905	4.09207e-07	1.19854e-05
Mapkapk2_ENSMUSG00000016528	4.25147e-07	1.24361e-05
Gnb1l_ENSMUSG00000000884	4.27746e-07	1.24959e-05
Ntrk3_ENSMUSG00000059146	4.34978e-07	1.26906e-05
Zfp14_ENSMUSG00000053985	4.53445e-07	1.32122e-05
Rfc5_ENSMUSG00000029363	4.62258e-07	1.34516e-05
AI854703_ENSMUSG00000053297	4.71519e-07	1.37033e-05
Fam208b_ENSMUSG00000033799	4.82867e-07	1.40071e-05
Sypl_ENSMUSG00000020570	4.83218e-07	1.40071e-05
Lyz2_ENSMUSG00000069516	4.84478e-07	1.40255e-05
Fos_ENSMUSG00000021250	5.01815e-07	1.45087e-05
B3galnt2_ENSMUSG00000039242	5.07295e-07	1.46483e-05
Afap1_ENSMUSG00000029094	5.12854e-07	1.47745e-05
Mcoln2_ENSMUSG00000011008	5.12982e-07	1.47745e-05
Zbtb8a_ENSMUSG00000028807	5.22365e-07	1.50105e-05
Rgs10_ENSMUSG00000030844	5.22512e-07	1.50105e-05
Tnnc1_ENSMUSG00000091898	5.39031e-07	1.54653e-05
Zfp993_ENSMUSG00000063245	5.5873e-07	1.601e-05
Rgs1_ENSMUSG00000026358	5.7587e-07	1.64802e-05
Hhat_ENSMUSG00000037375	5.95269e-07	1.70136e-05
Actg2_ENSMUSG00000059430	5.99467e-07	1.7109e-05
Qprt_ENSMUSG00000030674	6.00278e-07	1.7109e-05
Pacsin2_ENSMUSG00000016664	6.00891e-07	1.7109e-05
Mmd_ENSMUSG00000003948	6.0296e-07	1.71462e-05
Tubb2b_ENSMUSG00000045136	6.26257e-07	1.77862e-05
Smad3_ENSMUSG00000032402	6.44547e-07	1.82825e-05
Mtbp_ENSMUSG00000022369	6.66002e-07	1.88435e-05
Pde11a_ENSMUSG00000075270	6.65681e-07	1.88435e-05
Tmem80_ENSMUSG00000025505	6.75887e-07	1.90991e-05
Cobll1_ENSMUSG00000034903	6.99118e-07	1.97308e-05
Ccdc30_ENSMUSG00000028637	7.08295e-07	1.99647e-05
Acyp2_ENSMUSG00000060923	7.16189e-07	2.01619e-05
Sidt1_ENSMUSG00000022696	7.17862e-07	2.01837e-05
Eogt_ENSMUSG00000035245	7.22262e-07	2.0282e-05
Tmie_ENSMUSG00000049555	7.2359e-07	2.02939e-05
Trbj2-1_ENSMUSG00000076492	7.31997e-07	2.05041e-05
Fcrl1_ENSMUSG00000059994	7.50247e-07	2.09892e-05
Ubxn2b_ENSMUSG00000028243	7.68126e-07	2.14626e-05
Rapgef4_ENSMUSG00000049044	7.70897e-07	2.15133e-05
Prrt2_ENSMUSG00000045114	8.2317e-07	2.29436e-05
Krt10_ENSMUSG00000019761	8.61263e-07	2.39756e-05
Nfam1_ENSMUSG00000058099	8.95309e-07	2.48925e-05
Aqp9_ENSMUSG00000032204	8.99521e-07	2.49787e-05
Kifc3_ENSMUSG00000031788	9.03677e-07	2.50631e-05
Csrp3_ENSMUSG00000030470	9.11736e-07	2.52554e-05
Scyl2_ENSMUSG00000069539	9.2014e-07	2.54568e-05
Traj31_ENSMUSG00000076898	9.22433e-07	2.54889e-05
Dph2_ENSMUSG00000028540	9.39591e-07	2.59311e-05
H2-Eb1_ENSMUSG00000060586	9.50166e-07	2.61908e-05
1110032A03Rik_ENSMUSG00000037971	9.81071e-07	2.70095e-05
Wdr59_ENSMUSG00000031959	9.88331e-07	2.71761e-05
Mus81_ENSMUSG00000024906	9.9926e-07	2.74273e-05
Celsr2_ENSMUSG00000068740	9.99908e-07	2.74273e-05
Igsf3_ENSMUSG00000042035	1.0016e-06	2.74401e-05
Tsr1_ENSMUSG00000038335	1.01011e-06	2.76395e-05
Pick1_ENSMUSG00000068206	1.02216e-06	2.79352e-05
Cenpf_ENSMUSG00000026605	1.03849e-06	2.83471e-05
Hras_ENSMUSG00000025499	1.07755e-06	2.93776e-05
Tha1_ENSMUSG00000017713	1.07971e-06	2.94009e-05
Map2k3_ENSMUSG00000018932	1.11157e-06	3.02318e-05
Ighv6-6_ENSMUSG00000076680	1.11638e-06	3.03257e-05
Itga2_ENSMUSG00000015533	1.14492e-06	3.10635e-05
C330027C09Rik_ENSMUSG00000033031	1.17666e-06	3.18863e-05
Spout1_ENSMUSG00000039660	1.18472e-06	3.2066e-05
Mettl27_ENSMUSG00000040557	1.20467e-06	3.25666e-05
P2ry1_ENSMUSG00000027765	1.21392e-06	3.27773e-05
Ptger2_ENSMUSG00000037759	1.21662e-06	3.28109e-05
Susd3_ENSMUSG00000021384	1.22336e-06	3.29531e-05
Bcl9_ENSMUSG00000038256	1.26852e-06	3.41285e-05
Zfp280b_ENSMUSG00000049764	1.29756e-06	3.48681e-05
Mier2_ENSMUSG00000042570	1.31289e-06	3.52377e-05
Bbs2_ENSMUSG00000031755	1.31517e-06	3.52569e-05
Art4_ENSMUSG00000030217	1.31853e-06	3.53048e-05
Slc25a19_ENSMUSG00000020744	1.3493e-06	3.60857e-05
Serpine2_ENSMUSG00000026249	1.35465e-06	3.61856e-05
Selenon_ENSMUSG00000050989	1.36076e-06	3.63059e-05
Dip2a_ENSMUSG00000020231	1.37791e-06	3.67198e-05
Armcx3_ENSMUSG00000049047	1.41309e-06	3.76127e-05
NA_ENSMUSG00000044060	1.43623e-06	3.81834e-05
Gla_ENSMUSG00000031266	1.45066e-06	3.85214e-05
Hilpda_ENSMUSG00000043421	1.48294e-06	3.9332e-05
Dok2_ENSMUSG00000022102	1.48864e-06	3.94366e-05
Rmdn1_ENSMUSG00000028229	1.53595e-06	4.0642e-05
Swap70_ENSMUSG00000031015	1.57798e-06	4.1705e-05
Appl2_ENSMUSG00000020263	1.60025e-06	4.22439e-05
Slco5a1_ENSMUSG00000025938	1.60702e-06	4.2373e-05
Espn_ENSMUSG00000028943	1.61672e-06	4.25788e-05
Fbxo5_ENSMUSG00000019773	1.6615e-06	4.37067e-05
Nanog_ENSMUSG00000012396	1.69568e-06	4.45539e-05
Faxc_ENSMUSG00000028246	1.70387e-06	4.47165e-05
Gas2_ENSMUSG00000030498	1.74289e-06	4.56873e-05
Zscan12_ENSMUSG00000036721	1.75543e-06	4.59623e-05
Mzf1_ENSMUSG00000030380	1.75753e-06	4.59639e-05
Olig3_ENSMUSG00000045591	1.76978e-06	4.62304e-05
Pus1_ENSMUSG00000029507	1.79917e-06	4.69434e-05
Galnt2_ENSMUSG00000089704	1.81634e-06	4.73365e-05
Ap5b1_ENSMUSG00000049562	1.8528e-06	4.81203e-05
Slx4_ENSMUSG00000039738	1.85284e-06	4.81203e-05
Dhrs1_ENSMUSG00000002332	1.85158e-06	4.81203e-05
Carmil1_ENSMUSG00000021338	1.87372e-06	4.86063e-05
Tagln_ENSMUSG00000032085	1.88046e-06	4.87249e-05
Axdnd1_ENSMUSG00000026601	1.90725e-06	4.93622e-05
Cdc42bpg_ENSMUSG00000024769	1.92655e-06	4.98042e-05
Ccno_ENSMUSG00000042417	1.92902e-06	4.98109e-05
Itgax_ENSMUSG00000030789	1.9469e-06	5.02148e-05
Abhd5_ENSMUSG00000032540	1.9651e-06	5.0626e-05
Gm21411_ENSMUSG00000045699	2.02741e-06	5.21716e-05
Adat1_ENSMUSG00000031949	2.03395e-06	5.22799e-05
Rab11fip5_ENSMUSG00000051343	2.06365e-06	5.29828e-05
Traj4_ENSMUSG00000076924	2.08551e-06	5.3483e-05
Clec4f_ENSMUSG00000014542	2.11151e-06	5.40878e-05
Rgp1_ENSMUSG00000028468	2.13634e-06	5.46616e-05
Atf5_ENSMUSG00000038539	2.15706e-06	5.51289e-05
Pkig_ENSMUSG00000035268	2.23505e-06	5.70574e-05
Zfp39_ENSMUSG00000037001	2.26326e-06	5.77119e-05
Pimreg_ENSMUSG00000020808	2.27554e-06	5.79592e-05
AU022252_ENSMUSG00000078584	2.27926e-06	5.79882e-05
B130006D01Rik_ENSMUSG00000075596	2.39357e-06	6.08276e-05
Yjefn3_ENSMUSG00000048967	2.39948e-06	6.09089e-05
Gpbar1_ENSMUSG00000064272	2.44356e-06	6.19577e-05
Klf2_ENSMUSG00000055148	2.45071e-06	6.20689e-05
Gm17402_ENSMUSG00000090408	2.45375e-06	6.20761e-05
Xpc_ENSMUSG00000030094	2.45695e-06	6.20869e-05
Txn1_ENSMUSG00000028367	2.46676e-06	6.2265e-05
Hist1h2ad_ENSMUSG00000071478	2.47084e-06	6.22979e-05
Ifi207_ENSMUSG00000073490	2.49522e-06	6.28421e-05
Cdca5_ENSMUSG00000024791	2.53584e-06	6.37935e-05
Pck2_ENSMUSG00000040618	2.54167e-06	6.38687e-05
Tagap_ENSMUSG00000033450	2.57863e-06	6.47178e-05
Atxn7l1_ENSMUSG00000020564	2.58122e-06	6.47178e-05
Efhd2_ENSMUSG00000040659	2.60998e-06	6.5366e-05
Traj24_ENSMUSG00000076905	2.6463e-06	6.62017e-05
Tmem108_ENSMUSG00000042757	2.68444e-06	6.70811e-05
Chst2_ENSMUSG00000033350	2.68784e-06	6.70914e-05
Ighm_ENSMUSG00000076617	2.69103e-06	6.70965e-05
Chst15_ENSMUSG00000030930	2.79612e-06	6.96394e-05
Slc45a3_ENSMUSG00000026435	2.83007e-06	7.04069e-05
Trps1_ENSMUSG00000038679	2.83619e-06	7.04812e-05
Trbv16_ENSMUSG00000076473	2.85095e-06	7.07698e-05
Ccnf_ENSMUSG00000072082	2.8658e-06	7.10598e-05
Klf4_ENSMUSG00000003032	2.89628e-06	7.17364e-05
Ptprj_ENSMUSG00000025314	2.91716e-06	7.2174e-05
Laptm4b_ENSMUSG00000022257	2.93507e-06	7.25372e-05
Fem1a_ENSMUSG00000043683	2.97828e-06	7.35243e-05
Irak2_ENSMUSG00000060477	2.99257e-06	7.37959e-05
Hist1h3e_ENSMUSG00000069273	3.08504e-06	7.59928e-05
Nlgn3_ENSMUSG00000031302	3.09746e-06	7.62152e-05
Traj49_ENSMUSG00000076882	3.11302e-06	7.65141e-05
Tnnc2_ENSMUSG00000017300	3.15741e-06	7.75205e-05
Tgtp1_ENSMUSG00000078922	3.20801e-06	7.86768e-05
Bmyc_ENSMUSG00000049086	3.24612e-06	7.95247e-05
Tor1a_ENSMUSG00000026849	3.36143e-06	8.22598e-05
Ttll10_ENSMUSG00000029074	3.40049e-06	8.31251e-05
C1qc_ENSMUSG00000036896	3.46815e-06	8.4687e-05
Zfp839_ENSMUSG00000021271	3.4793e-06	8.48669e-05
Tmem120a_ENSMUSG00000039886	3.48908e-06	8.50133e-05
S100a1_ENSMUSG00000044080	3.53573e-06	8.60565e-05
Traj9_ENSMUSG00000076919	3.71744e-06	9.0287e-05
Zfp467_ENSMUSG00000068551	3.71758e-06	9.0287e-05
Plekho1_ENSMUSG00000015745	3.75532e-06	9.11051e-05
Tg_ENSMUSG00000053469	3.7614e-06	9.11542e-05
Mn1_ENSMUSG00000070576	3.86707e-06	9.36139e-05
Gng3_ENSMUSG00000071658	3.91853e-06	9.47576e-05
Tex38_ENSMUSG00000044556	4.07547e-06	9.84467e-05
Trav13-4-dv7_ENSMUSG00000094562	4.26842e-06	0.000102997
Mterf2_ENSMUSG00000049038	4.27399e-06	0.000103021
Qpct_ENSMUSG00000024084	4.30425e-06	0.000103639
Ube2l6_ENSMUSG00000027078	4.331e-06	0.000104171
Rad54b_ENSMUSG00000078773	4.3488e-06	0.000104488
Stat3_ENSMUSG00000004040	4.35514e-06	0.000104528
Gm44790_ENSMUSG00000107539	4.4436e-06	0.000106537
Ptgdr_ENSMUSG00000071489	4.46129e-06	0.000106765
Naglu_ENSMUSG00000001751	4.46261e-06	0.000106765
Crabp2_ENSMUSG00000004885	4.47176e-06	0.000106843
Ggt1_ENSMUSG00000006345	4.47537e-06	0.000106843
Ccdc162_ENSMUSG00000075225	4.50572e-06	0.000107453
Gm3055_ENSMUSG00000112160	4.66148e-06	0.00011105
C8g_ENSMUSG00000015083	4.82127e-06	0.000114735
Tpbgl_ENSMUSG00000096606	4.85755e-06	0.000115476
Rasip1_ENSMUSG00000044562	4.96493e-06	0.000117904
Ccdc184_ENSMUSG00000029875	5.00372e-06	0.0001187
Gfpt2_ENSMUSG00000020363	5.06422e-06	0.000120008
Dync2li1_ENSMUSG00000024253	5.13008e-06	0.000121441
Fam110a_ENSMUSG00000027459	5.16463e-06	0.00012213
Grifin_ENSMUSG00000036586	5.29655e-06	0.00012511
Snai1_ENSMUSG00000042821	5.3018e-06	0.00012511
Tmprss13_ENSMUSG00000037129	5.36561e-06	0.000126483
Esp6_ENSMUSG00000092043	5.4232e-06	0.000127707
F2r_ENSMUSG00000048376	5.57021e-06	0.000131031
Pomgnt1_ENSMUSG00000028700	5.59762e-06	0.000131538
Poll_ENSMUSG00000025218	5.73478e-06	0.00013462
Lime1_ENSMUSG00000090077	5.84133e-06	0.000136978
Cd72_ENSMUSG00000028459	5.943e-06	0.000139218
Rassf8_ENSMUSG00000030259	6.01237e-06	0.000140696
Ech1_ENSMUSG00000053898	6.02945e-06	0.000140949
Tmem104_ENSMUSG00000045980	6.0402e-06	0.000141053
BC049762_ENSMUSG00000045942	6.14724e-06	0.000143404
Syce2_ENSMUSG00000003824	6.24313e-06	0.000145435
Taf4_ENSMUSG00000039117	6.24725e-06	0.000145435
Amn1_ENSMUSG00000068250	6.2921e-06	0.000146327
Mbd6_ENSMUSG00000025409	6.61365e-06	0.000153646
Myo10_ENSMUSG00000022272	6.67905e-06	0.000154845
Plp2_ENSMUSG00000031146	6.67433e-06	0.000154845
Acta1_ENSMUSG00000031972	7.07195e-06	0.000163785
Tmem267_ENSMUSG00000074634	7.12217e-06	0.000164778
Bloc1s5_ENSMUSG00000038982	7.29921e-06	0.000168527
Depdc5_ENSMUSG00000037426	7.29727e-06	0.000168527
Lsr_ENSMUSG00000001247	7.32871e-06	0.000169034
Pla2g6_ENSMUSG00000042632	7.42766e-06	0.000171141
Mex3a_ENSMUSG00000074480	7.44735e-06	0.000171419
Hist2h2be_ENSMUSG00000068854	7.48557e-06	0.000172122
Incenp_ENSMUSG00000024660	7.53503e-06	0.000173082
Dynll2_ENSMUSG00000020483	7.59891e-06	0.000174371
Mfsd14a_ENSMUSG00000089911	7.77605e-06	0.000178072
Rnpep_ENSMUSG00000041926	7.77231e-06	0.000178072
Cx3cr1_ENSMUSG00000052336	7.81755e-06	0.00017884
Xdh_ENSMUSG00000024066	7.82743e-06	0.000178884
Calcrl_ENSMUSG00000059588	7.84181e-06	0.000179031
Fcer1g_ENSMUSG00000058715	7.94061e-06	0.000181102
Exo1_ENSMUSG00000039748	8.13494e-06	0.000185346
Stx12_ENSMUSG00000028879	8.16649e-06	0.000185877
Mfsd11_ENSMUSG00000020818	8.20341e-06	0.000186528
L2hgdh_ENSMUSG00000020988	8.28274e-06	0.000188141
Itgam_ENSMUSG00000030786	8.31247e-06	0.000188626
Map2k7_ENSMUSG00000109061	8.362e-06	0.000189558
Scai_ENSMUSG00000035236	8.46745e-06	0.000191683
Ccl1_ENSMUSG00000020702	8.4728e-06	0.000191683
Oas1f_ENSMUSG00000053765	8.70287e-06	0.000196295
Ears2_ENSMUSG00000030871	8.69805e-06	0.000196295
Dph1_ENSMUSG00000078789	8.70231e-06	0.000196295
Bbs9_ENSMUSG00000035919	8.75308e-06	0.00019723
Rnf208_ENSMUSG00000044628	8.79093e-06	0.000197884
Gm42419_ENSMUSG00000093639	9.04753e-06	0.000203456
Trim16_ENSMUSG00000047821	9.33275e-06	0.00020966
Syap1_ENSMUSG00000031357	9.35528e-06	0.000209956
Tspan4_ENSMUSG00000025511	9.46163e-06	0.000212131
Scaper_ENSMUSG00000034007	9.47454e-06	0.000212209
Cyb5d2_ENSMUSG00000057778	9.77609e-06	0.000218662
Ergic1_ENSMUSG00000001576	9.78214e-06	0.000218662
Pcca_ENSMUSG00000041650	9.81815e-06	0.000219076
Coq3_ENSMUSG00000028247	9.82958e-06	0.000219076
Plagl1_ENSMUSG00000019817	9.82988e-06	0.000219076
Cdk5rap1_ENSMUSG00000027487	9.99018e-06	0.000222428
Cd82_ENSMUSG00000027215	1.00061e-05	0.000222562
Hist1h2af_ENSMUSG00000061991	1.0042e-05	0.00022314
BC029722_ENSMUSG00000074649	1.0105e-05	0.000224317
Agrp_ENSMUSG00000005705	1.03869e-05	0.000230347
Sac3d1_ENSMUSG00000024790	1.1367e-05	0.000251835
Mcam_ENSMUSG00000032135	1.15738e-05	0.000256163
Ybx3_ENSMUSG00000030189	1.17179e-05	0.000259097
Kndc1_ENSMUSG00000066129	1.17524e-05	0.000259604
Neurl4_ENSMUSG00000047284	1.1844e-05	0.000261371
Klrc2_ENSMUSG00000052736	1.18661e-05	0.000261601
Socs5_ENSMUSG00000037104	1.18935e-05	0.000261948
Gnb4_ENSMUSG00000027669	1.19555e-05	0.000263056
Pcdhgc3_ENSMUSG00000102918	1.19784e-05	0.000263303
Lrrc32_ENSMUSG00000090958	1.2186e-05	0.000267604
Tbc1d16_ENSMUSG00000039976	1.22376e-05	0.000268474
Icmt_ENSMUSG00000039662	1.22921e-05	0.000269407
Osbpl2_ENSMUSG00000039050	1.23452e-05	0.000270308
Nuf2_ENSMUSG00000026683	1.23614e-05	0.000270397
Golt1b_ENSMUSG00000030245	1.23891e-05	0.00027074
Elmo3_ENSMUSG00000014791	1.2432e-05	0.000271415
Npb_ENSMUSG00000044034	1.25867e-05	0.000274525
Ccdc28b_ENSMUSG00000028795	1.27016e-05	0.000276762
Mcm3_ENSMUSG00000041859	1.27718e-05	0.000278022
Klhdc1_ENSMUSG00000051890	1.28851e-05	0.000280218
Rhbdd2_ENSMUSG00000039917	1.31139e-05	0.000284917
Zfp507_ENSMUSG00000044452	1.34671e-05	0.000292307
Mybl2_ENSMUSG00000017861	1.34836e-05	0.000292382
Ggcx_ENSMUSG00000053460	1.3566e-05	0.000293887
Kifc2_ENSMUSG00000004187	1.35999e-05	0.000294108
Slc35e4_ENSMUSG00000048807	1.36024e-05	0.000294108
Ift88_ENSMUSG00000040040	1.37199e-05	0.000296364
Mr1_ENSMUSG00000026471	1.37491e-05	0.000296708
Xlr5b_ENSMUSG00000072479	1.38069e-05	0.000297669
Slc12a9_ENSMUSG00000037344	1.39327e-05	0.000299935
Atp1b1_ENSMUSG00000026576	1.39387e-05	0.000299935
Serpinc1_ENSMUSG00000026715	1.39962e-05	0.000300885
Paqr4_ENSMUSG00000023909	1.4153e-05	0.000303966
Olfr566_ENSMUSG00000060888	1.42024e-05	0.000304733
Slc39a14_ENSMUSG00000022094	1.45965e-05	0.000312891
1110034G24Rik_ENSMUSG00000044991	1.46491e-05	0.00031372
Optn_ENSMUSG00000026672	1.4784e-05	0.000316307
Ubqln2_ENSMUSG00000050148	1.48545e-05	0.000317441
Kif13b_ENSMUSG00000060012	1.48653e-05	0.000317441
Pprc1_ENSMUSG00000055491	1.50251e-05	0.000320551
Fam234b_ENSMUSG00000030207	1.51626e-05	0.000323177
Pld2_ENSMUSG00000020828	1.53084e-05	0.000325921
Rasd1_ENSMUSG00000049892	1.53204e-05	0.000325921
Ska3_ENSMUSG00000021965	1.53608e-05	0.000326471
Tmem254b_ENSMUSG00000021867	1.55028e-05	0.000328558
Tmem254a_ENSMUSG00000072676	1.55028e-05	0.000328558
Pnpla7_ENSMUSG00000036833	1.5485e-05	0.000328558
Map3k19_ENSMUSG00000051590	1.56613e-05	0.000331603
Dnmt3b_ENSMUSG00000027478	1.57137e-05	0.0003324
Rfc3_ENSMUSG00000033970	1.57565e-05	0.000332977
Mfsd2b_ENSMUSG00000037336	1.57706e-05	0.000332977
Ston2_ENSMUSG00000020961	1.57997e-05	0.000333278
Prelid1_ENSMUSG00000021486	1.58649e-05	0.000334339
Ccdc126_ENSMUSG00000050786	1.64275e-05	0.00034587
1700029I15Rik_ENSMUSG00000044916	1.64609e-05	0.000346249
Ddx59_ENSMUSG00000026404	1.65729e-05	0.000348279
Nat8f1_ENSMUSG00000057103	1.71272e-05	0.000359591
Trav6-5_ENSMUSG00000096149	1.73891e-05	0.00036475
Casp7_ENSMUSG00000025076	1.7585e-05	0.000368514
Tcf7l2_ENSMUSG00000024985	1.76526e-05	0.000369585
Acvr1b_ENSMUSG00000000532	1.77981e-05	0.000372285
Tspan32_ENSMUSG00000000244	1.78407e-05	0.00037258
Arl8a_ENSMUSG00000026426	1.78454e-05	0.00037258
Gapdh_ENSMUSG00000057666	1.80281e-05	0.000376045
Nrip2_ENSMUSG00000001520	1.80695e-05	0.000376561
Nr3c1_ENSMUSG00000024431	1.81142e-05	0.000377142
Car5b_ENSMUSG00000031373	1.86505e-05	0.000387885
Sult2b1_ENSMUSG00000003271	1.86648e-05	0.000387885
Zfp59_ENSMUSG00000078779	1.86915e-05	0.000388082
Fktn_ENSMUSG00000028414	1.91016e-05	0.000396229
Hist1h1b_ENSMUSG00000058773	1.9362e-05	0.000401261
Mob3b_ENSMUSG00000073910	1.93854e-05	0.000401375
Hist1h2ai_ENSMUSG00000071516	1.95479e-05	0.000404369
Itgb3_ENSMUSG00000020689	1.9651e-05	0.000406127
Cluap1_ENSMUSG00000014232	1.96849e-05	0.000406454
Ptprs_ENSMUSG00000013236	1.98921e-05	0.000410354
Ccdc171_ENSMUSG00000052407	2.01205e-05	0.000414684
Zfyve26_ENSMUSG00000066440	2.0147e-05	0.000414851
Nfat5_ENSMUSG00000003847	2.01901e-05	0.000415358
Cd3eap_ENSMUSG00000047649	2.04625e-05	0.000420577
Tmem87a_ENSMUSG00000033808	2.07643e-05	0.000426388
Zfp948_ENSMUSG00000067931	2.10752e-05	0.000432379
Isoc2b_ENSMUSG00000052605	2.1466e-05	0.000439994
Rhbdf2_ENSMUSG00000020806	2.18014e-05	0.000446462
Zfp971_ENSMUSG00000074519	2.19037e-05	0.000448149
Pex10_ENSMUSG00000029047	2.19629e-05	0.00044895
Eps8l1_ENSMUSG00000006154	2.22802e-05	0.000455023
Hspa1b_ENSMUSG00000090877	2.26042e-05	0.00046122
Col20a1_ENSMUSG00000016356	2.28211e-05	0.000465224
Gapdhs_ENSMUSG00000061099	2.34109e-05	0.000476815
Myc_ENSMUSG00000022346	2.38773e-05	0.000485872
Cmtm7_ENSMUSG00000032436	2.41084e-05	0.000490131
Gm6034_ENSMUSG00000073407	2.42332e-05	0.000492224
Prss30_ENSMUSG00000024124	2.43539e-05	0.000494228
Ifrd2_ENSMUSG00000010048	2.48342e-05	0.000503521
Nckipsd_ENSMUSG00000032598	2.51056e-05	0.000508563
Wdr89_ENSMUSG00000045690	2.53408e-05	0.000512867
Mxi1_ENSMUSG00000025025	2.54278e-05	0.000514164
Bpifc_ENSMUSG00000050108	2.61255e-05	0.000527796
4933427D14Rik_ENSMUSG00000020807	2.65359e-05	0.000535605
Cbr4_ENSMUSG00000031641	2.6709e-05	0.000538616
Pkm_ENSMUSG00000032294	2.67354e-05	0.000538664
Ephx1_ENSMUSG00000038776	2.69371e-05	0.000542242
Fam69a_ENSMUSG00000029270	2.71333e-05	0.000545702
Tnfrsf26_ENSMUSG00000045362	2.73327e-05	0.000549221
Add3_ENSMUSG00000025026	2.76001e-05	0.000554099
Rad17_ENSMUSG00000021635	2.78512e-05	0.000558641
Car13_ENSMUSG00000027555	2.80054e-05	0.000561232
Sppl2b_ENSMUSG00000035206	2.80414e-05	0.000561454
Tefm_ENSMUSG00000046909	2.83451e-05	0.000567029
Ndfip1_ENSMUSG00000024425	2.88863e-05	0.000575949
Zcchc7_ENSMUSG00000035649	2.88936e-05	0.000575949
Micu1_ENSMUSG00000020111	2.88686e-05	0.000575949
Taz_ENSMUSG00000009995	2.88727e-05	0.000575949
Rhoq_ENSMUSG00000024143	2.92747e-05	0.000583029
S100a13_ENSMUSG00000042312	2.98205e-05	0.000593373
Cluh_ENSMUSG00000020741	3.00157e-05	0.000596201
Cited4_ENSMUSG00000070803	2.99982e-05	0.000596201
Prss16_ENSMUSG00000006179	3.02235e-05	0.000599271
Aco1_ENSMUSG00000028405	3.02236e-05	0.000599271
Lsm10_ENSMUSG00000050188	3.08258e-05	0.000610672
Sc5d_ENSMUSG00000032018	3.21758e-05	0.000636854
Ctu1_ENSMUSG00000038888	3.29256e-05	0.000651121
Max_ENSMUSG00000059436	3.31271e-05	0.000654529
Golph3l_ENSMUSG00000046519	3.31737e-05	0.000654874
Emilin2_ENSMUSG00000024053	3.32999e-05	0.000656698
Cntrob_ENSMUSG00000032782	3.33245e-05	0.000656698
Gm9774_ENSMUSG00000042165	3.37226e-05	0.00066396
Smarca2_ENSMUSG00000024921	3.40468e-05	0.000669755
7420461P10Rik_ENSMUSG00000091060	3.41437e-05	0.000671075
Cdkn1a_ENSMUSG00000023067	3.44102e-05	0.000675721
Pecam1_ENSMUSG00000020717	3.4568e-05	0.000677045
Homez_ENSMUSG00000057156	3.45546e-05	0.000677045
Rcn3_ENSMUSG00000019539	3.45273e-05	0.000677045
Kif2c_ENSMUSG00000028678	3.49817e-05	0.000683954
Zcchc4_ENSMUSG00000029179	3.49527e-05	0.000683954
Gm11034_ENSMUSG00000079016	3.52084e-05	0.000687788
Mcat_ENSMUSG00000048755	3.52682e-05	0.000688358
1700037C18Rik_ENSMUSG00000005983	3.5513e-05	0.000692534
Trav7n-4_ENSMUSG00000095736	3.55773e-05	0.000693187
H2-Ab1_ENSMUSG00000073421	3.58346e-05	0.000697594
Fbxo48_ENSMUSG00000044966	3.62242e-05	0.000704569
Crip2_ENSMUSG00000006356	3.64417e-05	0.000708186
Jazf1_ENSMUSG00000063568	3.65022e-05	0.000708749
Plaur_ENSMUSG00000046223	3.65794e-05	0.000709634
Oaf_ENSMUSG00000032014	3.68068e-05	0.00071343
Acnat1_ENSMUSG00000070985	3.68688e-05	0.000714016
Alg12_ENSMUSG00000035845	3.69424e-05	0.000714824
Syne3_ENSMUSG00000054150	3.73127e-05	0.000721368
Btnl2_ENSMUSG00000024340	3.7689e-05	0.000728017
Aurka_ENSMUSG00000027496	3.78957e-05	0.000731381
Catsperb_ENSMUSG00000047014	3.81518e-05	0.000735691
2010111I01Rik_ENSMUSG00000021458	3.83216e-05	0.000738332
Cxcr5_ENSMUSG00000047880	3.88333e-05	0.000747548
Bcat1_ENSMUSG00000030268	3.98044e-05	0.000765587
Gm20605_ENSMUSG00000029720	4.01165e-05	0.000770929
Ripor2_ENSMUSG00000036006	4.02638e-05	0.0007731
Gramd4_ENSMUSG00000035900	4.14527e-05	0.000795248
Kctd9_ENSMUSG00000034327	4.16718e-05	0.000798769
Dus4l_ENSMUSG00000020648	4.22274e-05	0.000808728
Dcaf8_ENSMUSG00000026554	4.24163e-05	0.000811654
Nr4a2_ENSMUSG00000026826	4.30448e-05	0.000822979
Prr5l_ENSMUSG00000032841	4.40641e-05	0.000841752
Slamf7_ENSMUSG00000038179	4.45869e-05	0.000851015
Cdc45_ENSMUSG00000000028	4.48376e-05	0.000855074
Ergic2_ENSMUSG00000030304	4.50571e-05	0.000857803
Polr1a_ENSMUSG00000049553	4.50563e-05	0.000857803
Tacc3_ENSMUSG00000037313	4.6431e-05	0.000883212
Tnfrsf18_ENSMUSG00000041954	4.66761e-05	0.000887123
Tmem81_ENSMUSG00000048174	4.70993e-05	0.000894408
Vav2_ENSMUSG00000009621	4.72908e-05	0.000897286
Gm20708_ENSMUSG00000093485	4.75666e-05	0.000901759
Snx30_ENSMUSG00000028385	4.77142e-05	0.000903794
Rnf121_ENSMUSG00000070426	4.77867e-05	0.000904405
Hmbox1_ENSMUSG00000021972	4.79167e-05	0.000906101
Pglyrp2_ENSMUSG00000079563	4.79897e-05	0.000906719
Osm_ENSMUSG00000058755	4.82927e-05	0.000911678
Oasl2_ENSMUSG00000029561	4.9095e-05	0.000926045
Atf7_ENSMUSG00000099083	4.93983e-05	0.000930777
Mphosph6_ENSMUSG00000031843	4.94287e-05	0.000930777
Prmt3_ENSMUSG00000030505	4.97215e-05	0.000935506
BC030870_ENSMUSG00000074300	4.99438e-05	0.000938233
Actn2_ENSMUSG00000052374	4.995e-05	0.000938233
Rcan1_ENSMUSG00000022951	5.04325e-05	0.000946505
Slc35f2_ENSMUSG00000042195	5.1393e-05	0.000963726
Ddit4_ENSMUSG00000020108	5.20307e-05	0.00097487
Cxcl13_ENSMUSG00000023078	5.21306e-05	0.000975928
Lrrc23_ENSMUSG00000030125	5.22847e-05	0.000977998
Gm13547_ENSMUSG00000075425	5.28888e-05	0.000988475
Tnni1_ENSMUSG00000026418	5.32161e-05	0.000993766
Ift22_ENSMUSG00000007987	5.32965e-05	0.000994439
Gm10643_ENSMUSG00000074215	5.4341e-05	0.00101309
Nsun3_ENSMUSG00000050312	5.56312e-05	0.00103628
Acss1_ENSMUSG00000027452	5.57178e-05	0.00103703
Fkbp1b_ENSMUSG00000020635	5.58241e-05	0.00103815
Setd6_ENSMUSG00000031671	5.61819e-05	0.00104394
Slc17a9_ENSMUSG00000023393	5.63703e-05	0.00104658
Ccnj_ENSMUSG00000025010	5.65727e-05	0.00104947
Zfp382_ENSMUSG00000074220	5.6855e-05	0.00105383
Adam6b_ENSMUSG00000051804	5.71979e-05	0.00105844
Apoe_ENSMUSG00000002985	5.71925e-05	0.00105844
Vamp8_ENSMUSG00000050732	5.7712e-05	0.00106708
Gfod2_ENSMUSG00000013150	5.85755e-05	0.00108215
Gins1_ENSMUSG00000027454	5.9393e-05	0.00109621
Dbp_ENSMUSG00000059824	5.94341e-05	0.00109621
Lmbr1_ENSMUSG00000010721	5.94928e-05	0.00109639
Spc25_ENSMUSG00000005233	5.98545e-05	0.00110216
Ryr1_ENSMUSG00000030592	5.9948e-05	0.00110297
Gyg_ENSMUSG00000019528	6.00176e-05	0.00110335
Zc2hc1b_ENSMUSG00000019815	6.05411e-05	0.00111206
Ydjc_ENSMUSG00000041774	6.06543e-05	0.00111323
Star_ENSMUSG00000031574	6.13845e-05	0.00112572
Ctnnbip1_ENSMUSG00000028988	6.17611e-05	0.00113135
Tnfrsf1b_ENSMUSG00000028599	6.17923e-05	0.00113135
Dph7_ENSMUSG00000026975	6.30315e-05	0.0011531
Pja2_ENSMUSG00000024083	6.3307e-05	0.00115719
Gm10337_ENSMUSG00000071586	6.42373e-05	0.00117324
Gm5464_ENSMUSG00000075553	6.72486e-05	0.00122725
Hist1h2ah_ENSMUSG00000069302	6.749e-05	0.00123065
Snap47_ENSMUSG00000009894	6.88176e-05	0.00125384
Pi4k2b_ENSMUSG00000029186	6.90632e-05	0.0012573
Epas1_ENSMUSG00000024140	6.95341e-05	0.00126485
Pfkfb2_ENSMUSG00000026409	7.06607e-05	0.00128326
Lin7b_ENSMUSG00000003872	7.06429e-05	0.00128326
Mtfr2_ENSMUSG00000019992	7.07818e-05	0.00128442
Aunip_ENSMUSG00000078521	7.10046e-05	0.00128742
C1qtnf6_ENSMUSG00000022440	7.11553e-05	0.00128912
Hmgb3_ENSMUSG00000015217	7.12446e-05	0.00128969
Stoml1_ENSMUSG00000032333	7.17835e-05	0.0012984
Clybl_ENSMUSG00000025545	7.28546e-05	0.00131672
Ap1s1_ENSMUSG00000004849	7.32297e-05	0.00132243
Umad1_ENSMUSG00000089862	7.41982e-05	0.00133885
Plekha3_ENSMUSG00000002733	7.42789e-05	0.00133923
Kcnip3_ENSMUSG00000079056	7.47604e-05	0.00134683
Acadl_ENSMUSG00000026003	7.50439e-05	0.00134977
1810032O08Rik_ENSMUSG00000020812	7.5041e-05	0.00134977
Ramp1_ENSMUSG00000034353	7.59934e-05	0.00136575
Mettl1_ENSMUSG00000006732	7.67481e-05	0.00137821
Trgj4_ENSMUSG00000098799	7.7292e-05	0.00138687
Mad2l1_ENSMUSG00000029910	7.7477e-05	0.00138908
Hist1h2bj_ENSMUSG00000069300	7.79217e-05	0.00139594
Ccdc50_ENSMUSG00000038127	7.86634e-05	0.00140811
Mccc2_ENSMUSG00000021646	7.93722e-05	0.0014187
Nudt6_ENSMUSG00000050174	7.93814e-05	0.0014187
Trav19_ENSMUSG00000076862	7.96798e-05	0.0014229
Nsf_ENSMUSG00000034187	7.98456e-05	0.00142473
Man1b1_ENSMUSG00000036646	7.99857e-05	0.00142609
Zmynd8_ENSMUSG00000039671	8.12278e-05	0.00144709
Eef2kmt_ENSMUSG00000022544	8.16771e-05	0.00145394
Traj59_ENSMUSG00000076874	8.18098e-05	0.00145429
Trav12d-3_ENSMUSG00000094607	8.18261e-05	0.00145429
Tnfrsf14_ENSMUSG00000042333	8.24392e-05	0.00146403
Ap1s2_ENSMUSG00000031367	8.39089e-05	0.00148895
Trim2_ENSMUSG00000027993	8.4198e-05	0.00149059
Gstt1_ENSMUSG00000001663	8.42002e-05	0.00149059
Nrp1_ENSMUSG00000025810	8.41841e-05	0.00149059
Mcm5_ENSMUSG00000005410	8.49972e-05	0.00150351
Akap17b_ENSMUSG00000059708	8.50653e-05	0.00150353
Bcl3_ENSMUSG00000053175	8.607e-05	0.0015201
Smpd5_ENSMUSG00000071724	8.65836e-05	0.00152797
Vps54_ENSMUSG00000020128	8.84843e-05	0.00156028
Zfp956_ENSMUSG00000045466	9.0855e-05	0.00160083
Gm11110_ENSMUSG00000079414	9.21748e-05	0.00162281
Traj42_ENSMUSG00000076888	9.2406e-05	0.00162561
Aspn_ENSMUSG00000021388	9.36923e-05	0.00164695
Adh1_ENSMUSG00000074207	9.40975e-05	0.00165167
Slfn5_ENSMUSG00000054404	9.4108e-05	0.00165167
Wee1_ENSMUSG00000031016	9.50773e-05	0.00166738
Pgk1_ENSMUSG00000062070	9.51913e-05	0.00166807
Gm10985_ENSMUSG00000078742	9.53665e-05	0.00166984
Frrs1_ENSMUSG00000033386	9.74988e-05	0.00170585
Ccdc142_ENSMUSG00000107499	9.79354e-05	0.00171215
Sh3bp5_ENSMUSG00000021892	9.8283e-05	0.00171689
AW146154_ENSMUSG00000074166	9.85148e-05	0.00171961
Ap4b1_ENSMUSG00000032952	9.94216e-05	0.00173409
Tubgcp5_ENSMUSG00000033790	0.000101036	0.00175951
Pnma1_ENSMUSG00000054383	0.000101011	0.00175951
Ccng2_ENSMUSG00000029385	0.000101241	0.00176172
Slc25a10_ENSMUSG00000025792	0.000102043	0.00177293
Hvcn1_ENSMUSG00000064267	0.000101971	0.00177293
Pxk_ENSMUSG00000033885	0.000102226	0.00177474
Gm21060_ENSMUSG00000095993	0.000102464	0.00177749
Prnp_ENSMUSG00000079037	0.00010329	0.00179044
Tyw1_ENSMUSG00000056310	0.000104607	0.00181188
Hist1h4d_ENSMUSG00000061482	0.000104721	0.00181244
Ikzf5_ENSMUSG00000040167	0.000105175	0.0018189
Snrpc_ENSMUSG00000024217	0.000105942	0.00183075
Krt83_ENSMUSG00000067613	0.000106483	0.00183869
Wfs1_ENSMUSG00000039474	0.000107073	0.00184746
Hat1_ENSMUSG00000027018	0.000107601	0.00185514
Retreg1_ENSMUSG00000022270	0.000110061	0.00189611
Hist2h3b_ENSMUSG00000074403	0.000110154	0.00189625
Cct6b_ENSMUSG00000020698	0.000110811	0.00190611
Rdh12_ENSMUSG00000021123	0.000110969	0.00190735
Trbv17_ENSMUSG00000076474	0.000111851	0.00192104
Fbxo36_ENSMUSG00000073633	0.000112409	0.00192916
Plpp2_ENSMUSG00000052151	0.000112936	0.00193672
Cenpk_ENSMUSG00000021714	0.000113535	0.00194551
Tldc1_ENSMUSG00000034105	0.000113659	0.00194614
Bloc1s3_ENSMUSG00000057667	0.00011404	0.00195118
B4galt7_ENSMUSG00000021504	0.000115012	0.00196509
Pycrl_ENSMUSG00000022571	0.000115027	0.00196509
Nfkbib_ENSMUSG00000030595	0.000115643	0.00197261
Cxcr6_ENSMUSG00000048521	0.000115576	0.00197261
Trav14n-2_ENSMUSG00000093801	0.000117464	0.00200062
Trav14d-2_ENSMUSG00000095560	0.000117464	0.00200062
Akr1c13_ENSMUSG00000021213	0.000119112	0.00202563
Lrsam1_ENSMUSG00000026792	0.000119102	0.00202563
Zscan26_ENSMUSG00000022228	0.00012059	0.00204921
Maff_ENSMUSG00000042622	0.000121117	0.00205661
Fut2_ENSMUSG00000055978	0.000122265	0.00207454
Orai3_ENSMUSG00000043964	0.000123614	0.0020955
Zfp426_ENSMUSG00000059475	0.000123687	0.0020955
Nmrk1_ENSMUSG00000037847	0.000123918	0.00209783
Ddx43_ENSMUSG00000070291	0.00012451	0.00210626
Haao_ENSMUSG00000000673	0.000126482	0.00213802
Ltc4s_ENSMUSG00000020377	0.000126729	0.00214057
Sh2d1b2_ENSMUSG00000073494	0.000128034	0.00216099
Zglp1_ENSMUSG00000079681	0.000129115	0.0021776
Arg1_ENSMUSG00000019987	0.000129414	0.00218102
Dsn1_ENSMUSG00000027635	0.000129876	0.00218716
Reps1_ENSMUSG00000019854	0.000130932	0.00220329
Med7_ENSMUSG00000020397	0.000131178	0.00220578
Lpin2_ENSMUSG00000024052	0.000131356	0.00220711
Lhfpl4_ENSMUSG00000042873	0.000131454	0.00220711
Gm8369_ENSMUSG00000058470	0.000132307	0.00221875
Nle1_ENSMUSG00000020692	0.000132345	0.00221875
mt-Nd2_ENSMUSG00000064345	0.000135131	0.00226377
Nop2_ENSMUSG00000038279	0.000135521	0.00226861
Champ1_ENSMUSG00000047710	0.000136227	0.00227704
Asap2_ENSMUSG00000052632	0.00013618	0.00227704
Zfp422_ENSMUSG00000059878	0.000139153	0.00232422
Pank1_ENSMUSG00000033610	0.00014016	0.0023393
Klra6_ENSMUSG00000061769	0.000140592	0.00234477
Tceal9_ENSMUSG00000042712	0.000142049	0.00236606
Lef1_ENSMUSG00000027985	0.000142079	0.00236606
F2_ENSMUSG00000027249	0.000142503	0.00237136
Mfn1_ENSMUSG00000027668	0.000143351	0.0023837
Klra7_ENSMUSG00000067599	0.000144066	0.00239381
Spice1_ENSMUSG00000043065	0.000144383	0.00239732
Dse_ENSMUSG00000039497	0.000145281	0.00241045
Fv1_ENSMUSG00000070583	0.00014574	0.00241628
Cep131_ENSMUSG00000039781	0.00014677	0.00243155
Hexa_ENSMUSG00000025232	0.000149018	0.00246697
Baiap2l1_ENSMUSG00000038859	0.000150314	0.00248659
Klra17_ENSMUSG00000014543	0.000151274	0.00250065
Ighv1-62-1_ENSMUSG00000102313	0.000151401	0.0025009
Slc12a4_ENSMUSG00000017765	0.000151788	0.00250545
Neu1_ENSMUSG00000007038	0.000152127	0.00250921
Itm2c_ENSMUSG00000026223	0.000152724	0.0025172
Adpgk_ENSMUSG00000025236	0.000153089	0.00251952
Cirbp_ENSMUSG00000045193	0.000152983	0.00251952
Panx1_ENSMUSG00000031934	0.000153401	0.00252281
Ifi213_ENSMUSG00000073491	0.000155045	0.00254798
Reep5_ENSMUSG00000005873	0.000155465	0.00255301
Plin2_ENSMUSG00000028494	0.000156401	0.0025665
Smndc1_ENSMUSG00000025024	0.000159017	0.00260754
Cryab_ENSMUSG00000032060	0.00015917	0.00260814
Pln_ENSMUSG00000038583	0.00015957	0.00261278
Neb_ENSMUSG00000026950	0.000159737	0.00261361
2310022B05Rik_ENSMUSG00000031983	0.000159968	0.00261549
Acat3_ENSMUSG00000062480	0.000162003	0.00264684
Abca5_ENSMUSG00000018800	0.000162396	0.00265133
Mmp21_ENSMUSG00000030981	0.00016296	0.00265668
Sord_ENSMUSG00000027227	0.000162844	0.00265668
Zfp946_ENSMUSG00000071266	0.000164197	0.00267489
Snap29_ENSMUSG00000022765	0.000166558	0.0027114
B930094E09Rik_ENSMUSG00000092124	0.000167019	0.00271692
Pygm_ENSMUSG00000032648	0.000167228	0.00271837
Syngr2_ENSMUSG00000048277	0.000167755	0.00272299
Aoc2_ENSMUSG00000078651	0.000167747	0.00272299
Zcchc18_ENSMUSG00000031428	0.000168335	0.00272846
Aamdc_ENSMUSG00000035642	0.000168237	0.00272846
Tulp2_ENSMUSG00000023467	0.000169398	0.0027437
St3gal1_ENSMUSG00000013846	0.000169897	0.00274981
Pccb_ENSMUSG00000032527	0.000170048	0.00275027
Esm1_ENSMUSG00000042379	0.00017036	0.00275333
Traj17_ENSMUSG00000076912	0.000171404	0.00276623
Mif4gd_ENSMUSG00000020743	0.000171311	0.00276623
Uchl1_ENSMUSG00000029223	0.000172711	0.0027829
Prrt1_ENSMUSG00000015476	0.000172809	0.0027829
Grm6_ENSMUSG00000000617	0.000172585	0.0027829
Limk2_ENSMUSG00000020451	0.000173315	0.00278906
Fam174b_ENSMUSG00000078670	0.000173532	0.0027894
Rassf2_ENSMUSG00000027339	0.000173585	0.0027894
Acy1_ENSMUSG00000023262	0.000173764	0.00279028
Baz2b_ENSMUSG00000026987	0.000174584	0.00280144
Ptpn6_ENSMUSG00000004266	0.000175232	0.00280984
Acyp1_ENSMUSG00000008822	0.000176541	0.00282882
Dennd5a_ENSMUSG00000035901	0.000180212	0.00288557
Osbpl5_ENSMUSG00000037606	0.000180553	0.00288898
1300017J02Rik_ENSMUSG00000033688	0.000181608	0.00290379
Tm2d2_ENSMUSG00000031556	0.00018177	0.00290431
Tfb1m_ENSMUSG00000036983	0.000182234	0.00290966
Alkbh2_ENSMUSG00000044339	0.000188563	0.00300857
Phf10_ENSMUSG00000023883	0.000188974	0.00301298
Dstyk_ENSMUSG00000042046	0.000190334	0.00303252
Mid1_ENSMUSG00000035299	0.000191488	0.00304874
Baiap2_ENSMUSG00000025372	0.00019181	0.00305171
Proca1_ENSMUSG00000044122	0.000192184	0.0030555
Sun2_ENSMUSG00000042524	0.000197972	0.00314085
Zgrf1_ENSMUSG00000051278	0.000197799	0.00314085
Slc33a1_ENSMUSG00000027822	0.000197906	0.00314085
Tmem106b_ENSMUSG00000029571	0.000198813	0.00315197
Klhl7_ENSMUSG00000028986	0.000199321	0.00315334
Fam149b_ENSMUSG00000039599	0.000199182	0.00315334
Ublcp1_ENSMUSG00000041231	0.000199041	0.00315334
Sap25_ENSMUSG00000079165	0.00020496	0.00324027
Lst1_ENSMUSG00000073412	0.000205238	0.00324239
Tfcp2_ENSMUSG00000009733	0.000206095	0.00325364
B430305J03Rik_ENSMUSG00000053706	0.000206434	0.0032567
Fam78a_ENSMUSG00000050592	0.00020689	0.0032616
Otub2_ENSMUSG00000021203	0.000207336	0.00326634
Kcne3_ENSMUSG00000035165	0.000210467	0.00331335
Fabp5_ENSMUSG00000027533	0.000212621	0.00334491
Gm16486_ENSMUSG00000110622	0.000213263	0.00335266
Agpat4_ENSMUSG00000023827	0.000214197	0.00336499
Aanat_ENSMUSG00000020804	0.000215027	0.00337566
Phlpp2_ENSMUSG00000031732	0.000215802	0.00338311
Pagr1a_ENSMUSG00000030680	0.000215734	0.00338311
Polr3f_ENSMUSG00000027427	0.000216498	0.00339166
Fxyd7_ENSMUSG00000036578	0.000218384	0.00341881
Zc3h8_ENSMUSG00000027387	0.000218649	0.00342058
Serp2_ENSMUSG00000052584	0.000219533	0.00342963
Nufip2_ENSMUSG00000037857	0.000219464	0.00342963
1810055G02Rik_ENSMUSG00000035372	0.000222552	0.00347437
Elovl1_ENSMUSG00000006390	0.000222855	0.00347669
Aldoa_ENSMUSG00000030695	0.000223232	0.00348016
Pif1_ENSMUSG00000041064	0.000223459	0.00348129
Ago1_ENSMUSG00000041530	0.000224867	0.00349594
Syt11_ENSMUSG00000068923	0.000224619	0.00349594
Mapkapk3_ENSMUSG00000032577	0.000224813	0.00349594
Bicdl1_ENSMUSG00000041609	0.000225812	0.00350821
Gas7_ENSMUSG00000033066	0.000228979	0.00355495
Zfp318_ENSMUSG00000015597	0.00023092	0.0035826
Mto1_ENSMUSG00000032342	0.000231303	0.00358608
Nfic_ENSMUSG00000055053	0.000235563	0.0036496
H2-Ob_ENSMUSG00000041538	0.000237155	0.00367173
Dcakd_ENSMUSG00000020935	0.000237537	0.00367512
Ctsb_ENSMUSG00000021939	0.00023908	0.00369644
4931422A03Rik_ENSMUSG00000046085	0.000240475	0.00371545
Nkg7_ENSMUSG00000004612	0.000241815	0.00373359
Als2cl_ENSMUSG00000044037	0.000242776	0.00374586
Kmt2c_ENSMUSG00000038056	0.000243459	0.00375124
Utp20_ENSMUSG00000004356	0.000243347	0.00375124
Ece2_ENSMUSG00000022842	0.000244217	0.00376033
Isg20_ENSMUSG00000039236	0.000245861	0.00378306
5430403G16Rik_ENSMUSG00000072763	0.000249038	0.00382932
Gm42421_ENSMUSG00000104633	0.00025122	0.00385715
Slc2a3_ENSMUSG00000003153	0.000251196	0.00385715
Rassf7_ENSMUSG00000038618	0.000251363	0.00385715
Afp_ENSMUSG00000054932	0.000252267	0.00386838
Fen1_ENSMUSG00000024742	0.00025562	0.00391713
Fbxw10_ENSMUSG00000090173	0.000256604	0.00392952
Eno1_ENSMUSG00000063524	0.00026126	0.0039981
Rint1_ENSMUSG00000028999	0.000262903	0.0040205
Top1mt_ENSMUSG00000000934	0.000264281	0.00403882
Rasgef1c_ENSMUSG00000020374	0.000264674	0.00404209
Zfp64_ENSMUSG00000027551	0.000265735	0.00405553
Intu_ENSMUSG00000060798	0.000268856	0.00410038
Hist1h2an_ENSMUSG00000069309	0.000269849	0.00411273
Melk_ENSMUSG00000035683	0.000270644	0.00412205
Hist2h4_ENSMUSG00000091405	0.000272978	0.00415478
Got2_ENSMUSG00000031672	0.000273937	0.00416656
Hjurp_ENSMUSG00000044783	0.000274435	0.00416848
Klhl3_ENSMUSG00000014164	0.000274419	0.00416848
Hist1h3g_ENSMUSG00000099517	0.000276705	0.00420012
Gde1_ENSMUSG00000033917	0.000277983	0.00421667
Gm28551_ENSMUSG00000099913	0.000278598	0.00422315
Dhodh_ENSMUSG00000031730	0.000281293	0.00426112
Traj41_ENSMUSG00000076889	0.000281568	0.00426241
Cks2_ENSMUSG00000062248	0.000282215	0.00426933
Chst12_ENSMUSG00000036599	0.000286397	0.00432932
Trav12d-2_ENSMUSG00000096129	0.000286758	0.00432932
Trav12n-2_ENSMUSG00000096531	0.000286758	0.00432932
Gm20388_ENSMUSG00000092329	0.000289138	0.00436007
Dhx32_ENSMUSG00000030986	0.000289183	0.00436007
Cyp51_ENSMUSG00000001467	0.000289518	0.00436218
Bphl_ENSMUSG00000038286	0.000290553	0.00437485
Traj19_ENSMUSG00000076910	0.000291712	0.00438936
Sap30_ENSMUSG00000031609	0.000293833	0.00441831
Camk1d_ENSMUSG00000039145	0.00029419	0.00442072
AI987944_ENSMUSG00000056383	0.000297374	0.00446558
Lcn4_ENSMUSG00000026919	0.000299593	0.00449589
Crat_ENSMUSG00000026853	0.000300085	0.00450027
Tmem126b_ENSMUSG00000030614	0.000301721	0.00452178
Plcb2_ENSMUSG00000040061	0.00030221	0.0045261
Sin3a_ENSMUSG00000042557	0.00030264	0.00452951
Eftud2_ENSMUSG00000020929	0.000303565	0.00454035
Col4a3_ENSMUSG00000079465	0.000304444	0.00455046
Pex1_ENSMUSG00000005907	0.000304897	0.00455141
Timm8b_ENSMUSG00000039016	0.000304913	0.00455141
Zfp429_ENSMUSG00000078994	0.000306495	0.00457199
Smim26_ENSMUSG00000074754	0.000306846	0.00457418
Ptpn12_ENSMUSG00000028771	0.000307901	0.00458383
D3Ertd751e_ENSMUSG00000025766	0.000307882	0.00458383
Rfesd_ENSMUSG00000043190	0.000313105	0.00465205
Ccl22_ENSMUSG00000031779	0.000313096	0.00465205
Ginm1_ENSMUSG00000040006	0.000313067	0.00465205
Ercc2_ENSMUSG00000030400	0.000313453	0.00465414
B3galt6_ENSMUSG00000050796	0.00031427	0.0046632
Pomt2_ENSMUSG00000034126	0.000317276	0.00470469
Gm21750_ENSMUSG00000096463	0.000323121	0.0047882
Usp28_ENSMUSG00000032267	0.000324137	0.00479995
Cenpn_ENSMUSG00000031756	0.000324341	0.00479995
Adgrg5_ENSMUSG00000061577	0.000325688	0.00481671
Ccdc85b_ENSMUSG00000095098	0.000326354	0.00482338
Ppwd1_ENSMUSG00000021713	0.000326863	0.00482773
Sh2b3_ENSMUSG00000042594	0.000327458	0.00483334
Cyhr1_ENSMUSG00000053929	0.000328422	0.00484439
Trbv26_ENSMUSG00000076479	0.000330936	0.00487827
Mcm6_ENSMUSG00000026355	0.000332839	0.0049031
Map7_ENSMUSG00000019996	0.00033809	0.00497719
Tmem68_ENSMUSG00000028232	0.000338397	0.00497845
Naa25_ENSMUSG00000042719	0.00034071	0.00500919
Tmem199_ENSMUSG00000051232	0.000344314	0.00505888
Mtmr10_ENSMUSG00000030522	0.000346146	0.00508246
Brwd1_ENSMUSG00000022914	0.000347409	0.00509767
Gm21778_ENSMUSG00000096036	0.000348972	0.00511727
Tnfrsf25_ENSMUSG00000024793	0.000349989	0.00512883
Rnf11_ENSMUSG00000028557	0.000350791	0.00513639
Scml4_ENSMUSG00000044770	0.000350962	0.00513639
Unc13b_ENSMUSG00000028456	0.000354272	0.00517809
Psma5_ENSMUSG00000068749	0.000354248	0.00517809
Blzf1_ENSMUSG00000026577	0.000355419	0.00519147
Abl2_ENSMUSG00000026596	0.000356778	0.00520793
Srfbp1_ENSMUSG00000024528	0.00035974	0.00524777
Bcl2_ENSMUSG00000057329	0.000361173	0.00526525
Atr_ENSMUSG00000032409	0.00036478	0.00531439
Sdf2l1_ENSMUSG00000022769	0.000370043	0.00538757
Gsta4_ENSMUSG00000032348	0.000371028	0.00539841
Vipas39_ENSMUSG00000021038	0.00037127	0.00539844
Ifi27l2a_ENSMUSG00000079017	0.000372742	0.00541541
Zscan20_ENSMUSG00000061894	0.00037292	0.00541541
Hmox1_ENSMUSG00000005413	0.000373394	0.00541879
Hist2h2bb_ENSMUSG00000105827	0.000373798	0.00542115
Klhl26_ENSMUSG00000055707	0.000374328	0.00542534
Tpst1_ENSMUSG00000034118	0.000377929	0.005474
BC004004_ENSMUSG00000052712	0.000379391	0.00549164
Hif1a_ENSMUSG00000021109	0.000381754	0.00552228
Rapgef6_ENSMUSG00000037533	0.000382094	0.00552364
Hook2_ENSMUSG00000052566	0.000383427	0.00553934
Arrdc4_ENSMUSG00000042659	0.000388181	0.00560442
Gnptab_ENSMUSG00000035311	0.000388527	0.00560582
Ppa2_ENSMUSG00000028013	0.000388814	0.00560636
Retnla_ENSMUSG00000061100	0.000391055	0.00563505
2610021A01Rik_ENSMUSG00000091474	0.000391474	0.00563748
Slc44a2_ENSMUSG00000057193	0.000392549	0.00564934
Casc4_ENSMUSG00000060227	0.000393214	0.00565528
Atad3a_ENSMUSG00000029036	0.000395716	0.00568762
Trmu_ENSMUSG00000022386	0.000397036	0.00570295
Gm14325_ENSMUSG00000095362	0.000399946	0.00574107
Hipk4_ENSMUSG00000040424	0.000406065	0.0058252
Idh2_ENSMUSG00000030541	0.000407501	0.00583957
Zfp991_ENSMUSG00000067916	0.000407587	0.00583957
Det1_ENSMUSG00000030610	0.000407997	0.00584172
Cd40_ENSMUSG00000017652	0.000409997	0.00586288
Ndufb7_ENSMUSG00000033938	0.000409806	0.00586288
Calm3_ENSMUSG00000019370	0.00041049	0.00586619
Galnt11_ENSMUSG00000038072	0.000413875	0.00591081
Tnks1bp1_ENSMUSG00000033955	0.000415319	0.00592766
Clic1_ENSMUSG00000007041	0.000417958	0.00596155
Prkd2_ENSMUSG00000041187	0.00042029	0.005991
Tbxa2r_ENSMUSG00000034881	0.000421488	0.00600427
Gm5134_ENSMUSG00000033255	0.000421861	0.00600577
Gm17604_ENSMUSG00000079600	0.000422845	0.00601596
Ccdc61_ENSMUSG00000074358	0.00042339	0.00601991
Btbd1_ENSMUSG00000025103	0.000425083	0.00604016
Trbv29_ENSMUSG00000076480	0.000428528	0.00608526
Zbp1_ENSMUSG00000027514	0.000441562	0.00626639
Dusp5_ENSMUSG00000034765	0.000443131	0.0062835
Rasd2_ENSMUSG00000034472	0.000443328	0.0062835
Il18bp_ENSMUSG00000070427	0.000445034	0.00630372
Herc3_ENSMUSG00000029804	0.000445411	0.00630508
Zfp113_ENSMUSG00000037007	0.000448564	0.00634571
Med23_ENSMUSG00000019984	0.000449779	0.0063589
Idua_ENSMUSG00000033540	0.000452441	0.00639251
Cpt1b_ENSMUSG00000078937	0.00045302	0.00639667
Ppp1r16b_ENSMUSG00000037754	0.000453471	0.00639901
Igsf9b_ENSMUSG00000034275	0.000456215	0.00643369
Pf4_ENSMUSG00000029373	0.000457099	0.00643807
Zfp990_ENSMUSG00000078503	0.000456997	0.00643807
Dnajb1_ENSMUSG00000005483	0.00045755	0.00644039
Ctxn1_ENSMUSG00000048644	0.000460387	0.00647221
Gm21761_ENSMUSG00000096175	0.00046025	0.00647221
S1pr2_ENSMUSG00000043895	0.000461236	0.0064801
Kdm4b_ENSMUSG00000024201	0.00046156	0.00648059
Huwe1_ENSMUSG00000025261	0.000463635	0.00650425
Dynlt3_ENSMUSG00000031176	0.000463824	0.00650425
Carf_ENSMUSG00000026017	0.00046622	0.00653377
Cd70_ENSMUSG00000019489	0.000468985	0.00656843
Coq9_ENSMUSG00000031782	0.000470865	0.00659062
Cdc42ep4_ENSMUSG00000041598	0.000471157	0.00659062
Ebag9_ENSMUSG00000022339	0.000471498	0.00659077
Abhd11_ENSMUSG00000040532	0.000471928	0.00659077
Mettl22_ENSMUSG00000039345	0.000472047	0.00659077
Slc27a4_ENSMUSG00000059316	0.000472382	0.00659134
Arhgef39_ENSMUSG00000051517	0.000480223	0.00669659
Coq7_ENSMUSG00000030652	0.00048355	0.00673881
Sec22b_ENSMUSG00000027879	0.000492698	0.00686204
Cog7_ENSMUSG00000034951	0.000495567	0.00689771
Miga2_ENSMUSG00000026858	0.000496159	0.00690168
Zbed3_ENSMUSG00000041995	0.000496659	0.00690436
Ppox_ENSMUSG00000062729	0.000505856	0.00702786
Klhl6_ENSMUSG00000043008	0.00050651	0.0070326
Gm45783_ENSMUSG00000110139	0.000518404	0.00719325
Cmc4_ENSMUSG00000090110	0.000518721	0.00719325
Snx16_ENSMUSG00000027534	0.000520835	0.00721366
Zfp324_ENSMUSG00000004500	0.000520629	0.00721366
Atpif1_ENSMUSG00000054428	0.00052626	0.00728431
S100a10_ENSMUSG00000041959	0.00053761	0.00743683
Dennd2d_ENSMUSG00000027901	0.000538284	0.00744157
Oip5_ENSMUSG00000072980	0.000539724	0.00745688
Ercc6l2_ENSMUSG00000021470	0.000542008	0.00748384
Myl1_ENSMUSG00000061816	0.000542869	0.00749113
Lrp2bp_ENSMUSG00000031637	0.000544366	0.00750717
Chaf1b_ENSMUSG00000022945	0.000545177	0.00751374
E2f5_ENSMUSG00000027552	0.000546608	0.00752366
Bag1_ENSMUSG00000028416	0.000546471	0.00752366
5430427O19Rik_ENSMUSG00000025058	0.000546901	0.00752366
Setbp1_ENSMUSG00000024548	0.000548671	0.00753877
Tgtp2_ENSMUSG00000078921	0.0005486	0.00753877
Hdac11_ENSMUSG00000034245	0.000549482	0.00754529
Zfand2a_ENSMUSG00000053581	0.000550025	0.00754814
Trip13_ENSMUSG00000021569	0.000550779	0.00755388
Zfp65_ENSMUSG00000071281	0.000554203	0.0075962
Fibcd1_ENSMUSG00000026841	0.000560623	0.00767952
Acsbg1_ENSMUSG00000032281	0.000562755	0.00769942
Klhl42_ENSMUSG00000040102	0.000562762	0.00769942
Tnfsf14_ENSMUSG00000005824	0.000567295	0.00775672
H60b_ENSMUSG00000075297	0.000568303	0.00776578
Samd10_ENSMUSG00000038605	0.000575647	0.00786135
Rab19_ENSMUSG00000029923	0.000577478	0.00788156
Lpxn_ENSMUSG00000024696	0.000580087	0.00791236
Enox2_ENSMUSG00000031109	0.000581481	0.00792656
Hist1h4c_ENSMUSG00000060678	0.000583871	0.00795431
Pcmt1_ENSMUSG00000019795	0.00058718	0.00799454
Polg_ENSMUSG00000039176	0.000589773	0.00802499
Pfkp_ENSMUSG00000021196	0.00059302	0.00806428
Traj26_ENSMUSG00000076903	0.000602185	0.00818396
Cds2_ENSMUSG00000058793	0.000604259	0.00820718
Vmn2r29_ENSMUSG00000095730	0.000616625	0.00837008
Fkbp7_ENSMUSG00000002732	0.000622907	0.00844677
Gm16253_ENSMUSG00000087610	0.000623093	0.00844677
Pqlc3_ENSMUSG00000045679	0.000623403	0.00844677
Leprot_ENSMUSG00000035212	0.000624932	0.00846238
Tnfrsf13b_ENSMUSG00000010142	0.000627438	0.0084912
Plekhn1_ENSMUSG00000078485	0.000631673	0.00854336
1700061G19Rik_ENSMUSG00000024209	0.000635522	0.00858509
Mphosph9_ENSMUSG00000038126	0.000635167	0.00858509
Gpr21_ENSMUSG00000053164	0.000643976	0.00869406
Mfsd10_ENSMUSG00000001082	0.000645003	0.0087027
Polr3e_ENSMUSG00000030880	0.000648245	0.00874119
D630039A03Rik_ENSMUSG00000052117	0.000649325	0.0087505
Sfmbt2_ENSMUSG00000061186	0.00065214	0.00878317
Mtg1_ENSMUSG00000039018	0.000658471	0.00886312
Mapre2_ENSMUSG00000024277	0.00066071	0.00888262
Smg1_ENSMUSG00000030655	0.000660369	0.00888262
Tbl3_ENSMUSG00000040688	0.000668705	0.0089794
Itgae_ENSMUSG00000005947	0.000668708	0.0089794
Msmo1_ENSMUSG00000031604	0.000671459	0.00901095
Cd36_ENSMUSG00000002944	0.000672144	0.00901476
Rnf43_ENSMUSG00000034177	0.000674833	0.00904542
Cask_ENSMUSG00000031012	0.000680878	0.00912101
Dgka_ENSMUSG00000025357	0.000685743	0.0091807
Csf1_ENSMUSG00000014599	0.00068629	0.00918255
Trav14-3_ENSMUSG00000094212	0.000689197	0.00921596
Gcat_ENSMUSG00000006378	0.000696938	0.00931393
Acp5_ENSMUSG00000001348	0.000701496	0.00936927
Ifi211_ENSMUSG00000026536	0.000703907	0.00939588
Fam177a_ENSMUSG00000095595	0.000714024	0.00951961
Tnfsf8_ENSMUSG00000028362	0.000713792	0.00951961
Akr1b10_ENSMUSG00000061758	0.000718764	0.00957513
1600014C10Rik_ENSMUSG00000054676	0.00071904	0.00957513
Gm26727_ENSMUSG00000097112	0.000723298	0.00962612
Knstrn_ENSMUSG00000027331	0.000724442	0.00963564
Zfp638_ENSMUSG00000030016	0.000725237	0.00964051
Gm17304_ENSMUSG00000091096	0.000726031	0.00964535
Ppp1r3f_ENSMUSG00000039556	0.000726877	0.00965088
Cyb5r1_ENSMUSG00000026456	0.000731517	0.00970675
Trmt10c_ENSMUSG00000044763	0.000733427	0.00972635
Cog3_ENSMUSG00000034893	0.000734211	0.00973101
Rap2a_ENSMUSG00000051615	0.000736895	0.00976082
Gm8897_ENSMUSG00000096732	0.000743888	0.00984334
Mipol1_ENSMUSG00000047022	0.000744001	0.00984334
Gm21962_ENSMUSG00000094856	0.000747492	0.0098837
Pbk_ENSMUSG00000022033	0.000748917	0.00989569
Pfn2_ENSMUSG00000027805	0.00074928	0.00989569
Crybg3_ENSMUSG00000022723	0.000751312	0.0099167
Ikbke_ENSMUSG00000042349	0.000755514	0.00996631
Il27ra_ENSMUSG00000005465	0.000758799	0.0100038
Plxnc1_ENSMUSG00000074785	0.000760337	0.0100182
Cdh1_ENSMUSG00000000303	0.000767323	0.0101043
Cdkn1c_ENSMUSG00000037664	0.000776047	0.0102132
Fez2_ENSMUSG00000056121	0.000777979	0.0102326
Dnajc11_ENSMUSG00000039768	0.000782015	0.0102797
Cd300e_ENSMUSG00000048498	0.000783176	0.0102889
Dok7_ENSMUSG00000044716	0.000783898	0.0102924
Qrsl1_ENSMUSG00000019863	0.000786444	0.0103198
Lonrf3_ENSMUSG00000016239	0.000790733	0.0103668
Dok5_ENSMUSG00000027560	0.000790948	0.0103668
Dok1_ENSMUSG00000068335	0.000792053	0.0103692
Zfp558_ENSMUSG00000074500	0.000792049	0.0103692
Ppm1a_ENSMUSG00000021096	0.000793116	0.010377
Rab27a_ENSMUSG00000032202	0.000794718	0.0103919
Apex1_ENSMUSG00000035960	0.000796123	0.0103982
Ckap2_ENSMUSG00000037725	0.000795858	0.0103982
Fam162a_ENSMUSG00000003955	0.000802507	0.0104755
Il7r_ENSMUSG00000003882	0.000803257	0.0104792
Tjp3_ENSMUSG00000034917	0.000810636	0.0105693
Arid3b_ENSMUSG00000004661	0.000813016	0.0105942
Zfp777_ENSMUSG00000071477	0.000813747	0.0105976
Zfp935_ENSMUSG00000113450	0.000816897	0.0106324
2410002F23Rik_ENSMUSG00000045411	0.000818259	0.010644
Mylpf_ENSMUSG00000030672	0.000818765	0.0106444
Selenop_ENSMUSG00000064373	0.000820292	0.0106581
A730061H03Rik_ENSMUSG00000053588	0.000826243	0.0107292
Sub1_ENSMUSG00000022205	0.000831875	0.0107961
Ppp1r12b_ENSMUSG00000073557	0.000840515	0.0109019
Cpt2_ENSMUSG00000028607	0.000842112	0.0109164
Impa2_ENSMUSG00000024525	0.000843676	0.0109303
Stxbp6_ENSMUSG00000046314	0.000845817	0.0109454
Dzip1_ENSMUSG00000042156	0.00084561	0.0109454
Psat1_ENSMUSG00000024640	0.000847148	0.0109564
Tcf7_ENSMUSG00000000782	0.000851763	0.0110097
Gm5737_ENSMUSG00000109392	0.000852427	0.0110119
Bub1_ENSMUSG00000027379	0.000855026	0.0110392
Vamp5_ENSMUSG00000073002	0.000855819	0.0110431
Cisd1_ENSMUSG00000037710	0.000856429	0.0110446
Rbm19_ENSMUSG00000029594	0.000860374	0.0110891
Zfp35_ENSMUSG00000063281	0.000865706	0.0111514
Trav21-dv12_ENSMUSG00000076863	0.000868489	0.0111809
Ifi206_ENSMUSG00000037849	0.000870215	0.0111967
Ncs1_ENSMUSG00000062661	0.000871313	0.011198
Patj_ENSMUSG00000061859	0.000870881	0.011198
B430306N03Rik_ENSMUSG00000043740	0.000874685	0.0112349
Dgkd_ENSMUSG00000070738	0.000876365	0.01125
Pdlim7_ENSMUSG00000021493	0.000883081	0.0113287
Slc52a3_ENSMUSG00000027463	0.000883821	0.0113287
Ipo13_ENSMUSG00000033365	0.000884006	0.0113287
Hsd11b2_ENSMUSG00000031891	0.000884975	0.0113346
Ankrd54_ENSMUSG00000033055	0.000892775	0.011428
Parp3_ENSMUSG00000023249	0.000893401	0.0114295
Ddx60_ENSMUSG00000037921	0.000899398	0.0114997
Gm15440_ENSMUSG00000051107	0.000900746	0.0115104
Ngrn_ENSMUSG00000047084	0.000902023	0.0115201
Slc4a11_ENSMUSG00000074796	0.000904635	0.0115469
Chil5_ENSMUSG00000043873	0.000906863	0.0115688
Dusp23_ENSMUSG00000026544	0.000913536	0.0116473
Cyba_ENSMUSG00000006519	0.000914483	0.0116528
Gm17728_ENSMUSG00000072968	0.000916174	0.0116614
Gm527_ENSMUSG00000047227	0.000916194	0.0116614
Wdr25_ENSMUSG00000040877	0.000919913	0.0117021
Jag1_ENSMUSG00000027276	0.000927907	0.0117923
Cmip_ENSMUSG00000034390	0.00092806	0.0117923
Ctsd_ENSMUSG00000007891	0.000933285	0.011852
Gm42688_ENSMUSG00000079511	0.000934837	0.011865
Gatd1_ENSMUSG00000051007	0.000935821	0.0118708
Fubp3_ENSMUSG00000026843	0.000946002	0.0119932
Stox2_ENSMUSG00000038143	0.000950571	0.0120443
Tmem176b_ENSMUSG00000029810	0.000952073	0.0120565
Clec4a2_ENSMUSG00000030148	0.000955484	0.0120861
Il1r2_ENSMUSG00000026073	0.000955132	0.0120861
Cmah_ENSMUSG00000016756	0.000956611	0.0120936
Sytl3_ENSMUSG00000041831	0.000960305	0.0121238
Ipp_ENSMUSG00000028696	0.000960387	0.0121238
Cdc25b_ENSMUSG00000027330	0.00096062	0.0121238
Nsun5_ENSMUSG00000000916	0.00097204	0.012261
Il6st_ENSMUSG00000021756	0.00097812	0.0123308
Slc35d2_ENSMUSG00000033114	0.000979162	0.012337
Hibadh_ENSMUSG00000029776	0.000980147	0.0123425
Obsl1_ENSMUSG00000026211	0.000984224	0.0123869
Tpk1_ENSMUSG00000029735	0.000986838	0.0124106
Ambra1_ENSMUSG00000040506	0.000987211	0.0124106
Dnase1l1_ENSMUSG00000019088	0.000989593	0.0124336
Mfap3_ENSMUSG00000020522	0.000994645	0.01249
Insrr_ENSMUSG00000005640	0.000996024	0.0125004
Plekha7_ENSMUSG00000045659	0.000999344	0.012535
Dyx1c1_ENSMUSG00000092192	0.00100355	0.0125808
Slc5a11_ENSMUSG00000030769	0.00100973	0.0126512
Sh2d1a_ENSMUSG00000005696	0.00101133	0.0126641
Mta1_ENSMUSG00000021144	0.00102302	0.0127963
Efcab9_ENSMUSG00000044056	0.00102248	0.0127963
Tmco4_ENSMUSG00000041143	0.00102585	0.0128032
Cdca8_ENSMUSG00000028873	0.00102503	0.0128032
Tnip3_ENSMUSG00000044162	0.00102478	0.0128032
Car7_ENSMUSG00000031883	0.0010258	0.0128032
Mid1ip1_ENSMUSG00000008035	0.00102676	0.0128074
Pycr1_ENSMUSG00000025140	0.00103079	0.0128506
Tatdn1_ENSMUSG00000050891	0.00103148	0.0128514
Evi2_ENSMUSG00000070354	0.001032	0.0128514
Smurf1_ENSMUSG00000038780	0.00104486	0.0130044
Gmnn_ENSMUSG00000006715	0.00104873	0.0130452
Maf_ENSMUSG00000055435	0.00105171	0.013075
Gm10020_ENSMUSG00000057262	0.00106144	0.0131887
E130218I03Rik_ENSMUSG00000086322	0.00106439	0.0132181
Spdl1_ENSMUSG00000069910	0.00106712	0.0132446
Fam189b_ENSMUSG00000032657	0.00107083	0.0132834
Tdrd3_ENSMUSG00000022019	0.0010729	0.0133017
Rbm14_ENSMUSG00000006456	0.00107559	0.0133277
Med15_ENSMUSG00000012114	0.00107712	0.0133393
Gm20537_ENSMUSG00000092541	0.00108392	0.0134161
Oasl1_ENSMUSG00000041827	0.0010946	0.0135408
Crot_ENSMUSG00000003623	0.00110061	0.0136077
Cnga1_ENSMUSG00000067220	0.00110282	0.0136275
Ehmt1_ENSMUSG00000036893	0.00110537	0.0136515
Sept11_ENSMUSG00000058013	0.00110787	0.0136748
Borcs5_ENSMUSG00000042992	0.0011104	0.0136986
Urb1_ENSMUSG00000039929	0.00111256	0.0137177
Prkrip1_ENSMUSG00000039737	0.00111357	0.0137227
Eefsec_ENSMUSG00000033216	0.00111486	0.013731
Il2rb_ENSMUSG00000068227	0.0011156	0.0137325
Cenpl_ENSMUSG00000026708	0.00111922	0.0137696
Cldn10_ENSMUSG00000022132	0.00112033	0.0137757
Brat1_ENSMUSG00000000148	0.00112911	0.0138761
Msrb2_ENSMUSG00000023094	0.00113191	0.0138963
Polr3gl_ENSMUSG00000028104	0.00113261	0.0138963
Nfkb2_ENSMUSG00000025225	0.00113259	0.0138963
Zfp775_ENSMUSG00000007216	0.00113354	0.0139001
Itih5_ENSMUSG00000025780	0.00113596	0.0139221
Lypd6b_ENSMUSG00000026765	0.00115358	0.0141293
Icam1_ENSMUSG00000037405	0.00115412	0.0141293
Car2_ENSMUSG00000027562	0.00115916	0.0141833
Frmd8_ENSMUSG00000024816	0.00116113	0.0141996
Trabd_ENSMUSG00000015363	0.00116684	0.0142617
N6amt1_ENSMUSG00000044442	0.00117142	0.0143099
Cd55_ENSMUSG00000026399	0.00117436	0.014338
Cd69_ENSMUSG00000030156	0.00117567	0.0143462
Cst7_ENSMUSG00000068129	0.00118118	0.0144026
Trbv12-1_ENSMUSG00000095574	0.00118157	0.0144026
Rab11fip1_ENSMUSG00000031488	0.00118275	0.0144091
Mlf2_ENSMUSG00000030120	0.00118432	0.0144205
Tial1_ENSMUSG00000030846	0.0011858	0.0144306
Capn2_ENSMUSG00000026509	0.00118819	0.0144519
Il10_ENSMUSG00000016529	0.00118927	0.0144572
Gng2_ENSMUSG00000043004	0.00119062	0.0144658
Lad1_ENSMUSG00000041782	0.00119129	0.0144661
Cdk2ap1_ENSMUSG00000029394	0.00119549	0.0145092
Ppp2r5e_ENSMUSG00000021051	0.00120296	0.0145921
Rasgef1b_ENSMUSG00000089809	0.00120998	0.0146455
Sytl2_ENSMUSG00000030616	0.00120929	0.0146455
Dopey1_ENSMUSG00000034973	0.00120833	0.0146455
Mtrr_ENSMUSG00000034617	0.00120968	0.0146455
Zfp758_ENSMUSG00000044501	0.0012112	0.0146524
Crp_ENSMUSG00000037942	0.00121382	0.0146762
Fam46b_ENSMUSG00000046694	0.0012489	0.0150923
Cradd_ENSMUSG00000045867	0.001251	0.0151095
Zfp512b_ENSMUSG00000000823	0.00125523	0.0151525
Polr2i_ENSMUSG00000019738	0.00125635	0.0151579
Cdk2_ENSMUSG00000025358	0.00125854	0.0151761
Gabpb1_ENSMUSG00000027361	0.00126219	0.015207
Supt7l_ENSMUSG00000053134	0.00126246	0.015207
Gm4756_ENSMUSG00000109482	0.00126874	0.0152745
Wrb_ENSMUSG00000023147	0.00126955	0.0152761
Nckap5l_ENSMUSG00000023009	0.00127886	0.0153799
Plpp5_ENSMUSG00000031570	0.00128167	0.0154054
Ldhb_ENSMUSG00000030246	0.00128291	0.0154121
Grhpr_ENSMUSG00000035637	0.00128702	0.0154532
Uck1_ENSMUSG00000002550	0.00129054	0.0154872
Spsb1_ENSMUSG00000039911	0.00129282	0.0155062
Alad_ENSMUSG00000028393	0.00129395	0.0155115
Ighv1-43_ENSMUSG00000095859	0.00130217	0.0156018
Dis3l2_ENSMUSG00000053333	0.00131341	0.015728
Nat8f4_ENSMUSG00000068299	0.00131782	0.0157724
Tab1_ENSMUSG00000022414	0.00132057	0.0157969
Gm10553_ENSMUSG00000073631	0.00132485	0.0158397
Suz12_ENSMUSG00000017548	0.00132603	0.0158453
Gm20498_ENSMUSG00000021139	0.0013313	0.0158999
Ap5m1_ENSMUSG00000036291	0.00133924	0.0159778
Toporsos_ENSMUSG00000028407	0.00133904	0.0159778
Mpp2_ENSMUSG00000017314	0.00134091	0.0159892
Eif5a2_ENSMUSG00000050192	0.00134635	0.0160455
Ap3s1_ENSMUSG00000024480	0.00134853	0.016063
Wdr53_ENSMUSG00000022787	0.00135158	0.0160907
Mocs2_ENSMUSG00000015536	0.00135713	0.0161397
Enc1_ENSMUSG00000041773	0.00135668	0.0161397
Mllt11_ENSMUSG00000053192	0.00136578	0.016234
Fcer1a_ENSMUSG00000005339	0.001376	0.0163468
Myo19_ENSMUSG00000020527	0.00138528	0.0164483
Cmss1_ENSMUSG00000022748	0.00138898	0.0164836
Vegfa_ENSMUSG00000023951	0.00140311	0.0166424
D1Ertd622e_ENSMUSG00000044768	0.00140427	0.0166474
Gm28285_ENSMUSG00000099703	0.0014082	0.0166853
Gprasp1_ENSMUSG00000043384	0.00141083	0.0167076
Aldh7a1_ENSMUSG00000053644	0.00141303	0.0167249
Zfp708_ENSMUSG00000058883	0.00141711	0.0167643
Ezh2_ENSMUSG00000029687	0.00141827	0.0167691
Prim1_ENSMUSG00000025395	0.00142902	0.0168874
4933407L21Rik_ENSMUSG00000026224	0.00143296	0.0169114
Sertad2_ENSMUSG00000049800	0.00143198	0.0169114
Dhrs13_ENSMUSG00000020834	0.00143331	0.0169114
Mapk8ip3_ENSMUSG00000024163	0.0014413	0.0169923
Ints4_ENSMUSG00000025133	0.00144168	0.0169923
Parpbp_ENSMUSG00000035365	0.00144665	0.0170419
Kbtbd6_ENSMUSG00000075502	0.0014487	0.0170572
Aldh16a1_ENSMUSG00000007833	0.00145329	0.0171023
Nfkbie_ENSMUSG00000023947	0.00145433	0.0171055
Ypel4_ENSMUSG00000034059	0.00146523	0.0172246
Zfp46_ENSMUSG00000051351	0.00148048	0.0173949
Bcl6b_ENSMUSG00000000317	0.00148546	0.0174442
Chd3_ENSMUSG00000018474	0.00149065	0.0174961
Ocln_ENSMUSG00000021638	0.00150069	0.0176048
Dnajb4_ENSMUSG00000028035	0.00150692	0.0176686
Hspa2_ENSMUSG00000059970	0.00151045	0.0177008
Csgalnact2_ENSMUSG00000042042	0.00152178	0.0178241
Arl6_ENSMUSG00000022722	0.00152527	0.0178558
Cbr3_ENSMUSG00000022947	0.00152984	0.0178999
Krt88_ENSMUSG00000063971	0.0015319	0.0179146
Idh1_ENSMUSG00000025950	0.0015327	0.0179147
Slc2a1_ENSMUSG00000028645	0.00153531	0.0179359
Gm13290_ENSMUSG00000094271	0.00153854	0.0179641
Crtc1_ENSMUSG00000003575	0.00153932	0.0179641
Rnf141_ENSMUSG00000030788	0.00154698	0.0180441
Cyp4f13_ENSMUSG00000024055	0.00154839	0.0180512
Pam_ENSMUSG00000026335	0.0015499	0.0180594
Pttg1_ENSMUSG00000020415	0.00156188	0.0181895
Pgm2l1_ENSMUSG00000030729	0.00157106	0.018287
Cdca7_ENSMUSG00000055612	0.00158039	0.0183861
Ppp2r5b_ENSMUSG00000024777	0.00158686	0.0184518
Gm4924_ENSMUSG00000073427	0.00160175	0.0186153
Wdr43_ENSMUSG00000041057	0.0016056	0.0186504
Adhfe1_ENSMUSG00000025911	0.00161669	0.018765
Dock1_ENSMUSG00000058325	0.00161714	0.018765
Pafah1b3_ENSMUSG00000005447	0.0016186	0.0187722
Mroh6_ENSMUSG00000098678	0.00164251	0.0190397
Olfr1388_ENSMUSG00000047702	0.00165394	0.0191524
Otud6b_ENSMUSG00000040550	0.00165364	0.0191524
Ppt2_ENSMUSG00000015474	0.00165679	0.0191657
Pex19_ENSMUSG00000003464	0.00165618	0.0191657
Tdg_ENSMUSG00000034674	0.00166847	0.0192908
Abcb8_ENSMUSG00000028973	0.00167434	0.0193389
Cnbd2_ENSMUSG00000038085	0.00167424	0.0193389
Ube2m_ENSMUSG00000005575	0.00167667	0.0193399
Cysltr2_ENSMUSG00000033470	0.00167702	0.0193399
Pcbp4_ENSMUSG00000023495	0.001676	0.0193399
Furin_ENSMUSG00000030530	0.00167815	0.0193431
Pstpip1_ENSMUSG00000032322	0.00168137	0.0193703
Timp2_ENSMUSG00000017466	0.00169314	0.0194958
Smc2_ENSMUSG00000028312	0.00169581	0.0195166
Fap_ENSMUSG00000000392	0.00170148	0.0195518
Gata3_ENSMUSG00000015619	0.0017009	0.0195518
Rab8b_ENSMUSG00000036943	0.00170097	0.0195518
Xkrx_ENSMUSG00000031258	0.00170847	0.0196221
Pvr_ENSMUSG00000040511	0.00171727	0.0197131
Rbm45_ENSMUSG00000042369	0.00171837	0.0197157
Elob_ENSMUSG00000055839	0.00172484	0.0197798
Wdr4_ENSMUSG00000024037	0.00172726	0.0197974
Unc119b_ENSMUSG00000046562	0.00173444	0.0198695
Chsy1_ENSMUSG00000032640	0.00173773	0.019887
Hspb6_ENSMUSG00000036854	0.00173763	0.019887
Fbxo32_ENSMUSG00000022358	0.00174042	0.0199076
Prkacb_ENSMUSG00000005034	0.00174348	0.0199325
Klrb1b_ENSMUSG00000079298	0.00175089	0.020007
Mfsd13a_ENSMUSG00000025227	0.00175345	0.0200261
Frat1_ENSMUSG00000067199	0.00175911	0.0200805
Mfsd12_ENSMUSG00000034854	0.00176766	0.0201678
Mlh3_ENSMUSG00000021245	0.0017792	0.0202892
Trp53i11_ENSMUSG00000068735	0.00178504	0.0203353
Cdc25a_ENSMUSG00000032477	0.00178506	0.0203353
Abca2_ENSMUSG00000026944	0.00178991	0.0203802
Caskin1_ENSMUSG00000033597	0.00180175	0.0205047
Stk19_ENSMUSG00000061207	0.00181212	0.0206123
Wdr73_ENSMUSG00000025722	0.00181436	0.0206273
Wdr90_ENSMUSG00000073434	0.00182074	0.0206893
Poli_ENSMUSG00000038425	0.00183907	0.0208765
Rnf103_ENSMUSG00000052656	0.00183895	0.0208765
Zfp950_ENSMUSG00000074733	0.00184317	0.0209125
Lysmd1_ENSMUSG00000053769	0.00184764	0.0209527
Ldha_ENSMUSG00000063229	0.00185911	0.0210721
Nceh1_ENSMUSG00000027698	0.00186192	0.0210934
Ifngr1_ENSMUSG00000020009	0.00187065	0.0211815
Filip1_ENSMUSG00000034898	0.00187917	0.0212658
Traj29_ENSMUSG00000076900	0.00187999	0.0212658
Sgcb_ENSMUSG00000029156	0.00188578	0.0213099
Smyd4_ENSMUSG00000018809	0.00188489	0.0213099
Egfl7_ENSMUSG00000026921	0.00188851	0.02133
Neto2_ENSMUSG00000036902	0.00189786	0.0214248
Trib2_ENSMUSG00000020601	0.0019053	0.021498
Zfp599_ENSMUSG00000062794	0.00190836	0.0215218
Gldc_ENSMUSG00000024827	0.00191337	0.0215674
Dph5_ENSMUSG00000033554	0.0019178	0.0216065
Crebbp_ENSMUSG00000022521	0.00191995	0.0216198
Zfp395_ENSMUSG00000034522	0.00192524	0.0216686
Drc1_ENSMUSG00000073102	0.0019337	0.021753
Auts2_ENSMUSG00000029673	0.00193533	0.0217603
4932414N04Rik_ENSMUSG00000079324	0.00193692	0.0217674
[truncated: 986 more rows]
