# Supplementary material for: Single-Cell RNA Sequencing Reveals a Dynamic Stromal Niche That Supports Tumor Growth
Source: Cell Rep. 2020 May 19;31(7):107628. doi: 10.1016/j.celrep.2020.107628 (PMC7242909; doi:10.1016/j.celrep.2020.107628)
Supplement: Table S3 — Differentially Expressed Genes among the Three Stromal Clusters, Related to Figure 4. This table provides the differentially expressed genes between the three stromal subpopulations (q-value < 0.1). [file mmc4.xlsx]

## Sheet: S1
gene	p_val	avg_logFC	pct.1	pct.2	p_val_adj
Clec3b_ENSMUSG00000025784	1.78437e-44	3.81757	0.838	0.081	2.85731e-40
Dpt_ENSMUSG00000026574	2.83712e-42	2.59222	0.985	0.611	4.54308e-38
Dcn_ENSMUSG00000019929	1.84118e-39	2.10657	0.985	0.795	2.94828e-35
Sdc1_ENSMUSG00000020592	1.24708e-38	-2.48588	0.331	0.935	1.99695e-34
Acta2_ENSMUSG00000035783	2.12606e-38	-4.03747	0.61	0.962	3.40446e-34
Gstm1_ENSMUSG00000058135	3.79422e-38	2.31725	0.985	0.703	6.07569e-34
Gsn_ENSMUSG00000026879	1.10336e-37	2.80174	1	0.995	1.76681e-33
C3_ENSMUSG00000024164	2.93209e-37	2.64431	0.971	0.676	4.69515e-33
Tpm2_ENSMUSG00000028464	3.70889e-37	-2.47524	0.287	0.908	5.93905e-33
Fth1_ENSMUSG00000024661	4.58052e-37	1.44272	1	0.995	7.33479e-33
Dpep1_ENSMUSG00000019278	4.96065e-37	2.81733	0.926	0.351	7.94349e-33
Igfbp6_ENSMUSG00000023046	8.67212e-37	2.38771	0.971	0.6	1.38867e-32
Myo1b_ENSMUSG00000018417	9.83056e-37	-2.8565	0.184	0.865	1.57417e-32
Cald1_ENSMUSG00000029761	1.63336e-36	-1.21851	0.956	0.995	2.6155e-32
Ogn_ENSMUSG00000021390	2.71299e-36	2.86348	0.904	0.384	4.34431e-32
Ednra_ENSMUSG00000031616	2.86257e-36	-3.02794	0.14	0.838	4.58384e-32
Mgst1_ENSMUSG00000008540	3.84906e-36	1.52576	0.985	0.681	6.16349e-32
Cd34_ENSMUSG00000016494	6.01403e-36	2.24497	0.971	0.708	9.63027e-32
Ly6c1_ENSMUSG00000079018	1.44124e-35	2.15658	0.971	0.708	2.30786e-31
Htra3_ENSMUSG00000029096	2.07423e-35	1.94665	0.971	0.584	3.32146e-31
Sept9_ENSMUSG00000059248	4.86118e-35	-2.15608	0.397	0.946	7.78421e-31
S1pr3_ENSMUSG00000067586	6.50795e-35	-2.32352	0.456	0.935	1.04212e-30
Actn1_ENSMUSG00000015143	9.13838e-35	-1.65743	0.221	0.892	1.46333e-30
F2r_ENSMUSG00000048376	1.17901e-34	-2.4755	0.419	0.924	1.88794e-30
Ly6a_ENSMUSG00000075602	8.79611e-34	1.69495	0.971	0.811	1.40852e-29
Tpm4_ENSMUSG00000031799	1.54281e-33	-1.19178	0.993	1	2.47049e-29
Pdgfrb_ENSMUSG00000024620	4.16086e-33	-1.99644	0.706	0.978	6.66278e-29
Csrp1_ENSMUSG00000026421	2.95138e-32	-2.05441	0.581	0.957	4.72605e-28
Tnxb_ENSMUSG00000033327	4.24622e-32	2.26218	0.846	0.249	6.79947e-28
Adgre5_ENSMUSG00000002885	6.74328e-32	-2.0736	0.272	0.892	1.0798e-27
Gpx3_ENSMUSG00000018339	7.68919e-32	2.01131	0.993	0.957	1.23127e-27
Cyb5a_ENSMUSG00000024646	7.76782e-32	1.06547	0.985	0.935	1.24386e-27
Prelp_ENSMUSG00000041577	8.43854e-32	2.20488	0.919	0.449	1.35126e-27
Unc5b_ENSMUSG00000020099	1.02861e-31	-2.63556	0.125	0.773	1.64711e-27
Sept11_ENSMUSG00000058013	4.85629e-31	-1.34673	0.743	0.995	7.77638e-27
Rgs16_ENSMUSG00000026475	8.00801e-31	-4.17902	0.228	0.795	1.28232e-26
Ifi205_ENSMUSG00000054203	1.04867e-30	2.08003	0.934	0.795	1.67924e-26
Apod_ENSMUSG00000022548	1.12419e-30	2.29435	0.941	0.73	1.80016e-26
Gng11_ENSMUSG00000032766	1.13261e-30	-1.85597	0.618	0.962	1.81366e-26
Lbp_ENSMUSG00000016024	1.222e-30	2.70706	0.86	0.432	1.95679e-26
Tmeff2_ENSMUSG00000026109	1.26691e-30	2.53021	0.853	0.335	2.02871e-26
Fblim1_ENSMUSG00000006219	1.90355e-30	-3.09979	0.096	0.735	3.04816e-26
Pcolce2_ENSMUSG00000015354	1.96508e-30	2.74877	0.868	0.362	3.14669e-26
Ndufa4l2_ENSMUSG00000040280	2.74025e-30	-2.49728	0.265	0.854	4.38797e-26
Ets1_ENSMUSG00000032035	3.20789e-30	-1.98636	0.581	0.951	5.13679e-26
Il11ra1_ENSMUSG00000073889	3.67925e-30	1.50539	0.985	0.924	5.89158e-26
Itgb1_ENSMUSG00000025809	6.16903e-30	-1.21723	0.949	0.995	9.87846e-26
Fxyd1_ENSMUSG00000036570	7.72618e-30	1.53625	0.956	0.665	1.23719e-25
Col18a1_ENSMUSG00000001435	1.30327e-29	-2.18876	0.551	0.951	2.08692e-25
Cnn3_ENSMUSG00000053931	1.83344e-29	-1.09431	0.934	1	2.93588e-25
Cfl1_ENSMUSG00000056201	1.83599e-29	-0.755151	0.993	1	2.93998e-25
Gstt1_ENSMUSG00000001663	5.13782e-29	2.21936	0.838	0.378	8.22719e-25
Rasl12_ENSMUSG00000041696	6.89708e-29	-3.69313	0.184	0.751	1.10443e-24
Gpc3_ENSMUSG00000055653	1.9296e-28	2.20883	0.919	0.535	3.08987e-24
Tagln2_ENSMUSG00000026547	2.86135e-28	-1.01405	0.919	1	4.58187e-24
Abi3bp_ENSMUSG00000035258	4.12259e-28	1.93073	0.875	0.373	6.6015e-24
Ctsc_ENSMUSG00000030560	4.41916e-28	-2.20008	0.228	0.805	7.07639e-24
Pdgfa_ENSMUSG00000025856	4.48372e-28	-2.50826	0.074	0.697	7.17979e-24
Cspg4_ENSMUSG00000032911	8.46253e-28	-2.66379	0.118	0.714	1.35511e-23
Bgn_ENSMUSG00000031375	1.34545e-27	-1.07581	0.956	1	2.15447e-23
Gnb4_ENSMUSG00000027669	1.48809e-27	-1.47576	0.544	0.962	2.38288e-23
Mcam_ENSMUSG00000032135	1.94293e-27	-4.82469	0.176	0.735	3.11121e-23
Adamts5_ENSMUSG00000022894	2.62392e-27	1.89798	0.89	0.454	4.20168e-23
Sh2b3_ENSMUSG00000042594	2.99405e-27	-2.36832	0.199	0.784	4.79437e-23
Pi16_ENSMUSG00000024011	3.10702e-27	3.33381	0.846	0.508	4.97528e-23
Myl12a_ENSMUSG00000024048	3.65049e-27	-0.701524	0.985	1	5.84554e-23
Itga1_ENSMUSG00000042284	4.40976e-27	-3.38745	0.14	0.708	7.06135e-23
Nt5dc2_ENSMUSG00000071547	5.72688e-27	-1.88693	0.265	0.811	9.17045e-23
Ackr3_ENSMUSG00000044337	5.99116e-27	2.88039	0.816	0.373	9.59365e-23
Col8a1_ENSMUSG00000068196	1.09724e-26	-1.61177	0.331	0.892	1.75701e-22
Efemp1_ENSMUSG00000020467	1.6763e-26	2.71397	0.846	0.411	2.68426e-22
Lum_ENSMUSG00000036446	2.40586e-26	1.43244	0.985	0.686	3.8525e-22
Timp2_ENSMUSG00000017466	3.3857e-26	1.68067	0.978	0.946	5.42152e-22
Prkar1a_ENSMUSG00000020612	3.56922e-26	-0.879806	0.912	1	5.71539e-22
Nr2f2_ENSMUSG00000030551	3.63501e-26	-1.75272	0.206	0.816	5.82074e-22
Pkm_ENSMUSG00000032294	5.3513e-26	-1.11563	0.985	1	8.56903e-22
Piezo2_ENSMUSG00000041482	7.00444e-26	-2.91021	0.132	0.692	1.12162e-21
Ppia_ENSMUSG00000071866	8.52072e-26	-0.673038	1	1	1.36442e-21
Adam12_ENSMUSG00000054555	1.04404e-25	-1.38409	0.235	0.816	1.67182e-21
Prkacb_ENSMUSG00000005034	1.14086e-25	-1.89141	0.397	0.886	1.82686e-21
Pkig_ENSMUSG00000035268	1.16909e-25	-1.47303	0.507	0.941	1.87207e-21
Sod3_ENSMUSG00000072941	1.3705e-25	1.40013	0.971	0.784	2.19458e-21
Dpp4_ENSMUSG00000035000	1.57593e-25	3.02181	0.706	0.184	2.52354e-21
Spon2_ENSMUSG00000037379	3.42294e-25	1.80676	0.875	0.476	5.48115e-21
Pfn1_ENSMUSG00000018293	4.01242e-25	-0.671508	1	1	6.42509e-21
Gpr176_ENSMUSG00000040133	4.28508e-25	-3.04563	0.088	0.654	6.8617e-21
C4b_ENSMUSG00000073418	5.54353e-25	2.14439	0.875	0.514	8.87686e-21
Ace_ENSMUSG00000020681	6.07443e-25	2.12962	0.794	0.297	9.72699e-21
Cpq_ENSMUSG00000039007	6.17092e-25	2.00299	0.882	0.568	9.88149e-21
Tnc_ENSMUSG00000028364	6.75086e-25	-3.1245	0.522	0.859	1.08102e-20
Gapdh_ENSMUSG00000057666	7.28241e-25	-0.894742	0.993	1	1.16613e-20
Foxs1_ENSMUSG00000074676	9.0265e-25	-2.72669	0.059	0.632	1.44541e-20
Rnase4_ENSMUSG00000021876	9.05682e-25	1.17443	0.971	0.924	1.45027e-20
Ripk3_ENSMUSG00000022221	9.20403e-25	-1.52539	0.419	0.897	1.47384e-20
Runx1_ENSMUSG00000022952	1.13962e-24	-1.77487	0.228	0.811	1.82487e-20
Cnn2_ENSMUSG00000004665	1.25399e-24	-1.44848	0.625	0.946	2.00802e-20
Notch1_ENSMUSG00000026923	1.42142e-24	-1.34976	0.199	0.778	2.27612e-20
Sept4_ENSMUSG00000020486	1.51275e-24	-2.79843	0.279	0.757	2.42237e-20
Heyl_ENSMUSG00000032744	1.68052e-24	-3.32253	0.103	0.654	2.69102e-20
Scara5_ENSMUSG00000022032	3.28411e-24	3.98358	0.625	0.135	5.25885e-20
Limd2_ENSMUSG00000040699	3.65965e-24	-1.71945	0.39	0.886	5.86019e-20
Adamtsl1_ENSMUSG00000066113	3.94648e-24	2.34987	0.772	0.259	6.31951e-20
Fgf7_ENSMUSG00000027208	4.24076e-24	2.3242	0.772	0.297	6.79072e-20
Slc16a3_ENSMUSG00000025161	4.87942e-24	-2.83134	0.154	0.692	7.81342e-20
Stard13_ENSMUSG00000016128	5.02448e-24	-1.95036	0.074	0.638	8.0457e-20
Eno1_ENSMUSG00000063524	5.54209e-24	-1.07729	0.963	1	8.87455e-20
Adgrd1_ENSMUSG00000044017	5.75293e-24	1.56087	0.875	0.503	9.21216e-20
Ifi27l2a_ENSMUSG00000079017	6.57472e-24	1.82854	0.912	0.692	1.05281e-19
Pear1_ENSMUSG00000028073	7.26331e-24	-1.54102	0.199	0.768	1.16307e-19
Lrrfip1_ENSMUSG00000026305	7.32457e-24	-1.86741	0.382	0.843	1.17288e-19
Klf4_ENSMUSG00000003032	7.90898e-24	1.9863	0.816	0.351	1.26647e-19
Rarres2_ENSMUSG00000009281	1.14258e-23	1.1677	0.985	0.886	1.82962e-19
Uck2_ENSMUSG00000026558	1.30502e-23	-1.75751	0.184	0.746	2.08973e-19
Marcksl1_ENSMUSG00000047945	1.32403e-23	-1.53208	0.257	0.811	2.12017e-19
Tgfbr2_ENSMUSG00000032440	2.00674e-23	1.64546	0.963	0.859	3.2134e-19
Mylk_ENSMUSG00000022836	4.04088e-23	-3.71536	0.14	0.643	6.47066e-19
Cks2_ENSMUSG00000062248	5.86225e-23	-2.02073	0.397	0.849	9.38722e-19
Il2rg_ENSMUSG00000031304	6.038e-23	-3.11269	0.39	0.811	9.66865e-19
C1ra_ENSMUSG00000055172	6.48794e-23	1.3019	0.971	0.843	1.03891e-18
Gas7_ENSMUSG00000033066	1.0132e-22	2.0256	0.941	0.643	1.62244e-18
Prelid1_ENSMUSG00000021486	1.93763e-22	-0.769059	0.875	1	3.10272e-18
Ywhah_ENSMUSG00000018965	1.98198e-22	-0.854502	0.868	1	3.17375e-18
Ctsl_ENSMUSG00000021477	2.42014e-22	0.935418	0.985	0.984	3.87536e-18
Postn_ENSMUSG00000027750	2.69699e-22	-1.37441	0.779	0.989	4.31869e-18
Traf4_ENSMUSG00000017386	2.80962e-22	-1.56397	0.169	0.714	4.49905e-18
Selenop_ENSMUSG00000064373	3.71507e-22	1.43718	0.949	0.838	5.94894e-18
Actn4_ENSMUSG00000054808	4.34732e-22	-1.10114	0.838	0.984	6.96136e-18
Wisp1_ENSMUSG00000005124	4.95844e-22	-2.82943	0.176	0.681	7.93996e-18
Tm4sf1_ENSMUSG00000027800	5.44578e-22	-1.42051	0.662	0.973	8.72033e-18
Adap2_ENSMUSG00000020709	5.86008e-22	-4.36224	0.022	0.53	9.38375e-18
Prnp_ENSMUSG00000079037	8.12846e-22	1.40964	0.941	0.843	1.30161e-17
Stom_ENSMUSG00000026880	1.14055e-21	-1.97489	0.257	0.778	1.82636e-17
Gcnt2_ENSMUSG00000021360	1.56454e-21	-3.07721	0.14	0.627	2.50529e-17
Vcl_ENSMUSG00000021823	2.50115e-21	-1.30206	0.485	0.914	4.00509e-17
Ramp2_ENSMUSG00000001240	2.55452e-21	2.12657	0.794	0.476	4.09055e-17
Serpine2_ENSMUSG00000026249	2.56027e-21	-1.58094	0.544	0.908	4.09976e-17
Calm1_ENSMUSG00000001175	2.75408e-21	-0.625319	1	1	4.41011e-17
Acot7_ENSMUSG00000028937	3.8216e-21	-1.31086	0.294	0.827	6.11952e-17
Eva1b_ENSMUSG00000050212	3.84558e-21	-1.13889	0.544	0.957	6.15793e-17
Fndc1_ENSMUSG00000071984	4.15729e-21	2.23226	0.801	0.427	6.65707e-17
Itm2a_ENSMUSG00000031239	4.34716e-21	1.9651	0.875	0.514	6.9611e-17
Itm2b_ENSMUSG00000022108	5.52698e-21	0.726394	1	0.995	8.85035e-17
Gstm2_ENSMUSG00000040562	5.60285e-21	1.11837	0.934	0.914	8.97184e-17
Pdpn_ENSMUSG00000028583	6.39467e-21	1.16165	0.926	0.6	1.02398e-16
Cd55_ENSMUSG00000026399	6.86494e-21	2.84302	0.779	0.459	1.09928e-16
Notch3_ENSMUSG00000038146	6.90395e-21	-2.48315	0.096	0.595	1.10553e-16
Pdia5_ENSMUSG00000022844	7.53663e-21	-1.21373	0.449	0.903	1.20684e-16
Tmsb4x_ENSMUSG00000049775	8.56826e-21	-0.838733	1	1	1.37204e-16
Entpd2_ENSMUSG00000015085	8.57727e-21	1.90085	0.846	0.465	1.37348e-16
Gas6_ENSMUSG00000031451	9.30999e-21	2.86497	0.831	0.535	1.49081e-16
Lgals1_ENSMUSG00000068220	9.39422e-21	-0.596497	0.993	1	1.5043e-16
Plpp3_ENSMUSG00000028517	1.10172e-20	1.57407	0.934	0.735	1.76419e-16
Cx3cl1_ENSMUSG00000031778	1.3135e-20	-2.41591	0.103	0.595	2.10331e-16
Fabp5_ENSMUSG00000027533	1.49766e-20	-1.79558	0.316	0.73	2.39821e-16
Pilra_ENSMUSG00000046245	1.51128e-20	-4.00181	0.066	0.546	2.42002e-16
BC028528_ENSMUSG00000038543	1.52972e-20	-1.36765	0.404	0.838	2.44954e-16
Cox4i2_ENSMUSG00000009876	1.58018e-20	-3.54392	0.074	0.568	2.53034e-16
Cadm3_ENSMUSG00000005338	1.6397e-20	2.19731	0.647	0.195	2.62564e-16
Phlda3_ENSMUSG00000041801	2.00471e-20	-1.10852	0.456	0.924	3.21015e-16
Gja1_ENSMUSG00000050953	2.46606e-20	1.83225	0.897	0.6	3.9489e-16
Pakap_ENSMUSG00000089945	2.62421e-20	-1.10361	0.199	0.746	4.20214e-16
Ntrk2_ENSMUSG00000055254	2.63549e-20	2.29972	0.676	0.249	4.22021e-16
Cdk1_ENSMUSG00000019942	2.66244e-20	-2.23091	0.147	0.665	4.26337e-16
Plac9b_ENSMUSG00000072674	3.2962e-20	1.16188	0.941	0.93	5.2782e-16
Akap2_ENSMUSG00000038729	3.6478e-20	-1.23353	0.434	0.854	5.84121e-16
Cbfa2t3_ENSMUSG00000006362	4.70125e-20	-2.23533	0.029	0.508	7.52812e-16
Nudt4_ENSMUSG00000020029	4.87335e-20	-1.31957	0.588	0.93	7.80369e-16
Fhl2_ENSMUSG00000008136	5.85609e-20	-1.45349	0.184	0.697	9.37736e-16
Svep1_ENSMUSG00000028369	6.01145e-20	1.77218	0.794	0.357	9.62613e-16
Tagln_ENSMUSG00000032085	6.6526e-20	-1.30174	0.235	0.686	1.06528e-15
S100a16_ENSMUSG00000074457	6.73139e-20	0.999	0.963	0.805	1.0779e-15
Trib2_ENSMUSG00000020601	9.01885e-20	-2.37632	0.125	0.616	1.44419e-15
Sema3c_ENSMUSG00000028780	9.91596e-20	2.22054	0.64	0.178	1.58784e-15
Aldh1a1_ENSMUSG00000053279	1.04519e-19	2.9182	0.581	0.141	1.67366e-15
Ncs1_ENSMUSG00000062661	1.09228e-19	-1.41228	0.404	0.832	1.74907e-15
Mmp2_ENSMUSG00000031740	1.1628e-19	1.14559	0.963	0.849	1.86199e-15
Actb_ENSMUSG00000029580	1.23023e-19	-0.898117	1	1	1.96997e-15
Ar_ENSMUSG00000046532	1.37378e-19	1.64729	0.75	0.303	2.19983e-15
Mfge8_ENSMUSG00000030605	1.80563e-19	-1.5046	0.949	0.995	2.89135e-15
Myadm_ENSMUSG00000068566	2.12108e-19	-0.803433	0.941	1	3.39648e-15
Nova1_ENSMUSG00000021047	2.20358e-19	2.13285	0.787	0.432	3.52859e-15
Eln_ENSMUSG00000029675	2.57878e-19	1.90864	0.713	0.276	4.12941e-15
Rasa3_ENSMUSG00000031453	2.81931e-19	-1.59327	0.257	0.73	4.51456e-15
Rbpms2_ENSMUSG00000032387	2.92612e-19	-2.5454	0.066	0.546	4.6856e-15
Adh1_ENSMUSG00000074207	3.10139e-19	3.53815	0.544	0.119	4.96626e-15
Lims1_ENSMUSG00000019920	3.1766e-19	-0.934099	0.691	0.973	5.08669e-15
Msn_ENSMUSG00000031207	3.5545e-19	-0.723896	0.919	0.978	5.69182e-15
Tpm1_ENSMUSG00000032366	3.5545e-19	-0.987748	0.897	0.995	5.69182e-15
Gng2_ENSMUSG00000043004	3.60852e-19	-2.48732	0.059	0.53	5.77833e-15
Arpc2_ENSMUSG00000006304	3.80297e-19	-0.635092	0.904	1	6.0897e-15
Prkar2b_ENSMUSG00000002997	3.87924e-19	-2.40827	0.074	0.557	6.21183e-15
Ttyh2_ENSMUSG00000034714	4.16993e-19	-0.941886	0.662	0.978	6.67732e-15
Lrp1_ENSMUSG00000040249	4.56227e-19	0.892546	0.963	0.87	7.30556e-15
Lrrn4cl_ENSMUSG00000071656	4.83362e-19	2.09361	0.875	0.795	7.74007e-15
Timp1_ENSMUSG00000001131	4.94894e-19	-1.39451	0.787	0.989	7.92473e-15
Bcar1_ENSMUSG00000031955	5.37622e-19	-1.80413	0.213	0.697	8.60895e-15
Fam129b_ENSMUSG00000026796	5.53107e-19	-1.01576	0.346	0.865	8.85691e-15
Inmt_ENSMUSG00000003477	5.92213e-19	5.36106	0.426	0.032	9.4831e-15
Myl6_ENSMUSG00000090841	7.61074e-19	-0.519607	1	1	1.21871e-14
Angpt2_ENSMUSG00000031465	8.9708e-19	-3.82399	0.206	0.638	1.43649e-14
H2afz_ENSMUSG00000037894	1.08769e-18	-1.21324	0.919	0.989	1.74172e-14
Dbndd2_ENSMUSG00000017734	1.09992e-18	-1.70696	0.287	0.741	1.7613e-14
Atpif1_ENSMUSG00000054428	1.13605e-18	-0.537908	0.919	0.989	1.81915e-14
Hbegf_ENSMUSG00000024486	1.15722e-18	-2.0174	0.074	0.551	1.85306e-14
Ccnd2_ENSMUSG00000000184	1.29614e-18	-1.02487	0.765	0.978	2.0755e-14
St3gal1_ENSMUSG00000013846	1.32398e-18	1.78597	0.772	0.395	2.1201e-14
Fxyd6_ENSMUSG00000066705	1.32563e-18	2.74257	0.706	0.384	2.12274e-14
Ldha_ENSMUSG00000063229	1.38481e-18	-0.722498	0.985	1	2.2175e-14
Plk3_ENSMUSG00000028680	1.40787e-18	-1.8775	0.154	0.659	2.25442e-14
Tgfbr3_ENSMUSG00000029287	1.89178e-18	1.49016	0.846	0.573	3.02931e-14
Vasp_ENSMUSG00000030403	2.02558e-18	-1.10672	0.449	0.892	3.24356e-14
Esam_ENSMUSG00000001946	2.042e-18	-4.48112	0.316	0.703	3.26986e-14
Fgl2_ENSMUSG00000039899	2.23999e-18	2.03024	0.772	0.4	3.5869e-14
C1qtnf5_ENSMUSG00000079592	2.29624e-18	-1.15561	0.574	0.946	3.67697e-14
Sparc_ENSMUSG00000018593	2.3517e-18	-0.482354	1	1	3.76577e-14
Fmnl3_ENSMUSG00000023008	2.61714e-18	-2.15376	0.125	0.573	4.19082e-14
Pfkl_ENSMUSG00000020277	2.81823e-18	-1.72516	0.412	0.795	4.51283e-14
Dcbld2_ENSMUSG00000035107	2.93594e-18	-1.22791	0.346	0.8	4.70133e-14
Pdgfra_ENSMUSG00000029231	3.02005e-18	1.58595	0.853	0.557	4.836e-14
Tspan12_ENSMUSG00000029669	3.47165e-18	-1.27003	0.331	0.773	5.55915e-14
Pcsk6_ENSMUSG00000030513	4.47614e-18	2.85747	0.5	0.092	7.16765e-14
Slc25a5_ENSMUSG00000016319	4.98068e-18	-0.619807	0.993	1	7.97556e-14
Mical2_ENSMUSG00000038244	4.99978e-18	-1.67435	0.11	0.589	8.00615e-14
Tusc5_ENSMUSG00000046275	5.24992e-18	-3.3576	0.228	0.643	8.4067e-14
Gjc1_ENSMUSG00000034520	5.45842e-18	-1.88629	0.309	0.757	8.74057e-14
Stmn1_ENSMUSG00000028832	8.14074e-18	-1.66433	0.346	0.751	1.30358e-13
Nes_ENSMUSG00000004891	1.00741e-17	-1.19799	0.074	0.53	1.61316e-13
Steap3_ENSMUSG00000026389	1.0075e-17	1.79473	0.816	0.557	1.61331e-13
Eif5a_ENSMUSG00000078812	1.13965e-17	-0.497201	0.985	1	1.82492e-13
Arhgdib_ENSMUSG00000030220	1.32081e-17	-1.99847	0.449	0.832	2.11502e-13
Itih5_ENSMUSG00000025780	1.52258e-17	1.64082	0.882	0.73	2.43811e-13
Endod1_ENSMUSG00000037419	1.58193e-17	-1.43651	0.199	0.665	2.53315e-13
Vegfd_ENSMUSG00000031380	1.64406e-17	2.46593	0.662	0.27	2.63263e-13
Akr1c14_ENSMUSG00000033715	1.82713e-17	3.42268	0.463	0.07	2.92578e-13
C1s1_ENSMUSG00000038521	1.8659e-17	0.90335	0.985	0.951	2.98786e-13
Ltbp1_ENSMUSG00000001870	1.99004e-17	1.98764	0.684	0.238	3.18665e-13
Igsf3_ENSMUSG00000042035	2.64656e-17	-1.26839	0.36	0.816	4.23793e-13
Ppp1ca_ENSMUSG00000040385	3.18349e-17	-0.49693	0.971	0.995	5.09772e-13
Ap1s2_ENSMUSG00000031367	3.3407e-17	-1.50628	0.162	0.649	5.34947e-13
Tgfb3_ENSMUSG00000021253	3.47355e-17	-1.73817	0.346	0.768	5.5622e-13
Ggta1_ENSMUSG00000035778	3.70632e-17	-2.1947	0.096	0.541	5.93493e-13
Parva_ENSMUSG00000030770	4.07587e-17	-0.91736	0.757	0.951	6.52669e-13
Arsi_ENSMUSG00000036412	4.37984e-17	1.37003	0.691	0.238	7.01344e-13
Serpina3n_ENSMUSG00000021091	4.49404e-17	1.7708	0.801	0.53	7.1963e-13
Aldh2_ENSMUSG00000029455	4.49835e-17	1.11319	0.897	0.849	7.2032e-13
Myh9_ENSMUSG00000022443	4.59419e-17	-0.973607	0.588	0.951	7.35667e-13
Ctsb_ENSMUSG00000021939	5.18541e-17	0.731503	0.993	1	8.3034e-13
Il1r2_ENSMUSG00000026073	5.36848e-17	3.76852	0.574	0.189	8.59654e-13
Rasgrp2_ENSMUSG00000032946	6.4374e-17	-3.29794	0.074	0.497	1.03082e-12
Mlkl_ENSMUSG00000012519	7.19192e-17	-1.14939	0.456	0.881	1.15164e-12
Serping1_ENSMUSG00000023224	8.68136e-17	0.780909	0.993	1	1.39015e-12
Atp5b_ENSMUSG00000025393	8.8615e-17	-0.535149	0.993	1	1.41899e-12
Maob_ENSMUSG00000040147	8.97198e-17	3.27261	0.463	0.081	1.43668e-12
Tceal9_ENSMUSG00000042712	9.55022e-17	-0.638844	0.86	1	1.52928e-12
Ddit4_ENSMUSG00000020108	1.07046e-16	-1.63993	0.088	0.541	1.71413e-12
Ptp4a3_ENSMUSG00000059895	1.17265e-16	-2.22362	0.5	0.849	1.87777e-12
Dusp5_ENSMUSG00000034765	1.18952e-16	-2.50347	0.169	0.589	1.90478e-12
Gucy1b3_ENSMUSG00000028005	1.20328e-16	-2.24667	0.132	0.573	1.92681e-12
Olfml1_ENSMUSG00000051041	1.29204e-16	2.07876	0.61	0.195	2.06894e-12
Chrdl1_ENSMUSG00000031283	1.4925e-16	2.82976	0.537	0.135	2.38994e-12
Acot12_ENSMUSG00000021620	1.51742e-16	-1.21012	0.015	0.422	2.42984e-12
Chst2_ENSMUSG00000033350	1.53729e-16	-1.74842	0.287	0.686	2.46165e-12
Alad_ENSMUSG00000028393	1.54837e-16	-1.37136	0.316	0.768	2.47941e-12
Gm13889_ENSMUSG00000087006	1.63832e-16	-2.85874	0.029	0.443	2.62344e-12
Cenpw_ENSMUSG00000075266	1.82199e-16	-1.74926	0.338	0.735	2.91755e-12
Mlf2_ENSMUSG00000030120	1.97672e-16	-0.614432	0.897	0.989	3.16533e-12
Gpc1_ENSMUSG00000034220	2.21562e-16	-1.91151	0.11	0.541	3.54788e-12
Lbh_ENSMUSG00000024063	2.45603e-16	-1.35421	0.368	0.795	3.93284e-12
Cpe_ENSMUSG00000037852	2.45827e-16	-1.84773	0.353	0.768	3.93642e-12
Gja4_ENSMUSG00000050234	2.51069e-16	-4.90148	0.103	0.519	4.02037e-12
Ppp1r14a_ENSMUSG00000037166	2.82886e-16	-2.51395	0.088	0.514	4.52986e-12
Smtn_ENSMUSG00000020439	3.00999e-16	-1.1192	0.5	0.903	4.8199e-12
Man1a_ENSMUSG00000003746	3.36155e-16	1.75759	0.816	0.584	5.38285e-12
Sfrp4_ENSMUSG00000021319	3.38687e-16	2.24586	0.728	0.427	5.42339e-12
Ptk7_ENSMUSG00000023972	3.44923e-16	-1.58036	0.081	0.524	5.52324e-12
Flt1_ENSMUSG00000029648	3.78836e-16	-3.31508	0.265	0.638	6.06629e-12
Vdac1_ENSMUSG00000020402	3.84241e-16	-0.872094	0.596	0.941	6.15285e-12
Kansl2_ENSMUSG00000022992	3.91812e-16	-0.88962	0.522	0.897	6.27408e-12
Efhd2_ENSMUSG00000040659	3.93319e-16	-1.15677	0.581	0.892	6.29822e-12
Palm2_ENSMUSG00000090053	4.03291e-16	-1.48117	0.037	0.449	6.45791e-12
Rgs4_ENSMUSG00000038530	4.08709e-16	-4.17092	0.235	0.616	6.54465e-12
Scara3_ENSMUSG00000034463	4.157e-16	1.75132	0.809	0.508	6.65661e-12
Fkbp10_ENSMUSG00000001555	4.64393e-16	-0.811962	0.838	0.978	7.43633e-12
Serpinb6a_ENSMUSG00000060147	4.9169e-16	0.870292	0.971	0.973	7.87344e-12
Tspan15_ENSMUSG00000037031	5.01182e-16	-3.93451	0.404	0.757	8.02543e-12
Myl12b_ENSMUSG00000034868	5.1252e-16	0.90323	0.941	0.93	8.20698e-12
Iqgap1_ENSMUSG00000030536	5.93076e-16	-0.75879	0.897	0.995	9.49692e-12
Pgam1_ENSMUSG00000011752	7.4692e-16	-0.750199	0.904	1	1.19604e-11
Cpxm1_ENSMUSG00000027408	8.22845e-16	1.56431	0.912	0.589	1.31762e-11
Emilin2_ENSMUSG00000024053	8.28342e-16	1.53119	0.831	0.578	1.32642e-11
Dynlt1a_ENSMUSG00000092074	9.26742e-16	-1.46581	0.213	0.654	1.48399e-11
Anln_ENSMUSG00000036777	1.16699e-15	-2.52574	0.074	0.486	1.86871e-11
Smc4_ENSMUSG00000034349	1.16887e-15	-1.43405	0.419	0.816	1.87171e-11
Des_ENSMUSG00000026208	1.21962e-15	-3.81496	0.125	0.519	1.95298e-11
Fads3_ENSMUSG00000024664	1.22769e-15	-1.45733	0.265	0.703	1.9659e-11
Mad2l1_ENSMUSG00000029910	1.22807e-15	-1.70752	0.346	0.724	1.96651e-11
Fam110a_ENSMUSG00000027459	1.32587e-15	-2.30787	0.059	0.47	2.12311e-11
Amy1_ENSMUSG00000074264	1.37757e-15	2.68799	0.493	0.119	2.2059e-11
Hmgb2_ENSMUSG00000054717	1.54245e-15	-1.40781	0.485	0.854	2.46993e-11
Rai14_ENSMUSG00000022246	1.5651e-15	-1.24533	0.316	0.751	2.5062e-11
Ran_ENSMUSG00000029430	1.68716e-15	-0.749915	0.904	0.984	2.70165e-11
Sh3bgrl3_ENSMUSG00000028843	1.69414e-15	-0.565546	0.882	0.995	2.71282e-11
Ecm1_ENSMUSG00000028108	1.7998e-15	1.23998	0.963	0.946	2.88202e-11
Epas1_ENSMUSG00000024140	1.84289e-15	-2.14471	0.39	0.741	2.95102e-11
Slc20a1_ENSMUSG00000027397	1.85886e-15	-2.56281	0.338	0.746	2.97659e-11
Slc1a5_ENSMUSG00000001918	1.86801e-15	1.0467	0.919	0.881	2.99125e-11
Jag1_ENSMUSG00000027276	1.95882e-15	-0.781548	0.618	0.941	3.13666e-11
Stk17b_ENSMUSG00000026094	2.0239e-15	-1.69465	0.14	0.584	3.24087e-11
Spc24_ENSMUSG00000074476	2.03745e-15	-1.28864	0.559	0.87	3.26257e-11
Dapk1_ENSMUSG00000021559	2.20566e-15	1.75166	0.684	0.297	3.53192e-11
Sept2_ENSMUSG00000112508	2.4232e-15	-0.461114	0.971	1	3.88028e-11
Itga5_ENSMUSG00000000555	2.58876e-15	-1.2261	0.662	0.924	4.14538e-11
Plekhg2_ENSMUSG00000037552	2.98387e-15	-0.928832	0.279	0.719	4.77808e-11
Ado_ENSMUSG00000057134	3.20019e-15	-0.955591	0.662	0.908	5.12446e-11
Nfia_ENSMUSG00000028565	3.32741e-15	1.18667	0.993	0.973	5.32818e-11
Gda_ENSMUSG00000058624	3.3309e-15	1.75583	0.574	0.178	5.33377e-11
Frmd8_ENSMUSG00000024816	3.35361e-15	-1.21104	0.287	0.703	5.37013e-11
Tln2_ENSMUSG00000052698	3.39806e-15	-0.940453	0.324	0.778	5.44131e-11
Itpripl2_ENSMUSG00000095115	3.43276e-15	-1.01979	0.243	0.692	5.49688e-11
Gfpt2_ENSMUSG00000020363	3.49516e-15	1.53167	0.897	0.714	5.5968e-11
Tek_ENSMUSG00000006386	3.62866e-15	2.62249	0.574	0.2	5.81057e-11
Pcdh1_ENSMUSG00000051375	3.85382e-15	-2.11488	0.096	0.497	6.17112e-11
Xdh_ENSMUSG00000024066	3.85388e-15	1.44578	0.809	0.53	6.17122e-11
Ecscr_ENSMUSG00000073599	4.26699e-15	-1.14694	0.331	0.746	6.83274e-11
Selenoh_ENSMUSG00000076437	4.57588e-15	-1.2709	0.353	0.741	7.32735e-11
Plod3_ENSMUSG00000004846	4.60717e-15	-0.847003	0.669	0.924	7.37747e-11
Hnrnpk_ENSMUSG00000021546	4.60795e-15	-0.450427	0.985	1	7.37871e-11
Tnfrsf26_ENSMUSG00000045362	4.94785e-15	-2.53193	0.449	0.773	7.923e-11
Rell1_ENSMUSG00000047881	5.10565e-15	-1.276	0.301	0.724	8.17568e-11
Etv4_ENSMUSG00000017724	5.1161e-15	-1.66887	0.029	0.422	8.19242e-11
Mif_ENSMUSG00000033307	5.62745e-15	-0.889295	0.853	0.978	9.01123e-11
Podn_ENSMUSG00000028600	5.81273e-15	2.17901	0.713	0.411	9.30793e-11
Idh2_ENSMUSG00000030541	6.07277e-15	-0.857913	0.662	0.903	9.72433e-11
Wdr1_ENSMUSG00000005103	6.62165e-15	-0.731703	0.89	0.989	1.06033e-10
Itga7_ENSMUSG00000025348	7.42211e-15	-1.82249	0.125	0.519	1.1885e-10
Igfbp7_ENSMUSG00000036256	7.79636e-15	-0.912745	0.993	0.995	1.24843e-10
Spry4_ENSMUSG00000024427	8.25521e-15	-1.59103	0.25	0.665	1.32191e-10
Cenpa_ENSMUSG00000029177	9.32951e-15	-2.67859	0.081	0.476	1.49393e-10
Hmgb3_ENSMUSG00000015217	9.39288e-15	-1.43583	0.169	0.578	1.50408e-10
Loxl3_ENSMUSG00000000693	9.43204e-15	-1.07722	0.743	0.957	1.51035e-10
Mdh2_ENSMUSG00000019179	9.8551e-15	-0.584439	0.934	1	1.5781e-10
Stc1_ENSMUSG00000014813	1.0049e-14	-3.50955	0.11	0.497	1.60915e-10
Dlk1_ENSMUSG00000040856	1.15284e-14	-2.04416	0.066	0.459	1.84604e-10
Rem1_ENSMUSG00000000359	1.24392e-14	-1.61751	0.125	0.562	1.99188e-10
Nans_ENSMUSG00000028334	1.26336e-14	-0.850233	0.544	0.876	2.02301e-10
Rhoc_ENSMUSG00000002233	1.26714e-14	-0.509413	0.904	0.995	2.02907e-10
Rrm2_ENSMUSG00000020649	1.35777e-14	-2.24636	0.184	0.578	2.17419e-10
Anxa5_ENSMUSG00000027712	1.50778e-14	-0.502696	0.993	0.995	2.41441e-10
Ywhaz_ENSMUSG00000022285	1.51498e-14	-0.407636	0.993	1	2.42593e-10
Il34_ENSMUSG00000031750	1.55767e-14	-1.6843	0.14	0.557	2.49429e-10
Chn1_ENSMUSG00000056486	1.6473e-14	-3.17458	0.029	0.4	2.63782e-10
Atp1b2_ENSMUSG00000041329	1.71745e-14	-2.71824	0.184	0.557	2.75016e-10
Cxcl12_ENSMUSG00000061353	1.74352e-14	1.25512	0.949	0.686	2.7919e-10
Oacyl_ENSMUSG00000046610	1.80763e-14	-2.272	0.037	0.416	2.89456e-10
Tnfaip1_ENSMUSG00000017615	1.83742e-14	-0.924636	0.757	0.935	2.94226e-10
Ptma_ENSMUSG00000026238	1.84919e-14	-0.446577	0.993	1	2.9611e-10
Ppic_ENSMUSG00000024538	1.95606e-14	-0.497445	0.934	1	3.13225e-10
Ppp1r11_ENSMUSG00000036398	1.98211e-14	-0.92479	0.456	0.849	3.17395e-10
Sox11_ENSMUSG00000063632	2.12566e-14	-0.792608	0.162	0.578	3.40383e-10
Lpar1_ENSMUSG00000038668	2.12661e-14	1.12983	0.831	0.541	3.40534e-10
Nuf2_ENSMUSG00000026683	2.18675e-14	-2.43379	0.059	0.443	3.50164e-10
Col14a1_ENSMUSG00000022371	2.22455e-14	1.6786	0.816	0.659	3.56217e-10
Nfix_ENSMUSG00000001911	2.28673e-14	1.19378	0.941	0.714	3.66174e-10
Frmd4a_ENSMUSG00000026657	2.33899e-14	-1.40655	0.294	0.692	3.74543e-10
Adgrf5_ENSMUSG00000056492	2.45231e-14	-2.14291	0.257	0.659	3.92689e-10
Ablim1_ENSMUSG00000025085	2.70372e-14	1.71458	0.684	0.351	4.32947e-10
Ttc39b_ENSMUSG00000038172	2.89521e-14	-1.04114	0.243	0.659	4.6361e-10
Calm2_ENSMUSG00000036438	2.96473e-14	-0.503368	0.993	1	4.74743e-10
Soat1_ENSMUSG00000026600	3.03719e-14	-1.47576	0.596	0.876	4.86345e-10
Hoxb2_ENSMUSG00000075588	3.19046e-14	-1.09179	0.353	0.789	5.10889e-10
Lhfpl2_ENSMUSG00000045312	3.22153e-14	-1.33398	0.265	0.681	5.15863e-10
Serpinb1a_ENSMUSG00000044734	3.22847e-14	1.66488	0.757	0.514	5.16975e-10
Birc5_ENSMUSG00000017716	3.32341e-14	-2.84585	0.338	0.681	5.32178e-10
Lrrc32_ENSMUSG00000090958	3.4141e-14	-1.27557	0.375	0.746	5.46699e-10
Mmp3_ENSMUSG00000043613	3.62781e-14	1.30018	0.728	0.357	5.80921e-10
Eloc_ENSMUSG00000079658	3.79129e-14	-0.631975	0.846	0.984	6.071e-10
Apbb2_ENSMUSG00000029207	4.15052e-14	-0.949555	0.515	0.865	6.64623e-10
1810011O10Rik_ENSMUSG00000056313	4.40039e-14	-3.28014	0.081	0.449	7.04634e-10
Arhgap20_ENSMUSG00000053199	4.47089e-14	1.92702	0.471	0.119	7.15923e-10
Rbl1_ENSMUSG00000027641	4.50224e-14	-1.07368	0.103	0.497	7.20944e-10
Rab31_ENSMUSG00000056515	4.53667e-14	-0.707148	0.654	0.957	7.26457e-10
Prelid2_ENSMUSG00000056671	4.57069e-14	-2.78354	0.037	0.405	7.31905e-10
Tpi1_ENSMUSG00000023456	4.83236e-14	-0.965192	0.816	0.989	7.73806e-10
Cdca8_ENSMUSG00000028873	5.36331e-14	-2.39999	0.154	0.541	8.58827e-10
Rab7b_ENSMUSG00000052688	5.4122e-14	1.47039	0.706	0.357	8.66656e-10
Racgap1_ENSMUSG00000023015	5.62639e-14	-2.43589	0.176	0.568	9.00953e-10
B4galnt1_ENSMUSG00000006731	5.85375e-14	-1.46752	0.103	0.508	9.37361e-10
Thbs3_ENSMUSG00000028047	6.23258e-14	1.21509	0.816	0.562	9.98024e-10
Aldoa_ENSMUSG00000030695	6.4384e-14	-0.688456	0.971	1	1.03098e-09
Col12a1_ENSMUSG00000032332	6.53968e-14	-1.00073	0.493	0.865	1.0472e-09
Tubg1_ENSMUSG00000035198	6.56185e-14	-1.13047	0.243	0.681	1.05075e-09
Schip1_ENSMUSG00000027777	7.02669e-14	-1.45973	0.176	0.595	1.12518e-09
Kars_ENSMUSG00000031948	7.64275e-14	-0.730817	0.779	0.951	1.22383e-09
Col4a1_ENSMUSG00000031502	8.15808e-14	-1.00426	0.897	0.984	1.30635e-09
Pmf1_ENSMUSG00000028066	8.44514e-14	-1.57693	0.25	0.632	1.35232e-09
Pgk1_ENSMUSG00000062070	8.83561e-14	-0.969812	0.801	0.951	1.41485e-09
2610524H06Rik_ENSMUSG00000092486	9.08738e-14	-0.953882	0.353	0.768	1.45516e-09
Prmt1_ENSMUSG00000109324	9.16945e-14	-0.335192	0.581	0.881	1.4683e-09
Col4a2_ENSMUSG00000031503	9.22694e-14	-0.914713	0.86	0.962	1.47751e-09
Igf2r_ENSMUSG00000023830	9.37863e-14	-1.09807	0.757	0.946	1.5018e-09
Fkbp1a_ENSMUSG00000032966	9.58453e-14	-0.395514	0.985	0.995	1.53477e-09
Heg1_ENSMUSG00000075254	9.64026e-14	1.15415	0.919	0.838	1.54369e-09
Chsy1_ENSMUSG00000032640	9.75433e-14	-0.778954	0.419	0.843	1.56196e-09
Tbc1d1_ENSMUSG00000029174	1.0826e-13	-1.03308	0.221	0.622	1.73356e-09
Sema7a_ENSMUSG00000038264	1.10575e-13	-1.8577	0.022	0.368	1.77064e-09
Ajuba_ENSMUSG00000022178	1.21695e-13	-2.73683	0.272	0.622	1.9487e-09
Hnrnpa1_ENSMUSG00000046434	1.22572e-13	-0.732079	0.853	0.978	1.96274e-09
Bex3_ENSMUSG00000046432	1.45972e-13	-0.929453	0.338	0.757	2.33746e-09
Flna_ENSMUSG00000031328	1.46104e-13	-0.646721	0.846	0.989	2.33956e-09
Ccna2_ENSMUSG00000027715	1.5039e-13	-2.61286	0.118	0.492	2.4082e-09
Ift43_ENSMUSG00000007867	1.52128e-13	-0.896021	0.485	0.859	2.43603e-09
Lclat1_ENSMUSG00000054469	1.58361e-13	-0.947356	0.199	0.649	2.53584e-09
Plk4_ENSMUSG00000025758	1.58976e-13	-1.66674	0.125	0.508	2.54569e-09
Lpp_ENSMUSG00000033306	1.60986e-13	-0.762178	0.831	0.973	2.57787e-09
Cdk9_ENSMUSG00000009555	1.66414e-13	-0.909668	0.353	0.811	2.66479e-09
Ranbp1_ENSMUSG00000005732	1.70536e-13	-0.686284	0.919	0.989	2.7308e-09
Cdc20_ENSMUSG00000006398	1.80426e-13	-3.2103	0.169	0.546	2.88917e-09
Ncl_ENSMUSG00000026234	2.04786e-13	-0.53788	0.941	0.984	3.27924e-09
Cux1_ENSMUSG00000029705	2.09211e-13	-1.14967	0.228	0.627	3.3501e-09
Tnfrsf21_ENSMUSG00000023915	2.23809e-13	-1.97283	0.088	0.47	3.58386e-09
Cdk6_ENSMUSG00000040274	2.44241e-13	-1.45036	0.434	0.714	3.91102e-09
Col15a1_ENSMUSG00000028339	2.44864e-13	-0.339589	0.515	0.876	3.921e-09
Tfpi2_ENSMUSG00000029664	2.7191e-13	-1.5152	0.404	0.757	4.3541e-09
Cxcl13_ENSMUSG00000023078	2.7394e-13	4.76619	0.375	0.059	4.3866e-09
Nab1_ENSMUSG00000002881	2.84729e-13	-1.43597	0.316	0.692	4.55937e-09
Itga6_ENSMUSG00000027111	2.95262e-13	-2.48617	0.059	0.405	4.72803e-09
Sox4_ENSMUSG00000076431	3.03138e-13	-0.982773	0.324	0.719	4.85415e-09
Phc2_ENSMUSG00000028796	3.21066e-13	-1.14271	0.206	0.632	5.14123e-09
Ass1_ENSMUSG00000076441	3.41671e-13	-1.68613	0.125	0.514	5.47118e-09
Mgll_ENSMUSG00000033174	3.5963e-13	1.51063	0.574	0.238	5.75875e-09
Rbp1_ENSMUSG00000046402	3.73115e-13	-1.29884	0.449	0.784	5.97468e-09
Ano1_ENSMUSG00000031075	3.74323e-13	-2.33358	0.044	0.395	5.99404e-09
Cotl1_ENSMUSG00000031827	3.93439e-13	-1.12568	0.522	0.822	6.30013e-09
Gna11_ENSMUSG00000034781	3.96729e-13	-0.759658	0.89	0.984	6.35282e-09
Lmf2_ENSMUSG00000022614	4.0418e-13	-0.776803	0.632	0.914	6.47214e-09
Prdx4_ENSMUSG00000025289	4.11563e-13	-0.619892	0.765	0.968	6.59036e-09
Spry1_ENSMUSG00000037211	4.14991e-13	-0.850745	0.243	0.649	6.64525e-09
Banf1_ENSMUSG00000024844	4.19671e-13	-0.576602	0.853	0.962	6.72019e-09
Specc1_ENSMUSG00000042331	4.44845e-13	-1.23557	0.066	0.438	7.12331e-09
Hmgb1_ENSMUSG00000066551	4.83464e-13	-0.65973	1	1	7.7417e-09
Cystm1_ENSMUSG00000046727	4.92138e-13	-2.28772	0.081	0.443	7.88061e-09
Nrarp_ENSMUSG00000078202	4.92374e-13	-3.40282	0.029	0.362	7.88439e-09
Nudt5_ENSMUSG00000025817	4.94506e-13	-0.834603	0.618	0.881	7.91852e-09
Eftud2_ENSMUSG00000020929	4.99463e-13	-0.817245	0.544	0.876	7.9979e-09
Rcsd1_ENSMUSG00000040723	5.17542e-13	-3.25157	0.265	0.611	8.28739e-09
Actg2_ENSMUSG00000059430	5.43385e-13	-5.74653	0.029	0.362	8.70122e-09
Sept7_ENSMUSG00000001833	5.52783e-13	-0.745131	0.963	0.989	8.85172e-09
Ywhae_ENSMUSG00000020849	5.57843e-13	-0.409813	0.963	1	8.93275e-09
Igfbp5_ENSMUSG00000026185	5.6171e-13	1.6076	0.581	0.195	8.99467e-09
Apold1_ENSMUSG00000090698	5.63728e-13	-2.23456	0.132	0.486	9.02697e-09
Galk1_ENSMUSG00000020766	5.64733e-13	-0.819456	0.574	0.892	9.04307e-09
Col6a2_ENSMUSG00000020241	6.32145e-13	-0.719644	0.985	0.989	1.01225e-08
Ctgf_ENSMUSG00000019997	6.37903e-13	-2.32675	0.382	0.73	1.02147e-08
Flrt2_ENSMUSG00000047414	6.59203e-13	1.6281	0.706	0.395	1.05558e-08
Etv6_ENSMUSG00000030199	6.59995e-13	-1.18879	0.228	0.627	1.05685e-08
Npm1_ENSMUSG00000057113	6.60469e-13	-0.502384	0.941	0.989	1.05761e-08
Mki67_ENSMUSG00000031004	6.6517e-13	-1.80584	0.081	0.438	1.06514e-08
Mprip_ENSMUSG00000005417	7.251e-13	-0.740167	0.735	0.968	1.1611e-08
Ralb_ENSMUSG00000004451	7.6292e-13	-0.704946	0.779	0.957	1.22166e-08
Mgp_ENSMUSG00000030218	7.73124e-13	-1.65002	0.875	0.957	1.238e-08
Tmem132a_ENSMUSG00000024736	7.74566e-13	-1.57956	0.125	0.492	1.24031e-08
Ppl_ENSMUSG00000039457	8.1968e-13	1.88392	0.287	0.016	1.31255e-08
Myh11_ENSMUSG00000018830	8.43957e-13	-3.09494	0.059	0.395	1.35143e-08
Ms4a4d_ENSMUSG00000024678	8.58292e-13	0.889185	0.897	0.773	1.37438e-08
Efhd1_ENSMUSG00000026255	8.60337e-13	3.43179	0.338	0.043	1.37766e-08
Uhrf1_ENSMUSG00000001228	8.68035e-13	-1.45027	0.191	0.562	1.38998e-08
Gucy1a3_ENSMUSG00000033910	8.79225e-13	-1.48219	0.25	0.595	1.4079e-08
Il4ra_ENSMUSG00000030748	9.047e-13	1.04454	0.831	0.497	1.4487e-08
Ptk2_ENSMUSG00000022607	9.32436e-13	-0.84832	0.397	0.789	1.49311e-08
Galnt10_ENSMUSG00000020520	9.32932e-13	-1.05208	0.346	0.73	1.4939e-08
Tyms_ENSMUSG00000025747	9.83503e-13	-1.14831	0.434	0.751	1.57488e-08
Tk1_ENSMUSG00000025574	1.01113e-12	-1.79569	0.132	0.497	1.61912e-08
Rasa1_ENSMUSG00000021549	1.04012e-12	-0.865665	0.199	0.627	1.66554e-08
Rlim_ENSMUSG00000056537	1.09642e-12	-0.787099	0.699	0.941	1.7557e-08
Reck_ENSMUSG00000028476	1.1296e-12	2.03471	0.588	0.292	1.80882e-08
Ccnb1_ENSMUSG00000041431	1.16176e-12	-4.09313	0.11	0.454	1.86033e-08
Mlf1_ENSMUSG00000048416	1.24913e-12	-1.97314	0.051	0.405	2.00023e-08
Tuba1c_ENSMUSG00000043091	1.26172e-12	-0.857923	0.743	0.951	2.02039e-08
Plaur_ENSMUSG00000046223	1.30987e-12	-1.11107	0.463	0.795	2.09749e-08
Wls_ENSMUSG00000028173	1.32945e-12	-0.788765	0.75	0.962	2.12884e-08
Fst_ENSMUSG00000021765	1.34177e-12	1.51326	0.721	0.373	2.14858e-08
Ftl1_ENSMUSG00000050708	1.36582e-12	0.498512	1	1	2.18709e-08
B3gnt2_ENSMUSG00000051650	1.38621e-12	-1.00097	0.287	0.708	2.21974e-08
Pcolce_ENSMUSG00000029718	1.40229e-12	0.552584	0.985	0.995	2.24549e-08
Metap2_ENSMUSG00000036112	1.40827e-12	-0.701275	0.75	0.957	2.25506e-08
Trim59_ENSMUSG00000034317	1.42154e-12	-2.13765	0.044	0.389	2.27631e-08
Slc38a4_ENSMUSG00000022464	1.44724e-12	-2.70751	0.066	0.405	2.31747e-08
Higd1b_ENSMUSG00000020928	1.50502e-12	-5.66352	0.037	0.362	2.40999e-08
Pdlim7_ENSMUSG00000021493	1.50747e-12	-0.659646	0.787	0.968	2.41391e-08
Rap2a_ENSMUSG00000051615	1.55921e-12	-1.25103	0.272	0.627	2.49677e-08
Gsto1_ENSMUSG00000025068	1.58452e-12	-0.80004	0.478	0.822	2.5373e-08
Clic1_ENSMUSG00000007041	1.59693e-12	-0.51838	0.919	0.989	2.55717e-08
Ctnna1_ENSMUSG00000037815	1.60927e-12	-0.679734	0.772	0.962	2.57692e-08
Ilk_ENSMUSG00000030890	1.62064e-12	-0.563968	0.882	0.989	2.59513e-08
Kcnmb1_ENSMUSG00000020155	1.68788e-12	-2.65811	0.096	0.438	2.70281e-08
Rad18_ENSMUSG00000030254	1.70563e-12	-1.39269	0.154	0.519	2.73123e-08
Rgs5_ENSMUSG00000026678	1.71032e-12	-5.53552	0.346	0.638	2.73874e-08
H3f3b_ENSMUSG00000016559	1.77685e-12	-0.383248	0.993	1	2.84527e-08
Gipc1_ENSMUSG00000019433	1.79076e-12	-0.740916	0.574	0.897	2.86754e-08
Sh3bgrl_ENSMUSG00000031246	1.82247e-12	-0.757614	0.757	0.962	2.91832e-08
Cd44_ENSMUSG00000005087	1.90581e-12	-0.750995	0.669	0.924	3.05178e-08
Sdc4_ENSMUSG00000017009	1.90659e-12	0.966655	0.926	0.784	3.05302e-08
Cnot9_ENSMUSG00000026174	1.92181e-12	-1.00456	0.382	0.746	3.0774e-08
Prkcd_ENSMUSG00000021948	1.9601e-12	-0.986373	0.287	0.676	3.1387e-08
Cdca3_ENSMUSG00000023505	2.05038e-12	-2.52498	0.118	0.465	3.28328e-08
Gm9780_ENSMUSG00000094800	2.08171e-12	1.44693	0.809	0.659	3.33344e-08
Slc35f6_ENSMUSG00000029175	2.16156e-12	-1.20791	0.301	0.676	3.4613e-08
Tfrc_ENSMUSG00000022797	2.29477e-12	-1.83188	0.081	0.427	3.67462e-08
Sorbs1_ENSMUSG00000025006	2.3531e-12	-1.30669	0.147	0.503	3.76802e-08
Egr2_ENSMUSG00000037868	2.3656e-12	-1.33511	0.213	0.611	3.78804e-08
Rnf4_ENSMUSG00000029110	2.59156e-12	-0.686351	0.676	0.946	4.14986e-08
Nostrin_ENSMUSG00000034738	2.70124e-12	-1.69598	0.169	0.535	4.32549e-08
Naaa_ENSMUSG00000029413	2.7784e-12	1.68213	0.699	0.427	4.44906e-08
Serinc3_ENSMUSG00000017707	2.79346e-12	-0.706037	0.853	0.984	4.47317e-08
Cenpe_ENSMUSG00000045328	2.80689e-12	-2.37513	0.066	0.395	4.49467e-08
Myoc_ENSMUSG00000026697	2.85429e-12	4.74774	0.449	0.141	4.57058e-08
Nrp2_ENSMUSG00000025969	3.04037e-12	-1.46223	0.25	0.622	4.86854e-08
Ces2g_ENSMUSG00000031877	3.20016e-12	1.69398	0.64	0.319	5.12442e-08
Lbr_ENSMUSG00000004880	3.294e-12	-0.913456	0.397	0.757	5.27468e-08
Atp5a1_ENSMUSG00000025428	3.3518e-12	-0.479851	0.971	1	5.36724e-08
Opcml_ENSMUSG00000062257	3.48067e-12	1.96693	0.434	0.119	5.57359e-08
Igf1_ENSMUSG00000020053	3.60123e-12	1.50248	0.772	0.481	5.76666e-08
Snhg11_ENSMUSG00000044349	3.62284e-12	0.404874	0.993	1	5.80125e-08
Stip1_ENSMUSG00000024966	3.95108e-12	-0.64869	0.735	0.973	6.32686e-08
Vps37b_ENSMUSG00000066278	3.96624e-12	-1.83061	0.147	0.492	6.35113e-08
Ckap2l_ENSMUSG00000048327	4.01337e-12	-2.63612	0.074	0.405	6.42661e-08
Pten_ENSMUSG00000013663	4.10005e-12	-0.722531	0.456	0.789	6.56541e-08
B3gnt3_ENSMUSG00000031803	4.11944e-12	-1.73407	0.294	0.611	6.59647e-08
Hif1a_ENSMUSG00000021109	4.23005e-12	-0.75303	0.794	0.957	6.77358e-08
Tppp3_ENSMUSG00000014846	4.30762e-12	1.21919	0.846	0.676	6.8978e-08
1700019D03Rik_ENSMUSG00000043629	4.36077e-12	2.67342	0.39	0.086	6.9829e-08
Yaf2_ENSMUSG00000022634	4.51707e-12	-0.782881	0.449	0.838	7.23318e-08
Esr1_ENSMUSG00000019768	4.72651e-12	1.71495	0.551	0.2	7.56857e-08
Gm10053_ENSMUSG00000058927	4.89576e-12	-0.568457	0.875	0.995	7.83958e-08
Col6a1_ENSMUSG00000001119	5.17624e-12	-0.742506	0.993	0.995	8.28872e-08
Adcyap1r1_ENSMUSG00000029778	5.25943e-12	-1.42121	0.213	0.573	8.42192e-08
Golm1_ENSMUSG00000021556	5.3212e-12	-0.591182	0.346	0.735	8.52083e-08
Rpl29_ENSMUSG00000048758	5.42391e-12	-0.416423	0.941	1	8.68531e-08
Emid1_ENSMUSG00000034164	5.48974e-12	-2.50017	0.044	0.368	8.79073e-08
S100a10_ENSMUSG00000041959	5.51823e-12	0.765646	0.993	0.968	8.83634e-08
Ccnd1_ENSMUSG00000070348	5.64435e-12	-1.55428	0.309	0.659	9.0383e-08
Gnai2_ENSMUSG00000032562	5.68648e-12	-0.487701	0.963	0.995	9.10576e-08
Ncaph2_ENSMUSG00000008690	5.7763e-12	-0.786777	0.625	0.892	9.24959e-08
Emp2_ENSMUSG00000022505	5.81187e-12	-0.695006	0.412	0.789	9.30655e-08
Haus3_ENSMUSG00000079555	5.88351e-12	-1.34991	0.132	0.503	9.42127e-08
Plk1_ENSMUSG00000030867	6.12497e-12	-3.64606	0.081	0.405	9.80792e-08
Lysmd2_ENSMUSG00000032184	6.21858e-12	1.59874	0.669	0.427	9.95782e-08
Tmem98_ENSMUSG00000035413	6.28127e-12	-0.870474	0.309	0.708	1.00582e-07
Gng5_ENSMUSG00000068523	6.48999e-12	-0.340377	0.941	1	1.03924e-07
Sqor_ENSMUSG00000005803	6.75585e-12	1.48723	0.632	0.314	1.08181e-07
Sulf2_ENSMUSG00000006800	6.96203e-12	1.49646	0.551	0.205	1.11483e-07
Cdca4_ENSMUSG00000047832	7.35803e-12	-0.741487	0.279	0.692	1.17824e-07
Nbl1_ENSMUSG00000041120	7.39272e-12	1.03757	0.897	0.832	1.1838e-07
Synpo_ENSMUSG00000043079	7.49157e-12	-1.57975	0.199	0.541	1.19963e-07
Miga1_ENSMUSG00000054942	8.23834e-12	-0.609314	0.978	0.989	1.3192e-07
Arhgef17_ENSMUSG00000032875	8.93409e-12	-0.895305	0.221	0.616	1.43062e-07
Agpat5_ENSMUSG00000031467	8.95744e-12	-0.971376	0.272	0.659	1.43435e-07
Tpm3_ENSMUSG00000027940	9.03823e-12	-0.425251	0.926	1	1.44729e-07
Cobll1_ENSMUSG00000034903	9.11659e-12	-0.689187	0.066	0.4	1.45984e-07
Cox5a_ENSMUSG00000000088	9.11978e-12	-0.54233	0.772	0.957	1.46035e-07
Mrgprf_ENSMUSG00000031070	9.16878e-12	1.20476	0.721	0.432	1.4682e-07
Klhl13_ENSMUSG00000036782	9.3997e-12	1.49322	0.669	0.362	1.50517e-07
Vash2_ENSMUSG00000037568	9.42469e-12	-1.82214	0.029	0.346	1.50917e-07
Kif20a_ENSMUSG00000003779	9.84181e-12	-3.12411	0.088	0.411	1.57597e-07
Cbx3_ENSMUSG00000029836	9.96786e-12	-0.522809	0.963	0.995	1.59615e-07
Ndc80_ENSMUSG00000024056	1.00007e-11	-2.07386	0.059	0.389	1.60141e-07
Tbx2_ENSMUSG00000000093	1.02326e-11	-2.47014	0.022	0.324	1.63855e-07
Arid5a_ENSMUSG00000037447	1.12198e-11	-0.759027	0.294	0.67	1.79663e-07
Usp14_ENSMUSG00000047879	1.14712e-11	-0.613901	0.515	0.865	1.83689e-07
Rbm3_ENSMUSG00000031167	1.17351e-11	-0.462155	0.919	0.989	1.87914e-07
Cdr2l_ENSMUSG00000050910	1.18842e-11	-0.72949	0.478	0.87	1.90302e-07
Scarb1_ENSMUSG00000037936	1.20481e-11	-1.0076	0.279	0.638	1.92927e-07
Itgbl1_ENSMUSG00000032925	1.25637e-11	1.68055	0.493	0.157	2.01182e-07
Kpna2_ENSMUSG00000018362	1.27985e-11	-1.88698	0.61	0.827	2.04942e-07
Ptges3_ENSMUSG00000071072	1.31059e-11	-0.50731	0.941	0.995	2.09865e-07
Ube2c_ENSMUSG00000001403	1.34236e-11	-3.52915	0.169	0.492	2.14952e-07
Rrm1_ENSMUSG00000030978	1.3485e-11	-1.12023	0.382	0.724	2.15935e-07
Pqlc1_ENSMUSG00000034006	1.36416e-11	-0.976745	0.287	0.654	2.18443e-07
Prc1_ENSMUSG00000038943	1.52729e-11	-2.77844	0.265	0.595	2.44565e-07
Naa50_ENSMUSG00000022698	1.55047e-11	-0.606914	0.574	0.914	2.48277e-07
Bok_ENSMUSG00000026278	1.55787e-11	-1.0719	0.346	0.697	2.49462e-07
Vim_ENSMUSG00000026728	1.56399e-11	-0.510463	0.985	0.995	2.50442e-07
Nudt21_ENSMUSG00000031754	1.57758e-11	-0.689848	0.625	0.935	2.52618e-07
Tacc3_ENSMUSG00000037313	1.6223e-11	-2.27639	0.206	0.524	2.59779e-07
Pank2_ENSMUSG00000037514	1.69229e-11	-0.999568	0.301	0.676	2.70986e-07
Ndufa4_ENSMUSG00000029632	1.7129e-11	0.676937	0.956	0.784	2.74286e-07
Ktn1_ENSMUSG00000021843	1.76565e-11	-0.976563	0.449	0.784	2.82733e-07
Sipa1l2_ENSMUSG00000001995	1.80858e-11	-1.68129	0.022	0.324	2.89607e-07
Cdc37_ENSMUSG00000019471	1.84415e-11	-0.562541	0.846	0.978	2.95303e-07
Slf2_ENSMUSG00000036097	1.92723e-11	-0.432478	0.456	0.816	3.08607e-07
Tinagl1_ENSMUSG00000028776	1.93922e-11	-4.64478	0.25	0.557	3.10527e-07
Cenpi_ENSMUSG00000031262	1.99424e-11	-2.43652	0.037	0.346	3.19337e-07
Twsg1_ENSMUSG00000024098	2.20576e-11	1.171	0.853	0.768	3.53209e-07
Runx2_ENSMUSG00000039153	2.26358e-11	-1.74942	0.11	0.443	3.62467e-07
Fermt2_ENSMUSG00000037712	2.27348e-11	-0.65279	0.919	0.989	3.64052e-07
Adcy6_ENSMUSG00000022994	2.29761e-11	-1.05905	0.412	0.773	3.67917e-07
Znrf1_ENSMUSG00000033545	2.30212e-11	-1.19121	0.228	0.605	3.68639e-07
Abca8a_ENSMUSG00000041828	2.39489e-11	1.64734	0.581	0.243	3.83493e-07
Plxnb2_ENSMUSG00000036606	2.4947e-11	-0.618346	0.61	0.908	3.99477e-07
Kif22_ENSMUSG00000030677	2.50295e-11	-1.97587	0.118	0.449	4.00797e-07
Cd63_ENSMUSG00000025351	2.5155e-11	-0.394209	1	1	4.02807e-07
Cnnm4_ENSMUSG00000037408	2.52956e-11	-0.964837	0.331	0.686	4.05058e-07
Jmjd6_ENSMUSG00000056962	2.7825e-11	-0.729645	0.485	0.843	4.45562e-07
Erh_ENSMUSG00000021131	2.81367e-11	-0.528031	0.882	0.989	4.50553e-07
Rab13_ENSMUSG00000027935	2.94773e-11	-0.968069	0.338	0.703	4.72021e-07
Ifngr2_ENSMUSG00000022965	2.98879e-11	-0.776241	0.772	0.968	4.78594e-07
Pck2_ENSMUSG00000040618	2.99245e-11	-0.478053	0.331	0.692	4.79181e-07
Cenpm_ENSMUSG00000068101	3.09109e-11	-1.7193	0.103	0.438	4.94976e-07
Ckap2_ENSMUSG00000037725	3.16197e-11	-1.80908	0.088	0.422	5.06326e-07
Tead2_ENSMUSG00000030796	3.26256e-11	-0.860949	0.132	0.497	5.22433e-07
Pmp22_ENSMUSG00000018217	3.3154e-11	0.746409	0.926	0.908	5.30895e-07
Dusp6_ENSMUSG00000019960	3.36825e-11	-0.935548	0.324	0.638	5.39359e-07
Sema3b_ENSMUSG00000057969	3.36995e-11	2.58988	0.36	0.076	5.3963e-07
Mcm2_ENSMUSG00000002870	3.68441e-11	-1.28944	0.228	0.584	5.89985e-07
Saa3_ENSMUSG00000040026	3.73964e-11	1.57822	0.985	1	5.98828e-07
Ap2m1_ENSMUSG00000022841	3.73964e-11	-0.368191	0.985	1	5.98828e-07
Uba2_ENSMUSG00000052997	3.78306e-11	-0.558177	0.596	0.946	6.05781e-07
Prg4_ENSMUSG00000006014	3.89033e-11	1.58609	0.5	0.184	6.22958e-07
Gnpat_ENSMUSG00000031985	3.94981e-11	-0.736695	0.397	0.789	6.32483e-07
Rnf126_ENSMUSG00000035890	4.01452e-11	-0.466553	0.449	0.849	6.42844e-07
Adamtsl4_ENSMUSG00000015850	4.14297e-11	1.97564	0.456	0.151	6.63414e-07
Ahnak2_ENSMUSG00000072812	4.16426e-11	1.52076	0.654	0.368	6.66824e-07
Pgp_ENSMUSG00000043445	4.51728e-11	-0.918911	0.456	0.811	7.23351e-07
Bcat1_ENSMUSG00000030268	4.56777e-11	-1.38177	0.346	0.643	7.31438e-07
Ube2s_ENSMUSG00000060860	4.62944e-11	-0.734485	0.853	0.984	7.41312e-07
Sdc3_ENSMUSG00000025743	4.78874e-11	-0.943367	0.184	0.568	7.66822e-07
Tmem2_ENSMUSG00000024754	4.86582e-11	-1.03527	0.176	0.551	7.79164e-07
Shcbp1_ENSMUSG00000022322	5.12918e-11	-2.44975	0.051	0.357	8.21336e-07
Capg_ENSMUSG00000056737	5.23078e-11	-0.634282	0.941	0.995	8.37605e-07
Lyn_ENSMUSG00000042228	5.26676e-11	-1.19952	0.176	0.524	8.43366e-07
Sh3rf1_ENSMUSG00000031642	5.2757e-11	-0.902063	0.257	0.611	8.44797e-07
Rdh11_ENSMUSG00000066441	5.36383e-11	-1.46217	0.132	0.476	8.5891e-07
Top2a_ENSMUSG00000020914	5.65765e-11	-2.10159	0.169	0.497	9.0596e-07
Kif11_ENSMUSG00000012443	5.94117e-11	-2.50317	0.132	0.449	9.5136e-07
Psma6_ENSMUSG00000021024	5.95287e-11	-0.576366	0.765	0.957	9.53233e-07
Cdc42bpa_ENSMUSG00000026490	6.06382e-11	-0.579041	0.331	0.757	9.70999e-07
Xpnpep1_ENSMUSG00000025027	6.0897e-11	-0.628679	0.728	0.951	9.75143e-07
Tpx2_ENSMUSG00000027469	6.10449e-11	-2.19646	0.228	0.53	9.77512e-07
Ankrd50_ENSMUSG00000044864	6.18768e-11	-0.665579	0.132	0.492	9.90833e-07
Bcar3_ENSMUSG00000028121	6.34591e-11	-2.92476	0.088	0.395	1.01617e-06
Npr1_ENSMUSG00000027931	6.38456e-11	1.78477	0.426	0.13	1.02236e-06
Ptprn_ENSMUSG00000026204	6.66976e-11	-2.49658	0.007	0.281	1.06803e-06
Efnb1_ENSMUSG00000031217	6.69598e-11	-0.654591	0.272	0.665	1.07223e-06
Nrep_ENSMUSG00000042834	6.73573e-11	-1.93993	0.61	0.827	1.07859e-06
Ssc5d_ENSMUSG00000035279	6.78917e-11	1.73036	0.566	0.265	1.08715e-06
Rassf1_ENSMUSG00000010067	6.96752e-11	-0.8437	0.588	0.859	1.11571e-06
Eif2b2_ENSMUSG00000004788	6.98157e-11	-0.810779	0.419	0.751	1.11796e-06
Serpine1_ENSMUSG00000037411	7.13012e-11	-1.53772	0.199	0.562	1.14175e-06
Trip13_ENSMUSG00000021569	7.13825e-11	-2.02094	0.11	0.432	1.14305e-06
Cfb_ENSMUSG00000090231	7.25794e-11	1.1851	0.897	0.762	1.16221e-06
Lrrc8a_ENSMUSG00000007476	7.43528e-11	-0.617497	0.89	0.995	1.19061e-06
Dgkh_ENSMUSG00000034731	7.52604e-11	-2.13767	0.022	0.303	1.20515e-06
Rpf1_ENSMUSG00000028187	7.62056e-11	-0.703949	0.257	0.659	1.22028e-06
Olfr558_ENSMUSG00000070423	7.70387e-11	-4.02463	0.015	0.292	1.23362e-06
Ccnb2_ENSMUSG00000032218	7.95585e-11	-2.37623	0.184	0.486	1.27397e-06
Serpina3c_ENSMUSG00000066361	8.13798e-11	3.44982	0.309	0.049	1.30314e-06
Pgf_ENSMUSG00000004791	8.32748e-11	-2.01149	0.147	0.47	1.33348e-06
Serpina3g_ENSMUSG00000041481	8.33384e-11	-3.52564	0.36	0.67	1.3345e-06
Snrpf_ENSMUSG00000020018	8.59643e-11	-0.629304	0.801	0.968	1.37655e-06
Il6ra_ENSMUSG00000027947	8.60198e-11	1.91613	0.559	0.286	1.37744e-06
Mtpn_ENSMUSG00000029840	8.69024e-11	-0.569403	0.882	0.984	1.39157e-06
Itga11_ENSMUSG00000032243	8.85209e-11	1.54361	0.64	0.341	1.41749e-06
Gnb1_ENSMUSG00000029064	8.943e-11	-0.403837	1	1	1.43204e-06
Thbs1_ENSMUSG00000040152	9.03595e-11	-0.700339	0.654	0.919	1.44693e-06
Map2k3_ENSMUSG00000018932	9.08365e-11	-0.644051	0.566	0.914	1.45457e-06
Lsp1_ENSMUSG00000018819	9.19192e-11	0.723896	0.86	0.551	1.4719e-06
Tmpo_ENSMUSG00000019961	9.30453e-11	-1.30612	0.309	0.638	1.48993e-06
Kalrn_ENSMUSG00000061751	9.70447e-11	-1.78536	0.118	0.438	1.55398e-06
Bbx_ENSMUSG00000022641	9.74223e-11	-0.980944	0.243	0.605	1.56002e-06
Sae1_ENSMUSG00000052833	9.87805e-11	-0.586148	0.699	0.946	1.58177e-06
Nsd2_ENSMUSG00000057406	1.06502e-10	-1.30273	0.162	0.514	1.70541e-06
Zbtb20_ENSMUSG00000022708	1.06553e-10	1.26483	0.956	0.897	1.70623e-06
Ncaph_ENSMUSG00000034906	1.0742e-10	-2.03157	0.081	0.389	1.72012e-06
Bcl2l1_ENSMUSG00000007659	1.0876e-10	-1.08359	0.316	0.638	1.74158e-06
Traip_ENSMUSG00000032586	1.10605e-10	-2.30979	0.029	0.314	1.77112e-06
Sf3b4_ENSMUSG00000068856	1.11101e-10	-0.598638	0.61	0.908	1.77906e-06
Prdx1_ENSMUSG00000028691	1.11141e-10	-0.327124	0.971	1	1.7797e-06
Polr2c_ENSMUSG00000031783	1.13996e-10	-0.599867	0.647	0.951	1.82541e-06
Impa2_ENSMUSG00000024525	1.14295e-10	-2.60244	0.074	0.373	1.83021e-06
Cttnbp2nl_ENSMUSG00000062127	1.14951e-10	-1.07161	0.199	0.557	1.84072e-06
Il12rb1_ENSMUSG00000000791	1.179e-10	-2.80534	0.007	0.276	1.88793e-06
Lsamp_ENSMUSG00000061080	1.19881e-10	3.14443	0.206	0	1.91966e-06
Smim14_ENSMUSG00000037822	1.28504e-10	0.752692	0.919	0.919	2.05774e-06
Pik3cd_ENSMUSG00000039936	1.2926e-10	-0.579833	0.074	0.389	2.06984e-06
Cep55_ENSMUSG00000024989	1.33171e-10	-2.4884	0.037	0.324	2.13246e-06
Nif3l1_ENSMUSG00000026036	1.35646e-10	-0.72337	0.235	0.595	2.1721e-06
Ugdh_ENSMUSG00000029201	1.37529e-10	1.22278	0.897	0.886	2.20225e-06
Fam162a_ENSMUSG00000003955	1.41033e-10	-0.811081	0.684	0.935	2.25835e-06
Txnl1_ENSMUSG00000024583	1.44121e-10	-0.483113	0.662	0.935	2.30781e-06
Slc2a3_ENSMUSG00000003153	1.44218e-10	-1.93979	0.037	0.324	2.30936e-06
Knstrn_ENSMUSG00000027331	1.44775e-10	-2.23062	0.14	0.449	2.31828e-06
Cpne8_ENSMUSG00000052560	1.48449e-10	1.43791	0.772	0.519	2.37712e-06
M6pr_ENSMUSG00000007458	1.48882e-10	-0.831617	0.794	0.93	2.38405e-06
4930579G24Rik_ENSMUSG00000027811	1.52203e-10	-1.2638	0.169	0.514	2.43722e-06
Myo1d_ENSMUSG00000035441	1.56701e-10	-0.838784	0.029	0.314	2.50925e-06
Strada_ENSMUSG00000069631	1.60022e-10	-1.47656	0.154	0.486	2.56244e-06
Dbn1_ENSMUSG00000034675	1.62135e-10	-0.578839	0.706	0.957	2.59627e-06
Mrpl50_ENSMUSG00000044018	1.6232e-10	-0.66317	0.397	0.773	2.59922e-06
Serbp1_ENSMUSG00000036371	1.62649e-10	-0.500012	0.882	0.995	2.60449e-06
Lsm8_ENSMUSG00000044155	1.69918e-10	-0.76179	0.507	0.838	2.72089e-06
Inhba_ENSMUSG00000041324	1.70577e-10	-1.07613	0.294	0.616	2.73146e-06
Nrm_ENSMUSG00000059791	1.71989e-10	-0.865679	0.162	0.541	2.75406e-06
Ndc1_ENSMUSG00000028614	1.7259e-10	-1.41694	0.154	0.481	2.76368e-06
Bcam_ENSMUSG00000002980	1.76596e-10	-2.56681	0.118	0.416	2.82783e-06
Islr_ENSMUSG00000037206	1.77654e-10	1.19929	0.846	0.697	2.84478e-06
Sned1_ENSMUSG00000047793	1.83493e-10	1.42394	0.64	0.351	2.93828e-06
Nfib_ENSMUSG00000008575	1.84246e-10	0.970737	0.926	0.805	2.95034e-06
Kdelc1_ENSMUSG00000026047	1.84621e-10	-0.545936	0.441	0.843	2.95634e-06
Bcl2l12_ENSMUSG00000003190	1.84984e-10	-0.978546	0.221	0.589	2.96215e-06
Nap1l1_ENSMUSG00000058799	1.89423e-10	-0.621138	0.728	0.946	3.03324e-06
Slbp_ENSMUSG00000004642	1.95392e-10	-0.578593	0.713	0.946	3.12882e-06
Trak2_ENSMUSG00000026028	1.96528e-10	-0.933743	0.184	0.551	3.147e-06
Fam60a_ENSMUSG00000039985	2.01278e-10	-1.26342	0.14	0.476	3.22306e-06
Casp8_ENSMUSG00000026029	2.03227e-10	-0.745471	0.529	0.827	3.25428e-06
Loxl1_ENSMUSG00000032334	2.05921e-10	0.667252	0.971	0.827	3.29742e-06
Ackr1_ENSMUSG00000037872	2.06775e-10	3.3303	0.39	0.114	3.31108e-06
Lmna_ENSMUSG00000028063	2.07034e-10	-0.509262	0.993	0.989	3.31523e-06
Pno1_ENSMUSG00000020116	2.07729e-10	-0.844019	0.397	0.735	3.32637e-06
Apoe_ENSMUSG00000002985	2.10176e-10	1.78777	0.831	0.611	3.36554e-06
Asf1b_ENSMUSG00000005470	2.10814e-10	-2.03184	0.103	0.416	3.37577e-06
Aurka_ENSMUSG00000027496	2.12632e-10	-3.07143	0.051	0.341	3.40487e-06
Slc39a6_ENSMUSG00000024270	2.16421e-10	-0.715011	0.382	0.746	3.46555e-06
Gcnt4_ENSMUSG00000091387	2.17771e-10	-1.65062	0.044	0.335	3.48717e-06
Fhl1_ENSMUSG00000023092	2.18901e-10	1.35577	0.765	0.568	3.50526e-06
Ucp2_ENSMUSG00000033685	2.20294e-10	-2.21644	0.147	0.449	3.52757e-06
Dusp19_ENSMUSG00000027001	2.21647e-10	-0.621361	0.191	0.557	3.54924e-06
Mfrp_ENSMUSG00000034739	2.21876e-10	-0.525787	0.088	0.416	3.5529e-06
Ptbp1_ENSMUSG00000006498	2.25646e-10	-0.554459	0.699	0.924	3.61327e-06
Cyth3_ENSMUSG00000018001	2.28369e-10	-0.7656	0.691	0.919	3.65687e-06
Bub1_ENSMUSG00000027379	2.31842e-10	-1.89494	0.022	0.303	3.71249e-06
Ldlrap1_ENSMUSG00000037295	2.33989e-10	-0.892144	0.375	0.697	3.74686e-06
Tes_ENSMUSG00000029552	2.37833e-10	-1.83256	0.118	0.432	3.80842e-06
Fat1_ENSMUSG00000070047	2.39911e-10	-0.729965	0.368	0.724	3.84169e-06
Mboat7_ENSMUSG00000035596	2.43885e-10	-0.581675	0.368	0.724	3.90534e-06
Adh7_ENSMUSG00000055301	2.4404e-10	2.6139	0.382	0.108	3.90781e-06
Cenpq_ENSMUSG00000023919	2.45127e-10	-1.19434	0.074	0.4	3.92522e-06
Gramd1a_ENSMUSG00000001248	2.50055e-10	-0.89412	0.346	0.708	4.00413e-06
Pde1b_ENSMUSG00000022489	2.5481e-10	-3.14792	0.059	0.346	4.08028e-06
Ostf1_ENSMUSG00000024725	2.60048e-10	-0.502227	0.912	1	4.16415e-06
Slc9a3r2_ENSMUSG00000002504	2.66379e-10	-1.05988	0.324	0.649	4.26552e-06
Stk39_ENSMUSG00000027030	2.66434e-10	-1.00618	0.213	0.562	4.26641e-06
Fam110b_ENSMUSG00000049119	2.66916e-10	-1.40568	0.074	0.389	4.27412e-06
Ripk2_ENSMUSG00000041135	2.69976e-10	-0.980816	0.206	0.568	4.32313e-06
Shmt2_ENSMUSG00000025403	2.74231e-10	-0.909526	0.485	0.768	4.39126e-06
Smc2_ENSMUSG00000028312	2.79058e-10	-1.40813	0.206	0.524	4.46856e-06
Nek2_ENSMUSG00000026622	2.8516e-10	-2.38984	0.037	0.319	4.56627e-06
Ppp3r1_ENSMUSG00000033953	2.85424e-10	-0.653449	0.559	0.903	4.5705e-06
Hn1l_ENSMUSG00000024165	2.90329e-10	-0.732701	0.632	0.865	4.64904e-06
Btbd3_ENSMUSG00000062098	2.90623e-10	-0.355536	0.154	0.53	4.65375e-06
Nrcam_ENSMUSG00000020598	2.90883e-10	2.46177	0.412	0.135	4.65792e-06
Cd47_ENSMUSG00000055447	2.97523e-10	0.615969	0.985	0.978	4.76423e-06
Fen1_ENSMUSG00000024742	2.97655e-10	-1.08827	0.199	0.546	4.76635e-06
Mpzl1_ENSMUSG00000026566	3.00906e-10	-0.56535	0.471	0.762	4.81841e-06
Tmod1_ENSMUSG00000028328	3.12202e-10	2.16867	0.471	0.173	4.99929e-06
Aspn_ENSMUSG00000021388	3.12801e-10	-0.737336	0.794	0.941	5.00888e-06
Cxcl9_ENSMUSG00000029417	3.21119e-10	-2.06518	0.368	0.649	5.14208e-06
Casp6_ENSMUSG00000027997	3.24667e-10	-0.929799	0.287	0.659	5.1989e-06
Cap2_ENSMUSG00000021373	3.2501e-10	-2.25276	0.015	0.281	5.20438e-06
Rasl11a_ENSMUSG00000029641	3.37637e-10	-1.98538	0.081	0.378	5.40659e-06
Fscn1_ENSMUSG00000029581	3.4072e-10	-0.703357	0.603	0.876	5.45595e-06
Gprc5c_ENSMUSG00000051043	3.43562e-10	-3.53243	0.11	0.405	5.50145e-06
Cdk4_ENSMUSG00000006728	3.46826e-10	-0.479544	0.882	0.989	5.55372e-06
Serpinf1_ENSMUSG00000000753	3.47165e-10	0.608876	0.993	0.886	5.55915e-06
Psmd2_ENSMUSG00000006998	3.47905e-10	-0.484322	0.934	1	5.571e-06
Rpa1_ENSMUSG00000000751	3.55432e-10	-0.862581	0.434	0.784	5.69154e-06
Hsd11b1_ENSMUSG00000016194	3.55581e-10	2.58774	0.382	0.108	5.69392e-06
Diaph3_ENSMUSG00000022021	3.65048e-10	-1.11024	0.066	0.368	5.84551e-06
Pclaf_ENSMUSG00000040204	3.68128e-10	-1.60419	0.294	0.578	5.89483e-06
Rab20_ENSMUSG00000031504	3.81738e-10	-1.22814	0.206	0.535	6.11277e-06
Vstm4_ENSMUSG00000050666	3.8495e-10	-1.51405	0.272	0.589	6.16421e-06
Tmem204_ENSMUSG00000024168	3.89085e-10	-1.15406	0.287	0.605	6.23041e-06
Slfn5_ENSMUSG00000054404	4.01825e-10	1.04394	0.919	0.849	6.43442e-06
Spc25_ENSMUSG00000005233	4.12478e-10	-2.66171	0.125	0.422	6.60502e-06
Zdhhc20_ENSMUSG00000021969	4.15536e-10	-0.49268	0.713	0.935	6.65398e-06
Pls3_ENSMUSG00000016382	4.18054e-10	-0.671612	0.853	0.962	6.6943e-06
Srp9_ENSMUSG00000026511	4.19464e-10	-0.452862	0.824	0.968	6.71688e-06
Snx3_ENSMUSG00000019804	4.218e-10	-0.344613	0.897	0.984	6.75429e-06
Prpf31_ENSMUSG00000008373	4.27813e-10	-0.815539	0.346	0.714	6.85057e-06
Osr2_ENSMUSG00000022330	4.27844e-10	1.92773	0.544	0.276	6.85107e-06
Arid5b_ENSMUSG00000019947	4.49603e-10	-0.575825	0.5	0.843	7.19949e-06
2010111I01Rik_ENSMUSG00000021458	4.57499e-10	-0.695683	0.375	0.659	7.32593e-06
Slco2b1_ENSMUSG00000030737	4.75929e-10	2.67296	0.397	0.124	7.62106e-06
Syce2_ENSMUSG00000003824	4.77279e-10	-2.0373	0.074	0.378	7.64266e-06
Cdkn3_ENSMUSG00000037628	4.83178e-10	-2.03457	0.088	0.384	7.73712e-06
Ifngr1_ENSMUSG00000020009	4.96672e-10	0.930259	0.941	0.903	7.95322e-06
Cdipt_ENSMUSG00000030682	5.01413e-10	-0.57435	0.625	0.881	8.02913e-06
Pi4k2b_ENSMUSG00000029186	5.07761e-10	-0.843371	0.346	0.703	8.13078e-06
Aes_ENSMUSG00000054452	5.16692e-10	0.651642	0.963	0.946	8.27379e-06
Actl6a_ENSMUSG00000027671	5.27733e-10	-0.571388	0.397	0.757	8.45059e-06
Cd164_ENSMUSG00000019818	5.35934e-10	0.764272	0.963	0.984	8.58192e-06
Hk1_ENSMUSG00000037012	5.61494e-10	-0.818997	0.419	0.757	8.9912e-06
Hmgcr_ENSMUSG00000021670	5.68406e-10	-0.502985	0.537	0.854	9.10189e-06
Nck2_ENSMUSG00000066877	5.82004e-10	-0.989751	0.257	0.595	9.31964e-06
Ube2i_ENSMUSG00000015120	5.86202e-10	-0.425431	0.875	0.995	9.38685e-06
Kifc3_ENSMUSG00000031788	5.9137e-10	-1.77782	0.074	0.362	9.46961e-06
C330027C09Rik_ENSMUSG00000033031	5.9679e-10	-1.4154	0.059	0.357	9.55639e-06
Atp5f1_ENSMUSG00000000563	5.97268e-10	-0.43826	0.89	0.978	9.56406e-06
Avpr1a_ENSMUSG00000020123	6.08244e-10	-1.17661	0.125	0.454	9.73982e-06
Ciapin1_ENSMUSG00000031781	6.09903e-10	-0.828281	0.397	0.735	9.76638e-06
Cdkn2aipnl_ENSMUSG00000020392	6.19783e-10	-0.74632	0.257	0.616	9.92458e-06
Zfp948_ENSMUSG00000067931	6.43642e-10	-0.78778	0.434	0.762	1.03066e-05
Rdh5_ENSMUSG00000025350	6.4957e-10	-0.98368	0.184	0.551	1.04016e-05
Scn7a_ENSMUSG00000034810	6.68903e-10	1.25391	0.632	0.351	1.07111e-05
Ddb1_ENSMUSG00000024740	6.76478e-10	-0.453591	0.882	0.995	1.08324e-05
Got1_ENSMUSG00000025190	6.89429e-10	-0.793664	0.412	0.757	1.10398e-05
Ube2t_ENSMUSG00000026429	7.15434e-10	-2.10742	0.029	0.303	1.14563e-05
Uqcrc1_ENSMUSG00000025651	7.20074e-10	-0.45386	0.904	0.989	1.15305e-05
Emc6_ENSMUSG00000047260	7.23018e-10	-0.549513	0.375	0.784	1.15777e-05
Eif3m_ENSMUSG00000027170	7.24545e-10	-0.501751	0.662	0.946	1.16021e-05
Ncapg2_ENSMUSG00000042029	7.2753e-10	-1.42442	0.088	0.389	1.16499e-05
Lnpk_ENSMUSG00000009207	7.31705e-10	-0.857864	0.272	0.611	1.17168e-05
Wisp2_ENSMUSG00000027656	7.64281e-10	2.18843	0.551	0.276	1.22384e-05
Sphk1_ENSMUSG00000061878	7.64478e-10	-1.20871	0.243	0.578	1.22416e-05
Incenp_ENSMUSG00000024660	7.82068e-10	-1.29171	0.081	0.384	1.25232e-05
Cox7c_ENSMUSG00000017778	7.84935e-10	-0.297615	0.956	0.995	1.25692e-05
Nme1_ENSMUSG00000037601	7.89247e-10	-0.498802	0.912	0.978	1.26382e-05
Ccdc88a_ENSMUSG00000032740	7.93521e-10	-0.479244	0.309	0.659	1.27067e-05
Rab3il1_ENSMUSG00000024663	8.10142e-10	1.10449	0.699	0.405	1.29728e-05
Hmgn1_ENSMUSG00000040681	8.14471e-10	-0.426844	0.912	0.989	1.30421e-05
Plp2_ENSMUSG00000031146	8.21097e-10	-0.609658	0.787	0.93	1.31482e-05
Necap2_ENSMUSG00000028923	8.2843e-10	-0.584407	0.603	0.892	1.32656e-05
Prune2_ENSMUSG00000039126	8.33035e-10	-1.21955	0.353	0.632	1.33394e-05
Arpc4_ENSMUSG00000079426	8.50536e-10	-0.472411	0.86	0.973	1.36196e-05
Rasgef1b_ENSMUSG00000089809	8.52458e-10	-2.04389	0.044	0.319	1.36504e-05
Irf8_ENSMUSG00000041515	8.57969e-10	-2.61007	0.14	0.449	1.37387e-05
Prkar1b_ENSMUSG00000025855	8.62773e-10	-2.52758	0.059	0.335	1.38156e-05
Nutf2-ps1_ENSMUSG00000071497	8.88088e-10	-0.518178	0.728	0.946	1.42209e-05
Adm_ENSMUSG00000030790	8.93608e-10	1.95136	0.728	0.492	1.43093e-05
Foxc2_ENSMUSG00000046714	8.99549e-10	-1.66428	0.007	0.259	1.44045e-05
Cyb5r1_ENSMUSG00000026456	9.21822e-10	-0.864131	0.228	0.568	1.47611e-05
Kctd10_ENSMUSG00000001098	9.22369e-10	-0.700495	0.706	0.951	1.47699e-05
Tdg_ENSMUSG00000034674	9.4456e-10	-0.582584	0.515	0.832	1.51252e-05
Hmox2_ENSMUSG00000004070	9.66119e-10	-0.67286	0.397	0.751	1.54705e-05
Rap1gds1_ENSMUSG00000028149	9.72426e-10	-0.811304	0.426	0.735	1.55715e-05
Cog4_ENSMUSG00000031753	9.81012e-10	-0.814333	0.493	0.795	1.57089e-05
Srpx_ENSMUSG00000090084	9.8183e-10	1.15614	0.824	0.605	1.57221e-05
Stxbp1_ENSMUSG00000026797	1.00474e-09	-0.466913	0.404	0.8	1.60889e-05
Skp2_ENSMUSG00000054115	1.00758e-09	-1.6444	0.074	0.362	1.61344e-05
Dusp4_ENSMUSG00000031530	1.01466e-09	-1.69197	0.029	0.297	1.62478e-05
Egfr_ENSMUSG00000020122	1.02926e-09	1.04852	0.831	0.73	1.64816e-05
Pa2g4_ENSMUSG00000025364	1.03137e-09	-0.667366	0.713	0.897	1.65153e-05
Rps2_ENSMUSG00000044533	1.03382e-09	-0.275998	0.993	1	1.65545e-05
Tmem100_ENSMUSG00000069763	1.08876e-09	1.76816	0.529	0.27	1.74343e-05
Npc2_ENSMUSG00000021242	1.0902e-09	0.478177	0.963	0.989	1.74574e-05
Cavin3_ENSMUSG00000037060	1.09037e-09	0.553394	0.985	0.989	1.74602e-05
Penk_ENSMUSG00000045573	1.11006e-09	4.12482	0.36	0.103	1.77754e-05
Stard3_ENSMUSG00000018167	1.14555e-09	-0.826867	0.287	0.622	1.83437e-05
Psmd10_ENSMUSG00000031429	1.19982e-09	-0.634247	0.382	0.773	1.92126e-05
1700017B05Rik_ENSMUSG00000032300	1.231e-09	-1.14024	0.11	0.438	1.9712e-05
Ube2j2_ENSMUSG00000023286	1.23863e-09	-0.603692	0.493	0.822	1.98342e-05
Apex1_ENSMUSG00000035960	1.25815e-09	-0.551818	0.522	0.859	2.01468e-05
P4ha3_ENSMUSG00000051048	1.27194e-09	-0.75318	0.463	0.751	2.03676e-05
Hs2st1_ENSMUSG00000040151	1.27798e-09	-1.06829	0.118	0.432	2.04643e-05
Nrp1_ENSMUSG00000025810	1.28273e-09	-0.722004	0.735	0.914	2.05404e-05
Oaz2_ENSMUSG00000040652	1.30996e-09	-0.75104	0.816	0.978	2.09763e-05
Srsf9_ENSMUSG00000029538	1.31611e-09	-0.745499	0.596	0.865	2.10748e-05
9930111J21Rik1_ENSMUSG00000069893	1.35516e-09	-1.2457	0.206	0.524	2.17001e-05
Mical1_ENSMUSG00000019823	1.36082e-09	-0.740011	0.426	0.773	2.17908e-05
Mef2c_ENSMUSG00000005583	1.39922e-09	-1.44132	0.316	0.616	2.24058e-05
Abcg2_ENSMUSG00000029802	1.40228e-09	-0.776115	0.382	0.697	2.24547e-05
Wdfy1_ENSMUSG00000073643	1.41131e-09	-0.761326	0.559	0.832	2.25993e-05
Arhgap11a_ENSMUSG00000041219	1.41657e-09	-1.69481	0.037	0.303	2.26835e-05
Arhgap31_ENSMUSG00000022799	1.44191e-09	-1.04952	0.25	0.562	2.30894e-05
Kif20b_ENSMUSG00000024795	1.46564e-09	-1.84127	0.037	0.297	2.34693e-05
Tnpo3_ENSMUSG00000012535	1.47633e-09	-0.660013	0.463	0.811	2.36405e-05
Timm17a_ENSMUSG00000062580	1.48985e-09	-0.641954	0.86	0.962	2.38569e-05
Dut_ENSMUSG00000027203	1.53624e-09	-0.79226	0.404	0.741	2.45998e-05
Map1b_ENSMUSG00000052727	1.5631e-09	-0.531535	0.824	0.957	2.503e-05
Mt2_ENSMUSG00000031762	1.56729e-09	1.36892	0.846	0.757	2.5097e-05
Hspa9_ENSMUSG00000024359	1.60078e-09	-0.544619	0.787	0.941	2.56333e-05
Tubb5_ENSMUSG00000001525	1.61649e-09	-0.701674	0.993	1	2.58848e-05
Itgav_ENSMUSG00000027087	1.64175e-09	-0.522132	0.691	0.951	2.62893e-05
Crispld1_ENSMUSG00000025776	1.65853e-09	2.48486	0.309	0.059	2.6558e-05
Mgat4a_ENSMUSG00000026110	1.67609e-09	-1.44242	0.132	0.449	2.68393e-05
Hist1h2ae_ENSMUSG00000069272	1.68068e-09	-1.3285	0.037	0.308	2.69128e-05
Usmg5_ENSMUSG00000071528	1.69927e-09	-0.263248	0.897	0.984	2.72104e-05
Tifa_ENSMUSG00000046688	1.76758e-09	-1.61484	0.147	0.454	2.83042e-05
Tpd52_ENSMUSG00000027506	1.76867e-09	-0.428503	0.551	0.832	2.83217e-05
Medag_ENSMUSG00000029659	1.79165e-09	1.04286	0.801	0.616	2.86897e-05
Acads_ENSMUSG00000029545	1.88805e-09	-0.709718	0.199	0.551	3.02334e-05
Cdc16_ENSMUSG00000038416	1.89146e-09	-0.596023	0.625	0.881	3.0288e-05
Arf1_ENSMUSG00000048076	1.89242e-09	-0.36531	0.941	1	3.03034e-05
Casp3_ENSMUSG00000031628	1.98987e-09	-1.02229	0.235	0.557	3.18638e-05
Klhl23_ENSMUSG00000042155	2.00594e-09	-2.57024	0.059	0.324	3.21212e-05
Elk3_ENSMUSG00000008398	2.02934e-09	-0.737214	0.426	0.73	3.24959e-05
Adamts15_ENSMUSG00000033453	2.02972e-09	1.70004	0.449	0.168	3.25019e-05
Sqle_ENSMUSG00000022351	2.05516e-09	-0.612575	0.346	0.703	3.29092e-05
Kif23_ENSMUSG00000032254	2.05607e-09	-2.09246	0.051	0.324	3.29238e-05
Usp39_ENSMUSG00000056305	2.08669e-09	-0.799043	0.309	0.638	3.34141e-05
Mettl9_ENSMUSG00000030876	2.09493e-09	-0.37957	0.61	0.935	3.3546e-05
Ruvbl1_ENSMUSG00000030079	2.11072e-09	-0.472853	0.721	0.924	3.3799e-05
Ino80e_ENSMUSG00000030689	2.13485e-09	-0.615827	0.419	0.784	3.41853e-05
Aff3_ENSMUSG00000037138	2.18913e-09	1.70741	0.257	0.032	3.50545e-05
Serpini1_ENSMUSG00000027834	2.27329e-09	-2.78742	0.132	0.416	3.64022e-05
Pop4_ENSMUSG00000030423	2.29364e-09	-0.819984	0.309	0.665	3.67281e-05
Gm20390_ENSMUSG00000091228	2.29475e-09	-0.71111	0.75	0.914	3.67458e-05
Abca6_ENSMUSG00000044749	2.32252e-09	1.85463	0.368	0.097	3.71905e-05
Anpep_ENSMUSG00000039062	2.32462e-09	0.982533	0.735	0.524	3.72242e-05
Stil_ENSMUSG00000028718	2.33023e-09	-1.63456	0.037	0.297	3.7314e-05
Ssrp1_ENSMUSG00000027067	2.35404e-09	-0.502069	0.654	0.897	3.76952e-05
Slc31a1_ENSMUSG00000066150	2.35844e-09	-0.62916	0.581	0.876	3.77657e-05
Fance_ENSMUSG00000007570	2.38818e-09	-1.52666	0.206	0.508	3.82418e-05
Myo5a_ENSMUSG00000034593	2.44621e-09	-0.756438	0.257	0.605	3.91712e-05
Mrvi1_ENSMUSG00000005611	2.45441e-09	-1.61039	0.059	0.335	3.93025e-05
Mcm6_ENSMUSG00000026355	2.51894e-09	-1.07315	0.456	0.724	4.03357e-05
Eif4e2_ENSMUSG00000026254	2.54012e-09	-0.490168	0.816	0.957	4.06749e-05
Cit_ENSMUSG00000029516	2.56879e-09	-1.27228	0.103	0.4	4.1134e-05
Tex30_ENSMUSG00000026049	2.58028e-09	-0.836789	0.324	0.67	4.1318e-05
Enpp1_ENSMUSG00000037370	2.58988e-09	-2.48653	0.154	0.427	4.14718e-05
Mcm5_ENSMUSG00000005410	2.62757e-09	-1.30692	0.228	0.524	4.20753e-05
Arl6ip6_ENSMUSG00000026960	2.62939e-09	-1.03815	0.235	0.562	4.21043e-05
Rpl5_ENSMUSG00000058558	2.63952e-09	-0.348646	0.993	0.995	4.22666e-05
Ppp2r5c_ENSMUSG00000017843	2.69101e-09	-0.490497	0.794	0.968	4.30911e-05
Tnpo1_ENSMUSG00000009470	2.69899e-09	-0.480571	0.434	0.741	4.32189e-05
Ythdf3_ENSMUSG00000047213	2.69956e-09	-0.641108	0.493	0.789	4.3228e-05
Myo1c_ENSMUSG00000017774	2.70523e-09	-0.646817	0.735	0.946	4.33188e-05
Nipa2_ENSMUSG00000030452	2.7128e-09	-0.461412	0.346	0.714	4.344e-05
Mtmr2_ENSMUSG00000031918	2.72544e-09	-0.469829	0.75	0.935	4.36425e-05
Fam107b_ENSMUSG00000026655	2.73697e-09	-1.19463	0.265	0.568	4.38271e-05
Gpc4_ENSMUSG00000031119	2.75207e-09	-1.14481	0.618	0.838	4.40688e-05
Ikbip_ENSMUSG00000019975	2.75682e-09	-0.455779	0.772	0.989	4.41449e-05
Fam83d_ENSMUSG00000027654	2.78105e-09	-2.84284	0.037	0.292	4.45329e-05
Opa3_ENSMUSG00000052214	2.81471e-09	-0.767265	0.346	0.692	4.50719e-05
Tra2b_ENSMUSG00000022858	2.84947e-09	-0.44346	0.897	1	4.56285e-05
Armcx2_ENSMUSG00000033436	3.01272e-09	-0.823995	0.5	0.784	4.82427e-05
Trac_ENSMUSG00000076928	3.01413e-09	-2.92462	0.015	0.254	4.82652e-05
Cd109_ENSMUSG00000046186	3.1641e-09	-1.0791	0.213	0.53	5.06668e-05
Elmo2_ENSMUSG00000017670	3.23008e-09	-0.392228	0.566	0.886	5.17233e-05
Psat1_ENSMUSG00000024640	3.30042e-09	-0.816123	0.309	0.627	5.28496e-05
Impa1_ENSMUSG00000027531	3.4057e-09	-0.813751	0.338	0.686	5.45354e-05
Ccnyl1_ENSMUSG00000070871	3.44107e-09	-0.70245	0.176	0.524	5.51018e-05
Pold1_ENSMUSG00000038644	3.46116e-09	-0.986802	0.154	0.476	5.54235e-05
Nt5c3_ENSMUSG00000029780	3.50015e-09	-0.749156	0.309	0.649	5.60479e-05
Cpsf6_ENSMUSG00000055531	3.51346e-09	-0.671582	0.515	0.816	5.6261e-05
Dhps_ENSMUSG00000060038	3.53256e-09	-1.08787	0.169	0.492	5.65668e-05
Cav2_ENSMUSG00000000058	3.56237e-09	-0.973252	0.419	0.73	5.70443e-05
Aimp2_ENSMUSG00000029610	3.57206e-09	-0.666605	0.419	0.773	5.71995e-05
Anp32b_ENSMUSG00000028333	3.58831e-09	-0.545401	0.772	0.946	5.74596e-05
Anapc15_ENSMUSG00000030649	3.59733e-09	-0.578831	0.25	0.589	5.76041e-05
Cox7a2_ENSMUSG00000032330	3.60971e-09	-0.380514	0.912	0.984	5.78023e-05
Sin3b_ENSMUSG00000031622	3.61092e-09	-0.485388	0.603	0.914	5.78216e-05
C1qtnf12_ENSMUSG00000023571	3.65843e-09	-0.73047	0.294	0.638	5.85825e-05
Atp1a1_ENSMUSG00000033161	3.66729e-09	-0.512104	0.39	0.724	5.87243e-05
Pde9a_ENSMUSG00000041119	3.67085e-09	-1.91317	0.044	0.308	5.87814e-05
Sirpa_ENSMUSG00000037902	3.67215e-09	1.40143	0.691	0.492	5.88021e-05
Ntf3_ENSMUSG00000049107	3.71355e-09	2.45397	0.206	0.011	5.94651e-05
Pcyt1a_ENSMUSG00000005615	3.71775e-09	-0.698674	0.434	0.751	5.95323e-05
Rpl39_ENSMUSG00000079641	3.86361e-09	-0.294253	0.956	0.995	6.1868e-05
Bcl10_ENSMUSG00000028191	3.87724e-09	-0.513739	0.559	0.87	6.20862e-05
Cct8_ENSMUSG00000025613	3.90722e-09	-0.457393	0.868	0.995	6.25664e-05
Melk_ENSMUSG00000035683	3.95421e-09	-1.64496	0.074	0.351	6.33188e-05
Chaf1a_ENSMUSG00000002835	3.96325e-09	-1.47419	0.066	0.346	6.34635e-05
Mmachc_ENSMUSG00000028690	4.00906e-09	0.354043	0.971	1	6.4197e-05
Eif4a3_ENSMUSG00000025580	4.03629e-09	-0.546148	0.721	0.946	6.46331e-05
Myef2_ENSMUSG00000027201	4.06753e-09	-0.622254	0.559	0.849	6.51334e-05
Haus4_ENSMUSG00000022177	4.17088e-09	-0.969342	0.14	0.454	6.67883e-05
Ube2d3_ENSMUSG00000078578	4.28174e-09	-0.352762	0.941	0.995	6.85634e-05
Arhgdia_ENSMUSG00000025132	4.31482e-09	-0.370459	0.971	1	6.90932e-05
Haus7_ENSMUSG00000031371	4.3781e-09	-0.830388	0.294	0.611	7.01065e-05
Ska1_ENSMUSG00000036223	4.43201e-09	-1.69795	0.022	0.27	7.09698e-05
Cenpn_ENSMUSG00000031756	4.48261e-09	-2.59842	0.051	0.308	7.17801e-05
Tsc22d4_ENSMUSG00000029723	4.48851e-09	-0.485897	0.5	0.886	7.18745e-05
Rfc5_ENSMUSG00000029363	4.52942e-09	-1.11451	0.382	0.67	7.25296e-05
Mxd3_ENSMUSG00000021485	4.60102e-09	-2.22767	0.066	0.335	7.36762e-05
Tubb4a_ENSMUSG00000062591	4.6761e-09	2.09864	0.346	0.097	7.48784e-05
Sgo2a_ENSMUSG00000026039	4.73418e-09	-1.13462	0.044	0.308	7.58084e-05
Arhgap26_ENSMUSG00000036452	4.7643e-09	-1.23089	0.125	0.427	7.62907e-05
Lrrc58_ENSMUSG00000034158	4.82462e-09	-0.499831	0.853	0.989	7.72566e-05
Pimreg_ENSMUSG00000020808	4.84375e-09	-2.61893	0.081	0.346	7.75629e-05
Ankrd37_ENSMUSG00000050914	4.85268e-09	-2.52812	0.022	0.27	7.77059e-05
Snrpa1_ENSMUSG00000030512	4.8695e-09	-0.515503	0.522	0.87	7.79752e-05
AI464131_ENSMUSG00000046312	4.97881e-09	1.81487	0.346	0.092	7.97256e-05
Adamts4_ENSMUSG00000006403	5.0455e-09	-1.01013	0.544	0.822	8.07935e-05
Ptprs_ENSMUSG00000013236	5.07167e-09	-0.600313	0.471	0.8	8.12126e-05
Kdelr3_ENSMUSG00000010830	5.08427e-09	-0.610466	0.824	0.951	8.14144e-05
Lgals3_ENSMUSG00000050335	5.13957e-09	1.04723	0.728	0.541	8.23e-05
Ppp4r3a_ENSMUSG00000041846	5.16689e-09	-0.578894	0.382	0.697	8.27375e-05
Spdl1_ENSMUSG00000069910	5.20353e-09	-1.93749	0.044	0.303	8.33241e-05
Bpgm_ENSMUSG00000038871	5.30276e-09	-1.38614	0.169	0.47	8.49131e-05
Pitrm1_ENSMUSG00000021193	5.30966e-09	-0.641858	0.566	0.816	8.50236e-05
Fnbp1l_ENSMUSG00000039735	5.37281e-09	-1.37509	0.044	0.308	8.60349e-05
Haus6_ENSMUSG00000038047	5.38423e-09	-0.917314	0.147	0.454	8.62176e-05
Cmpk1_ENSMUSG00000028719	5.40803e-09	-0.500716	0.676	0.924	8.65988e-05
Tnfaip3_ENSMUSG00000019850	5.42291e-09	-0.750904	0.463	0.73	8.6837e-05
Ddx39b_ENSMUSG00000019432	5.42991e-09	-0.469216	0.809	0.962	8.69492e-05
Sgo1_ENSMUSG00000023940	5.4663e-09	-1.78348	0.037	0.292	8.75318e-05
Celf1_ENSMUSG00000005506	5.50981e-09	-0.774726	0.426	0.746	8.82287e-05
Pde2a_ENSMUSG00000110195	5.60876e-09	-1.93639	0.213	0.492	8.9813e-05
Phb2_ENSMUSG00000004264	5.61647e-09	-0.500506	0.779	0.957	8.99366e-05
Dcakd_ENSMUSG00000020935	5.62285e-09	-0.574619	0.618	0.919	9.00387e-05
Pbk_ENSMUSG00000022033	5.73231e-09	-2.13509	0.125	0.4	9.17915e-05
Snai1_ENSMUSG00000042821	5.8623e-09	-0.784084	0.397	0.751	9.38731e-05
Snrpd3_ENSMUSG00000020180	6.01972e-09	-0.565637	0.566	0.832	9.63939e-05
Psme2b_ENSMUSG00000078153	6.38673e-09	-0.95316	0.346	0.681	0.000102271
Kpnb1_ENSMUSG00000001440	6.38848e-09	-0.525196	0.529	0.838	0.000102299
Nudcd1_ENSMUSG00000038736	6.57637e-09	-0.622158	0.368	0.719	0.000105307
Anapc11_ENSMUSG00000025135	6.58397e-09	-0.359147	0.875	0.957	0.000105429
E2f7_ENSMUSG00000020185	6.64692e-09	-1.31674	0.191	0.492	0.000106437
Ilf3_ENSMUSG00000032178	6.71184e-09	-0.522094	0.625	0.87	0.000107477
Sfrp1_ENSMUSG00000031548	6.74752e-09	2.04922	0.566	0.308	0.000108048
Copg1_ENSMUSG00000030058	6.75132e-09	-0.348995	0.86	0.989	0.000108109
Nr2f6_ENSMUSG00000002393	6.9305e-09	-0.542176	0.375	0.724	0.000110978
Gtf2e2_ENSMUSG00000031585	6.99947e-09	-0.567195	0.493	0.827	0.000112083
Gm10131_ENSMUSG00000063412	7.08161e-09	-0.46854	0.846	0.962	0.000113398
Hs6st2_ENSMUSG00000062184	7.11115e-09	-1.81544	0.015	0.249	0.000113871
Hccs_ENSMUSG00000031352	7.14601e-09	-0.659049	0.316	0.654	0.000114429
Ppp1r7_ENSMUSG00000026275	7.1853e-09	-0.682366	0.529	0.838	0.000115058
Gtf2h1_ENSMUSG00000006599	7.23567e-09	-0.681976	0.301	0.632	0.000115865
Gatad1_ENSMUSG00000007415	7.24369e-09	-0.493858	0.765	0.951	0.000115993
Ube2m_ENSMUSG00000005575	7.29415e-09	-0.57898	0.515	0.843	0.000116801
Blmh_ENSMUSG00000020840	7.30921e-09	-0.451479	0.581	0.886	0.000117042
Hspd1_ENSMUSG00000025980	7.57087e-09	-0.635357	0.787	0.962	0.000121232
Sparcl1_ENSMUSG00000029309	7.5965e-09	-1.20934	0.596	0.805	0.000121643
Gtse1_ENSMUSG00000022385	7.63334e-09	-2.13098	0.051	0.308	0.000122233
Knl1_ENSMUSG00000027326	7.64221e-09	-1.59335	0.14	0.427	0.000122375
Cdc25c_ENSMUSG00000044201	7.6483e-09	-2.78666	0.059	0.314	0.000122472
C1qtnf1_ENSMUSG00000017446	7.72516e-09	1.20381	0.691	0.47	0.000123703
Api5_ENSMUSG00000027193	7.76745e-09	-0.524626	0.669	0.914	0.00012438
Zbtb46_ENSMUSG00000027583	7.88546e-09	-1.21708	0.14	0.432	0.00012627
Zcchc8_ENSMUSG00000029427	7.92993e-09	-0.569428	0.294	0.616	0.000126982
Cmah_ENSMUSG00000016756	8.02116e-09	1.78647	0.713	0.595	0.000128443
Hnrnpab_ENSMUSG00000020358	8.11988e-09	-0.494569	0.926	0.984	0.000130024
Rangap1_ENSMUSG00000022391	8.20554e-09	-0.909197	0.397	0.686	0.000131395
Colgalt1_ENSMUSG00000034807	8.31181e-09	-0.488458	0.706	0.919	0.000133097
Ccdc34_ENSMUSG00000027160	8.34099e-09	-0.470872	0.287	0.638	0.000133564
Hsd3b7_ENSMUSG00000042289	8.3965e-09	1.49851	0.706	0.503	0.000134453
Alg8_ENSMUSG00000035704	8.40106e-09	-0.697947	0.331	0.659	0.000134526
Actr8_ENSMUSG00000015971	8.46997e-09	-0.957043	0.243	0.562	0.00013563
Slc2a1_ENSMUSG00000028645	8.48839e-09	-1.26416	0.404	0.681	0.000135925
Capza1_ENSMUSG00000070372	8.50327e-09	-0.345894	0.853	0.989	0.000136163
Lsm3_ENSMUSG00000034192	8.88262e-09	-0.523968	0.493	0.816	0.000142237
Cpm_ENSMUSG00000020183	8.89983e-09	-2.06794	0.096	0.362	0.000142513
Hnrnpm_ENSMUSG00000059208	8.96069e-09	-0.451607	0.86	0.973	0.000143488
Ftl1-ps1_ENSMUSG00000062382	8.99151e-09	0.522843	0.971	0.995	0.000143981
Pcdh18_ENSMUSG00000037892	9.03657e-09	-0.713397	0.397	0.735	0.000144703
Ankrd27_ENSMUSG00000034867	9.05719e-09	-0.585187	0.287	0.643	0.000145033
Glg1_ENSMUSG00000003316	9.094e-09	-0.493909	0.603	0.881	0.000145622
Creb3l2_ENSMUSG00000038648	9.13859e-09	-0.593782	0.537	0.838	0.000146336
Set_ENSMUSG00000054766	9.1754e-09	-0.457518	0.912	0.989	0.000146926
Bub1b_ENSMUSG00000040084	9.20295e-09	-2.27236	0.051	0.303	0.000147367
Cxcl2_ENSMUSG00000058427	9.30695e-09	-0.691136	0.199	0.53	0.000149032
Map4k5_ENSMUSG00000034761	9.39386e-09	-0.515682	0.309	0.649	0.000150424
Plrg1_ENSMUSG00000027998	9.52022e-09	-0.718996	0.419	0.719	0.000152447
Slmap_ENSMUSG00000021870	9.6495e-09	-1.33119	0.272	0.562	0.000154517
Gabpa_ENSMUSG00000008976	9.76087e-09	-0.665028	0.301	0.654	0.000156301
Hnrnpll_ENSMUSG00000024095	9.78875e-09	-0.653357	0.419	0.746	0.000156747
Ddx39_ENSMUSG00000005481	9.82959e-09	-0.5602	0.713	0.924	0.000157401
Copb1_ENSMUSG00000030754	9.8643e-09	-0.424588	0.809	0.973	0.000157957
Adamts12_ENSMUSG00000047497	9.94604e-09	-0.776812	0.25	0.573	0.000159266
Bora_ENSMUSG00000022070	1.00425e-08	-1.51364	0.051	0.314	0.00016081
Ccdc58_ENSMUSG00000075229	1.00429e-08	-0.67704	0.309	0.654	0.000160817
Card10_ENSMUSG00000033170	1.01329e-08	2.26001	0.287	0.059	0.000162258
Cyb5r3_ENSMUSG00000018042	1.03388e-08	-0.409754	0.934	0.995	0.000165555
Golt1b_ENSMUSG00000030245	1.03504e-08	-0.401904	0.882	0.989	0.000165742
Fhl3_ENSMUSG00000032643	1.0556e-08	0.639763	0.309	0.622	0.000169033
Eaf1_ENSMUSG00000021890	1.06534e-08	-0.871654	0.25	0.589	0.000170593
Mybl2_ENSMUSG00000017861	1.07538e-08	-1.56909	0.132	0.411	0.000172201
Prr11_ENSMUSG00000020493	1.07913e-08	-0.998606	0.176	0.47	0.000172801
Nmt1_ENSMUSG00000020936	1.08703e-08	-0.552941	0.632	0.881	0.000174067
Scly_ENSMUSG00000026307	1.09615e-08	-0.761307	0.191	0.519	0.000175526
AW551984_ENSMUSG00000038112	1.10245e-08	1.67654	0.529	0.292	0.000176535
Mnd1_ENSMUSG00000033752	1.10724e-08	-1.72219	0.081	0.368	0.000177302
Uchl5_ENSMUSG00000018189	1.11877e-08	-0.608092	0.375	0.708	0.000179149
Tns3_ENSMUSG00000020422	1.12692e-08	-1.01247	0.162	0.449	0.000180453
Ubash3b_ENSMUSG00000032020	1.13374e-08	-1.49132	0.088	0.362	0.000181546
Abcc9_ENSMUSG00000030249	1.1399e-08	-2.46133	0.309	0.557	0.000182532
Cdk2_ENSMUSG00000025358	1.14037e-08	-0.588194	0.404	0.719	0.000182607
Capzb_ENSMUSG00000028745	1.14734e-08	-0.378266	0.963	0.989	0.000183724
Pomgnt1_ENSMUSG00000028700	1.16661e-08	-0.639856	0.397	0.719	0.000186809
Cox17_ENSMUSG00000046516	1.17558e-08	-0.300444	0.919	0.995	0.000188245
Rai2_ENSMUSG00000043518	1.19247e-08	1.96235	0.243	0.032	0.00019095
Cct5_ENSMUSG00000022234	1.21421e-08	-0.404725	0.919	1	0.000194431
Cse1l_ENSMUSG00000002718	1.21545e-08	-0.743764	0.382	0.67	0.00019463
Slc43a3_ENSMUSG00000027074	1.22015e-08	0.894042	0.919	0.897	0.000195383
Pofut2_ENSMUSG00000020260	1.22039e-08	-0.467995	0.787	0.951	0.000195421
Dzip1l_ENSMUSG00000037784	1.22825e-08	-1.28488	0.162	0.443	0.000196679
Adra2a_ENSMUSG00000033717	1.24282e-08	-1.94214	0.015	0.238	0.000199012
Ptpa_ENSMUSG00000039515	1.25726e-08	-0.548995	0.559	0.822	0.000201325
Actr1b_ENSMUSG00000037351	1.26088e-08	-0.423113	0.61	0.908	0.000201905
Kremen1_ENSMUSG00000020393	1.26275e-08	-0.733986	0.441	0.73	0.000202204
Cycs_ENSMUSG00000063694	1.3739e-08	-0.472969	0.882	0.968	0.000220002
Pdgfd_ENSMUSG00000032006	1.37844e-08	1.54813	0.449	0.184	0.00022073
Ifi211_ENSMUSG00000026536	1.3925e-08	0.805473	0.897	0.854	0.000222982
Galnt15_ENSMUSG00000021903	1.39377e-08	2.0998	0.375	0.135	0.000223184
Rfc4_ENSMUSG00000022881	1.41177e-08	-0.862091	0.132	0.438	0.000226067
Inafm2_ENSMUSG00000074918	1.43052e-08	-0.673392	0.36	0.681	0.000229069
Fam20a_ENSMUSG00000020614	1.43511e-08	-0.772741	0.228	0.578	0.000229804
Spp1_ENSMUSG00000029304	1.44873e-08	-6.65921	0.338	0.584	0.000231985
Rsu1_ENSMUSG00000026727	1.44925e-08	-0.486005	0.838	0.978	0.000232068
Ly75_ENSMUSG00000026980	1.45066e-08	-2.36387	0.022	0.249	0.000232294
Piezo1_ENSMUSG00000014444	1.4732e-08	-1.09879	0.221	0.514	0.000235904
Zfp385a_ENSMUSG00000000552	1.4761e-08	1.22059	0.434	0.157	0.000236368
Ipo11_ENSMUSG00000042590	1.48304e-08	-1.07225	0.228	0.541	0.000237479
Enho_ENSMUSG00000028445	1.49558e-08	-2.11409	0.037	0.281	0.000239487
Noc2l_ENSMUSG00000095567	1.49776e-08	-0.681818	0.279	0.595	0.000239836
Afap1l2_ENSMUSG00000025083	1.49942e-08	-1.41917	0.184	0.476	0.000240102
Rcan2_ENSMUSG00000039601	1.50159e-08	2.77218	0.441	0.222	0.00024045
Zfhx3_ENSMUSG00000038872	1.5277e-08	-0.594647	0.485	0.773	0.000244631
Imp3_ENSMUSG00000032288	1.54282e-08	-0.602499	0.301	0.659	0.000247051
Tmtc3_ENSMUSG00000036676	1.54369e-08	-0.585118	0.375	0.741	0.000247192
Tusc3_ENSMUSG00000039530	1.55489e-08	-0.43199	0.551	0.876	0.000248984
Tbc1d15_ENSMUSG00000020130	1.55806e-08	-0.522329	0.478	0.816	0.000249492
Hilpda_ENSMUSG00000043421	1.55946e-08	-0.939622	0.434	0.773	0.000249717
Ctxn1_ENSMUSG00000048644	1.57403e-08	-1.08517	0.044	0.303	0.000252049
Serpina3f_ENSMUSG00000066363	1.60822e-08	-3.54844	0.221	0.497	0.000257524
Fcgrt_ENSMUSG00000003420	1.64268e-08	0.649278	0.912	0.957	0.000263042
Ada_ENSMUSG00000017697	1.67118e-08	-0.870934	0.169	0.497	0.000267606
C1qbp_ENSMUSG00000018446	1.67799e-08	-0.510986	0.669	0.903	0.000268697
Zcchc5_ENSMUSG00000047686	1.68827e-08	2.23795	0.235	0.032	0.000270343
Hist1h2ap_ENSMUSG00000094777	1.68883e-08	-0.962781	0.25	0.535	0.000270432
Cdt1_ENSMUSG00000006585	1.71334e-08	-1.92424	0.081	0.341	0.000274357
Gm28048_ENSMUSG00000098650	1.72837e-08	-1.00436	0.221	0.535	0.000276764
Dkk3_ENSMUSG00000030772	1.74653e-08	-1.06659	0.235	0.551	0.000279671
Akr1c18_ENSMUSG00000021214	1.80289e-08	2.9055	0.353	0.114	0.000288697
Cct7_ENSMUSG00000030007	1.81451e-08	-0.453117	0.868	0.995	0.000290557
Tmem189_ENSMUSG00000090213	1.84338e-08	-0.583615	0.346	0.676	0.000295181
Rsl1d1_ENSMUSG00000005846	1.88535e-08	-0.511127	0.669	0.881	0.000301901
Usp47_ENSMUSG00000059263	2.02345e-08	-0.33656	0.404	0.751	0.000324015
Ncapg_ENSMUSG00000015880	2.03434e-08	-1.4654	0.074	0.335	0.000325759
H2afx_ENSMUSG00000049932	2.03848e-08	-1.2059	0.463	0.762	0.000326422
Aacs_ENSMUSG00000029482	2.04155e-08	-0.933555	0.412	0.692	0.000326913
P3h1_ENSMUSG00000028641	2.08855e-08	-0.477392	0.779	0.984	0.000334439
Amn_ENSMUSG00000021278	2.0902e-08	-2.50167	0	0.205	0.000334704
Trim27_ENSMUSG00000021326	2.12495e-08	-0.586226	0.596	0.827	0.000340269
Ptpn1_ENSMUSG00000027540	2.14152e-08	-0.450589	0.515	0.827	0.000342922
Wbp11_ENSMUSG00000030216	2.16944e-08	-0.993812	0.485	0.778	0.000347393
Cdon_ENSMUSG00000038119	2.17617e-08	2.69855	0.338	0.103	0.000348469
Mdm2_ENSMUSG00000020184	2.2046e-08	-0.55192	0.434	0.714	0.000353023
Ptprg_ENSMUSG00000021745	2.22636e-08	-1.46739	0.096	0.362	0.000356507
Csk_ENSMUSG00000032312	2.22941e-08	-0.318605	0.25	0.551	0.000356995
Kdelr2_ENSMUSG00000079111	2.23257e-08	-0.442673	0.993	1	0.000357501
Depdc1a_ENSMUSG00000028175	2.24395e-08	-2.44919	0.029	0.259	0.000359323
Ccl8_ENSMUSG00000009185	2.34951e-08	0.749198	0.691	0.395	0.000376227
Trp53inp2_ENSMUSG00000038375	2.39487e-08	-0.523273	0.279	0.589	0.000383491
Higd1a_ENSMUSG00000038412	2.43668e-08	-0.762376	0.772	0.968	0.000390186
Ak2_ENSMUSG00000028792	2.47558e-08	-0.516269	0.728	0.919	0.000396415
Smarcc1_ENSMUSG00000032481	2.48034e-08	-0.782168	0.456	0.73	0.000397176
Kpna3_ENSMUSG00000021929	2.50917e-08	-0.78298	0.382	0.692	0.000401793
Gm16286_ENSMUSG00000024571	2.51828e-08	-0.44993	0.779	0.957	0.000403252
Csgalnact1_ENSMUSG00000036356	2.5486e-08	-1.05475	0.294	0.605	0.000408107
Cthrc1_ENSMUSG00000054196	2.57853e-08	-1.03661	0.324	0.578	0.000412901
Rerg_ENSMUSG00000030222	2.64004e-08	-1.64186	0.088	0.351	0.000422749
Abhd2_ENSMUSG00000039202	2.64711e-08	-0.461114	0.603	0.876	0.000423882
Foxm1_ENSMUSG00000001517	2.64798e-08	-1.19131	0.074	0.341	0.000424021
Csde1_ENSMUSG00000068823	2.65486e-08	-0.416299	0.919	0.978	0.000425123
Parp2_ENSMUSG00000036023	2.66742e-08	-1.26094	0.235	0.557	0.000427133
Furin_ENSMUSG00000030530	2.73335e-08	-0.641576	0.537	0.8	0.000437691
Ubald2_ENSMUSG00000050628	2.73555e-08	-0.749182	0.25	0.524	0.000438043
Bclaf1_ENSMUSG00000037608	2.77438e-08	-0.446772	0.618	0.886	0.000444262
Nup50_ENSMUSG00000016619	2.7862e-08	-0.585302	0.294	0.622	0.000446154
Vdac2_ENSMUSG00000021771	2.79836e-08	-0.510099	0.824	0.973	0.000448102
Plaa_ENSMUSG00000028577	2.80758e-08	-0.678751	0.316	0.654	0.000449577
Gabpb1_ENSMUSG00000027361	2.82081e-08	-0.50985	0.257	0.605	0.000451696
S100a13_ENSMUSG00000042312	2.83327e-08	0.677837	0.919	0.962	0.000453691
Ube2n_ENSMUSG00000074781	2.83848e-08	-0.36606	0.86	0.989	0.000454525
Tcp1_ENSMUSG00000068039	2.84166e-08	-0.397141	0.779	0.984	0.000455035
Myo10_ENSMUSG00000022272	2.8417e-08	-0.267168	0.118	0.4	0.000455042
Tox4_ENSMUSG00000016831	2.89403e-08	-0.450311	0.485	0.773	0.00046342
Rnf2_ENSMUSG00000026484	2.89603e-08	-0.48608	0.368	0.697	0.000463742
Slc25a10_ENSMUSG00000025792	2.97073e-08	-0.813787	0.169	0.465	0.000475703
Fah_ENSMUSG00000030630	3.02627e-08	-0.705499	0.184	0.492	0.000484597
Ammecr1_ENSMUSG00000042225	3.03641e-08	-0.33514	0.346	0.67	0.00048622
Tomm40_ENSMUSG00000002984	3.06193e-08	-0.551165	0.632	0.881	0.000490307
Mthfd2_ENSMUSG00000005667	3.11503e-08	-0.866838	0.353	0.649	0.000498809
Hmg20b_ENSMUSG00000020232	3.14068e-08	-0.568958	0.551	0.838	0.000502918
Btg3_ENSMUSG00000022863	3.15262e-08	-0.595219	0.316	0.665	0.00050483
Spta1_ENSMUSG00000026532	3.20925e-08	1.51139	0.316	0.086	0.000513897
Smox_ENSMUSG00000027333	3.21179e-08	-0.769919	0.169	0.497	0.000514303
Ndufb8_ENSMUSG00000025204	3.21234e-08	-0.300624	0.853	0.984	0.000514392
Rpl15_ENSMUSG00000012405	3.27606e-08	-0.271361	0.978	1	0.000524596
Snrpc_ENSMUSG00000024217	3.31093e-08	-0.418989	0.779	0.962	0.00053018
Tmx3_ENSMUSG00000024614	3.3278e-08	-0.329418	0.449	0.811	0.00053288
Rtca_ENSMUSG00000000339	3.34631e-08	-0.536141	0.382	0.719	0.000535845
Plat_ENSMUSG00000031538	3.37675e-08	-0.409524	0.86	0.989	0.000540719
Tmem123_ENSMUSG00000050912	3.38996e-08	-0.490472	0.86	0.968	0.000542835
Ust_ENSMUSG00000047712	3.41648e-08	1.20734	0.493	0.227	0.000547081
Rcc1_ENSMUSG00000028896	3.42157e-08	-0.63397	0.243	0.562	0.000547896
Atxn1_ENSMUSG00000046876	3.42384e-08	-0.496067	0.426	0.735	0.000548259
Sephs2_ENSMUSG00000049091	3.55603e-08	-0.670561	0.316	0.638	0.000569427
Mapk1_ENSMUSG00000063358	3.57291e-08	-0.570305	0.669	0.897	0.000572131
Sike1_ENSMUSG00000027854	3.58052e-08	-0.773506	0.603	0.805	0.000573348
Nat8f7_ENSMUSG00000089694	3.59015e-08	1.982	0.169	0.005	0.000574891
Mn1_ENSMUSG00000070576	3.59615e-08	1.82448	0.676	0.503	0.000575851
Tfam_ENSMUSG00000003923	3.63959e-08	-0.54319	0.235	0.53	0.000582808
Amfr_ENSMUSG00000031751	3.64364e-08	-0.678659	0.581	0.822	0.000583456
Ces1d_ENSMUSG00000056973	3.76188e-08	1.52666	0.184	0.011	0.00060239
Uhrf1bp1l_ENSMUSG00000019951	3.77995e-08	-0.532515	0.353	0.692	0.000605283
Eif2b5_ENSMUSG00000003235	3.79463e-08	-0.517501	0.338	0.676	0.000607634
Rab30_ENSMUSG00000030643	3.80486e-08	1.91188	0.485	0.216	0.000609272
Vapa_ENSMUSG00000024091	3.82043e-08	-0.422061	0.89	0.995	0.000611765
Sh3glb1_ENSMUSG00000037062	3.84554e-08	-0.467683	0.875	0.968	0.000615786
0610009O20Rik_ENSMUSG00000024442	3.8816e-08	-0.781804	0.257	0.584	0.000621561
Eif4h_ENSMUSG00000040731	3.89897e-08	-0.410739	0.853	0.984	0.000624342
Srd5a1_ENSMUSG00000021594	3.92028e-08	-1.90661	0.074	0.319	0.000627755
Eif1ad_ENSMUSG00000024841	3.94071e-08	-0.661963	0.39	0.681	0.000631025
Prelid3b_ENSMUSG00000016257	3.97191e-08	-0.575194	0.566	0.849	0.000636023
Rhob_ENSMUSG00000054364	4.01281e-08	-0.463052	0.515	0.822	0.000642571
Shc4_ENSMUSG00000035109	4.03315e-08	-1.70083	0.074	0.324	0.000645828
Syncrip_ENSMUSG00000032423	4.0939e-08	-0.546867	0.691	0.876	0.000655555
Hadha_ENSMUSG00000025745	4.10294e-08	-0.580302	0.647	0.881	0.000657003
Nudcd2_ENSMUSG00000020328	4.11255e-08	-0.580712	0.574	0.843	0.000658542
Eef1akmt1_ENSMUSG00000021951	4.11819e-08	-0.715481	0.353	0.681	0.000659446
Lig1_ENSMUSG00000056394	4.12312e-08	-0.732623	0.184	0.486	0.000660236
Tspan6_ENSMUSG00000067377	4.14539e-08	-0.690086	0.559	0.816	0.000663801
Ptpn5_ENSMUSG00000030854	4.15483e-08	2.63656	0.206	0.022	0.000665313
Spag5_ENSMUSG00000002055	4.16815e-08	-2.11643	0.029	0.249	0.000667446
Ubqln1_ENSMUSG00000005312	4.17198e-08	-0.512612	0.706	0.897	0.00066806
Pcsk5_ENSMUSG00000024713	4.23435e-08	0.773866	0.603	0.33	0.000678047
Ppp1r12c_ENSMUSG00000019254	4.26232e-08	-1.1873	0.096	0.368	0.000682525
Itpr1_ENSMUSG00000030102	4.26997e-08	-1.08164	0.162	0.454	0.000683751
4931406P16Rik_ENSMUSG00000066571	4.30254e-08	-0.624581	0.221	0.535	0.000688966
Gmnn_ENSMUSG00000006715	4.337e-08	-1.76581	0.088	0.346	0.000694483
Rcn1_ENSMUSG00000005973	4.34445e-08	-0.480795	0.926	0.989	0.000695677
Mfsd10_ENSMUSG00000001082	4.37985e-08	-0.555713	0.478	0.795	0.000701346
Ddah1_ENSMUSG00000028194	4.46408e-08	-0.457682	0.316	0.632	0.000714834
Actr2_ENSMUSG00000020152	4.46704e-08	-0.362941	0.926	1	0.000715307
Dbf4_ENSMUSG00000002297	4.61322e-08	-1.84666	0.074	0.319	0.000738716
Tmem269_ENSMUSG00000028642	4.62311e-08	-1.36769	0.029	0.254	0.000740298
Cdc27_ENSMUSG00000020687	4.62829e-08	-0.482807	0.404	0.714	0.000741129
Foxp1_ENSMUSG00000030067	4.6863e-08	-0.595939	0.566	0.838	0.000750417
Cdh11_ENSMUSG00000031673	4.80641e-08	-0.546174	0.882	0.989	0.000769651
Mapk11_ENSMUSG00000053137	4.84807e-08	-1.56936	0.125	0.384	0.000776321
Akap13_ENSMUSG00000066406	4.85333e-08	-0.783363	0.728	0.93	0.000777163
Hacd2_ENSMUSG00000035376	4.89717e-08	-0.870837	0.441	0.768	0.000784184
Ccdc80_ENSMUSG00000022665	4.9352e-08	0.544143	0.978	0.973	0.000790274
Moap1_ENSMUSG00000096458	5.03761e-08	-1.258	0.176	0.449	0.000806673
Ydjc_ENSMUSG00000041774	5.0935e-08	-1.77936	0.029	0.254	0.000815622
Rce1_ENSMUSG00000024889	5.14284e-08	-0.712018	0.375	0.708	0.000823522
Fbn1_ENSMUSG00000027204	5.22873e-08	0.640091	0.941	0.984	0.000837277
Map2k1_ENSMUSG00000004936	5.24292e-08	-0.624467	0.61	0.865	0.000839549
Art3_ENSMUSG00000034842	5.26786e-08	-2.40161	0.316	0.546	0.000843542
Uap1_ENSMUSG00000026670	5.38341e-08	1.07607	0.89	0.865	0.000862045
Ubap2_ENSMUSG00000028433	5.41706e-08	-0.574288	0.426	0.719	0.000867434
Apex2_ENSMUSG00000025269	5.46693e-08	-1.53112	0.206	0.481	0.000875419
Thrap3_ENSMUSG00000043962	5.47981e-08	-0.534086	0.632	0.886	0.000877483
Gm20604_ENSMUSG00000041716	5.52715e-08	-1.01328	0.206	0.508	0.000885063
Sf3b3_ENSMUSG00000033732	5.54252e-08	-0.515219	0.61	0.881	0.000887523
Cacnb3_ENSMUSG00000003352	5.54657e-08	-0.427062	0.14	0.427	0.000888172
Mrpl45_ENSMUSG00000018882	5.63162e-08	-0.541585	0.419	0.724	0.000901791
Smpd3_ENSMUSG00000031906	5.664e-08	2.7492	0.309	0.086	0.000906977
Tmem70_ENSMUSG00000025940	5.70329e-08	-0.621616	0.507	0.784	0.000913267
Laptm4b_ENSMUSG00000022257	5.82621e-08	-0.51348	0.456	0.768	0.00093295
Slc44a2_ENSMUSG00000057193	5.84587e-08	-0.451038	0.544	0.854	0.000936098
Luzp1_ENSMUSG00000001089	5.93318e-08	-0.607163	0.581	0.886	0.00095008
Col5a3_ENSMUSG00000004098	5.95389e-08	-0.502369	0.846	0.978	0.000953397
Rbms1_ENSMUSG00000026970	6.00407e-08	-0.467915	0.838	0.995	0.000961432
4930503L19Rik_ENSMUSG00000044906	6.02675e-08	-0.649993	0.287	0.6	0.000965064
Dhx38_ENSMUSG00000037993	6.18736e-08	-0.902784	0.132	0.422	0.000990783
Hnrnpu_ENSMUSG00000039630	6.19054e-08	-0.438221	0.838	0.973	0.000991291
Ube2j1_ENSMUSG00000028277	6.20233e-08	-0.4005	0.669	0.919	0.000993179
Hnrnpa0_ENSMUSG00000007836	6.25021e-08	-0.258603	0.39	0.714	0.00100085
Tfdp1_ENSMUSG00000038482	6.31056e-08	-0.518194	0.625	0.854	0.00101051
Tomm40l_ENSMUSG00000005674	6.33342e-08	-0.625313	0.265	0.595	0.00101417
Peg12_ENSMUSG00000070526	6.34514e-08	-0.932117	0.154	0.443	0.00101605
Dusp8_ENSMUSG00000037887	6.38915e-08	-0.871406	0.14	0.411	0.0010231
Psmc1_ENSMUSG00000021178	6.48744e-08	-0.465263	0.735	0.935	0.00103883
Sars_ENSMUSG00000068739	6.50787e-08	-0.552086	0.632	0.849	0.0010421
9930111J21Rik2_ENSMUSG00000069892	6.51874e-08	-0.879982	0.779	0.924	0.00104385
Arih2_ENSMUSG00000064145	6.52588e-08	-0.547459	0.346	0.697	0.00104499
Tm9sf3_ENSMUSG00000025016	6.56495e-08	-0.436177	0.831	0.984	0.00105124
mt-Atp8_ENSMUSG00000064356	6.63994e-08	-0.29747	0.971	1	0.00106325
Pcbp1_ENSMUSG00000051695	6.6569e-08	-0.462228	0.816	0.941	0.00106597
Ncapd2_ENSMUSG00000038252	6.72867e-08	-1.20438	0.147	0.411	0.00107746
Lzic_ENSMUSG00000028990	6.73218e-08	-0.324043	0.265	0.568	0.00107802
Lsm2_ENSMUSG00000007050	7.05233e-08	-0.620477	0.412	0.735	0.00112929
Nhp2_ENSMUSG00000001056	7.057e-08	-0.468294	0.618	0.903	0.00113004
Amotl1_ENSMUSG00000013076	7.17772e-08	-0.655494	0.493	0.768	0.00114937
Armcx3_ENSMUSG00000049047	7.26377e-08	-0.596224	0.691	0.886	0.00116315
Kif2c_ENSMUSG00000028678	7.30714e-08	-2.66454	0.081	0.314	0.00117009
Adamts19_ENSMUSG00000053441	7.34032e-08	1.359	0.162	0.005	0.00117541
Kif18b_ENSMUSG00000051378	7.3508e-08	-1.60589	0.029	0.243	0.00117708
Clmp_ENSMUSG00000032024	7.36388e-08	1.07257	0.728	0.562	0.00117918
Col6a3_ENSMUSG00000048126	7.3745e-08	-0.472559	0.963	0.995	0.00118088
Dock1_ENSMUSG00000058325	7.41782e-08	-0.550608	0.529	0.854	0.00118782
Ect2_ENSMUSG00000027699	7.44042e-08	-1.78667	0.096	0.341	0.00119143
Palm_ENSMUSG00000035863	7.44305e-08	1.08007	0.699	0.557	0.00119186
Gper1_ENSMUSG00000053647	7.56647e-08	-2.4752	0.015	0.222	0.00121162
Car8_ENSMUSG00000041261	7.776e-08	2.40647	0.228	0.038	0.00124517
Fam210a_ENSMUSG00000038121	7.84032e-08	-1.12549	0.265	0.535	0.00125547
Ppp2r1b_ENSMUSG00000032058	7.91348e-08	-0.740923	0.404	0.676	0.00126719
Prex2_ENSMUSG00000048960	7.93857e-08	1.87976	0.412	0.173	0.0012712
Mycbp_ENSMUSG00000028647	8.01059e-08	-0.537444	0.272	0.584	0.00128274
Gm10282_ENSMUSG00000070713	8.06826e-08	-0.698256	0.61	0.778	0.00129197
Cd276_ENSMUSG00000035914	8.11408e-08	-0.632071	0.426	0.741	0.00129931
Cnbd2_ENSMUSG00000038085	8.2718e-08	-0.425582	0.978	0.995	0.00132456
Papss1_ENSMUSG00000028032	8.34959e-08	-0.478726	0.456	0.789	0.00133702
Cs_ENSMUSG00000005683	8.35123e-08	-0.408715	0.706	0.919	0.00133728
Zwint_ENSMUSG00000019923	8.4582e-08	-0.480218	0.574	0.881	0.00135441
Brd3_ENSMUSG00000026918	8.50382e-08	-0.320761	0.596	0.908	0.00136172
Fabp4_ENSMUSG00000062515	8.57398e-08	0.526041	0.324	0.551	0.00137295
Kif5b_ENSMUSG00000006740	8.62426e-08	-0.413953	0.824	0.984	0.001381
Bzw2_ENSMUSG00000020547	8.6512e-08	-0.735258	0.404	0.692	0.00138532
Syt5_ENSMUSG00000004961	8.67546e-08	-3.21597	0	0.189	0.0013892
Mapk1ip1l_ENSMUSG00000021840	8.70606e-08	-0.449231	0.684	0.946	0.0013941
Dck_ENSMUSG00000029366	8.75251e-08	-1.18637	0.11	0.378	0.00140154
Chmp6_ENSMUSG00000025371	8.7586e-08	-0.443207	0.493	0.827	0.00140251
Dhfr_ENSMUSG00000021707	8.79857e-08	-0.509549	0.11	0.395	0.00140892
Dhx15_ENSMUSG00000029169	8.80863e-08	-0.4028	0.485	0.8	0.00141053
Syde1_ENSMUSG00000032714	8.83287e-08	-0.609343	0.375	0.703	0.00141441
Mettl21a_ENSMUSG00000025956	8.85576e-08	-0.754132	0.169	0.481	0.00141807
Rcc2_ENSMUSG00000040945	8.88289e-08	-0.623654	0.243	0.557	0.00142242
Dennd5b_ENSMUSG00000030313	8.91523e-08	-0.58808	0.426	0.686	0.0014276
Bmper_ENSMUSG00000031963	8.94109e-08	1.22606	0.529	0.276	0.00143174
Ccdc90b_ENSMUSG00000030613	8.94165e-08	-0.365036	0.331	0.676	0.00143183
Zfp91_ENSMUSG00000024695	8.98752e-08	-0.763873	0.265	0.562	0.00143917
Snx9_ENSMUSG00000002365	9.12133e-08	-0.449194	0.603	0.892	0.0014606
Cpox_ENSMUSG00000022742	9.28122e-08	-0.385908	0.221	0.508	0.0014862
Lrrc15_ENSMUSG00000052316	9.48922e-08	-2.3958	0.074	0.308	0.00151951
Pola2_ENSMUSG00000024833	9.62243e-08	-0.630871	0.544	0.816	0.00154084
Mlec_ENSMUSG00000048578	9.65892e-08	-0.545069	0.721	0.914	0.00154668
Srp54b_ENSMUSG00000079108	9.68068e-08	-0.603801	0.522	0.778	0.00155017
Tbrg4_ENSMUSG00000000384	9.70505e-08	-0.756675	0.235	0.53	0.00155407
P4ha1_ENSMUSG00000019916	9.73287e-08	-0.504104	0.853	0.962	0.00155852
Pon2_ENSMUSG00000032667	9.76292e-08	-0.510801	0.537	0.832	0.00156334
Ago2_ENSMUSG00000036698	9.78404e-08	-0.681262	0.419	0.714	0.00156672
Mrpl44_ENSMUSG00000026248	9.79295e-08	-0.856552	0.125	0.405	0.00156815
Aurkb_ENSMUSG00000020897	9.83198e-08	-2.09138	0.132	0.378	0.00157439
Mis12_ENSMUSG00000040599	1.00188e-07	-0.65987	0.213	0.514	0.00160431
H2afy_ENSMUSG00000015937	1.00465e-07	-0.414176	0.662	0.908	0.00160874
Dnajc15_ENSMUSG00000022013	1.01565e-07	-0.452575	0.397	0.751	0.00162636
Snai2_ENSMUSG00000022676	1.02621e-07	-0.649123	0.39	0.686	0.00164327
Selenof_ENSMUSG00000037072	1.02893e-07	-0.272377	0.993	1	0.00164763
Lrrc59_ENSMUSG00000020869	1.0402e-07	-0.50262	0.801	0.968	0.00166567
Ube2l3_ENSMUSG00000038965	1.05746e-07	-0.363951	0.838	0.989	0.00169331
Msra_ENSMUSG00000054733	1.06152e-07	-1.07551	0.118	0.389	0.00169982
Gspt1_ENSMUSG00000062203	1.08683e-07	-0.410082	0.603	0.892	0.00174034
Far1_ENSMUSG00000030759	1.09832e-07	-0.474657	0.522	0.832	0.00175873
Tgfb1i1_ENSMUSG00000030782	1.09919e-07	-0.491516	0.757	0.941	0.00176014
Elavl1_ENSMUSG00000040028	1.10135e-07	-0.450124	0.713	0.924	0.00176359
Ska3_ENSMUSG00000021965	1.10717e-07	-2.02775	0.176	0.427	0.00177291
Shoc2_ENSMUSG00000024976	1.1152e-07	-0.407329	0.529	0.854	0.00178577
Glyr1_ENSMUSG00000022536	1.11697e-07	-0.580232	0.493	0.8	0.0017886
Strap_ENSMUSG00000030224	1.11771e-07	-0.468271	0.794	0.946	0.00178979
Cdc42ep5_ENSMUSG00000063838	1.1289e-07	-0.62185	0.478	0.773	0.00180771
Mcm4_ENSMUSG00000022673	1.13069e-07	-1.00656	0.36	0.622	0.00181058
Tmem51_ENSMUSG00000040616	1.13166e-07	-1.95148	0.118	0.362	0.00181213
Zwilch_ENSMUSG00000032400	1.13345e-07	-2.26051	0.051	0.276	0.001815
Cep192_ENSMUSG00000024542	1.14847e-07	-0.770877	0.118	0.384	0.00183905
Zdhhc6_ENSMUSG00000024982	1.15474e-07	-0.484829	0.434	0.757	0.00184909
Spred1_ENSMUSG00000027351	1.16158e-07	-0.712021	0.353	0.659	0.00186004
Nudt3_ENSMUSG00000024213	1.17104e-07	-0.538976	0.603	0.903	0.00187518
Med1_ENSMUSG00000018160	1.17178e-07	-0.402307	0.669	0.924	0.00187637
H13_ENSMUSG00000019188	1.17241e-07	-0.445739	0.882	0.984	0.00187739
Btf3_ENSMUSG00000021660	1.17845e-07	-0.29584	0.919	0.984	0.00188705
Ston1_ENSMUSG00000033855	1.17934e-07	-0.602191	0.059	0.303	0.00188848
Nat8f3_ENSMUSG00000051262	1.18646e-07	1.60582	0.184	0.016	0.00189987
R3hdm1_ENSMUSG00000056211	1.22535e-07	-0.546207	0.449	0.768	0.00196215
Adam23_ENSMUSG00000025964	1.23631e-07	1.16454	0.574	0.308	0.0019797
Sept5_ENSMUSG00000072214	1.2406e-07	-0.661411	0.368	0.659	0.00198658
Mcm3_ENSMUSG00000041859	1.24133e-07	-1.12094	0.265	0.541	0.00198774
Coro1c_ENSMUSG00000004530	1.25317e-07	-0.565949	0.684	0.892	0.0020067
Ndn_ENSMUSG00000033585	1.26493e-07	0.824167	0.846	0.811	0.00202554
Abce1_ENSMUSG00000058355	1.27646e-07	-0.400206	0.588	0.854	0.00204399
Epb41l1_ENSMUSG00000027624	1.28135e-07	-1.02197	0.294	0.584	0.00205182
Pop7_ENSMUSG00000029715	1.28927e-07	-0.304952	0.199	0.53	0.00206451
Pxdc1_ENSMUSG00000021411	1.33525e-07	-0.543988	0.257	0.589	0.00213813
Atpaf1_ENSMUSG00000028710	1.34089e-07	-0.590973	0.162	0.481	0.00214716
Ehd2_ENSMUSG00000074364	1.35934e-07	-0.504774	0.86	0.984	0.00217671
Rad51_ENSMUSG00000027323	1.36458e-07	-1.87985	0.081	0.314	0.0021851
Mmadhc_ENSMUSG00000026766	1.36864e-07	-0.487848	0.603	0.87	0.00219161
Rbm38_ENSMUSG00000027510	1.38057e-07	-1.13192	0.051	0.286	0.00221071
Musk_ENSMUSG00000057280	1.38536e-07	2.27395	0.375	0.141	0.00221838
Cfap43_ENSMUSG00000044948	1.40227e-07	-1.1774	0.132	0.4	0.00224545
Nupr1_ENSMUSG00000030717	1.41493e-07	0.605213	0.956	0.892	0.00226572
Kctd20_ENSMUSG00000005936	1.41711e-07	-0.452522	0.544	0.849	0.00226921
Strn4_ENSMUSG00000030374	1.41942e-07	-0.654332	0.426	0.724	0.00227292
Xpnpep2_ENSMUSG00000037005	1.42265e-07	2.09706	0.529	0.314	0.00227809
Mrpl46_ENSMUSG00000030612	1.44244e-07	-0.55212	0.206	0.519	0.00230978
Chm_ENSMUSG00000025531	1.46432e-07	-0.772198	0.199	0.492	0.00234482
Wwp2_ENSMUSG00000031930	1.4647e-07	-0.859011	0.243	0.508	0.00234543
Ahnak_ENSMUSG00000069833	1.49792e-07	0.726245	0.978	0.973	0.00239862
Atad2_ENSMUSG00000022360	1.49969e-07	-0.565754	0.279	0.573	0.00240146
Mmp27_ENSMUSG00000070323	1.51193e-07	2.44427	0.272	0.065	0.00242105
Tmem97_ENSMUSG00000037278	1.51382e-07	-0.56739	0.529	0.822	0.00242409
Ddx41_ENSMUSG00000021494	1.5163e-07	-0.58416	0.485	0.784	0.00242805
Gabarap_ENSMUSG00000018567	1.52319e-07	0.394121	0.978	1	0.00243908
Rnps1_ENSMUSG00000034681	1.5337e-07	-0.418712	0.684	0.93	0.00245592
Prkcsh_ENSMUSG00000003402	1.53508e-07	-0.461733	0.493	0.816	0.00245812
Sbno1_ENSMUSG00000038095	1.53735e-07	-0.331859	0.485	0.8	0.00246175
Dok1_ENSMUSG00000068335	1.53775e-07	-0.935549	0.235	0.514	0.0024624
Kif4_ENSMUSG00000034311	1.53903e-07	-1.62633	0.066	0.297	0.00246445
Arl16_ENSMUSG00000057594	1.55005e-07	-0.731532	0.147	0.449	0.00248209
Mcm7_ENSMUSG00000029730	1.55498e-07	-0.887042	0.287	0.568	0.00249
Utp18_ENSMUSG00000054079	1.57376e-07	-0.509711	0.331	0.605	0.00252006
Srp54a_ENSMUSG00000073079	1.58165e-07	-0.424666	0.772	0.968	0.00253269
Trpc6_ENSMUSG00000031997	1.58282e-07	-2.50526	0.081	0.308	0.00253457
Mis18bp1_ENSMUSG00000047534	1.58849e-07	-1.79804	0.059	0.286	0.00254364
Uba3_ENSMUSG00000030061	1.59816e-07	-0.593029	0.507	0.805	0.00255914
Etf1_ENSMUSG00000024360	1.64559e-07	-0.415136	0.654	0.914	0.00263508
Pan2_ENSMUSG00000005682	1.64603e-07	-0.900207	0.125	0.378	0.00263578
Unc93b1_ENSMUSG00000036908	1.65271e-07	-0.486228	0.588	0.892	0.00264648
Lypla2_ENSMUSG00000028670	1.65272e-07	-0.495979	0.529	0.816	0.00264651
Pop5_ENSMUSG00000060152	1.67055e-07	-0.448675	0.294	0.654	0.00267505
Ccnc_ENSMUSG00000028252	1.68625e-07	-0.264281	0.265	0.595	0.00270019
Agtr2_ENSMUSG00000068122	1.70942e-07	2.36391	0.14	0	0.00273729
Dsn1_ENSMUSG00000027635	1.71914e-07	-0.858623	0.081	0.33	0.00275286
Nectin2_ENSMUSG00000062300	1.72049e-07	-1.25087	0.309	0.551	0.00275502
Abca1_ENSMUSG00000015243	1.74374e-07	1.2503	0.397	0.162	0.00279226
Shisa4_ENSMUSG00000041889	1.77427e-07	-0.689919	0.199	0.486	0.00284114
Ly6e_ENSMUSG00000022587	1.79593e-07	0.422403	0.985	0.995	0.00287582
Btbd1_ENSMUSG00000025103	1.7968e-07	-0.383188	0.404	0.768	0.00287722
Ero1l_ENSMUSG00000021831	1.83925e-07	-1.73146	0.426	0.724	0.00294519
Robo1_ENSMUSG00000022883	1.84749e-07	-0.37556	0.081	0.33	0.00295838
Pard6g_ENSMUSG00000056214	1.87487e-07	-1.52751	0.14	0.384	0.00300223
Matn2_ENSMUSG00000022324	1.88777e-07	-0.476258	0.338	0.659	0.00302289
Mis18a_ENSMUSG00000022978	1.88788e-07	-1.23754	0.14	0.395	0.00302306
Mrpl52_ENSMUSG00000010406	1.90218e-07	-0.260085	0.831	0.962	0.00304596
Hyal2_ENSMUSG00000010047	1.90462e-07	-0.699732	0.272	0.584	0.00304987
Dctn1_ENSMUSG00000031865	1.9517e-07	-0.454765	0.471	0.789	0.00312525
Arpp19_ENSMUSG00000007656	1.97276e-07	-0.398764	0.882	0.968	0.00315898
Gpi1_ENSMUSG00000036427	1.97625e-07	-0.611415	0.838	0.968	0.00316457
Tmem138_ENSMUSG00000024666	1.98584e-07	-0.535802	0.272	0.6	0.00317993
Bnip2_ENSMUSG00000011958	1.98665e-07	-0.389254	0.816	0.962	0.00318123
Etnk1_ENSMUSG00000030275	1.99109e-07	-0.521855	0.265	0.578	0.00318833
Polg2_ENSMUSG00000020718	1.99356e-07	0.495767	0.978	0.957	0.00319228
Gm42742_ENSMUSG00000107068	1.9991e-07	-0.697181	0.338	0.649	0.00320116
Hnrnpf_ENSMUSG00000042079	2.00735e-07	-0.344553	0.956	0.989	0.00321436
Pmvk_ENSMUSG00000027952	2.0126e-07	-0.821234	0.235	0.492	0.00322278
Brd8_ENSMUSG00000003778	2.02191e-07	-0.549371	0.654	0.843	0.00323769
Plac8_ENSMUSG00000029322	2.04157e-07	0.997042	0.824	0.768	0.00326917
E030030I06Rik_ENSMUSG00000097327	2.04681e-07	-0.343304	0.191	0.497	0.00327755
Angptl1_ENSMUSG00000033544	2.04882e-07	2.52417	0.39	0.168	0.00328077
Psmd8_ENSMUSG00000030591	2.07954e-07	-0.500299	0.831	0.984	0.00332997
Mphosph6_ENSMUSG00000031843	2.11712e-07	-0.567832	0.412	0.719	0.00339015
Ccl2_ENSMUSG00000035385	2.12083e-07	-0.768796	0.787	0.941	0.00339609
Has1_ENSMUSG00000003665	2.1471e-07	1.67848	0.801	0.686	0.00343816
Tmem55a_ENSMUSG00000028221	2.14923e-07	-0.333762	0.404	0.741	0.00344157
Fstl1_ENSMUSG00000022816	2.17163e-07	0.409374	1	0.995	0.00347743
Nup160_ENSMUSG00000051329	2.17984e-07	-0.503112	0.228	0.546	0.00349058
Cenph_ENSMUSG00000045273	2.1868e-07	-1.11383	0.074	0.319	0.00350172
Ptx3_ENSMUSG00000027832	2.2004e-07	2.1284	0.551	0.346	0.00352351
Tro_ENSMUSG00000025272	2.21283e-07	-1.80801	0	0.178	0.0035434
Mfap2_ENSMUSG00000060572	2.22141e-07	0.584518	0.882	0.903	0.00355715
Eif3d_ENSMUSG00000016554	2.22426e-07	-0.452765	0.618	0.87	0.00356171
Rpl7a_ENSMUSG00000062647	2.25801e-07	-0.307798	0.949	1	0.00361576
Gm2564_ENSMUSG00000091938	2.26216e-07	1.10137	0.632	0.395	0.00362239
Parpbp_ENSMUSG00000035365	2.2645e-07	-1.43932	0.015	0.211	0.00362614
Coq7_ENSMUSG00000030652	2.28118e-07	-0.468282	0.353	0.697	0.00365285
Rmi1_ENSMUSG00000035367	2.33592e-07	-0.959427	0.176	0.438	0.00374051
Uqcrc2_ENSMUSG00000030884	2.33971e-07	-0.405263	0.713	0.924	0.00374657
Psph_ENSMUSG00000029446	2.34038e-07	-0.460953	0.713	0.935	0.00374765
Cyp51_ENSMUSG00000001467	2.34953e-07	-0.54162	0.463	0.768	0.0037623
Eif3l_ENSMUSG00000033047	2.35503e-07	-0.479278	0.713	0.924	0.00377111
Abcf1_ENSMUSG00000038762	2.38315e-07	-0.520958	0.485	0.757	0.00381614
Nars_ENSMUSG00000024587	2.38495e-07	-0.45113	0.86	0.962	0.00381901
Cd302_ENSMUSG00000060703	2.38786e-07	0.740983	0.934	0.946	0.00382367
Dnajc10_ENSMUSG00000027006	2.40119e-07	-0.360824	0.654	0.924	0.00384502
Cul1_ENSMUSG00000029686	2.40508e-07	-0.572719	0.654	0.892	0.00385125
Eif3g_ENSMUSG00000070319	2.42215e-07	-0.456332	0.824	0.93	0.00387858
Pfas_ENSMUSG00000020899	2.42805e-07	-0.540239	0.5	0.778	0.00388803
Nucks1_ENSMUSG00000026434	2.44169e-07	-0.569704	0.669	0.849	0.00390988
Mcmbp_ENSMUSG00000048170	2.4491e-07	-0.367245	0.728	0.935	0.00392174
Ap2s1_ENSMUSG00000008036	2.45298e-07	-0.462695	0.801	0.968	0.00392796
Lrpprc_ENSMUSG00000024120	2.45524e-07	-0.771246	0.206	0.492	0.00393158
Gtf3c2_ENSMUSG00000106864	2.46011e-07	-0.488152	0.287	0.622	0.00393938
Prpsap1_ENSMUSG00000015869	2.4766e-07	-0.426875	0.662	0.903	0.00396577
Cep76_ENSMUSG00000073542	2.47681e-07	-1.00203	0.125	0.384	0.00396611
Plod1_ENSMUSG00000019055	2.47821e-07	-0.457314	0.824	0.968	0.00396836
Mrpl18_ENSMUSG00000057388	2.49007e-07	-0.446645	0.61	0.892	0.00398734
Ngf_ENSMUSG00000027859	2.57449e-07	-0.950791	0.147	0.422	0.00412253
Polr2m_ENSMUSG00000032199	2.58974e-07	-0.447268	0.772	0.93	0.00414696
Phlda1_ENSMUSG00000020205	2.60173e-07	-0.437333	0.787	0.957	0.00416615
Psma5_ENSMUSG00000068749	2.63232e-07	-0.395342	0.875	0.989	0.00421514
Mad1l1_ENSMUSG00000029554	2.63539e-07	-0.806782	0.228	0.53	0.00422004
Mrpl57_ENSMUSG00000021967	2.64575e-07	-0.463259	0.61	0.876	0.00423664
Skap2_ENSMUSG00000059182	2.66272e-07	-0.560546	0.404	0.697	0.00426382
Rbm15_ENSMUSG00000048109	2.68658e-07	-0.674858	0.522	0.778	0.00430201
Arid4a_ENSMUSG00000048118	2.69139e-07	-0.508646	0.338	0.649	0.00430972
Gorasp2_ENSMUSG00000014959	2.71636e-07	-0.390206	0.882	0.973	0.00434971
Cdk17_ENSMUSG00000020015	2.74361e-07	-1.09812	0.206	0.459	0.00439335
Troap_ENSMUSG00000032783	2.75759e-07	-2.10092	0.029	0.232	0.00441573
Sap18b_ENSMUSG00000061104	2.76635e-07	-0.31912	0.875	0.968	0.00442975
Tdp2_ENSMUSG00000035958	2.78636e-07	-0.602975	0.272	0.562	0.0044618
F2rl1_ENSMUSG00000021678	2.79688e-07	-0.772093	0.074	0.303	0.00447865
Zfp9_ENSMUSG00000072623	2.79754e-07	-0.706857	0.368	0.638	0.0044797
Mrpl53_ENSMUSG00000030037	2.81012e-07	-0.341305	0.5	0.832	0.00449984
4921524J17Rik_ENSMUSG00000036934	2.82727e-07	-0.523933	0.471	0.8	0.00452731
Nono_ENSMUSG00000031311	2.84783e-07	-0.391875	0.787	0.978	0.00456023
Daam2_ENSMUSG00000040260	2.90608e-07	-1.7131	0.022	0.216	0.00465351
Mcm8_ENSMUSG00000027353	2.92714e-07	-1.21857	0.213	0.47	0.00468723
Ppp4c_ENSMUSG00000030697	2.93807e-07	-0.372548	0.728	0.93	0.00470473
Mbnl2_ENSMUSG00000022139	2.95429e-07	-0.36016	0.728	0.946	0.00473071
Dlat_ENSMUSG00000000168	2.96471e-07	-0.464331	0.449	0.778	0.00474739
Polr2b_ENSMUSG00000029250	2.98226e-07	-0.313599	0.537	0.854	0.00477549
Cyth2_ENSMUSG00000003269	3.00688e-07	-0.502358	0.412	0.735	0.00481491
Inpp5b_ENSMUSG00000028894	3.03986e-07	-1.06175	0.228	0.497	0.00486773
Slc25a25_ENSMUSG00000026819	3.04498e-07	-0.713843	0.346	0.622	0.00487593
Smoc2_ENSMUSG00000023886	3.06199e-07	1.55882	0.713	0.465	0.00490317
Ethe1_ENSMUSG00000064254	3.06849e-07	-0.748023	0.338	0.643	0.00491358
Anapc4_ENSMUSG00000029176	3.08834e-07	-0.602992	0.493	0.762	0.00494536
Reep4_ENSMUSG00000033589	3.09333e-07	-0.976001	0.265	0.551	0.00495335
Lars2_ENSMUSG00000035202	3.16372e-07	1.10176	1	1	0.00506607
Stam2_ENSMUSG00000055371	3.1894e-07	-0.635805	0.507	0.762	0.00510718
Elovl1_ENSMUSG00000006390	3.21524e-07	-0.353312	0.794	0.968	0.00514857
Kras_ENSMUSG00000030265	3.21836e-07	-0.441412	0.5	0.773	0.00515356
Tnfsf9_ENSMUSG00000035678	3.23527e-07	-1.00265	0.294	0.568	0.00518064
Mbd3_ENSMUSG00000035478	3.24657e-07	-0.530606	0.559	0.854	0.00519873
Med4_ENSMUSG00000022109	3.24681e-07	-0.581107	0.331	0.627	0.00519912
Kctd11_ENSMUSG00000046731	3.32527e-07	-0.898895	0.39	0.67	0.00532475
Gys1_ENSMUSG00000003865	3.3262e-07	-1.09972	0.184	0.443	0.00532625
Grhpr_ENSMUSG00000035637	3.3539e-07	-0.892221	0.199	0.476	0.0053706
Vezt_ENSMUSG00000036099	3.35898e-07	-0.757776	0.206	0.486	0.00537874
Sema5b_ENSMUSG00000052133	3.3713e-07	-2.65283	0.11	0.335	0.00539846
Tgif2_ENSMUSG00000062175	3.39867e-07	-0.323999	0.162	0.465	0.00544229
Ldlr_ENSMUSG00000032193	3.40574e-07	-0.735431	0.456	0.73	0.0054536
Azi2_ENSMUSG00000039285	3.41934e-07	-0.441998	0.559	0.816	0.00547539
Itpripl1_ENSMUSG00000074825	3.42758e-07	-0.679462	0.471	0.714	0.00548859
Stard8_ENSMUSG00000031216	3.43148e-07	-1.63639	0.074	0.297	0.00549484
Gars_ENSMUSG00000029777	3.44564e-07	-0.386686	0.706	0.908	0.0055175
Ccne2_ENSMUSG00000028212	3.45162e-07	-0.700503	0.081	0.324	0.00552707
Irf4_ENSMUSG00000021356	3.46477e-07	1.93987	0.162	0.011	0.00554813
Inpp5a_ENSMUSG00000025477	3.46907e-07	-0.580772	0.243	0.535	0.00555502
Timm8a1_ENSMUSG00000048007	3.51847e-07	-0.572275	0.338	0.643	0.00563413
Lmod1_ENSMUSG00000048096	3.52127e-07	-1.70103	0	0.173	0.00563861
Trpc3_ENSMUSG00000027716	3.52127e-07	-2.37462	0	0.173	0.00563861
Znhit1_ENSMUSG00000059518	3.552e-07	-0.407947	0.662	0.93	0.00568782
Polg_ENSMUSG00000039176	3.58635e-07	-0.844957	0.272	0.535	0.00574282
Dnm1_ENSMUSG00000026825	3.59284e-07	1.5649	0.551	0.341	0.00575322
Kif26b_ENSMUSG00000026494	3.62312e-07	-0.747497	0.015	0.205	0.00580169
Med9_ENSMUSG00000061650	3.62353e-07	-0.50239	0.309	0.632	0.00580236
Lhfp_ENSMUSG00000048332	3.62925e-07	-0.352066	0.713	0.962	0.00581152
Ska2_ENSMUSG00000020492	3.6298e-07	-0.804941	0.257	0.508	0.00581239
Rnf144a_ENSMUSG00000020642	3.65617e-07	-0.885801	0.213	0.476	0.00585462
Vamp8_ENSMUSG00000050732	3.68015e-07	-0.430217	0.779	0.978	0.00589302
Crlf3_ENSMUSG00000017561	3.68137e-07	-0.506355	0.243	0.562	0.00589498
Abca8b_ENSMUSG00000020620	3.69162e-07	1.73203	0.243	0.054	0.00591139
Raet1e_ENSMUSG00000053219	3.69162e-07	-2.73124	0.022	0.216	0.00591139
Baz1a_ENSMUSG00000035021	3.69326e-07	-0.445565	0.287	0.546	0.00591402
Anxa3_ENSMUSG00000029484	3.7062e-07	1.13153	0.853	0.832	0.00593473
Osr1_ENSMUSG00000048387	3.71593e-07	1.73564	0.5	0.286	0.00595031
Timm10_ENSMUSG00000027076	3.72073e-07	-0.539061	0.272	0.6	0.00595801
Pdlim1_ENSMUSG00000055044	3.74374e-07	-0.709005	0.691	0.886	0.00599485
Ap1s1_ENSMUSG00000004849	3.79344e-07	-0.396404	0.757	0.935	0.00607444
Tmem11_ENSMUSG00000043284	3.795e-07	-0.324562	0.507	0.843	0.00607693
Cenpt_ENSMUSG00000036672	3.82075e-07	-0.698188	0.265	0.568	0.00611817
Pgm1_ENSMUSG00000029171	3.87275e-07	-0.518757	0.309	0.654	0.00620143
Vrk1_ENSMUSG00000021115	3.87317e-07	-0.258098	0.213	0.503	0.00620211
Rdh10_ENSMUSG00000025921	3.87317e-07	-0.849105	0.221	0.497	0.00620211
Pagr1a_ENSMUSG00000030680	3.90961e-07	-0.724191	0.36	0.67	0.00626046
9030624G23Rik_ENSMUSG00000073158	3.97478e-07	-0.39377	0.25	0.541	0.00636482
Asb18_ENSMUSG00000067081	3.9872e-07	-0.29644	0.243	0.519	0.0063847
Vopp1_ENSMUSG00000037788	4.00326e-07	-0.630454	0.243	0.546	0.00641042
Sept10_ENSMUSG00000019917	4.00425e-07	-0.634738	0.721	0.892	0.006412
Pomp_ENSMUSG00000029649	4.00647e-07	-0.323531	0.89	1	0.00641557
Cep250_ENSMUSG00000038241	4.01107e-07	-0.660604	0.125	0.395	0.00642292
Ndufs2_ENSMUSG00000013593	4.01864e-07	-0.320498	0.75	0.941	0.00643504
Eri2_ENSMUSG00000030929	4.04075e-07	-1.60799	0.037	0.243	0.00647045
Rfx3_ENSMUSG00000040929	4.06296e-07	-1.12788	0.074	0.303	0.00650602
Baz1b_ENSMUSG00000002748	4.06896e-07	-0.540536	0.404	0.708	0.00651563
Capza2_ENSMUSG00000015733	4.07832e-07	-0.357762	0.875	0.989	0.00653062
Hspg2_ENSMUSG00000028763	4.08079e-07	0.790432	0.897	0.854	0.00653457
Usp1_ENSMUSG00000028560	4.13057e-07	-0.754742	0.301	0.578	0.00661428
Dhx33_ENSMUSG00000040620	4.13501e-07	-0.421043	0.147	0.422	0.00662139
Greb1_ENSMUSG00000036523	4.15189e-07	1.68632	0.206	0.032	0.00664842
Chtf18_ENSMUSG00000019214	4.17138e-07	-1.50381	0.051	0.27	0.00667963
Sun2_ENSMUSG00000042524	4.24612e-07	-1.3429	0.088	0.319	0.00679931
Slc9a3r1_ENSMUSG00000020733	4.25165e-07	-1.29719	0.132	0.384	0.00680816
Pmpcb_ENSMUSG00000029017	4.33906e-07	-0.410791	0.419	0.773	0.00694814
Kcne4_ENSMUSG00000047330	4.35605e-07	-1.73998	0.118	0.357	0.00697535
Rbm18_ENSMUSG00000026889	4.37451e-07	-0.392341	0.529	0.838	0.00700491
Aoc3_ENSMUSG00000019326	4.40487e-07	-0.573982	0.176	0.459	0.00705352
Trim3_ENSMUSG00000036989	4.53699e-07	-0.696923	0.316	0.584	0.00726509
Adipor1_ENSMUSG00000026457	4.54306e-07	-0.457134	0.735	0.941	0.00727481
Rpl27_ENSMUSG00000063316	4.56603e-07	-0.380955	0.801	0.935	0.00731158
Ddx27_ENSMUSG00000017999	4.59837e-07	-0.59347	0.36	0.649	0.00736337
Siva1_ENSMUSG00000064326	4.60685e-07	-0.576872	0.456	0.741	0.00737694
Gnai3_ENSMUSG00000000001	4.61058e-07	-0.413008	0.831	0.962	0.00738292
Anxa6_ENSMUSG00000018340	4.62332e-07	-0.38644	0.89	0.995	0.00740332
Bzw1_ENSMUSG00000051223	4.62768e-07	-0.359474	0.919	0.995	0.0074103
Timm17b_ENSMUSG00000031158	4.63874e-07	-0.372073	0.662	0.919	0.00742802
Clns1a_ENSMUSG00000025439	4.64713e-07	-0.525476	0.603	0.843	0.00744146
Snrpa_ENSMUSG00000061479	4.64932e-07	-0.310404	0.684	0.914	0.00744495
Mfap5_ENSMUSG00000030116	4.68693e-07	0.585067	0.912	0.692	0.00750518
Mapk3_ENSMUSG00000063065	4.7254e-07	-0.373169	0.404	0.692	0.00756679
Ppp6r3_ENSMUSG00000024908	4.76147e-07	-0.441518	0.382	0.681	0.00762454
Mef2a_ENSMUSG00000030557	4.95132e-07	-0.669299	0.449	0.719	0.00792855
Qpct_ENSMUSG00000024084	4.97268e-07	1.23999	0.699	0.524	0.00796275
Nemp2_ENSMUSG00000043015	4.98245e-07	-2.22535	0.022	0.211	0.0079784
Farp1_ENSMUSG00000025555	5.05925e-07	-0.5955	0.353	0.643	0.00810138
Fbln1_ENSMUSG00000006369	5.0615e-07	0.808784	0.868	0.773	0.00810498
Lrpap1_ENSMUSG00000029103	5.06581e-07	0.550942	0.912	0.968	0.00811189
Dcun1d5_ENSMUSG00000032002	5.13366e-07	-0.446444	0.529	0.854	0.00822053
Uqcrfs1_ENSMUSG00000038462	5.23188e-07	-0.421325	0.735	0.919	0.00837781
Txnrd1_ENSMUSG00000020250	5.26854e-07	-0.380846	0.61	0.865	0.00843652
Spata24_ENSMUSG00000024352	5.28382e-07	-0.634956	0.066	0.303	0.00846097
Lrch4_ENSMUSG00000093445	5.31624e-07	-0.623201	0.221	0.503	0.0085129
Tsg101_ENSMUSG00000014402	5.42271e-07	-0.438963	0.632	0.903	0.00868338
Dnlz_ENSMUSG00000075467	5.42603e-07	-0.302822	0.551	0.822	0.00868871
Pmpca_ENSMUSG00000026926	5.45786e-07	-0.414544	0.515	0.795	0.00873967
Vcam1_ENSMUSG00000027962	5.46469e-07	-0.469532	0.676	0.859	0.00875061
Ulbp1_ENSMUSG00000079685	5.4996e-07	-1.41311	0.059	0.276	0.00880651
Calml4_ENSMUSG00000032246	5.50904e-07	2.03465	0.257	0.065	0.00882163
Rars_ENSMUSG00000018848	5.51425e-07	-0.341047	0.618	0.849	0.00882997
Rapgef2_ENSMUSG00000062232	5.5254e-07	-0.62663	0.235	0.524	0.00884782
Prim1_ENSMUSG00000025395	5.53129e-07	-1.2337	0.154	0.395	0.00885726
Zw10_ENSMUSG00000032264	5.55818e-07	-0.978996	0.154	0.405	0.00890031
Aprt_ENSMUSG00000006589	5.59248e-07	-0.400004	0.603	0.93	0.00895524
Plekhh3_ENSMUSG00000035172	5.59463e-07	-0.708101	0.154	0.422	0.00895867
Psrc1_ENSMUSG00000068744	5.61443e-07	-1.79101	0.022	0.216	0.00899039
Mtdh_ENSMUSG00000022255	5.63552e-07	-0.37921	0.706	0.908	0.00902416
Cyp4f16_ENSMUSG00000048440	5.65982e-07	-0.711969	0.346	0.622	0.00906306
Mrpl3_ENSMUSG00000032563	5.70532e-07	-0.435494	0.412	0.735	0.00913594
Cenpp_ENSMUSG00000021391	5.79696e-07	-1.70126	0.022	0.216	0.00928268
Tube1_ENSMUSG00000019845	5.80659e-07	-1.62709	0.066	0.281	0.00929809
Orc4_ENSMUSG00000026761	5.81813e-07	-0.54881	0.434	0.719	0.00931657
Nup85_ENSMUSG00000020739	5.8749e-07	-0.684391	0.456	0.692	0.00940748
Tmod3_ENSMUSG00000058587	5.90799e-07	-0.39057	0.735	0.946	0.00946047
Ppfibp1_ENSMUSG00000016487	5.98023e-07	-0.418212	0.676	0.924	0.00957614
E2f8_ENSMUSG00000046179	6.01503e-07	-1.42066	0.096	0.319	0.00963186
Nradd_ENSMUSG00000032491	6.04503e-07	-0.554033	0.279	0.546	0.00967991
Nsmce2_ENSMUSG00000059586	6.11884e-07	-0.378968	0.456	0.751	0.0097981
Adprh_ENSMUSG00000002844	6.25725e-07	-0.428614	0.757	0.946	0.0100197
Pknox1_ENSMUSG00000006705	6.33821e-07	-0.757231	0.184	0.454	0.0101494
Ccl19_ENSMUSG00000071005	6.43993e-07	1.08208	0.522	0.265	0.0103123
Hspa4_ENSMUSG00000020361	6.44829e-07	-0.599084	0.632	0.811	0.0103257
Tanc1_ENSMUSG00000035168	6.57193e-07	-0.582966	0.125	0.384	0.0105236
Cpne1_ENSMUSG00000074643	6.67631e-07	-0.474363	0.654	0.892	0.0106908
Ggt7_ENSMUSG00000027603	6.72976e-07	-0.838677	0.154	0.422	0.0107764
A4galt_ENSMUSG00000047878	6.74342e-07	-1.1773	0.213	0.459	0.0107982
Dgcr8_ENSMUSG00000022718	6.78009e-07	-0.716039	0.118	0.373	0.010857
Map4k1_ENSMUSG00000037337	6.80811e-07	-1.9477	0.022	0.211	0.0109018
Abhd8_ENSMUSG00000007950	6.81734e-07	-0.408188	0.294	0.643	0.0109166
Irak3_ENSMUSG00000020227	6.86546e-07	1.41285	0.625	0.459	0.0109937
Dusp2_ENSMUSG00000027368	6.89054e-07	-3.13224	0.015	0.195	0.0110338
Lxn_ENSMUSG00000047557	6.90533e-07	-0.470412	0.588	0.827	0.0110575
Slc25a51_ENSMUSG00000045973	6.90649e-07	-0.489661	0.522	0.838	0.0110594
Mrto4_ENSMUSG00000028741	6.90915e-07	-0.577342	0.426	0.697	0.0110636
Tmem192_ENSMUSG00000025521	7.02937e-07	-0.713598	0.257	0.541	0.0112561
Slc35b2_ENSMUSG00000037089	7.0408e-07	-0.468362	0.618	0.87	0.0112744
Smim3_ENSMUSG00000038059	7.06948e-07	-1.51103	0.132	0.368	0.0113204
Tsta3_ENSMUSG00000022570	7.08601e-07	-0.548999	0.368	0.659	0.0113468
Trim28_ENSMUSG00000005566	7.10174e-07	-0.550323	0.588	0.832	0.011372
Impdh1_ENSMUSG00000003500	7.26837e-07	-0.682448	0.287	0.573	0.0116388
Arhgef2_ENSMUSG00000028059	7.3019e-07	-0.535963	0.419	0.703	0.0116925
Usp37_ENSMUSG00000033364	7.31586e-07	-0.311337	0.397	0.697	0.0117149
Mmd_ENSMUSG00000003948	7.34464e-07	-0.963751	0.154	0.4	0.011761
Parp8_ENSMUSG00000021725	7.35081e-07	-0.897667	0.147	0.411	0.0117709
Rtn4rl2_ENSMUSG00000050896	7.38015e-07	-1.29815	0.103	0.341	0.0118178
Me2_ENSMUSG00000024556	7.41054e-07	-0.952494	0.294	0.546	0.0118665
Steap2_ENSMUSG00000015653	7.47118e-07	-0.554971	0.221	0.514	0.0119636
Chl1_ENSMUSG00000030077	7.62628e-07	1.68022	0.301	0.092	0.012212
Prr13_ENSMUSG00000023048	7.62927e-07	0.588877	0.934	0.957	0.0122167
Mthfd2l_ENSMUSG00000029376	7.68956e-07	-0.557377	0.162	0.427	0.0123133
Ppat_ENSMUSG00000029246	7.80304e-07	-0.544065	0.154	0.416	0.012495
Ubac1_ENSMUSG00000036352	7.81921e-07	-0.807241	0.228	0.492	0.0125209
Rbbp8_ENSMUSG00000041238	7.82495e-07	-0.817028	0.25	0.524	0.0125301
4930427A07Rik_ENSMUSG00000037466	7.89732e-07	-1.35182	0.081	0.303	0.012646
Nsun2_ENSMUSG00000021595	7.93851e-07	-0.466683	0.537	0.805	0.0127119
Fdps_ENSMUSG00000059743	7.94785e-07	-0.624088	0.566	0.811	0.0127269
Vps35_ENSMUSG00000031696	8.06396e-07	-0.432808	0.743	0.973	0.0129128
Tcf19_ENSMUSG00000050410	8.07585e-07	-1.03909	0.191	0.443	0.0129319
Eif4ebp1_ENSMUSG00000031490	8.1145e-07	-0.417767	0.904	0.968	0.0129938
Eif4e3_ENSMUSG00000093661	8.20276e-07	-0.488701	0.537	0.832	0.0131351
Mob3a_ENSMUSG00000003348	8.2443e-07	-0.41716	0.5	0.784	0.0132016
Traf7_ENSMUSG00000052752	8.29682e-07	-0.320748	0.471	0.805	0.0132857
Pphln1_ENSMUSG00000036167	8.465e-07	-0.340882	0.515	0.778	0.013555
Kif15_ENSMUSG00000036768	8.5823e-07	-1.51734	0.074	0.292	0.0137428
Fstl3_ENSMUSG00000020325	8.67929e-07	-0.905699	0.162	0.427	0.0138982
Mns1_ENSMUSG00000032221	8.69333e-07	-2.03669	0.022	0.205	0.0139206
Tgif1_ENSMUSG00000047407	8.73854e-07	-0.473638	0.331	0.622	0.013993
Ndufa12_ENSMUSG00000020022	8.75567e-07	-0.366875	0.838	0.973	0.0140205
Rabl6_ENSMUSG00000015087	8.82083e-07	-0.556638	0.368	0.649	0.0141248
Il18_ENSMUSG00000039217	8.85224e-07	2.04324	0.331	0.124	0.0141751
Phox2a_ENSMUSG00000007946	8.85405e-07	-2.10809	0	0.162	0.014178
Fhl5_ENSMUSG00000028259	8.85405e-07	-2.30811	0	0.162	0.014178
St5_ENSMUSG00000031024	8.95933e-07	-0.329472	0.338	0.638	0.0143466
Trp53_ENSMUSG00000059552	9.00111e-07	-0.529586	0.735	0.935	0.0144135
Fli1_ENSMUSG00000016087	9.04692e-07	-0.931221	0.147	0.384	0.0144868
Psma1_ENSMUSG00000030751	9.06464e-07	-0.409209	0.794	0.941	0.0145152
Myl9_ENSMUSG00000067818	9.1936e-07	-1.6342	0.632	0.8	0.0147217
Prdx6_ENSMUSG00000026701	9.28111e-07	0.469208	0.882	0.919	0.0148618
Cdca5_ENSMUSG00000024791	9.35455e-07	-1.77674	0.059	0.265	0.0149794
Eri1_ENSMUSG00000031527	9.44138e-07	-0.452647	0.353	0.665	0.0151185
Srsf1_ENSMUSG00000018379	9.47461e-07	-0.46238	0.596	0.859	0.0151717
Mpp2_ENSMUSG00000017314	9.53745e-07	-1.86311	0.029	0.216	0.0152723
Rheb_ENSMUSG00000028945	9.5421e-07	-0.333915	0.846	0.984	0.0152798
Dnmt3a_ENSMUSG00000020661	9.66985e-07	-0.416257	0.412	0.686	0.0154843
Camta1_ENSMUSG00000014592	9.67422e-07	-0.42976	0.316	0.595	0.0154913
H2-Q7_ENSMUSG00000060550	9.67512e-07	-1.01673	0.588	0.811	0.0154928
Fam118a_ENSMUSG00000022434	9.81337e-07	-0.479785	0.184	0.47	0.0157142
Nucb2_ENSMUSG00000030659	9.8191e-07	0.796174	0.838	0.724	0.0157233
Spop_ENSMUSG00000057522	9.85434e-07	-0.50831	0.831	0.962	0.0157798
H2afj_ENSMUSG00000060032	9.91276e-07	-0.3933	0.654	0.951	0.0158733
Zfp36l1_ENSMUSG00000021127	9.9204e-07	0.708403	0.971	0.968	0.0158855
Sipa1_ENSMUSG00000056917	9.96784e-07	-0.573948	0.419	0.724	0.0159615
Crlf2_ENSMUSG00000033467	1.00339e-06	-0.696859	0.184	0.459	0.0160672
Mrpl12_ENSMUSG00000039640	1.00427e-06	-0.512347	0.566	0.822	0.0160813
Nudt19_ENSMUSG00000034875	1.02895e-06	-0.493598	0.331	0.643	0.0164765
Gab1_ENSMUSG00000031714	1.03291e-06	-0.940752	0.221	0.476	0.01654
Ccl11_ENSMUSG00000020676	1.03534e-06	0.709934	0.831	0.654	0.0165789
Col4a4_ENSMUSG00000067158	1.04825e-06	1.45382	0.206	0.038	0.0167857
Samd8_ENSMUSG00000021770	1.04885e-06	-0.517732	0.449	0.67	0.0167953
Txnl4a_ENSMUSG00000057130	1.05997e-06	-0.335941	0.64	0.886	0.0169733
Psmd3_ENSMUSG00000017221	1.0679e-06	-0.384921	0.75	0.919	0.0171003
Zfp618_ENSMUSG00000028358	1.07114e-06	-0.892546	0.081	0.308	0.0171522
Ipo9_ENSMUSG00000041879	1.07383e-06	-0.700112	0.544	0.746	0.0171953
Tspan4_ENSMUSG00000025511	1.07655e-06	-0.423655	0.809	0.946	0.0172388
Pde3a_ENSMUSG00000041741	1.08576e-06	-0.585974	0.346	0.6	0.0173863
Dctpp1_ENSMUSG00000042462	1.09762e-06	-0.283773	0.397	0.686	0.0175761
Mt1_ENSMUSG00000031765	1.10023e-06	0.931342	0.949	0.946	0.017618
Abcf2_ENSMUSG00000028953	1.12756e-06	-0.609086	0.574	0.784	0.0180556
Slc7a5_ENSMUSG00000040010	1.13083e-06	-0.451953	0.176	0.459	0.018108
Fbln2_ENSMUSG00000064080	1.13401e-06	0.394673	0.963	0.778	0.018159
Crcp_ENSMUSG00000025532	1.13717e-06	-0.560402	0.316	0.622	0.0182094
Osmr_ENSMUSG00000022146	1.13934e-06	-0.546604	0.691	0.924	0.0182442
Ciao1_ENSMUSG00000003662	1.14609e-06	-0.38013	0.338	0.622	0.0183524
Timm13_ENSMUSG00000020219	1.14958e-06	-0.289444	0.801	0.968	0.0184083
Vmp1_ENSMUSG00000018171	1.15655e-06	-0.454903	0.816	0.989	0.0185199
Cdkn2c_ENSMUSG00000028551	1.17238e-06	-0.645632	0.169	0.443	0.0187733
Icmt_ENSMUSG00000039662	1.17374e-06	-0.720818	0.235	0.497	0.018795
Lsm5_ENSMUSG00000091625	1.17658e-06	-0.447881	0.456	0.746	0.0188406
Fmo1_ENSMUSG00000040181	1.17909e-06	1.08539	0.86	0.832	0.0188808
Wnt2_ENSMUSG00000010797	1.18811e-06	1.05813	0.368	0.141	0.0190252
Kntc1_ENSMUSG00000029414	1.20049e-06	-1.04038	0.051	0.254	0.0192235
Mrpl16_ENSMUSG00000024683	1.20224e-06	-0.491627	0.294	0.595	0.0192515
Crebl2_ENSMUSG00000032652	1.20375e-06	0.986213	0.426	0.189	0.0192757
Cchcr1_ENSMUSG00000040312	1.20548e-06	-0.959509	0.14	0.395	0.0193034
1700037H04Rik_ENSMUSG00000027327	1.22102e-06	-0.641546	0.301	0.6	0.0195522
Lmbrd2_ENSMUSG00000039704	1.23577e-06	-0.517108	0.088	0.319	0.0197884
Cyc1_ENSMUSG00000022551	1.23845e-06	-0.401318	0.787	0.957	0.0198313
Wsb2_ENSMUSG00000029364	1.24273e-06	-0.548905	0.618	0.816	0.0198999
Cdc45_ENSMUSG00000000028	1.2454e-06	-0.749675	0.11	0.351	0.0199426
Nmd3_ENSMUSG00000027787	1.24548e-06	-0.603657	0.654	0.816	0.0199438
Glipr2_ENSMUSG00000028480	1.24985e-06	-0.365821	0.853	0.995	0.0200138
Exoc5_ENSMUSG00000061244	1.26836e-06	-0.274054	0.5	0.768	0.0203102
Kctd5_ENSMUSG00000016946	1.27085e-06	-0.510545	0.419	0.692	0.0203501
Wwtr1_ENSMUSG00000027803	1.27393e-06	-0.566825	0.441	0.708	0.0203995
Anp32e_ENSMUSG00000015749	1.27589e-06	-0.329269	0.449	0.719	0.0204308
D17H6S53E_ENSMUSG00000043311	1.28456e-06	-0.442839	0.618	0.843	0.0205697
Larp6_ENSMUSG00000034839	1.28531e-06	1.76588	0.353	0.141	0.0205817
Aplp1_ENSMUSG00000006651	1.28616e-06	-0.810751	0.066	0.276	0.0205953
Aatf_ENSMUSG00000018697	1.29208e-06	-0.569059	0.265	0.562	0.0206901
Crk_ENSMUSG00000017776	1.29749e-06	-0.335905	0.625	0.881	0.0207767
Hey1_ENSMUSG00000040289	1.29993e-06	-2.7467	0.044	0.232	0.0208158
Emg1_ENSMUSG00000004268	1.30052e-06	-0.302998	0.603	0.854	0.0208253
Pgrmc2_ENSMUSG00000049940	1.3199e-06	-0.300882	0.412	0.719	0.0211356
Rmdn3_ENSMUSG00000070730	1.34179e-06	-0.546017	0.279	0.589	0.021486
Rrn3_ENSMUSG00000022682	1.37138e-06	-0.432056	0.654	0.859	0.02196
Rac1_ENSMUSG00000001847	1.37462e-06	-0.342823	0.971	0.989	0.0220118
Phb_ENSMUSG00000038845	1.39218e-06	-0.342308	0.846	0.978	0.0222929
Mcub_ENSMUSG00000027994	1.39307e-06	-0.421882	0.353	0.649	0.0223072
Pik3ca_ENSMUSG00000027665	1.39559e-06	-0.470623	0.301	0.578	0.0223476
Prkar2a_ENSMUSG00000032601	1.39828e-06	-0.584853	0.257	0.503	0.0223906
Bysl_ENSMUSG00000023988	1.40789e-06	-0.623216	0.301	0.584	0.0225445
Maip1_ENSMUSG00000025971	1.41738e-06	-0.539086	0.221	0.508	0.0226965
Hrct1_ENSMUSG00000071001	1.42862e-06	-1.07576	0.125	0.368	0.0228764
Mrpl13_ENSMUSG00000022370	1.43467e-06	-0.451415	0.581	0.886	0.0229734
Zmpste24_ENSMUSG00000043207	1.43623e-06	-0.505215	0.456	0.73	0.0229984
Sec13_ENSMUSG00000030298	1.43794e-06	-0.376409	0.882	0.968	0.0230258
Rnpep_ENSMUSG00000041926	1.44475e-06	-0.411451	0.382	0.665	0.0231349
Olfr1328_ENSMUSG00000111259	1.4502e-06	-0.720515	0.066	0.281	0.0232221
Zfp410_ENSMUSG00000042472	1.45206e-06	-0.2931	0.662	0.886	0.0232518
Ccdc68_ENSMUSG00000038903	1.45594e-06	-1.72906	0.037	0.232	0.023314
Cpxm2_ENSMUSG00000030862	1.4682e-06	2.33229	0.213	0.043	0.0235103
Naa35_ENSMUSG00000021555	1.47877e-06	-0.646877	0.324	0.595	0.0236796
Gtf2a2_ENSMUSG00000033543	1.48448e-06	-0.41264	0.706	0.935	0.0237709
Ism1_ENSMUSG00000074766	1.5018e-06	1.60256	0.235	0.054	0.0240483
Dvl3_ENSMUSG00000003233	1.52051e-06	-0.558391	0.375	0.676	0.0243479
Smarce1_ENSMUSG00000037935	1.54798e-06	-0.397194	0.581	0.881	0.0247878
Ddit4l_ENSMUSG00000046818	1.54872e-06	-0.609433	0.088	0.303	0.0247996
Szrd1_ENSMUSG00000040842	1.54987e-06	-0.350232	0.537	0.805	0.024818
Rbfox2_ENSMUSG00000033565	1.54987e-06	-0.4812	0.537	0.805	0.024818
Limch1_ENSMUSG00000037736	1.5499e-06	2.79665	0.243	0.065	0.0248185
Ehmt1_ENSMUSG00000036893	1.56224e-06	-0.396002	0.287	0.589	0.0250161
Rabgef1_ENSMUSG00000025340	1.57488e-06	-0.444481	0.404	0.714	0.0252186
Hsd17b12_ENSMUSG00000027195	1.57674e-06	-0.56765	0.662	0.87	0.0252483
Dnmt1_ENSMUSG00000004099	1.58139e-06	-0.660671	0.279	0.551	0.0253229
Dda1_ENSMUSG00000074247	1.59385e-06	-0.417122	0.654	0.919	0.0255222
Qrich1_ENSMUSG00000006673	1.5955e-06	-0.522176	0.537	0.8	0.0255487
Ccar1_ENSMUSG00000020074	1.59875e-06	-0.352193	0.603	0.843	0.0256008
Map1lc3b_ENSMUSG00000031812	1.6009e-06	0.382111	0.978	1	0.0256352
Gas2l3_ENSMUSG00000074802	1.60652e-06	-1.45054	0.25	0.481	0.0257252
Gngt2_ENSMUSG00000038811	1.60806e-06	1.4299	0.625	0.503	0.0257499
Mtf2_ENSMUSG00000029267	1.60818e-06	-0.585383	0.221	0.481	0.0257518
Psmd5_ENSMUSG00000026869	1.61576e-06	-0.465474	0.625	0.832	0.0258731
Rhno1_ENSMUSG00000048668	1.62366e-06	-0.373452	0.471	0.746	0.0259996
Gm10184_ENSMUSG00000066878	1.63063e-06	-1.91872	0.103	0.308	0.0261114
Pold2_ENSMUSG00000020471	1.65678e-06	-0.597563	0.36	0.649	0.02653
Sapcd2_ENSMUSG00000026955	1.65739e-06	-1.53193	0.044	0.238	0.0265397
Prrc1_ENSMUSG00000024594	1.66803e-06	-0.423468	0.706	0.897	0.0267101
Apaf1_ENSMUSG00000019979	1.66851e-06	-0.766254	0.368	0.654	0.0267178
Sccpdh_ENSMUSG00000038936	1.67072e-06	-0.47194	0.368	0.659	0.0267532
Ybx1_ENSMUSG00000028639	1.68053e-06	-0.315794	0.971	1	0.0269103
Fam198b_ENSMUSG00000027955	1.68254e-06	-0.5565	0.441	0.714	0.0269425
Nenf_ENSMUSG00000037499	1.6846e-06	0.640967	0.868	0.935	0.0269755
Prep_ENSMUSG00000019849	1.68474e-06	-0.502155	0.603	0.805	0.0269778
Rhog_ENSMUSG00000073982	1.69015e-06	-0.46108	0.551	0.838	0.0270643
Adamts7_ENSMUSG00000032363	1.7057e-06	-1.24264	0.066	0.27	0.0273134
Rbmx2_ENSMUSG00000031107	1.71413e-06	-0.806964	0.125	0.378	0.0274484
Lamb2_ENSMUSG00000052911	1.71425e-06	0.763308	0.882	0.854	0.0274504
Dnajb14_ENSMUSG00000074212	1.71817e-06	-0.604444	0.676	0.886	0.027513
Aebp1_ENSMUSG00000020473	1.72921e-06	0.548419	0.985	0.919	0.0276899
Pitpna_ENSMUSG00000017781	1.7321e-06	-0.295696	0.537	0.849	0.0277361
Rad54b_ENSMUSG00000078773	1.74455e-06	-1.72513	0.029	0.211	0.0279356
Cnbp_ENSMUSG00000030057	1.76401e-06	-0.279097	0.985	1	0.0282471
Dlgap5_ENSMUSG00000037544	1.76568e-06	-1.19706	0.272	0.497	0.0282739
Plin2_ENSMUSG00000028494	1.78567e-06	-0.527512	0.728	0.935	0.028594
Aco2_ENSMUSG00000022477	1.78995e-06	-0.36856	0.676	0.924	0.0286624
Dmtf1_ENSMUSG00000042508	1.79766e-06	-0.737126	0.309	0.557	0.028786
Lrwd1_ENSMUSG00000029703	1.80903e-06	-0.620913	0.154	0.411	0.028968
Fkbp11_ENSMUSG00000003355	1.81027e-06	-0.596599	0.515	0.762	0.0289879
Arntl2_ENSMUSG00000040187	1.81974e-06	-1.02432	0.088	0.303	0.0291395
Rfc2_ENSMUSG00000023104	1.82503e-06	-0.658976	0.625	0.811	0.0292242
Bhlhe40_ENSMUSG00000030103	1.82788e-06	-0.432268	0.61	0.892	0.0292698
Dgkd_ENSMUSG00000070738	1.8373e-06	-0.835921	0.118	0.351	0.0294207
Cers5_ENSMUSG00000023021	1.84744e-06	-0.441346	0.581	0.843	0.029583
Smn1_ENSMUSG00000021645	1.85284e-06	-0.676293	0.25	0.508	0.0296695
Harbi1_ENSMUSG00000027243	1.85652e-06	-0.703554	0.5	0.73	0.0297284
Med31_ENSMUSG00000020801	1.8755e-06	-0.440645	0.353	0.676	0.0300323
Eif2b1_ENSMUSG00000029388	1.87966e-06	-0.440098	0.456	0.762	0.030099
Dennd2a_ENSMUSG00000038456	1.88133e-06	-0.392273	0.25	0.535	0.0301257
Sgce_ENSMUSG00000004631	1.88471e-06	0.636834	0.794	0.795	0.0301799
Maml2_ENSMUSG00000031925	1.89828e-06	-0.556992	0.316	0.589	0.0303972
Gna13_ENSMUSG00000020611	1.91636e-06	-0.314245	0.485	0.768	0.0306867
Rad51ap1_ENSMUSG00000030346	1.91827e-06	-1.5169	0.096	0.314	0.0307173
Vars_ENSMUSG00000007029	1.91989e-06	-0.582839	0.456	0.676	0.0307432
Srprb_ENSMUSG00000032553	1.92831e-06	-0.451839	0.625	0.849	0.0308781
Atn1_ENSMUSG00000004263	1.93443e-06	-0.560711	0.301	0.589	0.030976
Susd6_ENSMUSG00000021133	1.95086e-06	-0.556909	0.478	0.724	0.0312392
Cdkn2d_ENSMUSG00000096472	1.95665e-06	-1.12112	0.301	0.541	0.0313318
Psip1_ENSMUSG00000028484	1.96329e-06	-0.498447	0.522	0.762	0.0314381
Igsf10_ENSMUSG00000036334	1.96658e-06	0.857356	0.757	0.611	0.0314909
Tinf2_ENSMUSG00000007589	1.9746e-06	-0.954093	0.176	0.427	0.0316193
Olfml2a_ENSMUSG00000046618	1.97693e-06	-1.61476	0.081	0.297	0.0316565
Rbm17_ENSMUSG00000037197	1.98521e-06	-0.319952	0.581	0.849	0.0317892
Actr3_ENSMUSG00000026341	1.99137e-06	-0.364498	0.846	0.978	0.0318877
Chpf_ENSMUSG00000032997	1.99343e-06	-0.426766	0.544	0.843	0.0319208
Lmnb1_ENSMUSG00000024590	2.01731e-06	-1.13769	0.096	0.324	0.0323032
Slc6a6_ENSMUSG00000030096	2.02015e-06	-1.48227	0.346	0.6	0.0323486
Tmem30a_ENSMUSG00000032328	2.02026e-06	-0.325398	0.772	0.978	0.0323504
Btc_ENSMUSG00000082361	2.02721e-06	-0.46823	0.074	0.292	0.0324617
Atp6v0a2_ENSMUSG00000038023	2.03589e-06	-0.362456	0.412	0.686	0.0326007
Eif1b_ENSMUSG00000006941	2.05467e-06	-0.415523	0.551	0.827	0.0329015
Mfsd14b_ENSMUSG00000038212	2.07146e-06	-0.327997	0.588	0.843	0.0331703
Eif4a1_ENSMUSG00000059796	2.08834e-06	-0.314324	0.956	0.995	0.0334406
Nosip_ENSMUSG00000003421	2.10778e-06	-0.377328	0.449	0.735	0.0337519
Gins1_ENSMUSG00000027454	2.1219e-06	-1.04367	0.059	0.259	0.033978
Myof_ENSMUSG00000048612	2.13233e-06	-0.502151	0.529	0.811	0.034145
Ruvbl2_ENSMUSG00000003868	2.13493e-06	-0.642298	0.449	0.692	0.0341867
Fam57a_ENSMUSG00000069808	2.13764e-06	-0.667319	0.25	0.508	0.03423
Mapk9_ENSMUSG00000020366	2.13808e-06	-0.468003	0.537	0.816	0.0342371
Mef2d_ENSMUSG00000001419	2.14096e-06	-0.480483	0.368	0.638	0.0342831
Csnk1a1_ENSMUSG00000024576	2.14973e-06	-0.276451	0.912	0.984	0.0344237
Sh2d3c_ENSMUSG00000059013	2.1716e-06	-2.60615	0.118	0.324	0.0347738
H2afy2_ENSMUSG00000020086	2.18369e-06	-0.712549	0.191	0.454	0.0349675
Anapc1_ENSMUSG00000014355	2.20026e-06	-0.287223	0.441	0.719	0.0352328
Ptprf_ENSMUSG00000033295	2.20059e-06	-1.28199	0.103	0.314	0.0352381
Zcchc10_ENSMUSG00000018239	2.2096e-06	-0.700854	0.169	0.432	0.0353823
Clspn_ENSMUSG00000042489	2.22139e-06	-1.26401	0.051	0.249	0.0355711
Dusp11_ENSMUSG00000030002	2.22369e-06	-0.262461	0.544	0.832	0.035608
Peli1_ENSMUSG00000020134	2.23081e-06	-0.405059	0.559	0.827	0.035722
Fam91a1_ENSMUSG00000037119	2.23834e-06	-0.399858	0.368	0.638	0.0358426
Mzt1_ENSMUSG00000033186	2.24197e-06	-0.299786	0.493	0.773	0.0359007
Smarca4_ENSMUSG00000032187	2.24415e-06	-0.534195	0.5	0.751	0.0359356
Calu_ENSMUSG00000029767	2.2581e-06	-0.291872	0.993	1	0.036159
Eps8_ENSMUSG00000015766	2.28296e-06	-0.412306	0.324	0.622	0.036557
Rab8b_ENSMUSG00000036943	2.28298e-06	-0.367165	0.441	0.724	0.0365573
Pdk3_ENSMUSG00000035232	2.31633e-06	-0.298696	0.316	0.638	0.0370914
Csf1_ENSMUSG00000014599	2.31677e-06	0.564103	0.875	0.886	0.0370984
Arhgef1_ENSMUSG00000040940	2.31804e-06	-0.365852	0.559	0.811	0.0371188
Pdlim2_ENSMUSG00000022090	2.31991e-06	-0.370854	0.574	0.849	0.0371487
Vps8_ENSMUSG00000033653	2.33157e-06	-0.533303	0.301	0.562	0.0373355
Ccdc3_ENSMUSG00000026676	2.36162e-06	-0.728756	0.199	0.427	0.0378167
Lgi2_ENSMUSG00000039252	2.36983e-06	1.20808	0.493	0.27	0.037948
Gemin5_ENSMUSG00000037275	2.37514e-06	-0.850673	0.088	0.308	0.038033
Srpr_ENSMUSG00000032042	2.38434e-06	-0.327779	0.86	0.968	0.0381804
Qsox2_ENSMUSG00000036327	2.3948e-06	-0.587855	0.25	0.541	0.038348
Zmynd19_ENSMUSG00000026974	2.42517e-06	-1.08259	0.132	0.368	0.0388342
Utp6_ENSMUSG00000035575	2.45753e-06	-0.630539	0.221	0.481	0.0393524
Rfwd3_ENSMUSG00000033596	2.46313e-06	-0.595845	0.221	0.492	0.0394421
Csnk1g1_ENSMUSG00000032384	2.47966e-06	-0.488031	0.353	0.605	0.0397068
Tstd2_ENSMUSG00000035495	2.48096e-06	-0.267542	0.199	0.47	0.0397276
Snx7_ENSMUSG00000028007	2.48669e-06	-0.507385	0.566	0.854	0.0398194
Ap2b1_ENSMUSG00000035152	2.4931e-06	-0.331663	0.324	0.557	0.039922
Pcna_ENSMUSG00000027342	2.50963e-06	-0.527161	0.64	0.843	0.0401866
Mtf1_ENSMUSG00000028890	2.5139e-06	-0.831982	0.184	0.432	0.0402551
Tars_ENSMUSG00000022241	2.54854e-06	-0.432376	0.632	0.854	0.0408097
Mrpl58_ENSMUSG00000018858	2.59084e-06	-0.363024	0.544	0.816	0.041487
Orc6_ENSMUSG00000031697	2.60571e-06	-0.418702	0.346	0.627	0.0417252
Mmp14_ENSMUSG00000000957	2.61395e-06	-0.523043	0.963	0.995	0.0418573
Hmmr_ENSMUSG00000020330	2.62864e-06	-2.1213	0.434	0.643	0.0420924
Ptprk_ENSMUSG00000019889	2.63238e-06	-1.7661	0.125	0.335	0.0421523
Zpr1_ENSMUSG00000032078	2.64683e-06	-0.471453	0.456	0.741	0.0423837
Mrps6_ENSMUSG00000039680	2.64957e-06	-0.633994	0.316	0.605	0.0424276
Neurl1b_ENSMUSG00000034413	2.6552e-06	-1.29883	0.199	0.416	0.0425178
Carmil1_ENSMUSG00000021338	2.66379e-06	-0.950988	0.221	0.476	0.0426553
Nfkbie_ENSMUSG00000023947	2.66498e-06	-0.710381	0.228	0.486	0.0426743
Celf4_ENSMUSG00000024268	2.67511e-06	1.54745	0.309	0.114	0.0428366
Foxred1_ENSMUSG00000039048	2.68634e-06	-0.296289	0.419	0.686	0.0430163
Maged1_ENSMUSG00000025151	2.763e-06	-0.40838	0.912	0.984	0.0442439
Ankrd10_ENSMUSG00000031508	2.77532e-06	-0.402068	0.397	0.676	0.0444412
As3mt_ENSMUSG00000003559	2.79273e-06	-0.698152	0.206	0.465	0.04472
Pdcd6ip_ENSMUSG00000032504	2.79549e-06	-0.365464	0.669	0.914	0.0447642
Fyttd1_ENSMUSG00000022800	2.81829e-06	-0.398329	0.515	0.822	0.0451293
Rnf40_ENSMUSG00000030816	2.83699e-06	-0.443066	0.206	0.476	0.0454287
Cnot6_ENSMUSG00000020362	2.84807e-06	-0.601256	0.301	0.573	0.0456061
Fam198a_ENSMUSG00000038233	2.8653e-06	2.65627	0.213	0.049	0.0458821
4930578G10Rik_ENSMUSG00000054885	2.89098e-06	0.744787	0.309	0.103	0.0462933
Gins4_ENSMUSG00000031546	2.9025e-06	-0.441771	0.294	0.6	0.0464777
Ddah2_ENSMUSG00000007039	2.90476e-06	0.693865	0.831	0.816	0.0465139
Fbxo5_ENSMUSG00000019773	2.92961e-06	-1.22504	0.051	0.249	0.0469119
Map7d1_ENSMUSG00000028849	2.93818e-06	-0.461721	0.603	0.859	0.0470491
Kpna1_ENSMUSG00000022905	2.96653e-06	-0.365161	0.382	0.67	0.047503
AC099934.3_ENSMUSG00000113149	3.00116e-06	-0.762471	0.096	0.319	0.0480576
Las1l_ENSMUSG00000057421	3.0019e-06	-0.653991	0.272	0.524	0.0480694
Golga2_ENSMUSG00000002546	3.00749e-06	-0.457817	0.39	0.654	0.048159
Pex19_ENSMUSG00000003464	3.03052e-06	-0.4093	0.64	0.87	0.0485277
Litaf_ENSMUSG00000022500	3.03819e-06	-0.259974	0.897	0.995	0.0486505
Fgfr1op_ENSMUSG00000069135	3.04469e-06	-0.558245	0.257	0.514	0.0487546
Tsku_ENSMUSG00000049580	3.04496e-06	-0.642799	0.316	0.573	0.048759
Xpo7_ENSMUSG00000022100	3.04809e-06	-0.399478	0.471	0.703	0.0488091
Ddias_ENSMUSG00000030641	3.05279e-06	-1.1314	0.037	0.227	0.0488844
Atp6v1g1_ENSMUSG00000039105	3.05548e-06	-0.329944	0.897	0.989	0.0489274
Tmem173_ENSMUSG00000024349	3.12426e-06	-0.605044	0.618	0.827	0.0500288
Eny2_ENSMUSG00000022338	3.14625e-06	-0.270193	0.721	0.978	0.0503809
Trex1_ENSMUSG00000049734	3.15168e-06	1.0735	0.64	0.497	0.0504679
Ckap5_ENSMUSG00000040549	3.15222e-06	-0.616435	0.331	0.605	0.0504765
Bmpr1b_ENSMUSG00000052430	3.15311e-06	-1.48233	0.022	0.195	0.0504907
Nr3c2_ENSMUSG00000031618	3.17237e-06	-1.3291	0.007	0.162	0.0507992
Jade3_ENSMUSG00000037315	3.17237e-06	-1.45715	0.007	0.162	0.0507992
Lmnb2_ENSMUSG00000062075	3.18207e-06	-1.04978	0.132	0.362	0.0509545
Cds2_ENSMUSG00000058793	3.19812e-06	-0.452356	0.485	0.697	0.0512115
Lrrc42_ENSMUSG00000028617	3.20606e-06	-0.335813	0.206	0.486	0.0513386
Ascc2_ENSMUSG00000020412	3.20631e-06	-1.00407	0.213	0.443	0.0513427
Abtb2_ENSMUSG00000032724	3.22048e-06	-1.22873	0.066	0.265	0.0515695
Psmb7_ENSMUSG00000026750	3.22693e-06	-0.392682	0.765	0.919	0.0516728
Erc1_ENSMUSG00000030172	3.23528e-06	-0.528027	0.404	0.686	0.0518065
Yars_ENSMUSG00000028811	3.23721e-06	-0.425924	0.603	0.886	0.0518375
Pum1_ENSMUSG00000028580	3.24351e-06	-0.314218	0.463	0.73	0.0519383
Itpr2_ENSMUSG00000030287	3.27236e-06	-0.963756	0.096	0.314	0.0524003
Nasp_ENSMUSG00000028693	3.29081e-06	-0.359222	0.375	0.627	0.0526958
Dpysl3_ENSMUSG00000024501	3.30342e-06	0.569467	0.816	0.573	0.0528976
Mtap_ENSMUSG00000062937	3.31932e-06	-0.445239	0.412	0.719	0.0531523
Fkbp5_ENSMUSG00000024222	3.32287e-06	-0.819531	0.243	0.481	0.0532091
Cdh2_ENSMUSG00000024304	3.32631e-06	-1.58656	0.132	0.335	0.0532642
Nkd2_ENSMUSG00000021567	3.33428e-06	-0.422565	0.096	0.319	0.0533919
Mtfr1_ENSMUSG00000027601	3.34742e-06	-0.460237	0.36	0.589	0.0536022
Gtf2f2_ENSMUSG00000067995	3.35988e-06	-0.290955	0.228	0.508	0.0538018
Slc25a33_ENSMUSG00000028982	3.37684e-06	-1.11533	0.074	0.281	0.0540733
Tcf25_ENSMUSG00000001472	3.3936e-06	-0.354863	0.772	0.978	0.0543417
Asph_ENSMUSG00000028207	3.39761e-06	-0.282498	0.699	0.886	0.054406
Srp54a_ENSMUSG00000112449	3.39788e-06	-0.390555	0.75	0.941	0.0544103
Pfkfb3_ENSMUSG00000026773	3.41344e-06	-1.0214	0.213	0.443	0.0546594
Safb_ENSMUSG00000071054	3.41526e-06	-0.421267	0.316	0.589	0.0546885
Idi1_ENSMUSG00000058258	3.41921e-06	-0.339784	0.441	0.692	0.0547517
Exosc8_ENSMUSG00000027752	3.46355e-06	-0.476388	0.522	0.757	0.0554618
Mamld1_ENSMUSG00000059401	3.4857e-06	-1.12116	0.066	0.265	0.0558165
Lsm12_ENSMUSG00000020922	3.49712e-06	-0.553881	0.559	0.762	0.0559994
Mad2l1bp_ENSMUSG00000034509	3.51015e-06	-0.658423	0.221	0.486	0.0562081
Larp4b_ENSMUSG00000033499	3.52408e-06	-0.296893	0.471	0.73	0.0564311
Ghr_ENSMUSG00000055737	3.52965e-06	1.21989	0.757	0.659	0.0565203
Snrpd1_ENSMUSG00000002477	3.54373e-06	-0.420508	0.706	0.914	0.0567457
5730507C01Rik_ENSMUSG00000073197	3.54837e-06	-0.25616	0.316	0.589	0.0568201
Oip5_ENSMUSG00000072980	3.56942e-06	-1.29122	0.029	0.211	0.0571571
Itfg1_ENSMUSG00000031703	3.58538e-06	-0.32581	0.647	0.892	0.0574127
Hdac2_ENSMUSG00000019777	3.58674e-06	-0.295602	0.522	0.8	0.0574345
Parg_ENSMUSG00000021911	3.61124e-06	-0.468926	0.162	0.432	0.0578268
Rbp4_ENSMUSG00000024990	3.61242e-06	1.14995	0.294	0.092	0.0578458
Nob1_ENSMUSG00000003848	3.62661e-06	-0.453159	0.294	0.578	0.0580728
Ptbp2_ENSMUSG00000028134	3.62885e-06	-0.337108	0.132	0.384	0.0581088
Nde1_ENSMUSG00000022678	3.63934e-06	-0.631042	0.456	0.708	0.0582768
Ufsp2_ENSMUSG00000031634	3.69552e-06	-0.314044	0.507	0.811	0.0591763
Gtpbp10_ENSMUSG00000040464	3.70382e-06	-1.08499	0.11	0.33	0.0593093
Stat6_ENSMUSG00000002147	3.706e-06	-0.390025	0.647	0.87	0.0593442
Prr5_ENSMUSG00000036106	3.70624e-06	-0.780238	0.287	0.514	0.0593481
Cbfb_ENSMUSG00000031885	3.74704e-06	-0.487451	0.434	0.697	0.0600013
Lin7c_ENSMUSG00000027162	3.84505e-06	-0.411973	0.426	0.724	0.0615708
Rdm1_ENSMUSG00000010362	3.87615e-06	-0.576033	0.147	0.405	0.0620689
Fgf16_ENSMUSG00000031230	3.91428e-06	1.82499	0.11	0	0.0626793
Hbs1l_ENSMUSG00000019977	3.94422e-06	-0.425932	0.456	0.73	0.0631588
Add3_ENSMUSG00000025026	3.96715e-06	0.725643	0.824	0.681	0.063526
Cdc42ep1_ENSMUSG00000049521	3.97386e-06	-0.560607	0.301	0.568	0.0636335
Gins2_ENSMUSG00000031821	3.992e-06	-0.498475	0.294	0.578	0.0639239
Aaas_ENSMUSG00000036678	4.00825e-06	-0.762968	0.324	0.562	0.0641841
Cdh9_ENSMUSG00000025370	4.01198e-06	2.27374	0.125	0.005	0.0642438
Xrcc1_ENSMUSG00000051768	4.0177e-06	-0.420345	0.287	0.573	0.0643354
Cks1b_ENSMUSG00000028044	4.02706e-06	-0.677696	0.75	0.843	0.0644853
Cep63_ENSMUSG00000032534	4.03988e-06	-0.493831	0.206	0.47	0.0646906
Rab3gap2_ENSMUSG00000039318	4.05727e-06	-0.415463	0.331	0.595	0.0649691
Mars_ENSMUSG00000040354	4.09526e-06	-0.406158	0.5	0.757	0.0655774
Kif18a_ENSMUSG00000027115	4.13813e-06	-1.46341	0.022	0.189	0.0662639
Celf2_ENSMUSG00000002107	4.14571e-06	0.888968	0.801	0.6	0.0663853
Stbd1_ENSMUSG00000047963	4.20099e-06	-0.336658	0.176	0.438	0.0672704
Meox1_ENSMUSG00000001493	4.20559e-06	-0.606194	0.301	0.541	0.0673442
Dhcr7_ENSMUSG00000058454	4.20888e-06	-0.259479	0.257	0.524	0.0673969
Ube2v2_ENSMUSG00000022674	4.21577e-06	-0.408372	0.537	0.816	0.0675072
C1rb_ENSMUSG00000098470	4.21681e-06	0.773322	0.441	0.216	0.0675238
Stxbp6_ENSMUSG00000046314	4.26181e-06	1.69309	0.375	0.173	0.0682444
Nap1l4_ENSMUSG00000059119	4.26338e-06	-0.343453	0.676	0.93	0.0682695
Aspm_ENSMUSG00000033952	4.26948e-06	-1.02449	0.022	0.189	0.0683672
Mrpl10_ENSMUSG00000001445	4.28023e-06	-0.412184	0.485	0.778	0.0685394
Xrn2_ENSMUSG00000027433	4.29135e-06	-0.417199	0.544	0.811	0.0687174
Sacs_ENSMUSG00000048279	4.29274e-06	-0.562024	0.015	0.178	0.0687396
Pdzd11_ENSMUSG00000015668	4.31157e-06	-0.527022	0.537	0.773	0.0690411
Parm1_ENSMUSG00000034981	4.33411e-06	-1.25766	0.206	0.443	0.0694021
Aars_ENSMUSG00000031960	4.33425e-06	-0.382439	0.581	0.838	0.0694044
Tor1aip2_ENSMUSG00000050565	4.34785e-06	-0.306375	0.765	0.946	0.0696222
Rbm14_ENSMUSG00000006456	4.36316e-06	-0.483634	0.324	0.605	0.0698672
Snap23_ENSMUSG00000027287	4.36634e-06	-0.317889	0.728	0.903	0.0699181
[truncated: 77 more rows]

## Sheet: S2
gene	p_val	avg_logFC	pct.1	pct.2	p_val_adj
Timp1_ENSMUSG00000001131	1.10047e-31	1.85497	0.99	0.865	1.76218e-27
Cthrc1_ENSMUSG00000054196	3.70372e-31	2.03985	0.879	0.288	5.93077e-27
Enpp1_ENSMUSG00000037370	5.15696e-31	3.13706	0.727	0.126	8.25785e-27
Tnc_ENSMUSG00000028364	1.29369e-30	2.80084	0.939	0.617	2.07158e-26
Wisp1_ENSMUSG00000005124	2.44354e-27	1.75287	0.879	0.284	3.91284e-23
Rbp1_ENSMUSG00000046402	1.32583e-25	1.78975	0.929	0.514	2.12306e-21
Lrrc15_ENSMUSG00000052316	1.32847e-25	3.16449	0.556	0.054	2.12728e-21
Spp1_ENSMUSG00000029304	3.11705e-25	6.52935	0.798	0.338	4.99132e-21
Fscn1_ENSMUSG00000029581	1.45922e-24	1.16969	0.96	0.671	2.33665e-20
Lhfpl2_ENSMUSG00000045312	1.55867e-24	1.65083	0.879	0.338	2.4959e-20
Plac9b_ENSMUSG00000072674	1.64215e-22	-1.41766	0.869	0.964	2.62958e-18
F2rl1_ENSMUSG00000021678	2.29474e-22	1.67688	0.525	0.063	3.67457e-18
Bgn_ENSMUSG00000031375	2.53952e-22	0.996268	1	0.973	4.06653e-18
Loxl3_ENSMUSG00000000693	8.8635e-20	1.24616	0.97	0.82	1.41931e-15
P4ha3_ENSMUSG00000051048	1.99026e-19	1.30016	0.889	0.514	3.18701e-15
Sh3bgrl3_ENSMUSG00000028843	2.46747e-19	0.774228	1	0.923	3.95116e-15
Col1a1_ENSMUSG00000001506	3.25859e-19	0.981196	0.99	1	5.21799e-15
Serinc2_ENSMUSG00000023232	3.44503e-19	2.0641	0.465	0.054	5.51652e-15
Plaur_ENSMUSG00000046223	4.8622e-19	1.24965	0.929	0.532	7.78584e-15
Tpbg_ENSMUSG00000035274	6.28326e-19	1.12366	0.889	0.45	1.00614e-14
Soat1_ENSMUSG00000026600	7.72704e-19	1.64148	0.97	0.662	1.23733e-14
Lox_ENSMUSG00000024529	2.28428e-18	1.55408	0.919	0.532	3.65782e-14
Runx2_ENSMUSG00000039153	2.50459e-18	1.76714	0.616	0.162	4.0106e-14
Fibin_ENSMUSG00000074971	2.80067e-18	1.15661	0.798	0.302	4.48471e-14
Tfpi2_ENSMUSG00000029664	3.84631e-18	1.65024	0.879	0.486	6.1591e-14
Ass1_ENSMUSG00000076441	8.40783e-18	2.09091	0.667	0.207	1.34635e-13
Capg_ENSMUSG00000056737	1.0435e-17	0.794248	0.99	0.964	1.67096e-13
Frem1_ENSMUSG00000059049	1.7073e-17	1.5212	0.455	0.063	2.73389e-13
Postn_ENSMUSG00000027750	2.16462e-17	1.4836	0.98	0.865	3.46621e-13
Itga5_ENSMUSG00000000555	2.3005e-17	1.10844	0.97	0.743	3.68378e-13
Kdelr2_ENSMUSG00000079111	3.70736e-17	0.645108	1	0.995	5.9366e-13
Rgcc_ENSMUSG00000022018	4.27794e-17	2.44396	0.697	0.27	6.85027e-13
Fkbp11_ENSMUSG00000003355	8.03714e-17	1.05238	0.919	0.541	1.28699e-12
Col1a2_ENSMUSG00000029661	9.48043e-17	0.745164	1	0.991	1.5181e-12
Csgalnact1_ENSMUSG00000036356	9.93654e-17	1.47326	0.778	0.338	1.59114e-12
Nrep_ENSMUSG00000042834	1.11278e-16	2.244	0.889	0.667	1.7819e-12
Col5a2_ENSMUSG00000026042	1.71003e-16	0.686058	0.99	0.973	2.73827e-12
Ptn_ENSMUSG00000029838	3.52998e-16	2.4019	0.677	0.275	5.65256e-12
Sox9_ENSMUSG00000000567	4.3663e-16	1.28934	0.697	0.225	6.99176e-12
Gpc1_ENSMUSG00000034220	5.52579e-16	1.31854	0.667	0.221	8.84844e-12
Tmem119_ENSMUSG00000054675	5.69378e-16	1.14272	0.879	0.514	9.11745e-12
Igsf3_ENSMUSG00000042035	9.93099e-16	1.25519	0.879	0.509	1.59025e-11
Kif26b_ENSMUSG00000026494	1.47809e-15	1.27558	0.343	0.027	2.36686e-11
Mmp9_ENSMUSG00000017737	1.62796e-15	4.13644	0.455	0.095	2.60685e-11
Nxn_ENSMUSG00000020844	2.11139e-15	0.98921	0.677	0.216	3.38097e-11
Bcat1_ENSMUSG00000030268	2.96719e-15	1.41805	0.758	0.41	4.75137e-11
Sorcs2_ENSMUSG00000029093	3.07047e-15	1.45435	0.495	0.104	4.91674e-11
Mical2_ENSMUSG00000038244	4.08553e-15	1.09671	0.707	0.243	6.54216e-11
Col12a1_ENSMUSG00000032332	5.06415e-15	1.15809	0.919	0.613	8.10923e-11
Emilin1_ENSMUSG00000029163	5.12412e-15	1.01242	0.909	0.55	8.20526e-11
Fhl2_ENSMUSG00000008136	1.01718e-14	0.958589	0.798	0.338	1.62881e-10
Agtr1a_ENSMUSG00000049115	1.29922e-14	-1.88572	0.343	0.725	2.08044e-10
Akr1b8_ENSMUSG00000029762	1.79844e-14	0.975829	0.889	0.523	2.87985e-10
Ncam1_ENSMUSG00000039542	1.86609e-14	1.36074	0.798	0.437	2.98817e-10
Wls_ENSMUSG00000028173	2.39145e-14	0.884186	1	0.815	3.82944e-10
Colec12_ENSMUSG00000036103	2.7716e-14	1.00268	0.899	0.626	4.43816e-10
Rcn3_ENSMUSG00000019539	2.84126e-14	0.66075	0.99	0.982	4.5497e-10
Uck2_ENSMUSG00000026558	3.9056e-14	0.998236	0.818	0.369	6.25403e-10
Fn1_ENSMUSG00000026193	3.99526e-14	0.847961	0.99	0.964	6.39761e-10
Slc20a1_ENSMUSG00000027397	5.06528e-14	2.44915	0.848	0.45	8.11103e-10
Meox1_ENSMUSG00000001493	5.54924e-14	1.33655	0.707	0.32	8.886e-10
P4hb_ENSMUSG00000025130	6.01855e-14	0.53623	1	0.991	9.6375e-10
Rcn1_ENSMUSG00000005973	7.18572e-14	0.673461	1	0.946	1.15065e-09
Fkbp10_ENSMUSG00000001555	7.56013e-14	0.7232	0.99	0.887	1.2106e-09
Plp2_ENSMUSG00000031146	8.19139e-14	0.700841	0.99	0.815	1.31169e-09
Cd63_ENSMUSG00000025351	1.21421e-13	0.454929	1	1	1.94431e-09
Pdlim4_ENSMUSG00000020388	4.12046e-13	0.782836	0.848	0.446	6.5981e-09
Dclk1_ENSMUSG00000027797	4.33626e-13	0.682317	0.929	0.541	6.94365e-09
Tmem269_ENSMUSG00000028642	6.29202e-13	1.75129	0.374	0.063	1.00754e-08
Slit2_ENSMUSG00000031558	6.32561e-13	1.39362	0.455	0.104	1.01292e-08
Olfr1489_ENSMUSG00000045678	6.79891e-13	0.713568	0.778	0.419	1.08871e-08
Thbs2_ENSMUSG00000023885	6.82149e-13	0.74667	0.98	0.887	1.09233e-08
Gm9780_ENSMUSG00000094800	7.26512e-13	-1.66526	0.566	0.793	1.16336e-08
Selenow_ENSMUSG00000041571	9.93806e-13	-0.464749	0.97	0.991	1.59138e-08
Clec3b_ENSMUSG00000025784	1.10374e-12	-2.8578	0.131	0.523	1.76741e-08
Adam12_ENSMUSG00000054555	1.2274e-12	0.802074	0.848	0.446	1.96544e-08
Kdelr3_ENSMUSG00000010830	1.50544e-12	0.71711	0.98	0.86	2.41066e-08
Dok1_ENSMUSG00000068335	1.8919e-12	1.14536	0.667	0.275	3.0295e-08
Sdc1_ENSMUSG00000020592	1.95561e-12	0.701149	0.939	0.563	3.13151e-08
Plac9a_ENSMUSG00000095304	1.9609e-12	-1.25493	0.566	0.824	3.13999e-08
Gsto1_ENSMUSG00000025068	2.34929e-12	0.84602	0.899	0.577	3.76192e-08
Serf1_ENSMUSG00000021643	2.40803e-12	0.720279	0.889	0.541	3.85598e-08
Pycr1_ENSMUSG00000025140	2.60585e-12	0.928957	0.727	0.378	4.17274e-08
Ctxn1_ENSMUSG00000048644	2.78827e-12	1.49194	0.424	0.09	4.46485e-08
Oaf_ENSMUSG00000032014	4.04546e-12	0.866476	0.949	0.869	6.478e-08
Lbh_ENSMUSG00000024063	4.48517e-12	1.30685	0.838	0.514	7.1821e-08
Cdh11_ENSMUSG00000031673	5.43759e-12	0.74722	1	0.919	8.70721e-08
Gstm1_ENSMUSG00000058135	5.57042e-12	-1.97694	0.717	0.869	8.91992e-08
Olfml3_ENSMUSG00000027848	6.17672e-12	0.844163	0.949	0.77	9.89078e-08
P4ha2_ENSMUSG00000018906	6.8658e-12	1.01496	0.96	0.721	1.09942e-07
Kctd11_ENSMUSG00000046731	7.44779e-12	1.35507	0.778	0.45	1.19261e-07
Vegfc_ENSMUSG00000031520	9.78076e-12	1.94907	0.354	0.063	1.56619e-07
Clec11a_ENSMUSG00000004473	1.03664e-11	1.08659	0.626	0.239	1.65998e-07
P3h1_ENSMUSG00000028641	1.09166e-11	0.653059	0.99	0.856	1.74808e-07
Col8a1_ENSMUSG00000068196	1.10014e-11	0.927957	0.899	0.545	1.76165e-07
Golm1_ENSMUSG00000021556	1.1206e-11	0.749547	0.828	0.455	1.79442e-07
Raet1e_ENSMUSG00000053219	1.22502e-11	2.65313	0.323	0.05	1.96163e-07
Mmp19_ENSMUSG00000025355	1.26898e-11	0.745114	0.808	0.365	2.03202e-07
Slc39a13_ENSMUSG00000002105	1.34655e-11	0.74919	0.879	0.545	2.15623e-07
Emp1_ENSMUSG00000030208	1.38626e-11	0.74883	0.97	0.824	2.21981e-07
Nans_ENSMUSG00000028334	1.41042e-11	0.699667	0.929	0.649	2.2585e-07
Col6a2_ENSMUSG00000020241	1.47367e-11	0.799519	0.99	0.986	2.35979e-07
Grem2_ENSMUSG00000050069	1.50762e-11	0.642562	0.576	0.185	2.41414e-07
Maged1_ENSMUSG00000025151	1.64462e-11	0.571788	1	0.932	2.63354e-07
Sparc_ENSMUSG00000018593	1.80278e-11	0.392018	1	1	2.88679e-07
Foxp1_ENSMUSG00000030067	1.98566e-11	0.902065	0.899	0.644	3.17964e-07
Pak1_ENSMUSG00000030774	2.18122e-11	1.0887	0.556	0.176	3.49279e-07
Rasa1_ENSMUSG00000021549	2.31211e-11	1.02957	0.717	0.324	3.70239e-07
Adcy7_ENSMUSG00000031659	2.63958e-11	0.843533	0.566	0.203	4.22676e-07
Arl1_ENSMUSG00000060904	2.66097e-11	0.484747	1	0.932	4.26101e-07
Smim3_ENSMUSG00000038059	2.7178e-11	1.79164	0.495	0.167	4.35201e-07
Iqgap2_ENSMUSG00000021676	2.9166e-11	1.2775	0.343	0.063	4.67036e-07
Steap1_ENSMUSG00000015652	3.04315e-11	1.13332	0.616	0.234	4.873e-07
Pilrb2_ENSMUSG00000066682	3.19866e-11	3.18577	0.242	0.018	5.12201e-07
Arl4c_ENSMUSG00000049866	3.44721e-11	1.30218	0.424	0.104	5.52001e-07
Cd276_ENSMUSG00000035914	4.25579e-11	1.05477	0.808	0.518	6.81479e-07
Pi4k2b_ENSMUSG00000029186	5.1151e-11	0.732404	0.818	0.432	8.19081e-07
Ank_ENSMUSG00000022265	6.04997e-11	1.67962	0.505	0.162	9.68781e-07
Aes_ENSMUSG00000054452	6.63099e-11	-0.726679	0.919	0.968	1.06182e-06
Runx1_ENSMUSG00000022952	8.2624e-11	0.988769	0.808	0.455	1.32306e-06
Il33_ENSMUSG00000024810	8.43032e-11	1.18788	0.889	0.527	1.34995e-06
Ggt5_ENSMUSG00000006344	8.9081e-11	-1.43353	0.434	0.707	1.42645e-06
Synpo_ENSMUSG00000043079	9.57149e-11	1.22645	0.636	0.288	1.53268e-06
Ssr1_ENSMUSG00000021427	1.08777e-10	0.408739	1	0.986	1.74184e-06
Lgals1_ENSMUSG00000068220	1.12583e-10	0.388234	1	0.995	1.80279e-06
Mdk_ENSMUSG00000027239	1.3774e-10	0.367325	0.586	0.216	2.20564e-06
Sphk1_ENSMUSG00000061878	1.54027e-10	1.0882	0.697	0.32	2.46644e-06
Schip1_ENSMUSG00000027777	1.65774e-10	0.964629	0.687	0.297	2.65454e-06
Tes_ENSMUSG00000029552	1.80219e-10	1.60607	0.525	0.198	2.88585e-06
Actn1_ENSMUSG00000015143	2.13843e-10	0.494419	0.879	0.486	3.42427e-06
Col16a1_ENSMUSG00000040690	2.16265e-10	0.71567	0.899	0.532	3.46305e-06
Creb3l2_ENSMUSG00000038648	2.31199e-10	0.704757	0.919	0.617	3.7022e-06
Tnfrsf23_ENSMUSG00000037613	2.49732e-10	1.25224	0.596	0.257	3.99896e-06
Rnf149_ENSMUSG00000048234	2.62781e-10	1.34438	0.616	0.275	4.20791e-06
Aldh1l2_ENSMUSG00000020256	2.80363e-10	1.14162	0.424	0.117	4.48945e-06
Vim_ENSMUSG00000026728	2.84356e-10	0.47538	0.99	0.991	4.5534e-06
Mfap5_ENSMUSG00000030116	2.93867e-10	0.501205	0.97	0.703	4.70569e-06
Cx3cl1_ENSMUSG00000031778	2.94077e-10	1.00779	0.636	0.275	4.70905e-06
Pkm_ENSMUSG00000032294	2.99068e-10	0.702927	1	0.991	4.78897e-06
Tmed3_ENSMUSG00000032353	3.5294e-10	0.458851	0.98	0.941	5.65162e-06
Ak1_ENSMUSG00000026817	4.05114e-10	0.755725	0.798	0.41	6.4871e-06
Fbln2_ENSMUSG00000064080	4.12536e-10	0.655826	0.97	0.806	6.60593e-06
Surf4_ENSMUSG00000014867	4.28437e-10	0.500952	0.99	0.973	6.86056e-06
Cryab_ENSMUSG00000032060	4.29183e-10	-1.029	0.586	0.797	6.87251e-06
Frrs1_ENSMUSG00000033386	4.94115e-10	0.849643	0.636	0.297	7.91227e-06
2610524H06Rik_ENSMUSG00000092486	5.41536e-10	0.734366	0.838	0.482	8.67161e-06
Abcc9_ENSMUSG00000030249	6.13833e-10	-3.03935	0.242	0.545	9.8293e-06
Ltbp2_ENSMUSG00000002020	6.27894e-10	2.39634	0.414	0.14	1.00545e-05
Acot7_ENSMUSG00000028937	6.6609e-10	0.66285	0.859	0.486	1.06661e-05
P4ha1_ENSMUSG00000019916	7.49608e-10	0.619789	0.99	0.883	1.20035e-05
Ada_ENSMUSG00000017697	8.60563e-10	0.846934	0.606	0.248	1.37802e-05
Angptl4_ENSMUSG00000002289	9.34105e-10	0.908728	0.949	0.824	1.49578e-05
Ptk2b_ENSMUSG00000059456	1.01472e-09	0.628829	0.333	0.068	1.62488e-05
Ptprn_ENSMUSG00000026204	1.05169e-09	1.49662	0.354	0.081	1.68408e-05
Ano1_ENSMUSG00000031075	1.13055e-09	-3.5851	0.03	0.342	1.81035e-05
Rarres2_ENSMUSG00000009281	1.14241e-09	-0.781554	0.879	0.95	1.82934e-05
Mcfd2_ENSMUSG00000024150	1.28142e-09	0.544136	0.97	0.883	2.05194e-05
Ctsk_ENSMUSG00000028111	1.46996e-09	0.543763	0.98	0.856	2.35384e-05
Lman1_ENSMUSG00000041891	1.59727e-09	0.541464	0.99	0.896	2.55771e-05
Srpx2_ENSMUSG00000031253	1.73317e-09	0.860431	0.808	0.559	2.77532e-05
Col24a1_ENSMUSG00000028197	1.77063e-09	1.29067	0.172	0.005	2.83531e-05
Ccbe1_ENSMUSG00000046318	1.98486e-09	2.39506	0.242	0.032	3.17835e-05
Gstt1_ENSMUSG00000001663	2.06529e-09	-1.8842	0.424	0.64	3.30715e-05
Myh11_ENSMUSG00000018830	2.15351e-09	-2.97788	0.04	0.347	3.44842e-05
Kcnj8_ENSMUSG00000030247	2.23578e-09	-4.50488	0.162	0.464	3.58016e-05
Csrp2_ENSMUSG00000020186	2.23945e-09	0.720841	0.929	0.694	3.58603e-05
Art3_ENSMUSG00000034842	2.27547e-09	-3.0823	0.242	0.541	3.64371e-05
Lclat1_ENSMUSG00000054469	2.38771e-09	0.736759	0.727	0.338	3.82345e-05
Cyp4b1_ENSMUSG00000028713	2.74357e-09	-1.76891	0.414	0.671	4.39329e-05
Nav3_ENSMUSG00000020181	2.90437e-09	0.483139	0.535	0.198	4.65077e-05
Gcnt4_ENSMUSG00000091387	3.16402e-09	1.19763	0.414	0.122	5.06655e-05
Layn_ENSMUSG00000060594	3.64765e-09	0.669154	0.859	0.532	5.84098e-05
Col6a3_ENSMUSG00000048126	3.7184e-09	0.609988	0.99	0.977	5.95427e-05
Pafah1b3_ENSMUSG00000005447	3.98065e-09	0.926728	0.636	0.288	6.37422e-05
Gsn_ENSMUSG00000026879	4.23476e-09	-1.96905	0.99	1	6.78112e-05
Bhlhe41_ENSMUSG00000030256	4.26817e-09	0.529493	1	1	6.83463e-05
Egr2_ENSMUSG00000037868	4.28111e-09	0.873473	0.677	0.338	6.85534e-05
Cdc16_ENSMUSG00000038416	4.81985e-09	0.622062	0.919	0.707	7.71802e-05
Wnt9a_ENSMUSG00000000126	5.02104e-09	1.15508	0.192	0.014	8.04019e-05
Tceal9_ENSMUSG00000042712	5.17329e-09	0.438342	1	0.914	8.28399e-05
Scarf2_ENSMUSG00000012017	5.39012e-09	0.862184	0.616	0.261	8.63119e-05
Atp1b2_ENSMUSG00000041329	5.41323e-09	-2.25145	0.182	0.495	8.66821e-05
Col27a1_ENSMUSG00000045672	5.41831e-09	0.495899	0.505	0.185	8.67635e-05
Col6a1_ENSMUSG00000001119	5.46252e-09	0.726487	0.99	0.995	8.74713e-05
Matn2_ENSMUSG00000022324	5.60258e-09	0.672526	0.778	0.41	8.97142e-05
Cdk4_ENSMUSG00000006728	5.61846e-09	0.463954	0.99	0.923	8.99684e-05
Slc3a2_ENSMUSG00000010095	5.66549e-09	0.546106	1	0.865	9.07216e-05
Plod3_ENSMUSG00000004846	5.98021e-09	0.573044	0.949	0.757	9.57612e-05
Cdc42ep5_ENSMUSG00000063838	6.24114e-09	0.75107	0.838	0.563	9.99393e-05
Pofut2_ENSMUSG00000020260	6.37367e-09	0.478224	0.98	0.838	0.000102062
Rflnb_ENSMUSG00000020846	6.44813e-09	0.812709	0.485	0.185	0.000103254
Npm1_ENSMUSG00000057113	6.48012e-09	0.398985	0.99	0.959	0.000103766
Slc41a2_ENSMUSG00000034591	6.53498e-09	0.708364	0.677	0.324	0.000104645
Tubb2b_ENSMUSG00000045136	6.57274e-09	0.780022	0.525	0.203	0.000105249
Gpr39_ENSMUSG00000026343	6.61173e-09	2.09027	0.212	0.023	0.000105874
Ppp1r14a_ENSMUSG00000037166	6.75024e-09	-3.48465	0.131	0.423	0.000108092
Gfra2_ENSMUSG00000022103	6.87094e-09	1.35789	0.535	0.239	0.000110024
Phgdh_ENSMUSG00000053398	6.92466e-09	1.16492	0.556	0.243	0.000110885
Snx9_ENSMUSG00000002365	7.07157e-09	0.611326	0.96	0.685	0.000113237
Spcs1_ENSMUSG00000021917	7.08067e-09	0.405283	0.99	0.946	0.000113383
Cnbd2_ENSMUSG00000038085	8.56671e-09	0.438774	0.99	0.986	0.000137179
Pla2g4a_ENSMUSG00000056220	8.60459e-09	0.865566	0.697	0.347	0.000137785
Iqgap1_ENSMUSG00000030536	9.27259e-09	0.47384	0.99	0.937	0.000148482
Tm9sf4_ENSMUSG00000068040	9.42546e-09	0.577721	0.98	0.761	0.00015093
Tnxb_ENSMUSG00000033327	9.47343e-09	-1.65705	0.303	0.59	0.000151698
Pxdc1_ENSMUSG00000021411	9.79904e-09	0.838549	0.687	0.342	0.000156912
Ccnyl1_ENSMUSG00000070871	1.0581e-08	0.524319	0.636	0.261	0.000169434
Col5a1_ENSMUSG00000026837	1.13768e-08	0.519568	0.99	0.959	0.000182177
Des_ENSMUSG00000026208	1.16818e-08	-3.20909	0.152	0.441	0.00018706
Aebp1_ENSMUSG00000020473	1.22094e-08	0.383921	0.99	0.928	0.000195509
Papss2_ENSMUSG00000024899	1.28412e-08	0.75465	0.717	0.414	0.000205627
Il1rl1_ENSMUSG00000026069	1.28435e-08	2.7819	0.545	0.293	0.000205663
Ubash3b_ENSMUSG00000032020	1.34138e-08	1.26475	0.444	0.158	0.000214795
Higd1b_ENSMUSG00000020928	1.38647e-08	-5.66656	0.03	0.311	0.000222016
Cd248_ENSMUSG00000056481	1.44697e-08	-0.596145	0.99	0.973	0.000231703
Ubtd1_ENSMUSG00000025171	1.51294e-08	0.829175	0.646	0.32	0.000242266
Raet1d_ENSMUSG00000078452	1.53016e-08	1.7043	0.303	0.072	0.000245024
Smad3_ENSMUSG00000032402	1.58266e-08	0.746809	0.636	0.302	0.000253432
Mdga1_ENSMUSG00000043557	1.58688e-08	0.67202	0.434	0.14	0.000254107
Bdkrb1_ENSMUSG00000041347	1.6278e-08	1.46465	0.323	0.077	0.00026066
Fhdc1_ENSMUSG00000041842	1.65888e-08	0.592573	0.384	0.108	0.000265637
Anxa5_ENSMUSG00000027712	1.69053e-08	0.398949	0.99	0.995	0.000270704
Tln2_ENSMUSG00000052698	1.69855e-08	0.635254	0.798	0.491	0.000271989
Rgs5_ENSMUSG00000026678	1.7363e-08	-5.70053	0.354	0.586	0.000278034
Olfr1033_ENSMUSG00000045392	1.75498e-08	0.814446	0.99	0.842	0.000281026
B4galnt1_ENSMUSG00000006731	1.9542e-08	0.720624	0.576	0.23	0.000312926
5730559C18Rik_ENSMUSG00000041605	1.98269e-08	1.63691	0.192	0.018	0.000317489
Rab15_ENSMUSG00000021062	2.50554e-08	1.48462	0.273	0.054	0.000401212
Sec61a1_ENSMUSG00000030082	2.77435e-08	0.498361	0.99	0.968	0.000444257
Copg1_ENSMUSG00000030058	2.81469e-08	0.37095	0.99	0.91	0.000450716
Serpine1_ENSMUSG00000037411	2.84604e-08	1.24469	0.626	0.311	0.000455737
Slc39a14_ENSMUSG00000022094	2.94818e-08	0.393805	0.636	0.275	0.000472092
Vtn_ENSMUSG00000017344	3.04244e-08	-2.35001	0.182	0.468	0.000487186
Amn_ENSMUSG00000021278	3.24803e-08	1.95505	0.263	0.054	0.000520107
Mustn1_ENSMUSG00000042485	3.2884e-08	-3.25015	0.111	0.392	0.000526571
Fam198b_ENSMUSG00000027955	3.35659e-08	0.792517	0.768	0.523	0.000537491
Ccdc58_ENSMUSG00000075229	3.42505e-08	0.601863	0.768	0.392	0.000548453
Parp8_ENSMUSG00000021725	3.44976e-08	0.912645	0.515	0.203	0.00055241
Miga1_ENSMUSG00000054942	3.45493e-08	0.424494	0.98	0.986	0.000553239
Scara5_ENSMUSG00000022032	3.49394e-08	-3.31226	0.152	0.428	0.000559484
Pcsk9_ENSMUSG00000044254	3.49715e-08	1.10469	0.212	0.027	0.000559999
Slc27a6_ENSMUSG00000024600	3.7373e-08	0.797469	0.192	0.018	0.000598453
Prelid1_ENSMUSG00000021486	3.82316e-08	0.426899	1	0.923	0.000612203
Pdrg1_ENSMUSG00000027472	4.01341e-08	0.605637	0.899	0.658	0.000642667
Pgam1_ENSMUSG00000011752	4.06077e-08	0.625982	1	0.941	0.000650251
Psmd2_ENSMUSG00000006998	4.09362e-08	0.415162	1	0.959	0.000655511
Pdzrn3_ENSMUSG00000035357	4.11565e-08	0.900443	0.404	0.135	0.00065904
Hs6st2_ENSMUSG00000062184	4.16591e-08	1.22301	0.313	0.077	0.000667087
Cxcl5_ENSMUSG00000029371	4.3741e-08	2.42419	0.899	0.644	0.000700425
Pmepa1_ENSMUSG00000038400	4.53557e-08	0.774382	0.838	0.5	0.000726281
Dcakd_ENSMUSG00000020935	4.5684e-08	0.584926	0.939	0.725	0.000731537
Snx3_ENSMUSG00000019804	4.59592e-08	0.343659	0.99	0.928	0.000735945
Tnfrsf26_ENSMUSG00000045362	4.68049e-08	1.49336	0.788	0.568	0.000749487
Bend6_ENSMUSG00000042182	5.02295e-08	0.702705	0.333	0.081	0.000804325
Rsbn1_ENSMUSG00000044098	5.14666e-08	0.838675	0.505	0.207	0.000824135
Col15a1_ENSMUSG00000028339	5.42249e-08	0.451055	0.889	0.649	0.000868304
Serp1_ENSMUSG00000027808	5.73629e-08	0.472992	1	0.968	0.000918552
C1qtnf1_ENSMUSG00000017446	5.77651e-08	-1.57273	0.404	0.635	0.000924992
Hs2st1_ENSMUSG00000040151	5.78699e-08	0.831902	0.505	0.207	0.000926671
Inhba_ENSMUSG00000041324	5.94231e-08	1.15344	0.687	0.387	0.000951542
Ngef_ENSMUSG00000026259	6.24181e-08	0.793707	0.212	0.027	0.000999501
Tmem173_ENSMUSG00000024349	6.38192e-08	0.705738	0.879	0.676	0.00102194
Adamts6_ENSMUSG00000046169	6.63954e-08	0.785792	0.232	0.036	0.00106319
Vars_ENSMUSG00000007029	6.67628e-08	0.746429	0.747	0.509	0.00106907
Cpox_ENSMUSG00000022742	6.87164e-08	0.509402	0.596	0.293	0.00110036
Ldlrad4_ENSMUSG00000024544	7.09769e-08	0.736258	0.576	0.261	0.00113655
Tmed10_ENSMUSG00000021248	7.23833e-08	0.311499	1	0.973	0.00115907
Steap4_ENSMUSG00000012428	7.86967e-08	-1.50459	0.576	0.77	0.00126017
Bsg_ENSMUSG00000023175	7.89509e-08	0.463412	1	0.991	0.00126424
Mdfic_ENSMUSG00000041390	8.0503e-08	0.569277	0.545	0.221	0.00128909
Synj2_ENSMUSG00000023805	8.05474e-08	0.751501	0.525	0.243	0.00128981
Cdkn2b_ENSMUSG00000073802	8.59252e-08	1.97442	0.232	0.041	0.00137592
Stk17b_ENSMUSG00000026094	8.71129e-08	0.710873	0.646	0.284	0.00139494
Ptprs_ENSMUSG00000013236	9.17708e-08	0.777708	0.859	0.572	0.00146953
Fut4_ENSMUSG00000049307	9.29646e-08	1.52917	0.263	0.059	0.00148864
Tusc3_ENSMUSG00000039530	9.35785e-08	0.502789	0.909	0.662	0.00149847
Itm2b_ENSMUSG00000022108	9.52014e-08	-0.535098	0.99	1	0.00152446
Dpysl3_ENSMUSG00000024501	9.53605e-08	0.486777	0.889	0.581	0.00152701
Ryk_ENSMUSG00000032547	9.87929e-08	0.904599	0.707	0.423	0.00158197
Dusp6_ENSMUSG00000019960	1.14317e-07	1.09586	0.677	0.428	0.00183055
Ssr2_ENSMUSG00000041355	1.15473e-07	0.392327	1	0.968	0.00184906
Mrc2_ENSMUSG00000020695	1.21636e-07	0.50814	0.848	0.563	0.00194776
Serpinf1_ENSMUSG00000000753	1.29745e-07	0.32463	1	0.901	0.00207761
Eif4e2_ENSMUSG00000026254	1.32966e-07	0.431754	0.96	0.869	0.00212919
Slc35a2_ENSMUSG00000031156	1.37625e-07	0.49639	0.768	0.423	0.00220378
H2-Q6_ENSMUSG00000073409	1.40902e-07	1.28481	0.818	0.563	0.00225626
Prkcsh_ENSMUSG00000003402	1.44704e-07	0.472252	0.899	0.581	0.00231714
Arhgef40_ENSMUSG00000004562	1.5084e-07	0.471075	0.768	0.473	0.0024154
Fgfr1_ENSMUSG00000031565	1.63219e-07	0.387671	0.929	0.64	0.00261363
Jak2_ENSMUSG00000024789	1.63283e-07	0.388726	0.707	0.365	0.00261466
Vcam1_ENSMUSG00000027962	1.66522e-07	0.530047	0.929	0.716	0.00266652
Pdia5_ENSMUSG00000022844	1.72845e-07	0.518874	0.919	0.617	0.00276777
Cbfb_ENSMUSG00000031885	1.76328e-07	0.714335	0.778	0.5	0.00282354
Sema7a_ENSMUSG00000038264	1.79399e-07	0.850209	0.394	0.144	0.00287272
Kdm5b_ENSMUSG00000042207	1.89049e-07	0.659021	0.798	0.5	0.00302723
Dap_ENSMUSG00000039168	1.93267e-07	0.40202	1	0.932	0.00309478
Tinagl1_ENSMUSG00000028776	1.98803e-07	-3.88497	0.263	0.5	0.00318343
Cercam_ENSMUSG00000039787	2.17838e-07	0.452986	0.919	0.671	0.00348824
Spcs3_ENSMUSG00000054408	2.39057e-07	0.51255	0.909	0.743	0.00382802
Mfap4_ENSMUSG00000042436	2.43592e-07	0.308267	0.606	0.275	0.00390063
Mxra8_ENSMUSG00000029070	2.57077e-07	0.544385	0.97	0.905	0.00411658
Rgs2_ENSMUSG00000026360	2.67266e-07	1.27556	0.434	0.171	0.00427972
Pcyt1a_ENSMUSG00000005615	2.71062e-07	0.532342	0.848	0.514	0.00434051
Lxn_ENSMUSG00000047557	2.71638e-07	0.56186	0.889	0.653	0.00434973
Ak2_ENSMUSG00000028792	2.72558e-07	0.480105	0.949	0.788	0.00436448
Tnfrsf11b_ENSMUSG00000063727	2.84474e-07	0.824248	0.343	0.104	0.00455528
Kpnb1_ENSMUSG00000001440	2.85302e-07	0.535062	0.869	0.635	0.00456854
Itga7_ENSMUSG00000025348	2.96178e-07	-2.29739	0.172	0.432	0.0047427
Plpp5_ENSMUSG00000031570	3.01285e-07	0.507512	0.889	0.599	0.00482447
Cblb_ENSMUSG00000022637	3.02039e-07	0.901704	0.636	0.338	0.00483654
Copb1_ENSMUSG00000030754	3.13271e-07	0.429111	0.97	0.874	0.00501641
Zfp414_ENSMUSG00000073423	3.14636e-07	0.645908	0.707	0.396	0.00503826
Ngf_ENSMUSG00000027859	3.22013e-07	-2.038	0.121	0.387	0.0051564
Golga2_ENSMUSG00000002546	3.28116e-07	0.564329	0.737	0.455	0.00525413
Col5a3_ENSMUSG00000004098	3.28402e-07	0.626929	0.97	0.901	0.0052587
Spred1_ENSMUSG00000027351	3.31358e-07	0.780349	0.737	0.437	0.00530603
Smox_ENSMUSG00000027333	3.39238e-07	0.772313	0.576	0.261	0.00543222
Gys1_ENSMUSG00000003865	3.49455e-07	0.961023	0.525	0.248	0.00559583
Pole3_ENSMUSG00000028394	3.53993e-07	0.440182	0.838	0.5	0.00566848
Selenoi_ENSMUSG00000075703	3.5515e-07	0.713488	0.566	0.27	0.00568701
Adap2_ENSMUSG00000020709	3.69485e-07	-2.45451	0.141	0.392	0.00591657
Acot13_ENSMUSG00000006717	3.70001e-07	0.575385	0.677	0.338	0.00592482
Cygb_ENSMUSG00000020810	3.83107e-07	-0.909456	0.869	0.883	0.00613469
Phlda3_ENSMUSG00000041801	3.95566e-07	0.582628	0.949	0.626	0.00633419
Tmem97_ENSMUSG00000037278	4.03109e-07	0.502346	0.889	0.613	0.00645498
Myl9_ENSMUSG00000067818	4.09089e-07	-1.51286	0.687	0.748	0.00655075
Cenpi_ENSMUSG00000031262	4.26442e-07	1.23936	0.384	0.14	0.00682861
Hmga1_ENSMUSG00000046711	4.31824e-07	1.27379	0.616	0.347	0.0069148
Cdca3_ENSMUSG00000023505	4.31881e-07	0.902815	0.505	0.234	0.0069157
Steap2_ENSMUSG00000015653	4.32524e-07	0.685343	0.586	0.302	0.00692601
Cdk1_ENSMUSG00000019942	4.47046e-07	0.701833	0.657	0.351	0.00715854
Kremen1_ENSMUSG00000020393	4.49773e-07	0.663954	0.798	0.523	0.00720221
Impdh1_ENSMUSG00000003500	4.52321e-07	0.813309	0.646	0.365	0.00724301
Ero1l_ENSMUSG00000021831	4.56624e-07	1.86455	0.758	0.527	0.00731191
Gm16286_ENSMUSG00000024571	4.56875e-07	0.385184	0.99	0.833	0.00731595
Lyzl4_ENSMUSG00000032530	4.58421e-07	2.24069	0.111	0	0.0073407
Pbp2_ENSMUSG00000047104	4.58421e-07	1.75358	0.111	0	0.0073407
Mettl9_ENSMUSG00000030876	4.65076e-07	0.380056	0.96	0.725	0.00744726
Cyb5a_ENSMUSG00000024646	4.6965e-07	-0.526253	0.97	0.95	0.0075205
Hn1l_ENSMUSG00000024165	4.82384e-07	0.611473	0.848	0.73	0.00772441
Rasgrp2_ENSMUSG00000032946	5.05032e-07	-2.18484	0.141	0.396	0.00808708
Prrx2_ENSMUSG00000039476	5.08221e-07	0.634574	0.626	0.302	0.00813815
Plk3_ENSMUSG00000028680	5.15147e-07	0.892625	0.677	0.342	0.00824905
Gorasp2_ENSMUSG00000014959	5.16914e-07	0.405047	0.97	0.919	0.00827734
Pld3_ENSMUSG00000003363	5.26894e-07	0.641652	0.929	0.703	0.00843716
Ugcg_ENSMUSG00000028381	5.32349e-07	0.638559	0.788	0.491	0.00852451
Eno1_ENSMUSG00000063524	5.3303e-07	0.70864	1	0.977	0.00853541
Gm13889_ENSMUSG00000087006	5.51954e-07	-2.35862	0.091	0.347	0.00883844
Hgf_ENSMUSG00000028864	5.61078e-07	0.97119	0.283	0.072	0.00898453
Trim27_ENSMUSG00000021326	5.68732e-07	0.489147	0.889	0.658	0.00910711
Plod2_ENSMUSG00000032374	5.71071e-07	0.487626	0.889	0.667	0.00914456
Col23a1_ENSMUSG00000063564	5.7373e-07	0.713207	0.242	0.054	0.00918713
Pqlc1_ENSMUSG00000034006	5.76817e-07	0.808359	0.687	0.414	0.00923658
Nbl1_ENSMUSG00000041120	5.88801e-07	-0.899689	0.788	0.892	0.00942847
Cobll1_ENSMUSG00000034903	5.90661e-07	-2.00315	0.081	0.338	0.00945826
Ablim1_ENSMUSG00000025085	6.03339e-07	-1.55058	0.333	0.563	0.00966127
Tmem98_ENSMUSG00000035413	6.1213e-07	0.603758	0.758	0.441	0.00980204
Slc39a7_ENSMUSG00000024327	6.19865e-07	0.404668	0.99	0.941	0.0099259
Crtap_ENSMUSG00000032431	6.43862e-07	0.461826	0.98	0.892	0.0103102
Slc6a6_ENSMUSG00000030096	6.48523e-07	1.72934	0.677	0.41	0.0103848
Herpud1_ENSMUSG00000031770	6.49987e-07	0.624575	0.96	0.779	0.0104082
NA_ENSMUSG00000094114	6.63947e-07	1.86577	0.162	0.018	0.0106318
Nek6_ENSMUSG00000026749	6.85246e-07	0.516824	0.879	0.626	0.0109728
Tmem263_ENSMUSG00000060935	6.86844e-07	0.382736	0.98	0.923	0.0109984
Mboat7_ENSMUSG00000035596	6.97456e-07	0.403377	0.808	0.468	0.0111684
Enox1_ENSMUSG00000022012	7.03901e-07	1.29882	0.364	0.131	0.0112716
Lrig1_ENSMUSG00000030029	7.10162e-07	0.298759	0.636	0.324	0.0113718
Mrvi1_ENSMUSG00000005611	7.26705e-07	-1.90871	0.051	0.293	0.0116367
Sox4_ENSMUSG00000076431	7.48424e-07	0.641764	0.737	0.468	0.0119845
Ptger4_ENSMUSG00000039942	7.5232e-07	0.99051	0.424	0.171	0.0120469
Bri3bp_ENSMUSG00000037905	7.75114e-07	0.502162	0.727	0.432	0.0124119
Tacc3_ENSMUSG00000037313	7.784e-07	0.751641	0.576	0.306	0.0124645
Hhat_ENSMUSG00000037375	8.01516e-07	0.717197	0.535	0.248	0.0128347
Olfr558_ENSMUSG00000070423	8.33365e-07	-3.84332	0.02	0.243	0.0133447
Col3a1_ENSMUSG00000026043	8.47208e-07	0.320246	1	0.995	0.0135663
Tuba1c_ENSMUSG00000043091	8.59321e-07	0.553175	0.939	0.829	0.0137603
Atp2c1_ENSMUSG00000032570	8.86118e-07	0.417943	0.879	0.599	0.0141894
Zdhhc16_ENSMUSG00000025157	9.1187e-07	0.661014	0.717	0.414	0.0146018
Gpr176_ENSMUSG00000040133	9.11964e-07	0.560207	0.616	0.324	0.0146033
Inmt_ENSMUSG00000003477	9.22251e-07	-5.10292	0.04	0.27	0.014768
Tnn_ENSMUSG00000026725	9.2462e-07	0.807486	0.121	0.005	0.0148059
Slc16a3_ENSMUSG00000025161	9.40725e-07	1.11604	0.646	0.383	0.0150638
Tmem95_ENSMUSG00000094845	9.5337e-07	2.03622	0.313	0.099	0.0152663
Smg6_ENSMUSG00000038290	9.67291e-07	0.902364	0.727	0.45	0.0154892
Txndc12_ENSMUSG00000028567	9.80152e-07	0.521234	0.949	0.685	0.0156952
Wipi1_ENSMUSG00000041895	9.86237e-07	0.514068	0.919	0.68	0.0157926
Hk2_ENSMUSG00000000628	1.02004e-06	0.860638	0.798	0.577	0.0163339
Fam20a_ENSMUSG00000020614	1.02375e-06	0.716209	0.636	0.338	0.0163934
Mbnl2_ENSMUSG00000022139	1.03451e-06	0.379281	0.949	0.811	0.0165656
Lmf2_ENSMUSG00000022614	1.03832e-06	0.407692	0.919	0.739	0.0166267
Dusp5_ENSMUSG00000034765	1.06732e-06	0.821324	0.596	0.329	0.017091
Bmpr1b_ENSMUSG00000052430	1.07403e-06	1.11872	0.253	0.063	0.0171985
Efemp2_ENSMUSG00000024909	1.08178e-06	0.323933	0.99	0.946	0.0173226
Nrg1_ENSMUSG00000062991	1.08333e-06	1.48142	0.182	0.027	0.0173473
Rdh10_ENSMUSG00000025921	1.1044e-06	0.590053	0.576	0.293	0.0176847
Eif5a_ENSMUSG00000078812	1.15641e-06	0.282083	1	0.991	0.0185175
Mettl21a_ENSMUSG00000025956	1.20296e-06	0.688383	0.556	0.257	0.0192629
Ost4_ENSMUSG00000038803	1.21083e-06	0.279035	0.99	0.982	0.019389
Gtf2h1_ENSMUSG00000006599	1.23174e-06	0.689341	0.697	0.401	0.0197238
Ecscr_ENSMUSG00000073599	1.24327e-06	0.741707	0.737	0.495	0.0199085
Cstb_ENSMUSG00000005054	1.25114e-06	0.36134	1	0.968	0.0200344
Ppic_ENSMUSG00000024538	1.29265e-06	0.326715	1	0.959	0.0206993
Lrrc17_ENSMUSG00000039883	1.29859e-06	0.904676	0.798	0.635	0.0207943
Tmem214_ENSMUSG00000038828	1.30189e-06	0.563514	0.838	0.649	0.0208471
Dmpk_ENSMUSG00000030409	1.31834e-06	-1.46317	0.111	0.369	0.0211106
Lrrc59_ENSMUSG00000020869	1.32718e-06	0.484275	0.98	0.86	0.0212522
Cd44_ENSMUSG00000005087	1.36672e-06	0.523449	0.939	0.761	0.0218853
Ikbip_ENSMUSG00000019975	1.39851e-06	0.359754	0.98	0.86	0.0223944
Bet1_ENSMUSG00000032757	1.41417e-06	0.466799	0.889	0.631	0.0226451
Megf11_ENSMUSG00000036466	1.42598e-06	1.68603	0.212	0.045	0.0228342
Rcc1_ENSMUSG00000028896	1.43848e-06	0.537591	0.636	0.333	0.0230344
Piezo1_ENSMUSG00000014444	1.44666e-06	0.831841	0.586	0.302	0.0231653
Hs6st1_ENSMUSG00000045216	1.45395e-06	0.682454	0.414	0.162	0.023282
Ckap4_ENSMUSG00000046841	1.47044e-06	0.507427	0.949	0.784	0.0235462
Ptgs2_ENSMUSG00000032487	1.47695e-06	0.264831	0.646	0.311	0.0236504
Prrc1_ENSMUSG00000024594	1.49794e-06	0.447148	0.96	0.752	0.0239865
Pdia6_ENSMUSG00000020571	1.51251e-06	0.283656	1	0.991	0.0242198
Plk2_ENSMUSG00000021701	1.53078e-06	1.09048	0.747	0.518	0.0245124
Zpr1_ENSMUSG00000032078	1.53487e-06	0.547691	0.798	0.541	0.0245779
Pgm3_ENSMUSG00000056131	1.55638e-06	0.591454	0.758	0.446	0.0249224
Cystm1_ENSMUSG00000046727	1.57074e-06	-2.14698	0.121	0.365	0.0251523
Cdca5_ENSMUSG00000024791	1.59323e-06	1.51943	0.323	0.113	0.0255123
Fam129b_ENSMUSG00000026796	1.63107e-06	0.506063	0.859	0.55	0.0261183
Clic1_ENSMUSG00000007041	1.63401e-06	0.391261	0.98	0.95	0.0261654
Hvcn1_ENSMUSG00000064267	1.68459e-06	0.735233	0.303	0.09	0.0269753
Grhpr_ENSMUSG00000035637	1.69518e-06	0.849066	0.545	0.275	0.0271449
Hmga2_ENSMUSG00000056758	1.70517e-06	1.24948	0.374	0.135	0.0273048
Ugt1a7c_ENSMUSG00000090124	1.73834e-06	1.08842	0.323	0.108	0.0278361
Tagln2_ENSMUSG00000026547	1.7668e-06	0.347083	1	0.95	0.0282917
Nup160_ENSMUSG00000051329	1.78258e-06	0.530767	0.616	0.32	0.0285445
Sh3kbp1_ENSMUSG00000040990	1.97119e-06	0.556062	0.899	0.644	0.0315647
Mogs_ENSMUSG00000030036	2.1032e-06	0.680972	0.475	0.212	0.0336785
Adgrl1_ENSMUSG00000013033	2.14238e-06	0.51632	0.444	0.18	0.0343059
Glis3_ENSMUSG00000052942	2.176e-06	0.465059	0.495	0.221	0.0348442
Efnb1_ENSMUSG00000031217	2.21491e-06	0.413433	0.717	0.401	0.0354674
Il1r2_ENSMUSG00000026073	2.22215e-06	-3.13896	0.192	0.423	0.0355834
Tnpo3_ENSMUSG00000012535	2.25335e-06	0.459	0.848	0.581	0.0360829
Papd4_ENSMUSG00000042167	2.28432e-06	0.499872	0.848	0.608	0.0365787
Epha3_ENSMUSG00000052504	2.31397e-06	1.00844	0.343	0.126	0.0370536
Abhd17c_ENSMUSG00000038459	2.37939e-06	0.59687	0.354	0.122	0.0381012
Coq8b_ENSMUSG00000003762	2.4072e-06	0.700667	0.626	0.333	0.0385465
Gsr_ENSMUSG00000031584	2.40944e-06	0.755395	0.636	0.369	0.0385824
Chpf_ENSMUSG00000032997	2.43108e-06	0.509533	0.879	0.644	0.038929
Nsd2_ENSMUSG00000057406	2.44051e-06	0.696426	0.556	0.279	0.0390798
Psat1_ENSMUSG00000024640	2.45083e-06	0.647842	0.667	0.414	0.0392452
Tnfrsf18_ENSMUSG00000041954	2.46835e-06	1.62938	0.182	0.032	0.0395257
Sec31a_ENSMUSG00000035325	2.49419e-06	0.318805	0.99	0.887	0.0399395
Stac2_ENSMUSG00000017400	2.55017e-06	0.939998	0.222	0.05	0.0408358
Mre11a_ENSMUSG00000031928	2.57486e-06	0.354983	0.646	0.365	0.0412313
S1pr2_ENSMUSG00000043895	2.61416e-06	0.523233	0.848	0.676	0.0418606
Mmd_ENSMUSG00000003948	2.66875e-06	0.818187	0.465	0.221	0.0427346
Anapc11_ENSMUSG00000025135	2.66882e-06	0.344744	0.96	0.905	0.0427358
Gria3_ENSMUSG00000001986	2.77877e-06	1.08415	0.384	0.162	0.0444965
Gramd1a_ENSMUSG00000001248	2.79254e-06	0.825535	0.737	0.473	0.0447169
Yipf5_ENSMUSG00000024487	2.79964e-06	0.397424	0.99	0.847	0.0448306
Rab20_ENSMUSG00000031504	2.80991e-06	0.991962	0.576	0.315	0.0449951
Fkbp14_ENSMUSG00000038074	2.83101e-06	0.621656	0.838	0.658	0.045333
Notch1_ENSMUSG00000026923	2.94088e-06	0.316088	0.747	0.437	0.0470923
Pck2_ENSMUSG00000040618	2.94325e-06	0.292272	0.737	0.45	0.0471302
Tmem39a_ENSMUSG00000002845	2.98236e-06	0.411365	0.909	0.68	0.0477566
Serpinh1_ENSMUSG00000070436	3.205e-06	0.300451	0.98	0.991	0.0513217
Mrps6_ENSMUSG00000039680	3.227e-06	0.703696	0.667	0.401	0.0516739
Tsku_ENSMUSG00000049580	3.24763e-06	0.522444	0.646	0.383	0.0520043
Elk4_ENSMUSG00000026436	3.35995e-06	0.515842	0.768	0.486	0.0538028
Cdk17_ENSMUSG00000020015	3.39914e-06	1.04954	0.515	0.279	0.0544304
Spry2_ENSMUSG00000022114	3.42002e-06	-0.592944	0.949	0.95	0.0547647
Cst3_ENSMUSG00000027447	3.43555e-06	-0.329575	1	0.986	0.0550135
Kcnn4_ENSMUSG00000054342	3.4552e-06	1.81983	0.111	0.005	0.0553281
Cadm3_ENSMUSG00000005338	3.45776e-06	-1.6966	0.232	0.455	0.055369
Ccdc68_ENSMUSG00000038903	3.52192e-06	-2.21766	0.01	0.212	0.0563964
Gnas_ENSMUSG00000027523	3.53432e-06	-0.494548	0.99	0.986	0.056595
Ccl2_ENSMUSG00000035385	3.60309e-06	0.687213	0.939	0.847	0.0576963
Ddb1_ENSMUSG00000024740	3.60714e-06	0.362473	1	0.923	0.0577611
Mtpn_ENSMUSG00000029840	3.62752e-06	0.42314	0.98	0.923	0.0580875
Rce1_ENSMUSG00000024889	3.64943e-06	0.568612	0.778	0.473	0.0584383
Gja4_ENSMUSG00000050234	3.77026e-06	-2.11879	0.192	0.41	0.0603732
Eva1b_ENSMUSG00000050212	3.77676e-06	0.550137	0.949	0.707	0.0604773
Gjb5_ENSMUSG00000042357	3.87864e-06	1.95396	0.212	0.05	0.0621086
Rnf125_ENSMUSG00000033107	3.88707e-06	0.631537	0.394	0.162	0.0622436
Evi2a_ENSMUSG00000078771	3.89224e-06	0.771333	0.313	0.099	0.0623264
Haus3_ENSMUSG00000079555	3.89558e-06	0.621751	0.535	0.261	0.0623799
Slc37a3_ENSMUSG00000029924	3.92073e-06	0.758731	0.646	0.374	0.0627826
Emid1_ENSMUSG00000034164	3.94668e-06	-3.3698	0.081	0.297	0.0631982
Aspm_ENSMUSG00000033952	4.01298e-06	0.942634	0.242	0.063	0.0642598
Tbc1d9b_ENSMUSG00000036644	4.07055e-06	0.527321	0.717	0.473	0.0651818
Slc35c2_ENSMUSG00000017664	4.09296e-06	0.536876	0.646	0.36	0.0655405
F2r_ENSMUSG00000048376	4.1152e-06	0.488509	0.879	0.635	0.0658966
Chek1_ENSMUSG00000032113	4.17914e-06	0.542039	0.364	0.131	0.0669206
Fam110b_ENSMUSG00000049119	4.24577e-06	0.598964	0.434	0.176	0.0679875
Ldha_ENSMUSG00000063229	4.33337e-06	0.437688	1	0.991	0.0693903
Dennd4a_ENSMUSG00000053641	4.51575e-06	1.09479	0.444	0.207	0.0723107
Sfr1_ENSMUSG00000025066	4.64922e-06	0.318366	0.99	0.932	0.074448
Plat_ENSMUSG00000031538	4.68484e-06	0.432403	0.99	0.91	0.0750183
Cdpf1_ENSMUSG00000064284	4.83131e-06	0.384996	0.646	0.338	0.0773637
Slc38a4_ENSMUSG00000022464	4.89198e-06	0.70884	0.434	0.185	0.0783353
Gch1_ENSMUSG00000037580	4.96694e-06	0.763137	0.505	0.248	0.0795355
Cd109_ENSMUSG00000046186	4.98306e-06	0.573473	0.586	0.311	0.0797938
Plscr3_ENSMUSG00000019461	5.03136e-06	0.372141	0.939	0.707	0.0805672
Mmp14_ENSMUSG00000000957	5.10992e-06	0.62462	0.99	0.977	0.0818252
Tada2a_ENSMUSG00000018651	5.3107e-06	0.609809	0.465	0.216	0.0850402
Lca5l_ENSMUSG00000045275	5.33736e-06	0.701373	0.354	0.131	0.0854672
Nuf2_ENSMUSG00000026683	5.36604e-06	0.297433	0.465	0.198	0.0859264
Fosl1_ENSMUSG00000024912	5.55313e-06	1.17398	0.394	0.171	0.0889223
Zdhhc20_ENSMUSG00000021969	5.59019e-06	0.298376	0.949	0.793	0.0895158
Fkbp1b_ENSMUSG00000020635	5.73836e-06	0.998782	0.222	0.054	0.0918883
Arntl_ENSMUSG00000055116	5.8325e-06	0.486936	0.667	0.401	0.0933959
mt-Nd2_ENSMUSG00000064345	5.83278e-06	-0.629642	0.97	0.955	0.0934003
Ier3_ENSMUSG00000003541	5.88049e-06	0.876461	0.919	0.833	0.0941642
Cxcl16_ENSMUSG00000018920	5.9799e-06	0.906649	0.646	0.383	0.0957562
Tspan6_ENSMUSG00000067377	6.09851e-06	0.573554	0.838	0.649	0.0976554
Gpx8_ENSMUSG00000021760	6.12024e-06	0.320463	0.98	0.928	0.0980034
Ckap2_ENSMUSG00000037725	6.12598e-06	0.990999	0.444	0.207	0.0980953

## Sheet: S3
gene	p_val	avg_logFC	pct.1	pct.2	p_val_adj
Adap2_ENSMUSG00000020709	5.75571e-58	4.03313	0.977	0.072	9.21661e-54
Ppp1r14a_ENSMUSG00000037166	5.29886e-52	3.59723	0.953	0.106	8.48506e-48
Des_ENSMUSG00000026208	4.56417e-50	4.36313	0.942	0.136	7.3086e-46
Cox4i2_ENSMUSG00000009876	8.69428e-50	3.8785	0.953	0.14	1.39221e-45
Mylk_ENSMUSG00000022836	1.07161e-49	3.36631	1	0.221	1.71597e-45
Atp1b2_ENSMUSG00000041329	1.50084e-48	3.30554	0.988	0.183	2.40329e-44
Rasgrp2_ENSMUSG00000032946	4.70848e-48	3.52881	0.907	0.102	7.53969e-44
Notch3_ENSMUSG00000038146	1.54872e-47	2.86692	0.977	0.166	2.47997e-43
Ano1_ENSMUSG00000031075	2.26504e-47	3.46476	0.814	0.038	3.62702e-43
Gm13889_ENSMUSG00000087006	3.69992e-47	3.43533	0.849	0.055	5.92469e-43
Tusc5_ENSMUSG00000046275	1.61364e-46	3.95177	0.977	0.281	2.58391e-42
Myh11_ENSMUSG00000018830	6.41241e-46	3.86054	0.802	0.051	1.02682e-41
Itga7_ENSMUSG00000025348	1.11886e-44	2.74691	0.919	0.145	1.79163e-40
Gja4_ENSMUSG00000050234	2.5173e-44	3.8243	0.895	0.14	4.03095e-40
Esam_ENSMUSG00000001946	1.08724e-43	5.08898	0.977	0.379	1.741e-39
Higd1b_ENSMUSG00000020928	2.15913e-43	6.50155	0.744	0.034	3.45742e-39
Rgs5_ENSMUSG00000026678	4.97922e-43	6.43151	0.965	0.349	7.97323e-39
Itga1_ENSMUSG00000042284	1.60366e-42	2.4894	0.988	0.277	2.56795e-38
Mcam_ENSMUSG00000032135	5.368e-41	2.61553	0.988	0.319	8.59577e-37
Rgs4_ENSMUSG00000038530	1.65995e-40	3.83228	0.942	0.277	2.65807e-36
Chn1_ENSMUSG00000056486	6.55459e-40	3.45896	0.756	0.055	1.04959e-35
Lum_ENSMUSG00000036446	1.20033e-39	-6.03991	0.349	0.983	1.92209e-35
Dcn_ENSMUSG00000019929	2.24571e-39	-4.9005	0.57	0.987	3.59605e-35
Mfge8_ENSMUSG00000030605	3.2583e-39	1.9074	1	0.966	5.21751e-35
Cystm1_ENSMUSG00000046727	4.7202e-39	3.00759	0.814	0.098	7.55845e-35
Epas1_ENSMUSG00000024140	5.03042e-39	2.82976	0.988	0.447	8.05521e-35
Fabp5_ENSMUSG00000027533	2.47173e-38	1.6033	0.988	0.396	3.95798e-34
Tinagl1_ENSMUSG00000028776	3.88823e-38	5.11816	0.895	0.255	6.22622e-34
Pdgfa_ENSMUSG00000025856	4.32806e-38	2.30607	0.953	0.243	6.93053e-34
Abcc9_ENSMUSG00000030249	1.23733e-37	3.44866	0.919	0.281	1.98133e-33
Cobll1_ENSMUSG00000034903	1.2953e-37	1.7302	0.767	0.072	2.07417e-33
Nrarp_ENSMUSG00000078202	4.97676e-37	3.39979	0.698	0.047	7.96928e-33
Tspan15_ENSMUSG00000037031	6.37707e-37	4.57246	0.965	0.477	1.02116e-32
Pdpn_ENSMUSG00000028583	7.07609e-37	-4.96616	0.198	0.936	1.13309e-32
Gcnt2_ENSMUSG00000021360	1.99157e-36	2.62598	0.907	0.243	3.1891e-32
Gucy1b3_ENSMUSG00000028005	3.76908e-36	2.51211	0.884	0.204	6.03543e-32
Serpinf1_ENSMUSG00000000753	6.6989e-36	-2.08027	0.756	0.996	1.0727e-31
Emid1_ENSMUSG00000034164	7.20094e-36	3.56149	0.698	0.06	1.15309e-31
Ptp4a3_ENSMUSG00000059895	1.0407e-35	2.86157	0.988	0.596	1.66647e-31
Sorbs1_ENSMUSG00000025006	1.09716e-35	2.16189	0.86	0.166	1.75689e-31
S100a16_ENSMUSG00000074457	1.556e-35	-2.85663	0.605	0.97	2.49161e-31
Olfr558_ENSMUSG00000070423	2.64987e-35	4.77994	0.605	0.017	4.24324e-31
Arhgdib_ENSMUSG00000030220	2.75693e-35	2.56092	1	0.549	4.41467e-31
Art3_ENSMUSG00000034842	8.45924e-35	3.41456	0.895	0.285	1.35458e-30
Mgst1_ENSMUSG00000008540	1.50713e-34	-2.78111	0.36	0.974	2.41336e-30
Mfap5_ENSMUSG00000030116	3.32376e-34	-3.93612	0.372	0.936	5.32234e-30
Gucy1a3_ENSMUSG00000033910	5.09751e-34	2.0612	0.93	0.272	8.16265e-30
Rgs16_ENSMUSG00000026475	9.87022e-34	2.24362	0.977	0.4	1.58052e-29
Pcdh1_ENSMUSG00000051375	1.22961e-33	2.29327	0.814	0.149	1.96898e-29
Sept4_ENSMUSG00000020486	1.71698e-33	2.26443	0.942	0.413	2.74941e-29
Cspg4_ENSMUSG00000032911	2.16705e-33	2.06705	0.93	0.289	3.47009e-29
Tmsb4x_ENSMUSG00000049775	5.38985e-33	1.06157	1	1	8.63076e-29
Fbln2_ENSMUSG00000064080	6.67168e-33	-3.10551	0.558	0.966	1.06834e-28
Myo1b_ENSMUSG00000018417	8.64905e-33	1.8987	0.988	0.426	1.38497e-28
Cbfa2t3_ENSMUSG00000006362	1.01478e-32	1.27799	0.802	0.123	1.62496e-28
Prkar2b_ENSMUSG00000002997	1.21264e-32	2.33149	0.837	0.174	1.94179e-28
Cpxm1_ENSMUSG00000027408	1.34005e-32	-5.78279	0.244	0.902	2.14583e-28
Igfbp6_ENSMUSG00000023046	2.21092e-32	-5.23408	0.314	0.919	3.54034e-28
Ets1_ENSMUSG00000032035	2.88236e-32	1.9465	1	0.719	4.61552e-28
Mrvi1_ENSMUSG00000005611	3.00055e-32	2.45463	0.663	0.055	4.80478e-28
Apold1_ENSMUSG00000090698	1.55421e-31	2.96478	0.779	0.174	2.48876e-27
Ndufa4l2_ENSMUSG00000040280	1.61847e-31	1.76968	1	0.46	2.59165e-27
Dpt_ENSMUSG00000026574	2.71444e-31	-3.95089	0.36	0.919	4.34663e-27
Acta2_ENSMUSG00000035783	3.09025e-31	2.56766	0.977	0.753	4.94841e-27
Bcam_ENSMUSG00000002980	3.79159e-31	3.03083	0.733	0.128	6.07148e-27
Pdgfra_ENSMUSG00000029231	6.0878e-31	-4.44434	0.174	0.868	9.7484e-27
Tspan12_ENSMUSG00000029669	7.38152e-31	1.81717	0.977	0.443	1.182e-26
Gjc1_ENSMUSG00000034520	7.68659e-31	2.29266	0.965	0.421	1.23085e-26
Loxl1_ENSMUSG00000032334	8.79098e-31	-2.174	0.651	0.974	1.4077e-26
Lsp1_ENSMUSG00000018819	9.16851e-31	-3.83687	0.163	0.872	1.46815e-26
Htra3_ENSMUSG00000029096	9.4403e-31	-4.03548	0.302	0.911	1.51167e-26
Bcar3_ENSMUSG00000028121	1.25653e-30	3.45915	0.698	0.106	2.01208e-26
Il11ra1_ENSMUSG00000073889	3.47084e-30	-2.44934	0.86	0.983	5.55785e-26
Rasl12_ENSMUSG00000041696	3.73614e-30	2.0231	0.93	0.357	5.98268e-26
Dlk1_ENSMUSG00000040856	4.33588e-30	2.39788	0.744	0.128	6.94304e-26
Itm2a_ENSMUSG00000031239	5.80513e-30	-4.39085	0.14	0.86	9.29575e-26
Cd34_ENSMUSG00000016494	9.02135e-30	-5.28844	0.523	0.928	1.44459e-25
Dbndd2_ENSMUSG00000017734	1.10111e-29	1.70273	0.942	0.404	1.7632e-25
Ajuba_ENSMUSG00000022178	1.18398e-29	2.90965	0.86	0.332	1.8959e-25
Adgrd1_ENSMUSG00000044017	1.47526e-29	-4.1904	0.163	0.843	2.36234e-25
Aebp1_ENSMUSG00000020473	1.68879e-29	-2.06239	0.837	0.987	2.70426e-25
Itgb1_ENSMUSG00000025809	2.17973e-29	1.12801	1	0.966	3.49041e-25
Lrp1_ENSMUSG00000040249	2.87605e-29	-1.75356	0.744	0.97	4.60543e-25
Tbx2_ENSMUSG00000000093	3.52806e-29	2.42115	0.605	0.047	5.64949e-25
Nes_ENSMUSG00000004891	4.51957e-29	1.57325	0.802	0.166	7.23718e-25
Tm4sf1_ENSMUSG00000027800	6.05238e-29	1.50262	1	0.783	9.69167e-25
Csrp1_ENSMUSG00000026421	8.78289e-29	1.59587	1	0.723	1.4064e-24
Ngf_ENSMUSG00000027859	1.59723e-28	1.9689	0.767	0.136	2.55764e-24
Tpm2_ENSMUSG00000028464	1.7655e-28	1.57679	0.988	0.519	2.82709e-24
Kcnj8_ENSMUSG00000030247	2.04236e-28	3.55061	0.779	0.221	3.27044e-24
Cpe_ENSMUSG00000037852	2.83623e-28	2.20272	0.93	0.468	4.54165e-24
Ccnd1_ENSMUSG00000070348	3.7863e-28	1.92905	0.907	0.366	6.063e-24
Rasa3_ENSMUSG00000031453	3.81278e-28	1.60661	0.953	0.374	6.1054e-24
Adgrf5_ENSMUSG00000056492	5.20185e-28	2.66138	0.872	0.349	8.32972e-24
Col18a1_ENSMUSG00000001435	5.3228e-28	1.53445	1	0.702	8.5234e-24
Cxcl12_ENSMUSG00000061353	7.34591e-28	-3.11728	0.419	0.936	1.1763e-23
Sod3_ENSMUSG00000072941	9.21576e-28	-2.60231	0.628	0.949	1.47572e-23
Angpt2_ENSMUSG00000031465	9.2282e-28	2.80577	0.837	0.315	1.47771e-23
Actg2_ENSMUSG00000059430	1.09395e-27	4.23236	0.616	0.077	1.75174e-23
Gas7_ENSMUSG00000033066	1.21605e-27	-4.86511	0.407	0.902	1.94726e-23
Stom_ENSMUSG00000026880	1.57703e-27	2.02205	0.93	0.421	2.52529e-23
Fth1_ENSMUSG00000024661	2.01101e-27	-1.54024	1	0.996	3.22022e-23
Tnfrsf21_ENSMUSG00000023915	2.36265e-27	2.57114	0.733	0.153	3.78331e-23
Rbpms2_ENSMUSG00000032387	3.22373e-27	2.25613	0.767	0.187	5.16217e-23
Gng11_ENSMUSG00000032766	3.3923e-27	1.29232	1	0.749	5.43209e-23
Pgf_ENSMUSG00000004791	3.42735e-27	2.45972	0.756	0.179	5.48822e-23
Rcsd1_ENSMUSG00000040723	4.51964e-27	3.64678	0.826	0.332	7.2373e-23
Plpp3_ENSMUSG00000028517	4.96655e-27	-2.60144	0.477	0.945	7.95293e-23
Myl9_ENSMUSG00000067818	5.39861e-27	2.30096	0.93	0.655	8.64479e-23
Dpysl3_ENSMUSG00000024501	5.67904e-27	-3.21767	0.209	0.847	9.09385e-23
Gnb4_ENSMUSG00000027669	7.56504e-27	1.38703	1	0.706	1.21139e-22
C3_ENSMUSG00000024164	9.43098e-27	-3.69412	0.512	0.906	1.51018e-22
Gja1_ENSMUSG00000050953	1.0256e-26	-3.99302	0.326	0.872	1.64229e-22
Itga6_ENSMUSG00000027111	1.3117e-26	2.81215	0.651	0.115	2.10043e-22
Pdgfrb_ENSMUSG00000024620	1.3836e-26	1.35662	1	0.813	2.21555e-22
Prelp_ENSMUSG00000041577	1.57824e-26	-4.41302	0.174	0.821	2.52723e-22
Ly6c1_ENSMUSG00000079018	1.58823e-26	-3.42954	0.547	0.919	2.54324e-22
Col4a1_ENSMUSG00000031502	1.73604e-26	1.1428	1	0.928	2.77993e-22
Nab1_ENSMUSG00000002881	1.86593e-26	1.94017	0.93	0.387	2.98791e-22
Olfml3_ENSMUSG00000027848	2.16903e-26	-2.25799	0.547	0.928	3.47327e-22
Gpx3_ENSMUSG00000018339	2.59094e-26	-2.41523	0.907	0.996	4.14887e-22
Ap1s2_ENSMUSG00000031367	2.90983e-26	1.65575	0.884	0.281	4.6595e-22
Limd2_ENSMUSG00000040699	3.0506e-26	1.63021	0.977	0.566	4.88492e-22
Fblim1_ENSMUSG00000006219	3.83364e-26	1.71487	0.884	0.311	6.13881e-22
Lpar1_ENSMUSG00000038668	3.88183e-26	-2.91315	0.198	0.834	6.21597e-22
Piezo2_ENSMUSG00000041482	5.53467e-26	1.52048	0.895	0.294	8.86266e-22
Fgfr1_ENSMUSG00000031565	7.30479e-26	-2.51692	0.326	0.877	1.16972e-21
Ly6a_ENSMUSG00000075602	7.68521e-26	-2.22306	0.663	0.957	1.23063e-21
Heyl_ENSMUSG00000032744	1.31033e-25	2.06205	0.837	0.268	2.09824e-21
Gpc4_ENSMUSG00000031119	1.61163e-25	1.75715	0.953	0.668	2.5807e-21
Ednra_ENSMUSG00000031616	1.63205e-25	1.56249	0.965	0.387	2.61341e-21
Cald1_ENSMUSG00000029761	2.06382e-25	0.907632	1	0.97	3.30479e-21
Sept7_ENSMUSG00000001833	3.69977e-25	1.04079	1	0.97	5.92445e-21
Adra2a_ENSMUSG00000033717	3.94714e-25	2.31786	0.477	0.021	6.32055e-21
Nostrin_ENSMUSG00000034738	6.99841e-25	2.11076	0.791	0.23	1.12065e-20
Il2rg_ENSMUSG00000031304	7.44019e-25	1.84102	0.93	0.523	1.1914e-20
Rnase4_ENSMUSG00000021876	8.09892e-25	-1.64609	0.884	0.966	1.29688e-20
Ogn_ENSMUSG00000021390	8.26175e-25	-5.37932	0.151	0.77	1.32295e-20
Gprc5c_ENSMUSG00000051043	9.07201e-25	2.92645	0.663	0.14	1.4527e-20
Palm2_ENSMUSG00000090053	9.7768e-25	1.44663	0.686	0.123	1.56556e-20
Adamts5_ENSMUSG00000022894	1.01693e-24	-3.61113	0.209	0.796	1.62841e-20
Pde2a_ENSMUSG00000110195	1.3038e-24	2.54094	0.756	0.234	2.08778e-20
Cfl1_ENSMUSG00000056201	1.47549e-24	0.699635	1	0.996	2.36271e-20
Abi3bp_ENSMUSG00000035258	1.52318e-24	-3.14437	0.093	0.766	2.43907e-20
Ccdc68_ENSMUSG00000038903	1.7465e-24	2.65089	0.488	0.026	2.79666e-20
Srpx_ENSMUSG00000090084	2.08504e-24	-2.63313	0.267	0.855	3.33878e-20
Afap1l2_ENSMUSG00000025083	2.45962e-24	2.038	0.767	0.2	3.93858e-20
M6pr_ENSMUSG00000007458	2.55255e-24	1.22328	0.988	0.83	4.08739e-20
Dpep1_ENSMUSG00000019278	2.7907e-24	-4.55207	0.128	0.766	4.46874e-20
Rerg_ENSMUSG00000030222	4.62807e-24	2.19293	0.628	0.098	7.41093e-20
Sh2b3_ENSMUSG00000042594	5.98999e-24	1.55705	0.919	0.396	9.59177e-20
Actn4_ENSMUSG00000054808	9.27433e-24	1.15083	1	0.894	1.4851e-19
Dclk1_ENSMUSG00000027797	1.13591e-23	-2.70005	0.233	0.817	1.81893e-19
Nr2f2_ENSMUSG00000030551	1.45286e-23	1.76737	0.93	0.421	2.32646e-19
Stc1_ENSMUSG00000014813	1.51288e-23	2.9573	0.709	0.196	2.42258e-19
Sept11_ENSMUSG00000058013	1.85712e-23	1.005	1	0.847	2.97381e-19
Fndc1_ENSMUSG00000071984	1.93765e-23	-4.53374	0.151	0.745	3.10275e-19
Fads3_ENSMUSG00000024664	2.79172e-23	1.7482	0.849	0.396	4.47039e-19
Col4a2_ENSMUSG00000031503	2.88441e-23	1.0693	1	0.889	4.61881e-19
Daam2_ENSMUSG00000040260	3.41096e-23	2.36929	0.442	0.021	5.46198e-19
Col3a1_ENSMUSG00000026043	3.53506e-23	-1.47159	1	0.996	5.6607e-19
Epb41l1_ENSMUSG00000027624	4.10731e-23	1.68457	0.849	0.319	6.57704e-19
Serpini1_ENSMUSG00000027834	4.71104e-23	3.20958	0.663	0.162	7.54378e-19
Efemp1_ENSMUSG00000020467	5.88656e-23	-6.31685	0.163	0.753	9.42614e-19
Prkacb_ENSMUSG00000005034	6.08483e-23	1.61571	0.942	0.583	9.74363e-19
Trpc6_ENSMUSG00000031997	6.8105e-23	3.2518	0.558	0.085	1.09057e-18
Gfpt2_ENSMUSG00000020363	7.34595e-23	-2.12305	0.488	0.902	1.17631e-18
Il33_ENSMUSG00000024810	7.44165e-23	-4.61964	0.256	0.779	1.19163e-18
Ccdc80_ENSMUSG00000022665	8.51758e-23	-1.76834	0.953	0.983	1.36392e-18
Apod_ENSMUSG00000022548	9.07418e-23	-3.59387	0.581	0.906	1.45305e-18
Ifi205_ENSMUSG00000054203	9.57764e-23	-2.63718	0.64	0.932	1.53367e-18
Ctsl_ENSMUSG00000021477	1.13068e-22	-1.36324	0.988	0.983	1.81056e-18
Mgat4a_ENSMUSG00000026110	1.14894e-22	2.20099	0.698	0.174	1.83979e-18
Stard13_ENSMUSG00000016128	1.23462e-22	1.4149	0.826	0.243	1.977e-18
Ace_ENSMUSG00000020681	1.33468e-22	-3.33883	0.035	0.681	2.13723e-18
Gpc3_ENSMUSG00000055653	1.34536e-22	-3.23302	0.337	0.83	2.15433e-18
Svep1_ENSMUSG00000028369	1.43256e-22	-3.17049	0.081	0.711	2.29395e-18
Sh3bgrl_ENSMUSG00000031246	2.15337e-22	1.07666	1	0.83	3.44819e-18
Sept9_ENSMUSG00000059248	2.32136e-22	1.26283	0.988	0.613	3.7172e-18
Il4ra_ENSMUSG00000030748	2.56368e-22	-2.8296	0.209	0.796	4.10522e-18
S1pr3_ENSMUSG00000067586	2.7325e-22	1.34609	0.977	0.643	4.37556e-18
Actb_ENSMUSG00000029580	2.77203e-22	0.895226	1	1	4.43885e-18
Dmd_ENSMUSG00000045103	2.851e-22	1.44326	0.814	0.238	4.56531e-18
Steap3_ENSMUSG00000026389	3.02199e-22	-3.06922	0.267	0.813	4.83912e-18
Calm1_ENSMUSG00000001175	3.08356e-22	0.679826	1	1	4.93771e-18
Spry4_ENSMUSG00000024427	4.0325e-22	1.79786	0.86	0.353	6.45723e-18
Pfn1_ENSMUSG00000018293	4.77881e-22	0.646307	1	1	7.65231e-18
Nfix_ENSMUSG00000001911	5.87654e-22	-2.22034	0.512	0.919	9.4101e-18
Cercam_ENSMUSG00000039787	6.12991e-22	-2.12102	0.395	0.877	9.81583e-18
Ndufa4_ENSMUSG00000029632	7.35108e-22	-1.25706	0.558	0.966	1.17713e-17
Pcolce2_ENSMUSG00000015354	8.09645e-22	-3.63161	0.14	0.736	1.29648e-17
Tmeff2_ENSMUSG00000026109	1.04341e-21	-5.12418	0.128	0.711	1.67081e-17
Adamtsl1_ENSMUSG00000066113	1.60726e-21	-4.56266	0.012	0.647	2.57371e-17
Tpm1_ENSMUSG00000032366	1.9422e-21	1.01659	1	0.936	3.11004e-17
Mprip_ENSMUSG00000005417	2.08722e-21	0.889088	1	0.821	3.34227e-17
Efhd2_ENSMUSG00000040659	2.45574e-21	1.17379	0.977	0.681	3.93238e-17
Mmp2_ENSMUSG00000031740	2.47389e-21	-1.82923	0.733	0.957	3.96145e-17
Fhl5_ENSMUSG00000028259	2.59203e-21	3.01943	0.349	0	4.15061e-17
Slc25a5_ENSMUSG00000016319	2.73781e-21	0.646521	1	0.996	4.38406e-17
Cpm_ENSMUSG00000020183	2.94513e-21	2.72955	0.593	0.123	4.71604e-17
Cpq_ENSMUSG00000039007	3.45095e-21	-2.43346	0.314	0.843	5.52601e-17
Lrrfip1_ENSMUSG00000026305	4.13973e-21	1.38055	0.942	0.54	6.62895e-17
Tpm4_ENSMUSG00000031799	4.96976e-21	0.862247	1	0.996	7.95807e-17
Casq2_ENSMUSG00000027861	5.10751e-21	4.4665	0.395	0.017	8.17865e-17
Rtn4rl1_ENSMUSG00000045287	5.85758e-21	2.08778	0.547	0.081	9.37974e-17
Trib2_ENSMUSG00000020601	7.32955e-21	2.03039	0.744	0.285	1.17368e-16
Pde1b_ENSMUSG00000022489	1.09252e-20	2.85012	0.558	0.102	1.74945e-16
Has1_ENSMUSG00000003665	1.22268e-20	-3.8773	0.407	0.855	1.95787e-16
Ppia_ENSMUSG00000071866	1.33663e-20	0.649327	1	1	2.14035e-16
Tgfbr2_ENSMUSG00000032440	1.57638e-20	-2.21018	0.779	0.949	2.52426e-16
Adgre5_ENSMUSG00000002885	1.8104e-20	1.26515	0.942	0.515	2.899e-16
Igf1_ENSMUSG00000020053	1.81997e-20	-3.70821	0.221	0.745	2.91431e-16
Tgfbr3_ENSMUSG00000029287	2.57206e-20	-2.13432	0.349	0.813	4.11864e-16
Serpinb6a_ENSMUSG00000060147	2.82917e-20	-1.16223	0.953	0.979	4.53036e-16
Arhgef17_ENSMUSG00000032875	2.84922e-20	1.29883	0.837	0.306	4.56245e-16
Tmem119_ENSMUSG00000054675	3.19072e-20	-2.10811	0.209	0.779	5.10929e-16
Oaz2_ENSMUSG00000040652	4.21764e-20	1.05334	1	0.877	6.75371e-16
Myl6_ENSMUSG00000090841	4.46335e-20	0.575693	1	1	7.14716e-16
Vstm4_ENSMUSG00000050666	4.54844e-20	1.93151	0.802	0.328	7.28342e-16
Ehd2_ENSMUSG00000074364	4.63036e-20	0.942385	1	0.906	7.4146e-16
Ugdh_ENSMUSG00000029201	4.852e-20	-1.98346	0.802	0.923	7.76951e-16
Cap2_ENSMUSG00000021373	5.25572e-20	2.37789	0.477	0.055	8.41598e-16
Flt1_ENSMUSG00000029648	5.87251e-20	2.12566	0.802	0.362	9.40365e-16
Ccl8_ENSMUSG00000009185	6.14941e-20	-4.18023	0.093	0.677	9.84705e-16
Emilin2_ENSMUSG00000024053	8.22816e-20	-2.41825	0.326	0.817	1.31758e-15
Pik3cd_ENSMUSG00000039936	9.32341e-20	1.14538	0.616	0.123	1.49296e-15
Rab3il1_ENSMUSG00000024663	1.05133e-19	-3.47424	0.116	0.681	1.6835e-15
Flrt2_ENSMUSG00000047414	1.10307e-19	-3.44975	0.116	0.677	1.76634e-15
Col14a1_ENSMUSG00000022371	1.15465e-19	-2.64356	0.419	0.838	1.84894e-15
Tnfaip1_ENSMUSG00000017615	2.17673e-19	1.0561	0.977	0.817	3.4856e-15
Vps37b_ENSMUSG00000066278	2.26853e-19	1.78852	0.698	0.217	3.6326e-15
Tagln_ENSMUSG00000032085	2.30601e-19	1.49386	0.814	0.379	3.69261e-15
Myl12a_ENSMUSG00000024048	2.52906e-19	0.601857	1	0.991	4.04979e-15
Nt5dc2_ENSMUSG00000071547	2.59806e-19	1.36494	0.872	0.472	4.16028e-15
Fam110a_ENSMUSG00000027459	2.88787e-19	2.00021	0.651	0.166	4.62434e-15
Enho_ENSMUSG00000028445	2.89151e-19	2.529	0.488	0.064	4.63018e-15
Jag1_ENSMUSG00000027276	3.15825e-19	1.04189	1	0.732	5.0573e-15
Mef2c_ENSMUSG00000005583	3.20669e-19	1.8178	0.814	0.37	5.13488e-15
Cfb_ENSMUSG00000090231	3.70795e-19	-2.53718	0.616	0.894	5.93754e-15
C4b_ENSMUSG00000073418	4.51984e-19	-2.70292	0.326	0.791	7.23762e-15
Igfbp7_ENSMUSG00000036256	4.56604e-19	0.886074	1	0.991	7.3116e-15
Parm1_ENSMUSG00000034981	5.45018e-19	2.16168	0.686	0.217	8.72737e-15
Hrct1_ENSMUSG00000071001	5.47849e-19	1.77013	0.616	0.136	8.77271e-15
F2r_ENSMUSG00000048376	5.75223e-19	1.0887	0.977	0.613	9.21104e-15
Fabp4_ENSMUSG00000062515	9.92046e-19	0.757338	0.733	0.353	1.58856e-14
Prkg1_ENSMUSG00000052920	1.27028e-18	2.07312	0.488	0.072	2.0341e-14
Serpina3n_ENSMUSG00000021091	1.35354e-18	-4.383	0.349	0.753	2.16742e-14
Gper1_ENSMUSG00000053647	1.65385e-18	2.68784	0.407	0.034	2.64831e-14
Smoc2_ENSMUSG00000023886	2.06311e-18	-3.37419	0.174	0.715	3.30366e-14
Fxyd1_ENSMUSG00000036570	2.144e-18	-1.61928	0.488	0.898	3.43319e-14
Clmp_ENSMUSG00000032024	2.31255e-18	-2.5005	0.314	0.749	3.70308e-14
Cotl1_ENSMUSG00000031827	2.79877e-18	1.23753	0.942	0.604	4.48167e-14
Gnb1_ENSMUSG00000029064	2.84978e-18	0.553276	1	1	4.56335e-14
Kcnmb1_ENSMUSG00000020155	2.96085e-18	2.71464	0.605	0.179	4.74122e-14
Sh2d3c_ENSMUSG00000059013	3.01943e-18	2.73117	0.547	0.123	4.83502e-14
Klhl23_ENSMUSG00000042155	3.08482e-18	2.41409	0.523	0.098	4.93973e-14
Fermt2_ENSMUSG00000037712	3.40195e-18	0.836161	1	0.945	5.44754e-14
Thbs3_ENSMUSG00000028047	3.45846e-18	-2.0924	0.36	0.783	5.53803e-14
C1ra_ENSMUSG00000055172	3.51511e-18	-1.51898	0.709	0.966	5.62874e-14
Ccdc3_ENSMUSG00000026676	4.23181e-18	1.63157	0.663	0.209	6.77639e-14
Foxs1_ENSMUSG00000074676	4.32845e-18	1.3896	0.756	0.255	6.93115e-14
Lrrc17_ENSMUSG00000039883	4.58926e-18	-2.59188	0.384	0.796	7.34878e-14
Lox_ENSMUSG00000024529	5.22666e-18	-2.6582	0.314	0.774	8.36946e-14
Lmod1_ENSMUSG00000048096	5.76401e-18	2.27179	0.337	0.013	9.22992e-14
Tbc1d1_ENSMUSG00000029174	5.85669e-18	1.26704	0.791	0.328	9.37831e-14
Ifi27l2a_ENSMUSG00000079017	6.29067e-18	-2.06871	0.523	0.881	1.00733e-13
Col1a2_ENSMUSG00000029661	7.39321e-18	-1.1299	1	0.991	1.18387e-13
Rab37_ENSMUSG00000020732	9.24945e-18	3.18897	0.291	0	1.48111e-13
Vasp_ENSMUSG00000030403	9.54303e-18	1.11825	0.988	0.6	1.52813e-13
Unc5b_ENSMUSG00000020099	1.06129e-17	1.2343	0.849	0.37	1.69944e-13
P3h2_ENSMUSG00000038168	1.09085e-17	2.39789	0.523	0.102	1.74678e-13
Lin7a_ENSMUSG00000019906	1.17633e-17	2.91333	0.453	0.068	1.88366e-13
Serpine2_ENSMUSG00000026249	1.22682e-17	0.658561	0.988	0.668	1.96451e-13
Pkig_ENSMUSG00000035268	1.32929e-17	0.964592	0.953	0.685	2.12859e-13
Alad_ENSMUSG00000028393	1.52771e-17	1.10996	0.884	0.464	2.44632e-13
Sema6d_ENSMUSG00000027200	1.84961e-17	1.63248	0.756	0.302	2.96178e-13
Medag_ENSMUSG00000029659	1.89151e-17	-2.32548	0.407	0.8	3.02887e-13
Vcl_ENSMUSG00000021823	1.98823e-17	0.993645	0.988	0.638	3.18376e-13
Pear1_ENSMUSG00000028073	2.27895e-17	1.05172	0.895	0.391	3.64928e-13
Cnn2_ENSMUSG00000004665	2.46749e-17	0.930264	0.988	0.745	3.95119e-13
Myocd_ENSMUSG00000020542	2.57323e-17	1.93519	0.326	0.013	4.12051e-13
Tnfaip6_ENSMUSG00000053475	3.04505e-17	-1.6864	0.628	0.889	4.87603e-13
Egfr_ENSMUSG00000020122	3.10587e-17	-1.81091	0.512	0.868	4.97342e-13
Ptprk_ENSMUSG00000019889	3.23348e-17	2.04271	0.558	0.132	5.17777e-13
Prkar1a_ENSMUSG00000020612	3.42815e-17	0.682957	1	0.949	5.4895e-13
Ecm1_ENSMUSG00000028108	3.50237e-17	-1.51526	0.907	0.97	5.60834e-13
Adam23_ENSMUSG00000025964	3.78209e-17	-2.85523	0.023	0.566	6.05626e-13
Fstl1_ENSMUSG00000022816	4.1344e-17	-0.787284	1	0.996	6.62041e-13
Sgip1_ENSMUSG00000028524	4.61829e-17	2.81531	0.279	0	7.39527e-13
Plekhg2_ENSMUSG00000037552	5.06122e-17	1.06467	0.884	0.404	8.10454e-13
Prune2_ENSMUSG00000039126	5.33794e-17	1.47833	0.814	0.404	8.54764e-13
Abcg2_ENSMUSG00000029802	5.39696e-17	1.13176	0.895	0.443	8.64215e-13
Sparcl1_ENSMUSG00000029309	6.01235e-17	1.52445	0.919	0.643	9.62757e-13
Ptgs2_ENSMUSG00000032487	6.94283e-17	-4.16038	0.023	0.557	1.11176e-12
Pde3a_ENSMUSG00000041741	6.98596e-17	1.12474	0.802	0.379	1.11866e-12
Pi16_ENSMUSG00000024011	7.03265e-17	-5.79471	0.372	0.753	1.12614e-12
Fbn1_ENSMUSG00000027204	7.18137e-17	-1.11736	0.988	0.957	1.14995e-12
Atp5b_ENSMUSG00000025393	7.44362e-17	0.580936	1	0.996	1.19195e-12
Ptk2_ENSMUSG00000022607	7.73712e-17	1.29162	0.86	0.536	1.23894e-12
Ralb_ENSMUSG00000004451	7.83022e-17	0.820569	0.988	0.843	1.25385e-12
Atpif1_ENSMUSG00000054428	8.14043e-17	0.610813	1	0.945	1.30353e-12
Spaar_ENSMUSG00000028475	1.04565e-16	1.1368	0.535	0.115	1.6744e-12
Bcr_ENSMUSG00000009681	1.31494e-16	2.81288	0.64	0.23	2.10561e-12
2010111I01Rik_ENSMUSG00000021458	1.33947e-16	1.23739	0.826	0.434	2.14489e-12
Fgf7_ENSMUSG00000027208	1.54055e-16	-3.13062	0.128	0.634	2.46689e-12
Arsi_ENSMUSG00000036412	1.56927e-16	-3.66486	0.047	0.57	2.51288e-12
Agtr1a_ENSMUSG00000049115	1.62771e-16	1.17475	0.907	0.498	2.60645e-12
Npc2_ENSMUSG00000021242	1.65499e-16	-0.855026	0.988	0.974	2.65014e-12
Rap2a_ENSMUSG00000051615	1.72812e-16	1.28182	0.779	0.366	2.76723e-12
Lpp_ENSMUSG00000033306	1.95137e-16	0.85698	0.988	0.885	3.12473e-12
Mmp19_ENSMUSG00000025355	2.01357e-16	-2.16274	0.105	0.647	3.22433e-12
Ackr3_ENSMUSG00000044337	2.25355e-16	-4.50964	0.221	0.685	3.6086e-12
Pten_ENSMUSG00000013663	2.37357e-16	1.2855	0.884	0.562	3.80079e-12
Cnn3_ENSMUSG00000053931	2.45899e-16	0.802092	1	0.962	3.93758e-12
Lbp_ENSMUSG00000016024	2.4736e-16	-4.47146	0.349	0.711	3.96097e-12
Ctsb_ENSMUSG00000021939	2.51702e-16	-0.859053	1	0.996	4.0305e-12
Gsn_ENSMUSG00000026879	2.63324e-16	-3.0125	1	0.996	4.2166e-12
Clec3b_ENSMUSG00000025784	2.66674e-16	-4.49322	0.023	0.54	4.27025e-12
Mmp3_ENSMUSG00000043613	2.80869e-16	-5.98269	0.163	0.643	4.49755e-12
Cilp_ENSMUSG00000042254	2.82598e-16	-6.1755	0.256	0.681	4.52525e-12
Lims1_ENSMUSG00000019920	3.10255e-16	0.893326	0.988	0.804	4.96811e-12
Gstm2_ENSMUSG00000040562	3.21003e-16	-1.20841	0.884	0.936	5.14023e-12
Rell1_ENSMUSG00000047881	3.70147e-16	1.30953	0.849	0.434	5.92717e-12
Phox2a_ENSMUSG00000007946	3.81895e-16	1.98131	0.314	0.013	6.11529e-12
Celf2_ENSMUSG00000002107	4.08078e-16	-1.70978	0.337	0.813	6.53455e-12
Ramp2_ENSMUSG00000001240	4.87831e-16	-2.84826	0.314	0.719	7.81164e-12
Dlg2_ENSMUSG00000052572	5.6847e-16	1.88523	0.43	0.064	9.10291e-12
Vcan_ENSMUSG00000021614	6.11889e-16	-1.69679	0.337	0.809	9.79818e-12
Pde9a_ENSMUSG00000041119	7.16799e-16	1.88946	0.488	0.089	1.14781e-11
Traf4_ENSMUSG00000017386	7.43082e-16	1.26879	0.779	0.374	1.1899e-11
Tmed3_ENSMUSG00000032353	7.68678e-16	-0.861907	0.93	0.962	1.23088e-11
Dpp4_ENSMUSG00000035000	8.10818e-16	-4.49064	0.035	0.54	1.29836e-11
Flna_ENSMUSG00000031328	1.21314e-15	0.769139	1	0.902	1.9426e-11
1500009L16Rik_ENSMUSG00000087651	1.23061e-15	1.31474	0.593	0.157	1.97057e-11
Pakap_ENSMUSG00000089945	1.25746e-15	1.03633	0.849	0.391	2.01357e-11
Bok_ENSMUSG00000026278	1.2695e-15	1.22517	0.837	0.443	2.03284e-11
Rdh5_ENSMUSG00000025350	1.35065e-15	1.60843	0.709	0.281	2.16279e-11
Ar_ENSMUSG00000046532	1.46101e-15	-2.03913	0.128	0.626	2.33952e-11
Naalad2_ENSMUSG00000043943	1.53561e-15	1.15808	0.756	0.281	2.45897e-11
H3f3a_ENSMUSG00000060743	1.84407e-15	0.472088	1	0.983	2.95291e-11
Ephx3_ENSMUSG00000037577	2.09552e-15	2.94808	0.547	0.17	3.35556e-11
Tmem45a_ENSMUSG00000022754	2.22261e-15	-1.61162	0.453	0.826	3.55907e-11
Impa2_ENSMUSG00000024525	2.3318e-15	2.23268	0.535	0.14	3.73391e-11
Susd2_ENSMUSG00000006342	2.36466e-15	1.4635	0.733	0.302	3.78653e-11
Map2_ENSMUSG00000015222	2.50239e-15	1.52392	0.326	0.021	4.00708e-11
Spon2_ENSMUSG00000037379	2.50505e-15	-3.38245	0.395	0.736	4.01134e-11
mt-Atp8_ENSMUSG00000064356	2.73321e-15	0.578793	1	0.983	4.37668e-11
Ucp2_ENSMUSG00000033685	2.90935e-15	1.58551	0.64	0.204	4.65874e-11
Ahnak2_ENSMUSG00000072812	2.96998e-15	-2.44086	0.14	0.617	4.75583e-11
BC028528_ENSMUSG00000038543	3.28088e-15	1.03953	0.907	0.562	5.25367e-11
Ctsc_ENSMUSG00000030560	3.35239e-15	0.955416	0.895	0.438	5.36818e-11
Sema5b_ENSMUSG00000052133	3.45195e-15	2.37913	0.523	0.136	5.52761e-11
Mnd1_ENSMUSG00000033752	3.46538e-15	2.28641	0.547	0.136	5.54911e-11
Ly6e_ENSMUSG00000022587	3.47232e-15	-0.734781	0.988	0.991	5.56023e-11
Pde5a_ENSMUSG00000053965	3.90514e-15	1.4862	0.547	0.149	6.25329e-11
Cyb5a_ENSMUSG00000024646	4.2787e-15	-1.07938	0.895	0.979	6.85148e-11
Gas6_ENSMUSG00000031451	4.35014e-15	-3.70298	0.407	0.753	6.96589e-11
Ctsh_ENSMUSG00000032359	4.50671e-15	-1.33094	0.733	0.915	7.21659e-11
Klf4_ENSMUSG00000003032	4.68665e-15	-2.52203	0.198	0.677	7.50474e-11
Ces2g_ENSMUSG00000031877	4.81218e-15	-3.51535	0.116	0.579	7.70574e-11
Foxc2_ENSMUSG00000046714	4.90427e-15	1.86666	0.407	0.06	7.85321e-11
Prnp_ENSMUSG00000079037	5.38764e-15	-1.47183	0.756	0.932	8.62723e-11
Jph2_ENSMUSG00000017817	5.44841e-15	0.919922	0.244	0	8.72454e-11
Gpcpd1_ENSMUSG00000027346	5.74e-15	1.53116	0.802	0.43	9.19146e-11
Hbegf_ENSMUSG00000024486	6.50799e-15	1.12275	0.686	0.226	1.04212e-10
Trpc3_ENSMUSG00000027716	7.69475e-15	2.55309	0.314	0.021	1.23216e-10
Gpr4_ENSMUSG00000044317	7.76554e-15	1.51959	0.36	0.038	1.2435e-10
Egflam_ENSMUSG00000042961	8.53679e-15	1.71449	0.372	0.043	1.367e-10
Vkorc1_ENSMUSG00000096145	9.36749e-15	-1.02381	0.837	0.94	1.50002e-10
Rapgef2_ENSMUSG00000062232	9.74296e-15	1.24551	0.733	0.281	1.56014e-10
Sema3c_ENSMUSG00000028780	9.87476e-15	-3.93974	0.023	0.502	1.58125e-10
St3gal1_ENSMUSG00000013846	1.00029e-14	-2.35539	0.233	0.672	1.60177e-10
Bex3_ENSMUSG00000046432	1.2036e-14	0.970692	0.872	0.472	1.92733e-10
Ltbp1_ENSMUSG00000001870	1.47031e-14	-3.67708	0.081	0.553	2.35441e-10
Arap2_ENSMUSG00000037999	1.47509e-14	1.83545	0.337	0.034	2.36207e-10
Sipa1l2_ENSMUSG00000001995	1.54465e-14	1.79645	0.465	0.098	2.47346e-10
Vegfd_ENSMUSG00000031380	1.61287e-14	-3.10989	0.081	0.566	2.58269e-10
Mxra8_ENSMUSG00000029070	1.73086e-14	-1.14714	0.907	0.932	2.77163e-10
Cox4i1_ENSMUSG00000031818	1.78953e-14	0.340129	1	0.97	2.86557e-10
Fst_ENSMUSG00000021765	1.89893e-14	-2.80551	0.186	0.643	3.04075e-10
Myo10_ENSMUSG00000022272	2.02396e-14	1.01109	0.581	0.17	3.24096e-10
Eln_ENSMUSG00000029675	2.45323e-14	-3.26334	0.128	0.583	3.92835e-10
Tnnt2_ENSMUSG00000026414	2.62605e-14	3.73476	0.233	0	4.20509e-10
Ripk3_ENSMUSG00000022221	2.72028e-14	0.989493	0.907	0.617	4.35598e-10
Cdk6_ENSMUSG00000040274	2.95065e-14	1.23651	0.849	0.502	4.72488e-10
Tmem94_ENSMUSG00000020747	3.03599e-14	1.35374	0.535	0.136	4.86152e-10
Bcar1_ENSMUSG00000031955	3.09732e-14	1.40126	0.767	0.391	4.95974e-10
Lhfp_ENSMUSG00000048332	3.99193e-14	0.74221	0.988	0.809	6.39228e-10
Ramp1_ENSMUSG00000034353	4.16574e-14	2.02966	0.407	0.064	6.6706e-10
Gabarap_ENSMUSG00000018567	4.80057e-14	-0.640409	1	0.987	7.68716e-10
Tfrc_ENSMUSG00000022797	5.45622e-14	2.00219	0.558	0.179	8.73704e-10
Serpinb1a_ENSMUSG00000044734	5.5536e-14	-3.42807	0.384	0.702	8.89298e-10
Prdx6_ENSMUSG00000026701	5.58227e-14	-1.12251	0.884	0.911	8.93888e-10
Slc9a3r2_ENSMUSG00000002504	6.20477e-14	1.28098	0.779	0.413	9.93571e-10
Marcksl1_ENSMUSG00000047945	6.51561e-14	1.26119	0.872	0.468	1.04334e-09
Rem1_ENSMUSG00000000359	6.57527e-14	1.26913	0.698	0.26	1.0529e-09
Atp5f1_ENSMUSG00000000563	6.93388e-14	0.528833	1	0.919	1.11032e-09
mt-Nd5_ENSMUSG00000064367	7.16607e-14	0.64917	0.988	0.911	1.1475e-09
Mfap2_ENSMUSG00000060572	7.91468e-14	-1.34854	0.849	0.911	1.26738e-09
Crip2_ENSMUSG00000006356	9.00084e-14	0.723935	0.988	0.898	1.44131e-09
Rasl11a_ENSMUSG00000029641	9.22425e-14	1.66285	0.535	0.149	1.47708e-09
Dpysl2_ENSMUSG00000022048	9.40756e-14	0.79706	1	0.987	1.50643e-09
Fkbp1a_ENSMUSG00000032966	9.50487e-14	0.419993	1	0.987	1.52202e-09
Il34_ENSMUSG00000031750	9.53539e-14	1.36607	0.686	0.268	1.5269e-09
Mtus1_ENSMUSG00000045636	9.81992e-14	1.78656	0.605	0.217	1.57246e-09
Fam107b_ENSMUSG00000026655	1.02975e-13	1.38476	0.698	0.345	1.64894e-09
Mfap4_ENSMUSG00000042436	1.04362e-13	-5.64235	0.047	0.498	1.67115e-09
B3gnt5_ENSMUSG00000022686	1.06705e-13	2.37691	0.267	0.013	1.70866e-09
Timp2_ENSMUSG00000017466	1.07329e-13	-1.60309	0.919	0.974	1.71866e-09
Tspan11_ENSMUSG00000030351	1.24565e-13	-3.37473	0.012	0.464	1.99467e-09
Pcsk5_ENSMUSG00000024713	1.27552e-13	-3.19719	0.128	0.562	2.0425e-09
Nucb2_ENSMUSG00000030659	1.41624e-13	-1.38354	0.558	0.851	2.26783e-09
Sdc4_ENSMUSG00000017009	1.42085e-13	-1.20842	0.64	0.919	2.2752e-09
Rbm38_ENSMUSG00000027510	1.47684e-13	1.45832	0.453	0.089	2.36486e-09
Stk38l_ENSMUSG00000001630	1.6029e-13	1.26556	0.802	0.413	2.56672e-09
Cd55_ENSMUSG00000026399	1.62745e-13	-4.64752	0.349	0.685	2.60603e-09
Ptgfrn_ENSMUSG00000027864	1.65233e-13	-1.99746	0.07	0.54	2.64587e-09
Prkar1b_ENSMUSG00000025855	1.79069e-13	1.77993	0.488	0.119	2.86743e-09
Sox11_ENSMUSG00000063632	1.89757e-13	0.873999	0.698	0.294	3.03857e-09
Oacyl_ENSMUSG00000046610	2.09979e-13	1.29718	0.535	0.153	3.36239e-09
Ift43_ENSMUSG00000007867	2.36672e-13	0.920317	0.93	0.617	3.78984e-09
Rnpep_ENSMUSG00000041926	2.43218e-13	0.924721	0.837	0.438	3.89465e-09
Tagln2_ENSMUSG00000026547	2.50299e-13	0.610593	1	0.953	4.00804e-09
Rac1_ENSMUSG00000001847	2.7999e-13	0.557834	1	0.974	4.48348e-09
Sept2_ENSMUSG00000112508	2.91562e-13	0.420005	1	0.983	4.66878e-09
Il12rb1_ENSMUSG00000000791	2.97063e-13	1.68725	0.407	0.072	4.75687e-09
Sfrp4_ENSMUSG00000021319	3.07188e-13	-4.36667	0.279	0.655	4.919e-09
Msn_ENSMUSG00000031207	3.18395e-13	0.563574	0.988	0.94	5.09846e-09
Entpd2_ENSMUSG00000015085	3.29244e-13	-1.954	0.326	0.736	5.27219e-09
Inpp4b_ENSMUSG00000037940	3.50477e-13	2.50259	0.291	0.026	5.61219e-09
Nectin2_ENSMUSG00000062300	3.71042e-13	1.26046	0.721	0.349	5.94149e-09
Nck2_ENSMUSG00000066877	3.76292e-13	1.21212	0.744	0.345	6.02557e-09
Prrx2_ENSMUSG00000039476	3.93452e-13	-2.62279	0.07	0.523	6.30034e-09
Ndrg2_ENSMUSG00000004558	4.16981e-13	1.55995	0.721	0.379	6.67712e-09
C1qtnf5_ENSMUSG00000079592	4.75252e-13	0.757608	0.977	0.719	7.61021e-09
Gstm1_ENSMUSG00000058135	5.12067e-13	-1.74566	0.686	0.872	8.19973e-09
Myom1_ENSMUSG00000024049	5.23536e-13	1.41514	0.244	0.009	8.38338e-09
Gnai2_ENSMUSG00000032562	5.82332e-13	0.528424	1	0.974	9.32489e-09
Ssc5d_ENSMUSG00000035279	6.001e-13	-2.70233	0.07	0.511	9.60941e-09
Tns3_ENSMUSG00000020422	6.07608e-13	1.17394	0.605	0.226	9.72963e-09
Ust_ENSMUSG00000047712	6.40761e-13	-2.48763	0.023	0.455	1.02605e-08
Islr_ENSMUSG00000037206	6.58613e-13	-1.85151	0.535	0.843	1.05464e-08
Tnxb_ENSMUSG00000033327	7.40882e-13	-2.03388	0.186	0.617	1.18637e-08
Sdc1_ENSMUSG00000020592	7.8579e-13	0.880697	0.93	0.587	1.25829e-08
Sfrp1_ENSMUSG00000031548	8.09741e-13	-2.43314	0.081	0.54	1.29664e-08
Hnrnpk_ENSMUSG00000021546	8.32785e-13	0.4241	1	0.991	1.33354e-08
Cux1_ENSMUSG00000029705	8.95093e-13	1.09264	0.756	0.349	1.43331e-08
Gna11_ENSMUSG00000034781	9.56784e-13	0.779673	0.988	0.928	1.5321e-08
Batf3_ENSMUSG00000026630	1.01928e-12	1.90771	0.314	0.034	1.63218e-08
Scn7a_ENSMUSG00000034810	1.06449e-12	-1.7013	0.14	0.591	1.70456e-08
Vtn_ENSMUSG00000017344	1.17734e-12	0.661461	0.698	0.264	1.88527e-08
Ado_ENSMUSG00000057134	1.22591e-12	0.832028	0.965	0.745	1.96305e-08
Actn1_ENSMUSG00000015143	1.25338e-12	0.823694	0.907	0.498	2.00704e-08
Kctd10_ENSMUSG00000001098	1.35925e-12	0.827202	0.977	0.8	2.17657e-08
Tmem176a_ENSMUSG00000023367	1.36247e-12	1.14581	0.884	0.566	2.18173e-08
Pilra_ENSMUSG00000046245	1.37988e-12	0.933367	0.663	0.226	2.2096e-08
Rab32_ENSMUSG00000019832	1.47852e-12	-1.66193	0.221	0.664	2.36756e-08
Sh3rf1_ENSMUSG00000031642	1.67101e-12	1.05315	0.733	0.362	2.67579e-08
mt-Atp6_ENSMUSG00000064357	1.70726e-12	0.330251	1	1	2.73384e-08
Tuba1a_ENSMUSG00000072235	1.74091e-12	0.498475	1	0.987	2.78771e-08
Sstr2_ENSMUSG00000047904	1.76682e-12	2.75653	0.233	0.009	2.82921e-08
Cep250_ENSMUSG00000038241	1.86946e-12	1.29607	0.558	0.179	2.99356e-08
Hlx_ENSMUSG00000039377	1.98013e-12	1.51479	0.291	0.03	3.17078e-08
Mlf2_ENSMUSG00000030120	2.12967e-12	0.561197	1	0.932	3.41024e-08
Selenop_ENSMUSG00000064373	2.13712e-12	-1.43509	0.779	0.923	3.42217e-08
Scara3_ENSMUSG00000034463	2.22757e-12	-1.91448	0.36	0.736	3.56702e-08
Lrrn4cl_ENSMUSG00000071656	2.24245e-12	-2.70012	0.698	0.877	3.59084e-08
Igfbp5_ENSMUSG00000026185	2.48895e-12	-2.50752	0.035	0.477	3.98556e-08
Cox8a_ENSMUSG00000035885	2.51933e-12	0.424638	1	0.974	4.0342e-08
Tmem51_ENSMUSG00000040616	2.59702e-12	1.97579	0.512	0.166	4.1586e-08
Epha2_ENSMUSG00000006445	2.61638e-12	1.54318	0.349	0.06	4.18961e-08
Aldh1a1_ENSMUSG00000053279	2.94036e-12	-4.60633	0.023	0.438	4.7084e-08
Apbb2_ENSMUSG00000029207	3.03272e-12	0.971738	0.942	0.634	4.85629e-08
Ctsk_ENSMUSG00000028111	3.39877e-12	-1.32229	0.837	0.915	5.44245e-08
Ftl1_ENSMUSG00000050708	3.49993e-12	-0.479165	1	1	5.60444e-08
Raph1_ENSMUSG00000026014	3.51045e-12	1.40939	0.744	0.37	5.62128e-08
Dynlt1a_ENSMUSG00000092074	3.64796e-12	1.17749	0.744	0.366	5.84147e-08
Olfml1_ENSMUSG00000051041	4.02576e-12	-2.75537	0.058	0.485	6.44645e-08
Tmem204_ENSMUSG00000024168	4.12597e-12	1.10542	0.756	0.366	6.60692e-08
Snx18_ENSMUSG00000042364	4.21854e-12	0.934634	0.895	0.528	6.75514e-08
Fgl2_ENSMUSG00000039899	4.2917e-12	-2.30748	0.256	0.668	6.8723e-08
Emilin1_ENSMUSG00000029163	4.3311e-12	-1.50953	0.407	0.753	6.93539e-08
Itgbl1_ENSMUSG00000032925	4.44994e-12	-3.76539	0	0.409	7.12568e-08
Sfrp2_ENSMUSG00000027996	4.47159e-12	-4.73258	0.093	0.502	7.16035e-08
Pcbp1_ENSMUSG00000051695	4.53266e-12	0.619538	0.965	0.86	7.25815e-08
Dnm1_ENSMUSG00000026825	4.67311e-12	-1.95536	0.116	0.545	7.48305e-08
Ttyh2_ENSMUSG00000034714	4.70822e-12	0.740373	0.965	0.8	7.53927e-08
Ptgis_ENSMUSG00000017969	4.77991e-12	-3.29377	0.081	0.489	7.65407e-08
Kalrn_ENSMUSG00000061751	4.82509e-12	1.00978	0.593	0.196	7.72642e-08
Cox5a_ENSMUSG00000000088	4.91858e-12	0.62388	0.965	0.847	7.87612e-08
Endod1_ENSMUSG00000037419	4.93455e-12	1.0129	0.744	0.366	7.9017e-08
Ptprf_ENSMUSG00000033295	4.93726e-12	1.55841	0.477	0.132	7.90603e-08
Inafm2_ENSMUSG00000074918	5.13777e-12	1.028	0.791	0.455	8.22712e-08
Gucy1a2_ENSMUSG00000041624	5.3121e-12	1.07747	0.326	0.043	8.50626e-08
Ccl11_ENSMUSG00000020676	5.40025e-12	-1.08038	0.453	0.83	8.64742e-08
Hoxb2_ENSMUSG00000075588	5.4039e-12	1.18148	0.802	0.532	8.65326e-08
B3gnt2_ENSMUSG00000051650	5.41593e-12	1.14642	0.791	0.434	8.67252e-08
Xdh_ENSMUSG00000024066	5.60532e-12	-1.45895	0.372	0.749	8.97581e-08
Ccnd2_ENSMUSG00000000184	5.95326e-12	0.830044	0.977	0.855	9.53296e-08
Nova1_ENSMUSG00000021047	6.79001e-12	-2.72801	0.337	0.672	1.08728e-07
Mpp2_ENSMUSG00000017314	6.85503e-12	2.0102	0.349	0.06	1.0977e-07
Podn_ENSMUSG00000028600	7.33733e-12	-2.52292	0.256	0.643	1.17493e-07
Gapdh_ENSMUSG00000057666	7.81146e-12	0.344652	1	0.996	1.25085e-07
Map3k7cl_ENSMUSG00000025610	7.90399e-12	2.03401	0.221	0.009	1.26567e-07
Gm10053_ENSMUSG00000058927	7.92765e-12	0.564717	1	0.923	1.26945e-07
1810011H11Rik_ENSMUSG00000041707	8.44584e-12	3.47766	0.221	0.009	1.35243e-07
Slc16a12_ENSMUSG00000009378	8.64229e-12	1.62996	0.523	0.17	1.38389e-07
Pcolce_ENSMUSG00000029718	9.80229e-12	-0.611591	1	0.987	1.56964e-07
Trpv2_ENSMUSG00000018507	9.92444e-12	1.87187	0.826	0.634	1.5892e-07
Specc1_ENSMUSG00000042331	1.08093e-11	1.11578	0.558	0.179	1.7309e-07
Lipo3_ENSMUSG00000024766	1.21343e-11	1.18266	0.616	0.255	1.94307e-07
Syt5_ENSMUSG00000004961	1.40219e-11	1.84967	0.302	0.038	2.24533e-07
Gng5_ENSMUSG00000068523	1.45428e-11	0.359366	1	0.966	2.32873e-07
Cd47_ENSMUSG00000055447	1.50301e-11	-0.725366	0.965	0.987	2.40678e-07
Olfml2a_ENSMUSG00000046618	1.575e-11	1.4919	0.453	0.115	2.52204e-07
Osr1_ENSMUSG00000048387	1.61299e-11	-3.1415	0.081	0.485	2.58288e-07
Metap2_ENSMUSG00000036112	1.64199e-11	0.672835	0.988	0.826	2.62933e-07
Sulf2_ENSMUSG00000006800	1.66833e-11	-2.86765	0.058	0.46	2.6715e-07
Map4k1_ENSMUSG00000037337	1.74572e-11	1.91919	0.337	0.055	2.79542e-07
Psmd8_ENSMUSG00000030591	1.77324e-11	0.667076	0.988	0.894	2.83949e-07
Hspg2_ENSMUSG00000028763	1.86931e-11	-1.01377	0.791	0.902	2.99333e-07
Pla2g4a_ENSMUSG00000056220	2.00294e-11	-1.87294	0.151	0.566	3.20731e-07
Rbpms_ENSMUSG00000031586	2.02078e-11	0.685131	0.942	0.719	3.23587e-07
Ywhah_ENSMUSG00000018965	2.06534e-11	0.56867	1	0.923	3.30723e-07
Mcm8_ENSMUSG00000027353	2.07366e-11	0.368809	0.651	0.255	3.32056e-07
Gda_ENSMUSG00000058624	2.09885e-11	-2.71958	0.058	0.451	3.36088e-07
Ptma_ENSMUSG00000026238	2.1323e-11	0.376916	1	0.996	3.41445e-07
Csf1_ENSMUSG00000014599	2.37063e-11	-1.09415	0.779	0.919	3.79608e-07
Ntrk2_ENSMUSG00000055254	2.45617e-11	-2.84854	0.151	0.532	3.93306e-07
Gusb_ENSMUSG00000025534	2.63318e-11	0.720927	0.942	0.634	4.21651e-07
Tifa_ENSMUSG00000046688	2.75791e-11	1.41611	0.581	0.23	4.41625e-07
Prg4_ENSMUSG00000006014	2.83588e-11	-4.72654	0.035	0.421	4.54109e-07
Tmem132a_ENSMUSG00000024736	3.04966e-11	1.17604	0.605	0.238	4.88343e-07
Gm28048_ENSMUSG00000098650	3.32644e-11	1.40458	0.674	0.302	5.32664e-07
Hspb2_ENSMUSG00000038086	3.39136e-11	1.39915	0.558	0.2	5.43059e-07
Cox7a2_ENSMUSG00000032330	3.50382e-11	0.527798	0.988	0.94	5.61067e-07
Ppp1ca_ENSMUSG00000040385	3.57665e-11	0.404887	1	0.979	5.72729e-07
Mt2_ENSMUSG00000031762	3.66951e-11	-1.72498	0.674	0.838	5.87598e-07
Cks2_ENSMUSG00000062248	3.74519e-11	1.15116	0.86	0.583	5.99718e-07
Slc35f6_ENSMUSG00000029175	3.80577e-11	1.31042	0.721	0.443	6.09418e-07
Cped1_ENSMUSG00000062980	3.85217e-11	-1.31084	0.36	0.732	6.16848e-07
Btbd3_ENSMUSG00000062098	3.85568e-11	0.868192	0.651	0.268	6.1741e-07
Abca8a_ENSMUSG00000041828	4.16554e-11	-2.63591	0.093	0.494	6.67028e-07
Snrpn_ENSMUSG00000102252	4.60401e-11	2.0021	0.488	0.149	7.3724e-07
Slit3_ENSMUSG00000056427	5.01011e-11	-1.30102	0.512	0.783	8.02269e-07
Mlkl_ENSMUSG00000012519	5.03539e-11	0.864655	0.895	0.63	8.06316e-07
Spry1_ENSMUSG00000037211	5.23537e-11	0.981656	0.756	0.374	8.3834e-07
Plekhh3_ENSMUSG00000035172	5.37633e-11	1.07934	0.57	0.213	8.60911e-07
Wdr1_ENSMUSG00000005103	5.52981e-11	0.652266	0.988	0.932	8.85489e-07
Pdlim4_ENSMUSG00000020388	5.64092e-11	-1.76653	0.314	0.664	9.0328e-07
H2afz_ENSMUSG00000037894	5.79756e-11	0.667681	1	0.945	9.28364e-07
Notch1_ENSMUSG00000026923	6.11176e-11	0.846304	0.814	0.43	9.78677e-07
Uqcrfs1_ENSMUSG00000038462	6.32014e-11	0.608451	0.942	0.804	1.01204e-06
Ftl1-ps1_ENSMUSG00000062382	7.02395e-11	-0.587991	1	0.979	1.12474e-06
Irf8_ENSMUSG00000041515	7.0279e-11	1.24331	0.558	0.23	1.12538e-06
Tmc5_ENSMUSG00000030650	7.18524e-11	2.13031	0.244	0.021	1.15057e-06
Tsc22d4_ENSMUSG00000029723	7.25717e-11	0.75216	0.942	0.643	1.16209e-06
Pop5_ENSMUSG00000060152	7.29366e-11	0.836368	0.791	0.396	1.16793e-06
Rsu1_ENSMUSG00000026727	7.39814e-11	0.566755	1	0.889	1.18466e-06
mt-Nd6_ENSMUSG00000064368	7.55168e-11	0.689704	0.942	0.719	1.20925e-06
Ktn1_ENSMUSG00000021843	7.65765e-11	0.916573	0.86	0.562	1.22622e-06
Akap2_ENSMUSG00000038729	7.81963e-11	0.719538	0.93	0.583	1.25216e-06
Ptms_ENSMUSG00000030122	8.20824e-11	0.508469	1	0.906	1.31439e-06
H3f3b_ENSMUSG00000016559	8.26535e-11	0.359574	1	0.996	1.32353e-06
AW551984_ENSMUSG00000038112	8.51088e-11	-3.59374	0.128	0.489	1.36285e-06
Trp53inp2_ENSMUSG00000038375	8.60252e-11	0.972864	0.709	0.366	1.37752e-06
Cav2_ENSMUSG00000000058	8.67404e-11	1.30734	0.779	0.532	1.38897e-06
Man1a_ENSMUSG00000003746	8.86503e-11	-1.71609	0.488	0.753	1.41956e-06
Ctnna1_ENSMUSG00000037815	8.92671e-11	0.576297	0.988	0.843	1.42943e-06
Ndufa12_ENSMUSG00000020022	9.09229e-11	0.527126	1	0.885	1.45595e-06
Dgkd_ENSMUSG00000070738	9.18845e-11	1.06954	0.512	0.157	1.47135e-06
Hadha_ENSMUSG00000025745	9.43676e-11	0.748608	0.919	0.732	1.51111e-06
Nxn_ENSMUSG00000020844	9.62224e-11	-2.29228	0.07	0.464	1.54081e-06
Dgkh_ENSMUSG00000034731	9.71631e-11	1.60986	0.407	0.102	1.55587e-06
Arpc2_ENSMUSG00000006304	1.00612e-10	0.453322	1	0.945	1.61109e-06
Bcl2l1_ENSMUSG00000007659	1.06667e-10	1.18601	0.733	0.417	1.70806e-06
Peli2_ENSMUSG00000021846	1.17736e-10	1.12846	0.512	0.166	1.8853e-06
Fxyd6_ENSMUSG00000066705	1.22931e-10	-3.56624	0.291	0.604	1.9685e-06
Ggt7_ENSMUSG00000027603	1.23638e-10	1.06019	0.581	0.209	1.97982e-06
Hmgb2_ENSMUSG00000054717	1.27426e-10	1.10568	0.907	0.621	2.04047e-06
Scarf1_ENSMUSG00000038188	1.31432e-10	2.60884	0.407	0.119	2.10462e-06
Armcx3_ENSMUSG00000049047	1.31904e-10	0.78821	0.93	0.757	2.11218e-06
Gpr176_ENSMUSG00000040133	1.31983e-10	1.1163	0.698	0.311	2.11345e-06
Enpep_ENSMUSG00000028024	1.37988e-10	1.33832	0.686	0.34	2.2096e-06
Ptk7_ENSMUSG00000023972	1.40859e-10	1.03993	0.605	0.238	2.25558e-06
Psma6_ENSMUSG00000021024	1.47256e-10	0.550867	0.977	0.838	2.35801e-06
Emp1_ENSMUSG00000030208	1.4961e-10	-1.14887	0.779	0.902	2.39571e-06
Pelo_ENSMUSG00000042275	1.52121e-10	1.48387	0.395	0.094	2.43591e-06
Dcbld2_ENSMUSG00000035107	1.54383e-10	0.702897	0.872	0.511	2.47214e-06
Dysf_ENSMUSG00000033788	1.64116e-10	1.40506	0.36	0.081	2.62799e-06
Dusp2_ENSMUSG00000027368	1.64686e-10	2.40408	0.302	0.051	2.63712e-06
Usmg5_ENSMUSG00000071528	1.87516e-10	0.390341	0.988	0.932	3.0027e-06
Pcdh12_ENSMUSG00000024440	1.9771e-10	1.81666	0.314	0.055	3.16594e-06
Atp5a1_ENSMUSG00000025428	2.03674e-10	0.456924	1	0.983	3.26144e-06
Ndrg1_ENSMUSG00000005125	2.20681e-10	-2.50748	0.267	0.609	3.53376e-06
Stxbp1_ENSMUSG00000026797	2.30634e-10	0.716092	0.895	0.536	3.69315e-06
Yaf2_ENSMUSG00000022634	2.3168e-10	0.869638	0.849	0.609	3.70989e-06
Stmn1_ENSMUSG00000028832	2.32634e-10	0.997662	0.802	0.498	3.72516e-06
Pdlim1_ENSMUSG00000055044	2.41581e-10	0.891643	0.884	0.774	3.86843e-06
Gaa_ENSMUSG00000025579	2.61341e-10	-1.12764	0.686	0.881	4.18485e-06
Lgi1_ENSMUSG00000067242	2.73417e-10	1.93242	0.616	0.315	4.37822e-06
Aplp1_ENSMUSG00000006651	2.84584e-10	1.25848	0.407	0.106	4.55704e-06
Capzb_ENSMUSG00000028745	2.92136e-10	0.431654	0.977	0.979	4.67798e-06
Tmem176b_ENSMUSG00000029810	3.02399e-10	0.990726	0.93	0.732	4.84231e-06
Fbln5_ENSMUSG00000021186	3.10519e-10	-1.8749	0.36	0.681	4.97234e-06
Pfkl_ENSMUSG00000020277	3.16111e-10	0.832679	0.826	0.562	5.06188e-06
Cs_ENSMUSG00000005683	3.19888e-10	0.518412	0.988	0.77	5.12237e-06
Cisd3_ENSMUSG00000078695	3.34737e-10	0.868835	0.849	0.6	5.36015e-06
Tmem178_ENSMUSG00000024245	3.37268e-10	2.11653	0.221	0.017	5.40068e-06
Mgst3_ENSMUSG00000026688	3.82946e-10	0.852289	0.779	0.443	6.13212e-06
Ndufb8_ENSMUSG00000025204	3.86956e-10	0.495387	0.988	0.906	6.19633e-06
Bdh2_ENSMUSG00000028167	3.973e-10	-2.46548	0.081	0.46	6.36197e-06
Cxcl14_ENSMUSG00000021508	4.00183e-10	-4.17558	0.302	0.596	6.40813e-06
Nudt4_ENSMUSG00000020029	4.29381e-10	0.721585	0.942	0.728	6.87568e-06
Fbln1_ENSMUSG00000006369	4.42098e-10	-1.19823	0.616	0.885	7.07932e-06
Gstk1_ENSMUSG00000029864	4.47479e-10	0.961323	0.64	0.26	7.16548e-06
Mdh2_ENSMUSG00000019179	4.51679e-10	0.494122	1	0.962	7.23274e-06
Cd151_ENSMUSG00000025510	4.73321e-10	0.850284	0.884	0.6	7.5793e-06
Gstt1_ENSMUSG00000001663	4.85379e-10	-1.65545	0.326	0.664	7.77238e-06
Dusp4_ENSMUSG00000031530	4.97132e-10	1.19005	0.407	0.102	7.96057e-06
mt-Co2_ENSMUSG00000064354	5.14564e-10	0.28306	1	1	8.23972e-06
Galnt10_ENSMUSG00000020520	5.1587e-10	0.863924	0.791	0.485	8.26063e-06
Fam49a_ENSMUSG00000020589	5.18228e-10	0.939937	0.791	0.477	8.29839e-06
Phc2_ENSMUSG00000028796	5.38854e-10	0.914437	0.721	0.353	8.62866e-06
Inpp5b_ENSMUSG00000028894	5.57653e-10	1.24085	0.628	0.294	8.9297e-06
mt-Cytb_ENSMUSG00000064370	5.65852e-10	0.30254	1	1	9.06099e-06
Cpne8_ENSMUSG00000052560	5.79294e-10	-1.97795	0.407	0.706	9.27623e-06
Nr3c2_ENSMUSG00000031618	6.02786e-10	0.777967	0.267	0.034	9.65241e-06
Pde1a_ENSMUSG00000059173	6.11801e-10	0.979247	0.605	0.247	9.79677e-06
Myef2_ENSMUSG00000027201	6.5738e-10	0.811926	0.895	0.664	1.05266e-05
Sipa1_ENSMUSG00000056917	6.71895e-10	0.957223	0.826	0.511	1.07591e-05
Slc16a3_ENSMUSG00000025161	6.89826e-10	0.524004	0.744	0.362	1.10462e-05
Psme2b_ENSMUSG00000078153	6.90749e-10	0.583861	0.802	0.443	1.1061e-05
Ubtd2_ENSMUSG00000044949	7.12647e-10	-1.26468	0.326	0.677	1.14116e-05
Cox6b1_ENSMUSG00000036751	7.51402e-10	0.370346	1	0.974	1.20322e-05
Itga11_ENSMUSG00000032243	7.90057e-10	-2.00544	0.209	0.562	1.26512e-05
Lgi2_ENSMUSG00000039252	9.79747e-10	-1.8666	0.105	0.46	1.56887e-05
Gm2564_ENSMUSG00000091938	9.86048e-10	-0.659723	0.186	0.609	1.57896e-05
Colec12_ENSMUSG00000036103	1.04852e-09	-1.19852	0.523	0.779	1.67899e-05
Mef2a_ENSMUSG00000030557	1.06345e-09	1.00161	0.802	0.532	1.70291e-05
Trac_ENSMUSG00000076928	1.12846e-09	1.93346	0.349	0.081	1.80701e-05
H2afy2_ENSMUSG00000020086	1.13288e-09	1.01697	0.605	0.247	1.81407e-05
Fam60a_ENSMUSG00000039985	1.14208e-09	1.38028	0.57	0.247	1.82881e-05
Elmo2_ENSMUSG00000017670	1.18752e-09	0.599448	0.942	0.681	1.90158e-05
Cenpw_ENSMUSG00000075266	1.20471e-09	1.30232	0.767	0.494	1.92909e-05
Cd164_ENSMUSG00000019818	1.22077e-09	-0.824723	0.977	0.974	1.95481e-05
Tnfsf9_ENSMUSG00000035678	1.22197e-09	1.21303	0.686	0.366	1.95674e-05
Mlf1_ENSMUSG00000048416	1.25127e-09	1.51545	0.477	0.174	2.00366e-05
Erp27_ENSMUSG00000030219	1.26778e-09	2.8463	0.151	0	2.03009e-05
H2-DMa_ENSMUSG00000037649	1.32731e-09	1.29749	0.407	0.111	2.12543e-05
Dynll1_ENSMUSG00000009013	1.3401e-09	0.422371	1	0.983	2.1459e-05
Ogdh_ENSMUSG00000020456	1.3457e-09	0.531455	0.93	0.783	2.15486e-05
Dmp1_ENSMUSG00000029307	1.35118e-09	2.52122	0.256	0.038	2.16364e-05
Synpo2_ENSMUSG00000050315	1.35555e-09	1.81086	0.384	0.102	2.17064e-05
Rlim_ENSMUSG00000056537	1.35731e-09	0.732991	0.953	0.796	2.17346e-05
Agpat3_ENSMUSG00000001211	1.37213e-09	0.52499	0.814	0.519	2.19719e-05
Sun2_ENSMUSG00000042524	1.3855e-09	1.75386	0.43	0.145	2.2186e-05
Tead2_ENSMUSG00000030796	1.39752e-09	1.16011	0.581	0.255	2.23784e-05
Scarb1_ENSMUSG00000037936	1.4253e-09	0.915645	0.721	0.4	2.28233e-05
Timm17a_ENSMUSG00000062580	1.46821e-09	0.614939	0.93	0.915	2.35104e-05
Nexn_ENSMUSG00000039103	1.47769e-09	1.47467	0.36	0.089	2.36623e-05
Aldoa_ENSMUSG00000030695	1.48285e-09	0.370509	1	0.983	2.37448e-05
Amotl1_ENSMUSG00000013076	1.52718e-09	0.836239	0.837	0.583	2.44548e-05
Pawr_ENSMUSG00000035873	1.53246e-09	1.88432	0.349	0.085	2.45392e-05
Eno1_ENSMUSG00000063524	1.54655e-09	0.27207	1	0.979	2.4765e-05
Srpx2_ENSMUSG00000031253	1.57347e-09	-1.54412	0.407	0.719	2.51959e-05
Cox7c_ENSMUSG00000017778	1.68197e-09	0.394969	1	0.97	2.69334e-05
Igf2r_ENSMUSG00000023830	1.72042e-09	0.279505	0.965	0.83	2.7549e-05
Dstn_ENSMUSG00000015932	1.72045e-09	0.562115	0.977	0.936	2.75496e-05
Lurap1_ENSMUSG00000028701	1.82319e-09	1.52046	0.302	0.06	2.91947e-05
Pde4b_ENSMUSG00000028525	1.8436e-09	0.899424	0.651	0.311	2.95216e-05
Chst2_ENSMUSG00000033350	1.91832e-09	1.20725	0.709	0.447	3.07181e-05
Adamtsl3_ENSMUSG00000070469	1.93763e-09	-2.58059	0	0.328	3.10273e-05
Gnas_ENSMUSG00000027523	1.93986e-09	0.583719	1	0.983	3.10629e-05
Cycs_ENSMUSG00000063694	1.96919e-09	0.515012	0.988	0.911	3.15326e-05
Phlda1_ENSMUSG00000020205	1.98288e-09	0.469162	0.988	0.847	3.17518e-05
Mpzl1_ENSMUSG00000026566	2.0325e-09	0.646042	0.837	0.566	3.25465e-05
5730508B09Rik_ENSMUSG00000050549	2.0488e-09	1.82628	0.302	0.06	3.28074e-05
Hmgb3_ENSMUSG00000015217	2.05049e-09	1.24012	0.628	0.323	3.28345e-05
Grem2_ENSMUSG00000050069	2.11817e-09	-1.63287	0.047	0.4	3.39183e-05
Mmp23_ENSMUSG00000029061	2.13973e-09	-1.07403	0.581	0.8	3.42635e-05
Heg1_ENSMUSG00000075254	2.22491e-09	-1.14231	0.756	0.915	3.56274e-05
Cacnb3_ENSMUSG00000003352	2.25227e-09	1.00537	0.535	0.221	3.60655e-05
Fez2_ENSMUSG00000056121	2.26169e-09	0.718625	0.872	0.655	3.62164e-05
Ywhaz_ENSMUSG00000022285	2.35044e-09	0.339373	1	0.996	3.76375e-05
Uap1_ENSMUSG00000026670	2.35526e-09	-1.62274	0.849	0.885	3.77148e-05
Mapre2_ENSMUSG00000024277	2.37695e-09	0.652525	0.895	0.698	3.8062e-05
Bcl2l12_ENSMUSG00000003190	2.46371e-09	0.958709	0.674	0.345	3.94513e-05
Lbr_ENSMUSG00000004880	2.53198e-09	0.807927	0.814	0.528	4.05446e-05
Tln1_ENSMUSG00000028465	2.56265e-09	0.392674	0.977	0.864	4.10357e-05
Phb_ENSMUSG00000038845	2.66178e-09	0.48828	1	0.894	4.26231e-05
Id2_ENSMUSG00000020644	2.73028e-09	-1.62266	0.419	0.689	4.37199e-05
Hnrnpm_ENSMUSG00000059208	2.74292e-09	0.538343	0.988	0.902	4.39224e-05
Cmah_ENSMUSG00000016756	2.99124e-09	-2.78943	0.488	0.702	4.78988e-05
Lysmd2_ENSMUSG00000032184	3.05336e-09	-1.83351	0.302	0.613	4.88934e-05
Sem1_ENSMUSG00000042541	3.06455e-09	0.342856	1	0.97	4.90726e-05
Hmgb1_ENSMUSG00000066551	3.1162e-09	0.513641	1	1	4.98997e-05
Chrdl1_ENSMUSG00000031283	3.15125e-09	-3.89699	0.058	0.396	5.04609e-05
Rab7b_ENSMUSG00000052688	3.15154e-09	-1.39924	0.233	0.604	5.04655e-05
Efemp2_ENSMUSG00000024909	3.24373e-09	-0.645738	0.965	0.957	5.19418e-05
Atp2a3_ENSMUSG00000020788	3.28163e-09	1.5788	0.174	0.009	5.25487e-05
Hdac1_ENSMUSG00000028800	3.33492e-09	0.445984	0.965	0.809	5.34021e-05
Snrk_ENSMUSG00000038145	3.44854e-09	1.31178	0.744	0.464	5.52215e-05
Cers4_ENSMUSG00000008206	3.51133e-09	0.260391	0.581	0.272	5.6227e-05
Gipc1_ENSMUSG00000019433	3.58245e-09	0.633695	0.907	0.706	5.73658e-05
Banf1_ENSMUSG00000024844	3.66614e-09	0.544947	0.965	0.898	5.87059e-05
Ms4a4d_ENSMUSG00000024678	3.71937e-09	-0.675551	0.674	0.881	5.95583e-05
Pls3_ENSMUSG00000016382	3.75776e-09	0.658163	0.953	0.902	6.01731e-05
S100a11_ENSMUSG00000027907	3.76672e-09	0.308148	1	0.991	6.03165e-05
Nid2_ENSMUSG00000021806	3.76867e-09	0.658534	0.895	0.63	6.03477e-05
Cthrc1_ENSMUSG00000054196	3.79019e-09	-2.9401	0.233	0.557	6.06924e-05
Dram1_ENSMUSG00000020057	3.85303e-09	-1.39282	0.36	0.664	6.16986e-05
9930111J21Rik1_ENSMUSG00000069893	3.87787e-09	0.943586	0.628	0.302	6.20963e-05
Ndufb6_ENSMUSG00000071014	3.99137e-09	0.465825	0.93	0.894	6.39137e-05
Ttc39b_ENSMUSG00000038172	3.99717e-09	0.757656	0.744	0.387	6.40067e-05
Srd5a1_ENSMUSG00000021594	4.12559e-09	1.63566	0.419	0.14	6.60631e-05
Slc12a2_ENSMUSG00000024597	4.42555e-09	1.36031	0.465	0.174	7.08663e-05
S100a10_ENSMUSG00000041959	4.47411e-09	-0.810755	0.942	0.991	7.16438e-05
Actr2_ENSMUSG00000020152	4.58369e-09	0.437159	1	0.957	7.33986e-05
Sqle_ENSMUSG00000022351	4.64794e-09	0.67499	0.814	0.455	7.44275e-05
Ak1_ENSMUSG00000026817	4.67332e-09	-1.25866	0.279	0.621	7.48339e-05
Tmem50b_ENSMUSG00000022964	4.76781e-09	0.937317	0.698	0.383	7.6347e-05
Ran_ENSMUSG00000029430	4.82586e-09	0.512656	0.988	0.936	7.72765e-05
Znrf1_ENSMUSG00000033545	4.91961e-09	0.944286	0.698	0.353	7.87777e-05
Serinc3_ENSMUSG00000017707	4.94453e-09	0.646655	0.988	0.906	7.91767e-05
Tmem123_ENSMUSG00000050912	5.141e-09	0.585763	1	0.894	8.23228e-05
Pdlim7_ENSMUSG00000021493	5.27814e-09	0.525534	0.988	0.855	8.45188e-05
Ankrd29_ENSMUSG00000057766	5.48242e-09	1.80304	0.419	0.14	8.779e-05
Ggta1_ENSMUSG00000035778	5.54233e-09	1.36715	0.57	0.272	8.87493e-05
Eif4e3_ENSMUSG00000093661	5.59027e-09	0.586144	0.919	0.63	8.9517e-05
Fnbp1l_ENSMUSG00000039735	5.60303e-09	1.39597	0.407	0.119	8.97214e-05
Sdhb_ENSMUSG00000009863	5.70561e-09	0.424206	1	0.936	9.13639e-05
Stac_ENSMUSG00000032502	5.74955e-09	2.28436	0.14	0	9.20675e-05
Api5_ENSMUSG00000027193	5.86975e-09	0.570979	0.942	0.762	9.39924e-05
Gltp_ENSMUSG00000011884	6.24911e-09	0.585891	0.895	0.651	0.000100067
Calm2_ENSMUSG00000036438	6.50834e-09	0.458288	1	0.996	0.000104218
Map3k1_ENSMUSG00000021754	6.55819e-09	0.535591	0.826	0.532	0.000105016
Ncs1_ENSMUSG00000062661	6.82616e-09	0.781531	0.826	0.587	0.000109307
Rbm3_ENSMUSG00000031167	7.16382e-09	0.408003	1	0.945	0.000114714
Cyc1_ENSMUSG00000022551	7.39199e-09	0.526613	1	0.843	0.000118368
Tek_ENSMUSG00000006386	7.39414e-09	-3.13609	0.128	0.443	0.000118402
Itpripl2_ENSMUSG00000095115	7.58091e-09	0.709435	0.744	0.413	0.000121393
Mn1_ENSMUSG00000070576	7.75187e-09	-2.88037	0.384	0.647	0.000124131
Ddit4_ENSMUSG00000020108	8.07582e-09	0.369028	0.605	0.255	0.000129318
Kazn_ENSMUSG00000040606	8.07872e-09	1.13828	0.465	0.166	0.000129365
Dtnbp1_ENSMUSG00000057531	8.13486e-09	-0.998053	0.709	0.851	0.000130264
Ptges3_ENSMUSG00000071072	8.15693e-09	0.458795	1	0.962	0.000130617
Nrp2_ENSMUSG00000025969	8.54822e-09	1.0897	0.686	0.383	0.000136883
Lgals3_ENSMUSG00000050335	8.6699e-09	-1.76606	0.453	0.681	0.000138831
Slc9a3r1_ENSMUSG00000020733	8.72596e-09	1.33743	0.5	0.196	0.000139729
Sqor_ENSMUSG00000005803	8.97597e-09	-1.36475	0.186	0.545	0.000143732
3632451O06Rik_ENSMUSG00000036242	9.12185e-09	-2.59849	0.047	0.37	0.000146068
Gimap9_ENSMUSG00000051124	9.17638e-09	1.78357	0.326	0.081	0.000146941
Gng2_ENSMUSG00000043004	9.18906e-09	1.08978	0.558	0.247	0.000147144
Srxn1_ENSMUSG00000032802	9.26922e-09	-1.6908	0.198	0.532	0.000148428
Lgalsl_ENSMUSG00000042363	9.34335e-09	0.769558	0.779	0.481	0.000149615
Mrpl58_ENSMUSG00000018858	9.66907e-09	0.583986	0.86	0.643	0.000154831
Ifi211_ENSMUSG00000026536	9.70592e-09	-0.872342	0.756	0.915	0.000155421
Shoc2_ENSMUSG00000024976	9.78587e-09	0.672723	0.895	0.651	0.000156701
9930111J21Rik2_ENSMUSG00000069892	9.82031e-09	0.953135	0.942	0.834	0.000157253
Slc25a33_ENSMUSG00000028982	1.01439e-08	1.33635	0.395	0.119	0.000162434
Eif4a1_ENSMUSG00000059796	1.02966e-08	0.399599	1	0.97	0.00016488
Bmper_ENSMUSG00000031963	1.05081e-08	-2.36953	0.14	0.472	0.000168267
Hif1a_ENSMUSG00000021109	1.05509e-08	0.611226	0.93	0.872	0.000168952
Eftud2_ENSMUSG00000020929	1.06087e-08	0.794882	0.895	0.677	0.000169877
Ptx3_ENSMUSG00000027832	1.06634e-08	-2.10477	0.198	0.519	0.000170753
Mrpl52_ENSMUSG00000010406	1.11359e-08	0.396647	0.965	0.885	0.000178319
Tspo_ENSMUSG00000041736	1.12425e-08	-0.604352	0.988	0.974	0.000180027
Gmpr_ENSMUSG00000000253	1.13171e-08	1.79845	0.279	0.055	0.000181221
Ncl_ENSMUSG00000026234	1.14177e-08	0.403331	0.965	0.966	0.000182831
Eva1b_ENSMUSG00000050212	1.14852e-08	0.487902	0.965	0.715	0.000183913
Amy1_ENSMUSG00000074264	1.15345e-08	-3.39609	0.047	0.362	0.000184701
Pik3r3_ENSMUSG00000028698	1.16026e-08	1.11076	0.419	0.132	0.000185793
Itpr1_ENSMUSG00000030102	1.18954e-08	1.33217	0.558	0.247	0.00019048
Eif2b2_ENSMUSG00000004788	1.19057e-08	0.933785	0.756	0.557	0.000190646
Nav1_ENSMUSG00000009418	1.22441e-08	-0.883858	0.535	0.774	0.000196065
Fzd2_ENSMUSG00000050288	1.26461e-08	-1.78912	0.023	0.34	0.000202501
Myadm_ENSMUSG00000068566	1.26685e-08	0.490038	1	0.966	0.00020286
Ywhae_ENSMUSG00000020849	1.29768e-08	0.324823	1	0.979	0.000207797
Wisp2_ENSMUSG00000027656	1.32014e-08	-2.99157	0.163	0.477	0.000211394
Dapk1_ENSMUSG00000021559	1.34709e-08	-1.396	0.198	0.557	0.000215709
Reck_ENSMUSG00000028476	1.38451e-08	-2.13859	0.186	0.502	0.000221702
Plekho2_ENSMUSG00000050721	1.40435e-08	-1.67761	0.291	0.583	0.000224878
Flnc_ENSMUSG00000068699	1.40675e-08	-1.29308	0.128	0.464	0.000225263
Ifitm1_ENSMUSG00000025491	1.4199e-08	1.94326	0.5	0.217	0.000227369
Rpl29_ENSMUSG00000048758	1.49653e-08	0.345474	1	0.966	0.00023964
Gm12394_ENSMUSG00000078722	1.51096e-08	-1.68573	0.047	0.366	0.00024195
Gamt_ENSMUSG00000020150	1.51745e-08	1.09273	0.616	0.302	0.00024299
Stard8_ENSMUSG00000031216	1.52067e-08	1.66287	0.395	0.132	0.000243505
Kif5b_ENSMUSG00000006740	1.55438e-08	0.492997	1	0.885	0.000248903
Etv4_ENSMUSG00000017724	1.55538e-08	1.01947	0.477	0.174	0.000249064
Prdx4_ENSMUSG00000025289	1.55788e-08	0.53011	0.965	0.851	0.000249463
Nfia_ENSMUSG00000028565	1.5695e-08	-1.07526	0.953	0.991	0.000251324
Lrrc32_ENSMUSG00000090958	1.59095e-08	0.807398	0.767	0.523	0.000254758
Kcnab1_ENSMUSG00000027827	1.59924e-08	1.77727	0.233	0.034	0.000256086
Sned1_ENSMUSG00000047793	1.60008e-08	-1.50104	0.221	0.566	0.000256221
Hspb1_ENSMUSG00000004951	1.70152e-08	0.525797	0.884	0.753	0.000272464
Chst7_ENSMUSG00000037347	1.71364e-08	1.39186	0.36	0.102	0.000274405
Cnn1_ENSMUSG00000001349	1.85786e-08	3.24438	0.174	0.013	0.000297498
Ugt1a6a_ENSMUSG00000054545	1.87246e-08	-3.58884	0.012	0.311	0.000299837
Sdhc_ENSMUSG00000058076	1.87929e-08	0.452505	0.988	0.911	0.000300931
Parva_ENSMUSG00000030770	1.8797e-08	0.632622	0.965	0.834	0.000300997
Scpep1_ENSMUSG00000000278	1.89345e-08	-0.615921	0.919	0.966	0.000303199
Saa3_ENSMUSG00000040026	1.89658e-08	-1.64381	1	0.991	0.000303699
Mfrp_ENSMUSG00000034739	1.90504e-08	0.460012	0.512	0.191	0.000305054
Sdc3_ENSMUSG00000025743	1.93448e-08	0.989649	0.64	0.319	0.000309768
Arhgdia_ENSMUSG00000025132	1.94177e-08	0.367981	1	0.983	0.000310936
Lrrc8b_ENSMUSG00000070639	1.94234e-08	0.743137	0.349	0.094	0.000311027
Nek2_ENSMUSG00000026622	1.95491e-08	1.23459	0.407	0.123	0.00031304
Gpr182_ENSMUSG00000058396	1.98111e-08	1.9857	0.488	0.226	0.000317236
C1s1_ENSMUSG00000038521	2.03417e-08	-0.611008	0.942	0.974	0.000325732
Txn1_ENSMUSG00000028367	2.06765e-08	0.314317	1	0.987	0.000331092
Serping1_ENSMUSG00000023224	2.16721e-08	-0.499266	1	0.996	0.000347036
Pon2_ENSMUSG00000032667	2.2179e-08	0.663444	0.884	0.643	0.000355152
Agpat5_ENSMUSG00000031467	2.26853e-08	0.856684	0.709	0.417	0.00036326
Maob_ENSMUSG00000040147	2.27098e-08	-3.698	0.023	0.323	0.000363652
Nutf2-ps1_ENSMUSG00000071497	2.2989e-08	0.52225	0.953	0.817	0.000368123
Smim12_ENSMUSG00000042380	2.32011e-08	0.742337	0.779	0.451	0.000371519
Ebf1_ENSMUSG00000057098	2.3215e-08	0.629343	1	0.936	0.000371742
Ppp1r11_ENSMUSG00000036398	2.42867e-08	0.717847	0.837	0.626	0.000388903
Kars_ENSMUSG00000031948	2.46205e-08	0.573999	0.953	0.851	0.000394248
Scara5_ENSMUSG00000022032	2.48497e-08	-3.72884	0.116	0.426	0.000397918
Dennd5b_ENSMUSG00000030313	2.56319e-08	0.850881	0.779	0.502	0.000410443
Osr2_ENSMUSG00000022330	2.57783e-08	-2.50324	0.163	0.472	0.000412788
Anxa1_ENSMUSG00000024659	2.59368e-08	0.778503	1	0.996	0.000415326
Dock10_ENSMUSG00000038608	2.62178e-08	1.07484	0.535	0.226	0.000419825
Kansl2_ENSMUSG00000022992	2.67877e-08	0.524414	0.953	0.66	0.000428952
Ifitm2_ENSMUSG00000060591	2.69664e-08	-0.33392	1	0.996	0.000431812
Slc25a25_ENSMUSG00000026819	2.86147e-08	0.815438	0.721	0.426	0.000458207
Lasp1_ENSMUSG00000038366	2.88628e-08	0.550061	0.953	0.843	0.00046218
Luzp1_ENSMUSG00000001089	2.95121e-08	0.638435	0.93	0.694	0.000472577
Gimap6_ENSMUSG00000047867	2.99144e-08	2.2609	0.686	0.485	0.00047902
Thbs2_ENSMUSG00000023885	3.02487e-08	-1.49604	0.93	0.911	0.000484372
Nrp1_ENSMUSG00000025810	3.14549e-08	0.602554	0.942	0.8	0.000503687
Pcsk6_ENSMUSG00000030513	3.2598e-08	-3.55809	0.047	0.345	0.000521992
Slc11a1_ENSMUSG00000026177	3.29825e-08	1.7804	0.302	0.072	0.000528149
Slc1a5_ENSMUSG00000001918	3.37127e-08	-0.894937	0.814	0.928	0.000539842
Tnfrsf1b_ENSMUSG00000028599	3.43067e-08	-1.42915	0.105	0.438	0.000549353
Slc12a7_ENSMUSG00000017756	3.44418e-08	1.57057	0.326	0.089	0.000551517
Cadm3_ENSMUSG00000005338	3.44636e-08	-1.82481	0.151	0.472	0.000551865
Adh1_ENSMUSG00000074207	3.4539e-08	-4.51066	0.081	0.379	0.000553073
Tgfb3_ENSMUSG00000021253	3.53187e-08	1.07717	0.779	0.519	0.000565559
Sigmar1_ENSMUSG00000036078	3.59388e-08	-0.895623	0.674	0.809	0.000575488
Prmt1_ENSMUSG00000109324	3.61004e-08	0.417961	0.884	0.706	0.000578075
D17H6S53E_ENSMUSG00000043311	3.62767e-08	0.725065	0.895	0.694	0.000580898
Erh_ENSMUSG00000021131	3.66582e-08	0.488423	1	0.923	0.000587008
Plce1_ENSMUSG00000024998	3.70608e-08	1.3555	0.547	0.247	0.000593454
Wnt2_ENSMUSG00000010797	3.7177e-08	-3.86561	0.023	0.315	0.000595315
Ndufab1_ENSMUSG00000030869	3.72314e-08	0.499586	0.977	0.889	0.000596187
Tpbg_ENSMUSG00000035274	3.80002e-08	-1.18388	0.372	0.664	0.000608497
Stat6_ENSMUSG00000002147	3.8082e-08	0.602134	0.895	0.732	0.000609807
Mrgprf_ENSMUSG00000031070	3.816e-08	-0.895038	0.302	0.647	0.000611056
Kifc3_ENSMUSG00000031788	4.02423e-08	1.26818	0.442	0.166	0.000644399
Angptl4_ENSMUSG00000002289	4.05637e-08	-1.10809	0.791	0.889	0.000649546
Id1_ENSMUSG00000042745	4.06752e-08	1.38241	0.419	0.149	0.000651332
Itih5_ENSMUSG00000025780	4.09113e-08	-1.61155	0.686	0.834	0.000655113
Stip1_ENSMUSG00000024966	4.11909e-08	0.486761	0.965	0.838	0.000659589
Mgp_ENSMUSG00000030218	4.12719e-08	0.931158	0.942	0.915	0.000660887
Cdipt_ENSMUSG00000030682	4.13141e-08	0.500332	0.93	0.715	0.000661562
Rap2b_ENSMUSG00000036894	4.15677e-08	-0.967532	0.802	0.894	0.000665623
Esyt1_ENSMUSG00000025366	4.19642e-08	0.652509	0.907	0.685	0.000671972
Atp5g3_ENSMUSG00000018770	4.27082e-08	0.504038	0.965	0.877	0.000683886
Fibin_ENSMUSG00000074971	4.31291e-08	-1.3513	0.209	0.545	0.000690626
Capza1_ENSMUSG00000070372	4.36521e-08	0.403975	1	0.906	0.000699001
Nudt5_ENSMUSG00000025817	4.42886e-08	0.630228	0.907	0.719	0.000709194
Adm_ENSMUSG00000030790	4.44274e-08	-1.87867	0.36	0.677	0.000711416
Lyn_ENSMUSG00000042228	4.53502e-08	1.07942	0.581	0.302	0.000726192
Hnrnpll_ENSMUSG00000024095	4.57095e-08	0.674612	0.814	0.532	0.000731947
Zfp467_ENSMUSG00000068551	4.57754e-08	0.940588	0.419	0.145	0.000733001
Tk1_ENSMUSG00000025574	4.58236e-08	0.615407	0.581	0.255	0.000733774
Fkbp7_ENSMUSG00000002732	4.7724e-08	-0.754664	0.826	0.885	0.000764204
Lrch4_ENSMUSG00000093445	4.84563e-08	0.951196	0.605	0.302	0.00077593
Uqcrh_ENSMUSG00000063882	4.88024e-08	0.318725	1	0.953	0.000781472
Cyb5r3_ENSMUSG00000018042	4.88098e-08	0.370183	1	0.957	0.000781592
Tns1_ENSMUSG00000055322	4.93433e-08	0.854047	0.826	0.557	0.000790134
Cdk9_ENSMUSG00000009555	4.97465e-08	0.821511	0.826	0.54	0.00079659
Idh3b_ENSMUSG00000027406	5.12555e-08	0.515811	0.907	0.715	0.000820755
Asb18_ENSMUSG00000067081	5.22327e-08	0.417944	0.64	0.315	0.000836403
Lama2_ENSMUSG00000019899	5.30776e-08	-1.39917	0.593	0.779	0.000849931
Stk39_ENSMUSG00000027030	5.40396e-08	1.07125	0.628	0.336	0.000865337
Pdlim2_ENSMUSG00000022090	5.44731e-08	0.47919	0.93	0.66	0.000872279
Enpp1_ENSMUSG00000037370	5.61143e-08	-2.43463	0.081	0.396	0.000898559
Uba2_ENSMUSG00000052997	5.79173e-08	0.559355	0.965	0.736	0.000927429
Fdps_ENSMUSG00000059743	5.91069e-08	0.692859	0.895	0.638	0.000946478
Ece1_ENSMUSG00000057530	6.02897e-08	0.530467	0.965	0.911	0.000965418
Pcdh7_ENSMUSG00000029108	6.06095e-08	-1.49733	0.116	0.438	0.000970541
Csk_ENSMUSG00000032312	6.09016e-08	0.569731	0.628	0.349	0.000975217
Lrrc8c_ENSMUSG00000054720	6.44991e-08	0.837122	0.616	0.336	0.00103282
Pdgfb_ENSMUSG00000000489	6.54366e-08	2.22105	0.244	0.047	0.00104784
Atg4a_ENSMUSG00000079418	6.68186e-08	0.752522	0.64	0.345	0.00106997
Ppfia4_ENSMUSG00000026458	6.70061e-08	1.20533	0.151	0.009	0.00107297
Eng_ENSMUSG00000026814	6.77441e-08	0.596638	0.93	0.8	0.00108479
Atp5c1_ENSMUSG00000025781	6.87206e-08	0.338952	1	0.957	0.00110042
Fam102b_ENSMUSG00000040339	6.92986e-08	-1.5363	0.221	0.54	0.00110968
Plxnb2_ENSMUSG00000036606	7.02583e-08	0.53796	0.942	0.723	0.00112505
Cd248_ENSMUSG00000056481	7.19295e-08	0.404198	1	0.97	0.00115181
Ptpn1_ENSMUSG00000027540	7.25849e-08	0.599832	0.884	0.626	0.0011623
Ywhab_ENSMUSG00000018326	7.41343e-08	0.344489	1	0.97	0.00118711
Slc2a3_ENSMUSG00000003153	7.5017e-08	0.983783	0.395	0.132	0.00120125
Vamp8_ENSMUSG00000050732	7.56415e-08	0.432199	1	0.855	0.00121125
Coro1c_ENSMUSG00000004530	7.58473e-08	0.61009	0.93	0.757	0.00121454
Brd3_ENSMUSG00000026918	7.67678e-08	0.565581	0.93	0.719	0.00122928
Armcx2_ENSMUSG00000033436	7.78345e-08	0.826103	0.826	0.604	0.00124636
Sox5_ENSMUSG00000041540	7.9318e-08	1.60021	0.407	0.14	0.00127012
Npr1_ENSMUSG00000027931	8.02776e-08	-2.38871	0.047	0.332	0.00128549
Hccs_ENSMUSG00000031352	8.09775e-08	0.616616	0.756	0.421	0.00129669
Nav3_ENSMUSG00000020181	8.10747e-08	-1.34078	0.081	0.383	0.00129825
Tubg1_ENSMUSG00000035198	8.24024e-08	0.865526	0.709	0.417	0.00131951
Pex19_ENSMUSG00000003464	8.41001e-08	0.463299	0.919	0.719	0.0013467
Zeb2_ENSMUSG00000026872	8.56112e-08	0.360839	0.919	0.6	0.00137089
Klhl29_ENSMUSG00000020627	8.58105e-08	1.03642	0.279	0.064	0.00137408
Tpd52_ENSMUSG00000027506	9.00851e-08	0.376877	0.919	0.638	0.00144253
Mad1l1_ENSMUSG00000029554	9.01623e-08	0.953558	0.616	0.323	0.00144377
Gpm6b_ENSMUSG00000031342	9.30815e-08	-1.35005	0.233	0.566	0.00149051
Wdr86_ENSMUSG00000055235	9.31885e-08	2.02102	0.302	0.081	0.00149223
Pkp2_ENSMUSG00000041957	9.34667e-08	2.17561	0.174	0.017	0.00149668
Wbp11_ENSMUSG00000030216	9.49476e-08	0.608494	0.826	0.591	0.0015204
Mrpl3_ENSMUSG00000032563	9.60128e-08	0.641861	0.802	0.523	0.00153745
Fap_ENSMUSG00000000392	1.00507e-07	-1.0965	0.512	0.766	0.00160942
Cenpa_ENSMUSG00000029177	1.00886e-07	1.31306	0.523	0.23	0.00161549
Dnajb4_ENSMUSG00000028035	1.02179e-07	0.621678	0.907	0.677	0.0016362
Speg_ENSMUSG00000026207	1.02192e-07	1.82818	0.36	0.115	0.0016364
1700019D03Rik_ENSMUSG00000043629	1.03448e-07	-3.1407	0.012	0.289	0.00165651
Rtca_ENSMUSG00000000339	1.04412e-07	0.703627	0.779	0.502	0.00167195
1810011O10Rik_ENSMUSG00000056313	1.05915e-07	1.11635	0.5	0.217	0.00169602
Ewsr1_ENSMUSG00000009079	1.06754e-07	0.492794	0.988	0.923	0.00170945
Rpl7a_ENSMUSG00000062647	1.07061e-07	0.368803	1	0.97	0.00171437
Acads_ENSMUSG00000029545	1.0763e-07	0.862738	0.616	0.323	0.00172349
Nupr1_ENSMUSG00000030717	1.07847e-07	-0.823158	0.814	0.957	0.00172696
Set_ENSMUSG00000054766	1.08151e-07	0.466404	0.988	0.945	0.00173182
Cyb5r1_ENSMUSG00000026456	1.09371e-07	0.889212	0.628	0.349	0.00175135
Smarca4_ENSMUSG00000032187	1.09852e-07	0.633354	0.837	0.574	0.00175906
Syde1_ENSMUSG00000032714	1.10171e-07	0.763426	0.756	0.494	0.00176417
Mboat1_ENSMUSG00000038732	1.11725e-07	0.936127	0.384	0.123	0.00178905
Ifngr1_ENSMUSG00000020009	1.11942e-07	-0.909725	0.86	0.94	0.00179252
Fry_ENSMUSG00000056602	1.13225e-07	0.947956	0.453	0.179	0.00181307
Mt1_ENSMUSG00000031765	1.13408e-07	-1.30572	0.93	0.953	0.001816
Dcbld1_ENSMUSG00000019891	1.15621e-07	1.33424	0.314	0.085	0.00185144
H2-M9_ENSMUSG00000067201	1.16213e-07	3.32854	0.116	0	0.00186093
P2rx1_ENSMUSG00000020787	1.16213e-07	1.96598	0.116	0	0.00186093
Krt78_ENSMUSG00000050463	1.16213e-07	1.88661	0.116	0	0.00186093
Cwh43_ENSMUSG00000029154	1.16213e-07	0.693069	0.116	0	0.00186093
Qsox2_ENSMUSG00000036327	1.19168e-07	0.905156	0.64	0.336	0.00190823
Uqcrc1_ENSMUSG00000025651	1.23153e-07	0.438216	0.988	0.94	0.00197205
Eloc_ENSMUSG00000079658	1.23506e-07	0.457846	0.977	0.906	0.0019777
Adam33_ENSMUSG00000027318	1.24053e-07	-2.74359	0.07	0.366	0.00198645
Frmd8_ENSMUSG00000024816	1.24757e-07	0.788907	0.721	0.455	0.00199773
Calm3_ENSMUSG00000019370	1.2696e-07	0.531125	0.942	0.77	0.00203301
Cygb_ENSMUSG00000020810	1.27533e-07	0.689685	0.953	0.851	0.00204218
Col1a1_ENSMUSG00000001506	1.27994e-07	-0.835853	1	0.996	0.00204957
Slc16a1_ENSMUSG00000032902	1.28442e-07	-1.22421	0.279	0.574	0.00205674
Celf1_ENSMUSG00000005506	1.30386e-07	0.830646	0.802	0.54	0.00208787
Nemp2_ENSMUSG00000043015	1.30915e-07	1.6733	0.291	0.072	0.00209634
Kcne4_ENSMUSG00000047330	1.31939e-07	1.26499	0.453	0.183	0.00211275
Tmcc3_ENSMUSG00000020023	1.3282e-07	1.08069	0.488	0.209	0.00212684
Litaf_ENSMUSG00000022500	1.36616e-07	0.360644	0.988	0.94	0.00218764
Coq7_ENSMUSG00000030652	1.38102e-07	0.696253	0.756	0.477	0.00221143
Cstb_ENSMUSG00000005054	1.38834e-07	-0.470934	1	0.97	0.00222315
Efs_ENSMUSG00000022203	1.43915e-07	-1.38669	0.186	0.506	0.00230451
Ppfibp2_ENSMUSG00000036528	1.46269e-07	1.20753	0.337	0.098	0.0023422
Agt_ENSMUSG00000031980	1.47275e-07	1.17242	0.279	0.06	0.00235831
Akr1c14_ENSMUSG00000033715	1.48726e-07	-4.21299	0.035	0.311	0.00238155
Cd81_ENSMUSG00000037706	1.49497e-07	0.311248	1	0.996	0.00239389
Svopl_ENSMUSG00000029830	1.51199e-07	2.81944	0.267	0.064	0.00242115
Srsf9_ENSMUSG00000029538	1.53375e-07	0.410071	0.872	0.706	0.00245599
Sirpa_ENSMUSG00000037902	1.55934e-07	-1.41198	0.384	0.647	0.00249697
Lrpap1_ENSMUSG00000029103	1.60525e-07	-0.61599	0.93	0.949	0.00257049
Numbl_ENSMUSG00000063160	1.62363e-07	-1.19213	0.128	0.464	0.00259992
Vwa8_ENSMUSG00000058997	1.67956e-07	0.88247	0.395	0.132	0.00268947
Selenof_ENSMUSG00000037072	1.68184e-07	0.296051	1	0.996	0.00269314
Naaa_ENSMUSG00000029413	1.68637e-07	-1.77697	0.36	0.609	0.00270039
Plac8_ENSMUSG00000029322	1.68742e-07	-1.13974	0.674	0.834	0.00270206
Ltbp3_ENSMUSG00000024940	1.70672e-07	-1.34293	0.244	0.574	0.00273298
Idh2_ENSMUSG00000030541	1.70944e-07	0.550684	0.895	0.766	0.00273733
Rpa1_ENSMUSG00000000751	1.71478e-07	0.719512	0.826	0.566	0.00274588
Hmgn5_ENSMUSG00000031245	1.78918e-07	0.566634	0.663	0.353	0.00286502
Ahnak_ENSMUSG00000069833	1.80952e-07	-0.770227	0.953	0.983	0.00289758
Mcc_ENSMUSG00000071856	1.81265e-07	-1.48287	0.442	0.651	0.0029026
Yap1_ENSMUSG00000053110	1.81774e-07	1.27338	0.547	0.272	0.00291074
Ndufc1_ENSMUSG00000037152	1.82674e-07	0.475067	0.988	0.936	0.00292515
Mical1_ENSMUSG00000019823	1.91909e-07	0.748248	0.802	0.562	0.00307304
Itpripl1_ENSMUSG00000074825	1.92013e-07	0.780874	0.779	0.549	0.0030747
Pmvk_ENSMUSG00000027952	1.95998e-07	0.74069	0.593	0.306	0.00313852
Rhoc_ENSMUSG00000002233	2.00282e-07	0.366046	1	0.94	0.00320712
Pkm_ENSMUSG00000032294	2.03463e-07	0.306057	1	0.991	0.00325806
Lrrc8a_ENSMUSG00000007476	2.03856e-07	0.486968	0.988	0.936	0.00326435
Cdc37_ENSMUSG00000019471	2.06603e-07	0.451314	0.977	0.902	0.00330834
Zcchc8_ENSMUSG00000029427	2.10611e-07	0.534481	0.709	0.396	0.00337251
Anln_ENSMUSG00000036777	2.11188e-07	0.71262	0.547	0.226	0.00338176
Hipk1_ENSMUSG00000008730	2.11924e-07	0.546642	0.756	0.494	0.00339354
Mapk3_ENSMUSG00000063065	2.13517e-07	0.573592	0.779	0.494	0.00341905
Eif2b5_ENSMUSG00000003235	2.13958e-07	0.611845	0.767	0.447	0.0034261
Ap2s1_ENSMUSG00000008036	2.14008e-07	0.506286	0.977	0.868	0.00342691
Col16a1_ENSMUSG00000040690	2.16506e-07	-1.00167	0.442	0.719	0.00346691
Prr13_ENSMUSG00000023048	2.16819e-07	-0.691978	0.93	0.953	0.00347193
F11r_ENSMUSG00000038235	2.16974e-07	1.29776	0.651	0.447	0.00347441
Ilk_ENSMUSG00000030890	2.17527e-07	0.446331	0.988	0.928	0.00348325
Ube2i_ENSMUSG00000015120	2.21524e-07	0.334839	1	0.923	0.00354726
Fmnl3_ENSMUSG00000023008	2.22112e-07	0.826903	0.593	0.306	0.00355668
Atad1_ENSMUSG00000013662	2.23116e-07	0.691164	0.86	0.63	0.00357275
Plxnb1_ENSMUSG00000053646	2.25505e-07	1.41381	0.198	0.03	0.00361102
Pla2r1_ENSMUSG00000054580	2.2871e-07	0.870958	0.802	0.545	0.00366234
Zfhx4_ENSMUSG00000025255	2.30474e-07	-0.999685	0.163	0.498	0.00369058
Apobec1_ENSMUSG00000040613	2.3193e-07	1.01556	0.593	0.323	0.00371389
Adcy7_ENSMUSG00000031659	2.32242e-07	-1.99715	0.105	0.391	0.0037189
Abi2_ENSMUSG00000026782	2.38285e-07	0.752831	0.744	0.468	0.00381566
Tdg_ENSMUSG00000034674	2.4262e-07	0.541225	0.872	0.634	0.00388507
Atp5k_ENSMUSG00000050856	2.44279e-07	0.401554	0.953	0.881	0.00391164
Sdc2_ENSMUSG00000022261	2.48606e-07	-0.728944	0.837	0.911	0.00398092
Wwp2_ENSMUSG00000031930	2.50775e-07	0.895974	0.605	0.319	0.00401566
Antxr2_ENSMUSG00000029338	2.55545e-07	-1.33407	0.581	0.787	0.00409204
Arhgap1_ENSMUSG00000027247	2.61687e-07	0.481369	0.988	0.817	0.00419039
Filip1l_ENSMUSG00000043336	2.68374e-07	0.900834	0.895	0.668	0.00429748
Cdc42bpa_ENSMUSG00000026490	2.7142e-07	0.566396	0.802	0.494	0.00434624
Gipc2_ENSMUSG00000039131	2.71926e-07	2.07447	0.186	0.026	0.00435435
Ube2l3_ENSMUSG00000038965	2.73479e-07	0.337906	0.988	0.902	0.00437923
Mgll_ENSMUSG00000033174	2.74995e-07	-3.21502	0.174	0.455	0.00440349
Prelid1_ENSMUSG00000021486	2.7748e-07	0.341553	1	0.928	0.00444329
Casp8_ENSMUSG00000026029	2.83303e-07	0.643772	0.872	0.638	0.00453653
Tra2b_ENSMUSG00000022858	2.87938e-07	0.42176	1	0.94	0.00461075
Gabarapl1_ENSMUSG00000030161	2.91425e-07	-0.918524	0.558	0.796	0.00466658
Hnrnpa1_ENSMUSG00000046434	2.93957e-07	0.513488	0.988	0.902	0.00470713
Snhg11_ENSMUSG00000044349	2.96699e-07	-0.647936	1	0.996	0.00475103
Acer2_ENSMUSG00000038007	2.97955e-07	1.9198	0.256	0.06	0.00477116
Mef2d_ENSMUSG00000001419	3.00795e-07	0.766258	0.721	0.451	0.00481664
2310022B05Rik_ENSMUSG00000031983	3.11221e-07	0.715826	0.884	0.664	0.00498359
Fam210b_ENSMUSG00000027495	3.11461e-07	1.06012	0.453	0.187	0.00498743
Fam129a_ENSMUSG00000026483	3.15614e-07	1.11266	0.686	0.391	0.00505392
Caskin2_ENSMUSG00000034471	3.17268e-07	0.529897	0.372	0.123	0.00508041
Ppp1r12c_ENSMUSG00000019254	3.20476e-07	1.24976	0.442	0.183	0.00513179
Adcyap1r1_ENSMUSG00000029778	3.21502e-07	0.955832	0.628	0.345	0.00514821
Rad18_ENSMUSG00000030254	3.25916e-07	0.909058	0.57	0.289	0.0052189
Gatad1_ENSMUSG00000007415	3.25986e-07	0.487341	0.965	0.838	0.00522001
Top2b_ENSMUSG00000017485	3.2962e-07	0.503057	0.895	0.621	0.00527821
Anxa6_ENSMUSG00000018340	3.44478e-07	0.401622	1	0.932	0.00551612
Pomgnt1_ENSMUSG00000028700	3.48681e-07	0.679483	0.756	0.519	0.00558343
Ptgir_ENSMUSG00000043017	3.49641e-07	0.774744	0.616	0.311	0.0055988
Metrnl_ENSMUSG00000039208	3.53235e-07	-1.19824	0.57	0.791	0.00565636
Eif4h_ENSMUSG00000040731	3.66219e-07	0.377578	0.988	0.906	0.00586427
Pomp_ENSMUSG00000029649	3.75496e-07	0.310686	1	0.936	0.00601282
Ston1_ENSMUSG00000033855	3.76003e-07	1.07716	0.384	0.132	0.00602093
Rab13_ENSMUSG00000027935	3.80012e-07	0.714087	0.721	0.485	0.00608514
Ndufa9_ENSMUSG00000000399	3.80464e-07	0.411412	0.988	0.868	0.00609237
Cbx3_ENSMUSG00000029836	3.85497e-07	0.392147	0.988	0.979	0.00617296
Aldh2_ENSMUSG00000029455	3.89167e-07	-0.765074	0.791	0.898	0.00623173
Dock6_ENSMUSG00000032198	3.96193e-07	0.782045	0.535	0.26	0.00634424
Brd4_ENSMUSG00000024002	3.97127e-07	0.450113	0.988	0.868	0.0063592
Fbln7_ENSMUSG00000027386	4.0957e-07	-3.18573	0.023	0.285	0.00655844
Adamts2_ENSMUSG00000036545	4.1228e-07	0.430643	0.977	0.957	0.00660185
Ppp1r12a_ENSMUSG00000019907	4.16859e-07	0.689158	0.942	0.809	0.00667517
Smtn_ENSMUSG00000020439	4.18486e-07	0.534849	0.93	0.66	0.00670121
Acot2_ENSMUSG00000021226	4.20869e-07	0.750054	0.756	0.549	0.00673937
Rab3b_ENSMUSG00000003411	4.24547e-07	1.80149	0.151	0.013	0.00679827
Pdcl3_ENSMUSG00000026078	4.26011e-07	0.453427	0.919	0.783	0.00682171
Tmem35a_ENSMUSG00000033578	4.30641e-07	1.42705	0.198	0.03	0.00689585
Smim14_ENSMUSG00000037822	4.32145e-07	-0.724221	0.895	0.928	0.00691994
Ldlrap1_ENSMUSG00000037295	4.33055e-07	0.813909	0.733	0.498	0.00693451
Zfp385b_ENSMUSG00000027016	4.47666e-07	-2.18042	0	0.247	0.00716848
Serinc2_ENSMUSG00000023232	4.47666e-07	-3.58688	0	0.247	0.00716848
Hsd11b1_ENSMUSG00000016194	4.51297e-07	-4.45953	0.035	0.294	0.00722661
Phlda3_ENSMUSG00000041801	4.52638e-07	0.433094	0.895	0.664	0.00724809
Kctd20_ENSMUSG00000005936	4.55252e-07	0.514572	0.907	0.651	0.00728995
Arhgap11a_ENSMUSG00000041219	4.57186e-07	1.06805	0.372	0.123	0.00732091
Gxylt2_ENSMUSG00000030074	4.58105e-07	-1.99268	0.395	0.604	0.00733563
Penk_ENSMUSG00000045573	4.75257e-07	-5.18678	0.023	0.281	0.00761029
Cdk1_ENSMUSG00000019942	4.75876e-07	0.817535	0.674	0.362	0.0076202
Mtmr4_ENSMUSG00000018401	4.7882e-07	0.91888	0.523	0.238	0.00766735
Cdkn2aipnl_ENSMUSG00000020392	4.80536e-07	0.791906	0.663	0.391	0.00769482
Sms_ENSMUSG00000071708	4.83687e-07	1.12588	0.407	0.153	0.00774528
Pnp2_ENSMUSG00000068417	4.89581e-07	-2.18437	0.047	0.319	0.00783966
Bicc1_ENSMUSG00000014329	4.98323e-07	-0.985918	0.547	0.779	0.00797965
Ncaph_ENSMUSG00000034906	4.99776e-07	1.03497	0.453	0.187	0.00800292
Ldha_ENSMUSG00000063229	5.03314e-07	0.289725	1	0.991	0.00805956
Racgap1_ENSMUSG00000023015	5.04412e-07	1.06944	0.605	0.328	0.00807714
Rpf2_ENSMUSG00000038510	5.07096e-07	0.718409	0.674	0.374	0.00812013
Dlat_ENSMUSG00000000168	5.07474e-07	0.575174	0.826	0.57	0.00812619
Ndufb5_ENSMUSG00000027673	5.11018e-07	0.420697	0.977	0.834	0.00818293
Ndufs5_ENSMUSG00000028648	5.12235e-07	0.362409	0.988	0.915	0.00820242
Scly_ENSMUSG00000026307	5.16654e-07	1.03276	0.593	0.302	0.00827318
Pou4f2_ENSMUSG00000031688	5.18685e-07	0.283874	0.105	0	0.00830571
Smc4_ENSMUSG00000034349	5.23322e-07	0.442107	0.86	0.57	0.00837996
Ppp1r18_ENSMUSG00000034595	5.27671e-07	0.380298	0.872	0.66	0.0084496
Fam171a1_ENSMUSG00000050530	5.2776e-07	-1.95575	0.326	0.553	0.00845101
Sort1_ENSMUSG00000068747	5.45131e-07	1.01578	0.244	0.055	0.00872918
Peli1_ENSMUSG00000020134	5.45227e-07	0.572792	0.884	0.651	0.00873072
Hspa12a_ENSMUSG00000025092	5.48421e-07	0.775263	0.419	0.157	0.00878187
Ddx39b_ENSMUSG00000019432	5.51718e-07	0.409632	0.977	0.868	0.00883467
Dennd6a_ENSMUSG00000040818	5.62654e-07	0.841924	0.721	0.472	0.00900977
Vdac2_ENSMUSG00000021771	5.70083e-07	0.398688	0.953	0.894	0.00912874
Pdia5_ENSMUSG00000022844	5.75413e-07	0.568099	0.884	0.647	0.00921409
Tmem50a_ENSMUSG00000028822	5.83689e-07	-0.451252	0.988	0.983	0.00934661
Rbp4_ENSMUSG00000024990	5.86781e-07	-3.89566	0	0.243	0.00939613
Ifngr2_ENSMUSG00000022965	5.88602e-07	0.653477	0.965	0.855	0.00942529
Pfkp_ENSMUSG00000021196	5.98646e-07	0.375998	0.977	0.813	0.00958612
Dynlt1f_ENSMUSG00000095677	6.11579e-07	0.483874	0.942	0.804	0.00979321
Hk1_ENSMUSG00000037012	6.18013e-07	0.59933	0.802	0.545	0.00989623
Tgfb1i1_ENSMUSG00000030782	6.408e-07	0.525614	0.953	0.83	0.0102611
Eif4a3_ENSMUSG00000025580	6.57162e-07	0.485383	0.953	0.813	0.0105231
Zfp618_ENSMUSG00000028358	6.64656e-07	1.01381	0.395	0.145	0.0106431
Arpc5_ENSMUSG00000008475	6.76298e-07	0.365678	1	0.966	0.0108296
Twnk_ENSMUSG00000025209	6.82668e-07	1.21262	0.453	0.196	0.0109316
Metrn_ENSMUSG00000002274	7.0593e-07	1.18697	0.419	0.166	0.0113041
Cdca8_ENSMUSG00000028873	7.1553e-07	1.01804	0.581	0.302	0.0114578
Lrrc15_ENSMUSG00000052316	7.33583e-07	-2.71091	0.023	0.277	0.0117469
Efna5_ENSMUSG00000048915	7.37363e-07	-2.70602	0.07	0.332	0.0118074
Atp5j_ENSMUSG00000022890	7.61691e-07	0.261538	1	0.979	0.012197
Opcml_ENSMUSG00000062257	7.63128e-07	-1.70284	0.058	0.323	0.01222
Tgfb2_ENSMUSG00000039239	7.68629e-07	0.582443	0.663	0.4	0.0123081
Prkaa1_ENSMUSG00000050697	7.71668e-07	0.441656	0.709	0.374	0.0123567
Mafk_ENSMUSG00000018143	7.95909e-07	0.541207	0.791	0.485	0.0127449
Snrpa_ENSMUSG00000061479	8.03707e-07	0.444641	0.919	0.779	0.0128698
Fam129b_ENSMUSG00000026796	8.18057e-07	0.449633	0.872	0.562	0.0130996
Nmd3_ENSMUSG00000027787	8.2073e-07	0.72093	0.872	0.702	0.0131424
Arhgef2_ENSMUSG00000028059	8.31077e-07	0.580996	0.791	0.506	0.013308
Smarce1_ENSMUSG00000037935	8.33028e-07	0.523617	0.919	0.694	0.0133393
Slf2_ENSMUSG00000036097	8.56217e-07	0.558332	0.849	0.596	0.0137106
Itm2b_ENSMUSG00000022108	8.57336e-07	-0.44636	1	0.996	0.0137285
Cdc42ep1_ENSMUSG00000049521	8.59923e-07	0.750168	0.663	0.379	0.0137699
Ethe1_ENSMUSG00000064254	9.03805e-07	0.825674	0.686	0.451	0.0144726
Lrrc58_ENSMUSG00000034158	9.08866e-07	0.557833	1	0.906	0.0145537
Hmgn3_ENSMUSG00000066456	9.13466e-07	0.426773	0.942	0.749	0.0146273
Sntb1_ENSMUSG00000060429	9.13665e-07	1.43362	0.186	0.03	0.0146305
Id4_ENSMUSG00000021379	9.14883e-07	1.74898	0.314	0.098	0.01465
Afdn_ENSMUSG00000068036	9.16748e-07	-2.06491	0.081	0.349	0.0146799
Idi1_ENSMUSG00000058258	9.1946e-07	0.389659	0.779	0.515	0.0147233
Mtmr2_ENSMUSG00000031918	9.45873e-07	0.539139	0.942	0.826	0.0151463
Cavin3_ENSMUSG00000037060	9.74474e-07	-0.511662	0.988	0.987	0.0156043
Cfap69_ENSMUSG00000040473	9.76805e-07	1.38141	0.221	0.043	0.0156416
Slc2a4_ENSMUSG00000018566	9.94852e-07	1.94712	0.116	0.004	0.0159306
Mme_ENSMUSG00000027820	1.00366e-06	-2.63368	0	0.234	0.0160716
Actl6a_ENSMUSG00000027671	1.01752e-06	0.522613	0.826	0.523	0.0162936
Ppp6r3_ENSMUSG00000024908	1.02817e-06	0.686812	0.756	0.481	0.0164641
Hmgcr_ENSMUSG00000021670	1.03076e-06	0.447866	0.919	0.647	0.0165056
Myo1d_ENSMUSG00000035441	1.03546e-06	0.700865	0.372	0.128	0.0165808
Mmachc_ENSMUSG00000028690	1.04767e-06	-0.643867	1	0.983	0.0167764
Aoc3_ENSMUSG00000019326	1.08912e-06	0.680257	0.547	0.264	0.01744
Map2k1_ENSMUSG00000004936	1.08931e-06	0.566277	0.895	0.706	0.0174432
Gm20604_ENSMUSG00000041716	1.09488e-06	0.925248	0.57	0.311	0.0175323
Moap1_ENSMUSG00000096458	1.10206e-06	1.04893	0.523	0.264	0.0176474
Actr1a_ENSMUSG00000025228	1.10658e-06	0.468614	0.919	0.787	0.0177196
Bhlhb9_ENSMUSG00000072964	1.10701e-06	1.17529	0.442	0.204	0.0177265
Selenoh_ENSMUSG00000076437	1.11808e-06	0.797263	0.733	0.519	0.0179038
Gm11808_ENSMUSG00000068240	1.12091e-06	0.298731	0.988	0.94	0.0179491
Lmcd1_ENSMUSG00000057604	1.16229e-06	2.18134	0.326	0.115	0.0186117
Ube2n_ENSMUSG00000074781	1.1655e-06	0.354092	1	0.911	0.0186632
Ppp2r1b_ENSMUSG00000032058	1.16923e-06	0.661612	0.756	0.489	0.0187229
Trp53_ENSMUSG00000059552	1.16962e-06	0.516709	0.977	0.804	0.0187291
Slc4a8_ENSMUSG00000023032	1.17855e-06	1.81706	0.163	0.021	0.0188721
Prpf31_ENSMUSG00000008373	1.19126e-06	0.701576	0.744	0.489	0.0190756
Gna13_ENSMUSG00000020611	1.20328e-06	0.622677	0.837	0.579	0.0192681
Slc25a3_ENSMUSG00000061904	1.2171e-06	0.304489	1	0.936	0.0194894
Pmpca_ENSMUSG00000026926	1.22898e-06	0.563767	0.849	0.613	0.0196796
Mapk11_ENSMUSG00000053137	1.23748e-06	1.0663	0.465	0.204	0.0198158
Col8a1_ENSMUSG00000068196	1.25622e-06	0.350913	0.884	0.57	0.0201158
Vsig2_ENSMUSG00000001943	1.26021e-06	1.78778	0.163	0.021	0.0201797
Rarres2_ENSMUSG00000009281	1.29907e-06	-0.915033	0.895	0.94	0.020802
Fcgr4_ENSMUSG00000059089	1.29978e-06	-2.01021	0.233	0.468	0.0208133
Ubqln1_ENSMUSG00000005312	1.31317e-06	0.442925	0.942	0.77	0.0210277
Mcfd2_ENSMUSG00000024150	1.32907e-06	-0.587709	0.872	0.923	0.0212824
Boc_ENSMUSG00000022687	1.32936e-06	-2.10759	0.07	0.332	0.0212871
Nap1l1_ENSMUSG00000058799	1.3448e-06	0.501801	0.942	0.821	0.0215343
Clip4_ENSMUSG00000024059	1.34579e-06	-1.7268	0.012	0.247	0.0215502
Batf_ENSMUSG00000034266	1.35579e-06	1.79401	0.244	0.06	0.0217103
Ndn_ENSMUSG00000033585	1.36453e-06	-0.771992	0.744	0.855	0.0218503
Kank1_ENSMUSG00000032702	1.3668e-06	0.803467	0.453	0.196	0.0218865
Mki67_ENSMUSG00000031004	1.36727e-06	0.826247	0.488	0.213	0.0218941
Ndufs8_ENSMUSG00000059734	1.38749e-06	0.412073	0.953	0.791	0.0222178
Arid5b_ENSMUSG00000019947	1.39352e-06	0.42248	0.884	0.63	0.0223144
Impa1_ENSMUSG00000027531	1.40585e-06	0.713046	0.756	0.46	0.0225119
Vgll3_ENSMUSG00000091243	1.41307e-06	-1.21948	0.314	0.596	0.0226276
Tead4_ENSMUSG00000030353	1.41637e-06	1.73839	0.163	0.021	0.0226804
Slc48a1_ENSMUSG00000081534	1.42068e-06	-1.51702	0.267	0.528	0.0227493
Myh9_ENSMUSG00000022443	1.42814e-06	0.459835	0.965	0.736	0.0228688
Arhgap26_ENSMUSG00000036452	1.43031e-06	0.888626	0.5	0.226	0.0229036
Robo1_ENSMUSG00000022883	1.45577e-06	0.282902	0.419	0.153	0.0233113
Cdc20_ENSMUSG00000006398	1.46789e-06	1.22326	0.581	0.315	0.0235053
Ackr1_ENSMUSG00000037872	1.4687e-06	-3.64335	0.047	0.298	0.0235183
Cenpe_ENSMUSG00000045328	1.52201e-06	1.21016	0.442	0.187	0.024372
Arpp19_ENSMUSG00000007656	1.52548e-06	0.381111	0.988	0.911	0.0244275
Prag1_ENSMUSG00000050271	1.52838e-06	0.964599	0.291	0.085	0.024474
Inmt_ENSMUSG00000003477	1.55253e-06	-4.60586	0.023	0.264	0.0248607
Snrpf_ENSMUSG00000020018	1.57973e-06	0.507882	0.953	0.877	0.0252963
Dynlt1b_ENSMUSG00000096255	1.59876e-06	0.739359	0.86	0.668	0.025601
Cyb561_ENSMUSG00000019590	1.59914e-06	-3.09782	0.081	0.336	0.0256071
Klhl13_ENSMUSG00000036782	1.63059e-06	-1.36357	0.291	0.566	0.0261107
Plekha2_ENSMUSG00000031557	1.63339e-06	0.590539	0.837	0.604	0.0261554
Cox17_ENSMUSG00000046516	1.63781e-06	0.37517	0.988	0.953	0.0262263
Txnrd3_ENSMUSG00000000811	1.64369e-06	1.10713	0.314	0.098	0.0263204
Arhgap20_ENSMUSG00000053199	1.6557e-06	-1.55474	0.081	0.336	0.0265128
Bax_ENSMUSG00000003873	1.6601e-06	0.450158	0.965	0.868	0.0265832
Mybl2_ENSMUSG00000017861	1.70213e-06	1.20886	0.477	0.226	0.0272562
Lsm4_ENSMUSG00000031848	1.72101e-06	0.469373	0.977	0.8	0.0275585
Tspan17_ENSMUSG00000025875	1.74687e-06	0.542616	0.721	0.451	0.0279726
Ywhaq_ENSMUSG00000076432	1.74751e-06	0.300792	1	0.979	0.0279829
Chl1_ENSMUSG00000030077	1.75049e-06	-3.04043	0.012	0.243	0.0280307
Blmh_ENSMUSG00000020840	1.76741e-06	0.490281	0.907	0.702	0.0283015
Sema3b_ENSMUSG00000057969	1.77476e-06	-3.23268	0.023	0.26	0.0284193
Aco2_ENSMUSG00000022477	1.82749e-06	0.48384	0.884	0.796	0.0292635
Plxnd1_ENSMUSG00000030123	1.82956e-06	0.394132	0.616	0.319	0.0292968
Pamr1_ENSMUSG00000027188	1.84884e-06	-2.87904	0.14	0.4	0.0296055
Uqcr10_ENSMUSG00000059534	1.86773e-06	0.356557	1	0.94	0.0299079
Ranbp1_ENSMUSG00000005732	1.88072e-06	0.398884	0.988	0.949	0.030116
Ebna1bp2_ENSMUSG00000028729	1.90722e-06	0.380293	0.93	0.809	0.0305403
Slc16a2_ENSMUSG00000033965	1.91909e-06	-1.34625	0.233	0.515	0.0307304
Hey2_ENSMUSG00000019789	1.93975e-06	0.585318	0.163	0.021	0.0310613
Cds2_ENSMUSG00000058793	1.95855e-06	0.732071	0.756	0.553	0.0313622
Ncaph2_ENSMUSG00000008690	1.973e-06	0.578426	0.907	0.732	0.0315936
Tspan2_ENSMUSG00000027858	2.00459e-06	1.27076	0.163	0.021	0.0320995
Csde1_ENSMUSG00000068823	2.0243e-06	0.388877	0.977	0.945	0.0324152
Myo1c_ENSMUSG00000017774	2.02469e-06	0.518361	0.93	0.83	0.0324213
Tpi1_ENSMUSG00000023456	2.02618e-06	0.352555	1	0.885	0.0324452
Ccl19_ENSMUSG00000071005	2.03219e-06	-0.556603	0.163	0.451	0.0325414
Capza2_ENSMUSG00000015733	2.03543e-06	0.362339	1	0.919	0.0325933
Lamc3_ENSMUSG00000026840	2.03778e-06	0.539573	0.163	0.021	0.032631
Tppp3_ENSMUSG00000014846	2.06528e-06	-1.16292	0.651	0.783	0.0330713
Cd200_ENSMUSG00000022661	2.10379e-06	1.05899	0.535	0.302	0.0336879
Prc1_ENSMUSG00000038943	2.14997e-06	0.88522	0.651	0.383	0.0344275
Paip1_ENSMUSG00000025451	2.18677e-06	0.681615	0.756	0.574	0.0350167
Ankrd37_ENSMUSG00000050914	2.21372e-06	1.36359	0.326	0.106	0.0354482
Il18_ENSMUSG00000039217	2.22405e-06	-2.84098	0.035	0.277	0.0356136
Igsf10_ENSMUSG00000036334	2.24877e-06	-0.850549	0.488	0.74	0.0360096
Ssb_ENSMUSG00000068882	2.26157e-06	0.331104	1	0.902	0.0362145
Vash2_ENSMUSG00000037568	2.26608e-06	1.08522	0.384	0.149	0.0362868
Esr1_ENSMUSG00000019768	2.28618e-06	-1.44036	0.14	0.426	0.0366087
Ube2s_ENSMUSG00000060860	2.29202e-06	0.508259	0.988	0.906	0.0367021
Limd1_ENSMUSG00000025239	2.2922e-06	0.667851	0.779	0.536	0.0367049
Cryab_ENSMUSG00000032060	2.30006e-06	0.516483	0.849	0.689	0.0368309
Polr2c_ENSMUSG00000031783	2.30566e-06	0.437278	0.965	0.77	0.0369205
Adamts15_ENSMUSG00000033453	2.30996e-06	-1.71984	0.093	0.357	0.0369893
Pank2_ENSMUSG00000037514	2.35615e-06	0.763438	0.663	0.464	0.037729
Mcmbp_ENSMUSG00000048170	2.37708e-06	0.627456	0.953	0.809	0.0380642
Trak2_ENSMUSG00000026028	2.39148e-06	0.62738	0.605	0.319	0.0382947
Frmd4a_ENSMUSG00000026657	2.4743e-06	0.615261	0.744	0.443	0.039621
Kmt2d_ENSMUSG00000048154	2.48959e-06	0.274673	0.965	0.864	0.0398658
Msra_ENSMUSG00000054733	2.50347e-06	1.08115	0.453	0.209	0.0400881
Map4k5_ENSMUSG00000034761	2.52013e-06	0.691136	0.686	0.438	0.0403548
Rrad_ENSMUSG00000031880	2.55941e-06	0.893019	0.477	0.234	0.0409838
Aldh1l2_ENSMUSG00000020256	2.58245e-06	-1.69694	0.035	0.277	0.0413528
Cyp1b1_ENSMUSG00000024087	2.58249e-06	-0.900751	0.36	0.63	0.0413535
Cxcl5_ENSMUSG00000029371	2.59384e-06	-2.15386	0.593	0.77	0.0415351
Atxn1_ENSMUSG00000046876	2.63312e-06	0.599957	0.802	0.532	0.0421641
Unc93b1_ENSMUSG00000036908	2.63831e-06	0.525287	0.895	0.715	0.0422472
Rbl1_ENSMUSG00000027641	2.6502e-06	0.946749	0.5	0.268	0.0424377
Vezt_ENSMUSG00000036099	2.68509e-06	0.861858	0.57	0.294	0.0429964
Timm44_ENSMUSG00000002949	2.71804e-06	0.642174	0.709	0.489	0.0435239
Bcas3_ENSMUSG00000059439	2.73572e-06	1.07455	0.523	0.26	0.043807
Npr2_ENSMUSG00000028469	2.74471e-06	-2.78543	0.035	0.268	0.043951
Epn2_ENSMUSG00000001036	2.78637e-06	0.77883	0.616	0.349	0.0446181
Dnmt3l_ENSMUSG00000000730	2.79766e-06	-2.05668	0.012	0.243	0.0447989
Cep55_ENSMUSG00000024989	2.8098e-06	1.14536	0.372	0.14	0.0449932
Rab31_ENSMUSG00000056515	2.83521e-06	0.314373	0.953	0.783	0.0454002
Nrm_ENSMUSG00000059791	2.85699e-06	0.945958	0.57	0.311	0.0457489
Cct7_ENSMUSG00000030007	2.87919e-06	0.39894	0.988	0.923	0.0461045
Oxct1_ENSMUSG00000022186	2.8854e-06	0.54292	0.826	0.664	0.0462039
Angptl2_ENSMUSG00000004105	2.94343e-06	0.42086	0.988	0.889	0.0471331
Cenpp_ENSMUSG00000021391	2.99016e-06	1.35443	0.279	0.081	0.0478815
Zbtb7c_ENSMUSG00000044646	3.00076e-06	0.929009	0.244	0.06	0.0480512
Ints14_ENSMUSG00000034263	3.00117e-06	0.641021	0.686	0.443	0.0480577
Uqcc1_ENSMUSG00000005882	3.00389e-06	0.686174	0.651	0.383	0.0481013
Runx1_ENSMUSG00000022952	3.07092e-06	0.359798	0.814	0.472	0.0491746
Hmg20b_ENSMUSG00000020232	3.11733e-06	0.46229	0.895	0.651	0.0499178
Bzw2_ENSMUSG00000020547	3.17362e-06	0.694218	0.709	0.519	0.0508192
Nub1_ENSMUSG00000028954	3.18596e-06	0.398197	0.756	0.506	0.0510167
Ldhb_ENSMUSG00000030246	3.22353e-06	0.810255	0.488	0.238	0.0516185
Jup_ENSMUSG00000001552	3.2492e-06	0.700628	0.616	0.34	0.0520295
Myl12b_ENSMUSG00000034868	3.26157e-06	-0.666949	0.895	0.949	0.0522276
Emp2_ENSMUSG00000022505	3.26255e-06	0.572122	0.814	0.562	0.0522433
Vps72_ENSMUSG00000008958	3.29861e-06	0.519163	0.884	0.613	0.0528206
Fen1_ENSMUSG00000024742	3.36696e-06	0.778592	0.593	0.328	0.0539151
Srsf3_ENSMUSG00000071172	3.4904e-06	0.335147	0.988	0.94	0.0558917
Gsk3b_ENSMUSG00000022812	3.52951e-06	0.343418	0.988	0.915	0.0565181
Id3_ENSMUSG00000007872	3.53565e-06	0.523264	0.988	0.902	0.0566164
Arpc4_ENSMUSG00000079426	3.53565e-06	0.405886	0.988	0.902	0.0566164
Cox5b_ENSMUSG00000061518	3.53731e-06	0.304425	1	0.94	0.056643
Itgav_ENSMUSG00000027087	3.59099e-06	0.449961	0.965	0.796	0.0575025
Actr1b_ENSMUSG00000037351	3.59362e-06	0.450513	0.93	0.728	0.0575447
Nfib_ENSMUSG00000008575	3.59866e-06	-0.789901	0.779	0.885	0.0576253
Prpsap1_ENSMUSG00000015869	3.63384e-06	0.476575	0.919	0.757	0.0581887
Gdf15_ENSMUSG00000038508	3.71199e-06	0.791049	0.267	0.077	0.0594402
Ndufa2_ENSMUSG00000014294	3.72131e-06	0.274605	0.977	0.923	0.0595894
Scube3_ENSMUSG00000038677	3.75424e-06	0.874875	0.209	0.047	0.0601166
Mustn1_ENSMUSG00000042485	3.75699e-06	0.723541	0.5	0.234	0.0601607
Idh3a_ENSMUSG00000032279	3.77648e-06	0.573997	0.872	0.723	0.0604728
Ate1_ENSMUSG00000030850	3.77866e-06	0.464843	0.779	0.553	0.0605077
Slfn2_ENSMUSG00000072620	3.80528e-06	-1.67207	0.233	0.481	0.060934
Cnot9_ENSMUSG00000026174	3.83928e-06	0.599631	0.779	0.523	0.0614784
Mrpl50_ENSMUSG00000044018	3.84291e-06	0.583306	0.767	0.557	0.0615365
Tgtp1_ENSMUSG00000078922	3.86115e-06	2.08024	0.558	0.336	0.0618286
Mgat5_ENSMUSG00000036155	3.87904e-06	0.763841	0.477	0.221	0.0621151
Myoc_ENSMUSG00000026697	3.88374e-06	-5.54538	0.093	0.336	0.0621903
Asap3_ENSMUSG00000036995	3.93108e-06	-1.20129	0.163	0.443	0.0629484
Vdac1_ENSMUSG00000020402	3.95009e-06	0.411837	0.942	0.74	0.0632527
Eif1b_ENSMUSG00000006941	3.96925e-06	0.615857	0.837	0.664	0.0635596
Ndufb2_ENSMUSG00000002416	4.01239e-06	0.276427	0.977	0.898	0.0642504
Ntn1_ENSMUSG00000020902	4.08079e-06	-1.73123	0.058	0.298	0.0653456
Gch1_ENSMUSG00000037580	4.13317e-06	-1.70151	0.14	0.396	0.0661845
Zfp334_ENSMUSG00000017667	4.14308e-06	0.824691	0.453	0.213	0.0663432
Map2k3_ENSMUSG00000018932	4.17868e-06	0.413709	0.953	0.698	0.0669132
Serbp1_ENSMUSG00000036371	4.19038e-06	0.369781	0.988	0.932	0.0671006
Zcchc14_ENSMUSG00000061410	4.21637e-06	0.447973	0.628	0.34	0.0675167
Prkcd_ENSMUSG00000021948	4.33376e-06	0.662367	0.698	0.443	0.0693965
Fn1_ENSMUSG00000026193	4.3352e-06	-0.74942	1	0.962	0.0694196
Fgf10_ENSMUSG00000021732	4.35494e-06	-2.3129	0.023	0.247	0.0697356
Antxr1_ENSMUSG00000033420	4.41687e-06	-1.06001	0.547	0.732	0.0707273
Tmem30a_ENSMUSG00000032328	4.44513e-06	0.392215	0.977	0.86	0.0711798
Yrdc_ENSMUSG00000028889	4.45076e-06	0.703045	0.663	0.447	0.0712701
Rmi1_ENSMUSG00000035367	4.55696e-06	0.568115	0.523	0.255	0.0729706
Cct5_ENSMUSG00000022234	4.56586e-06	0.328914	1	0.953	0.0731131
Slc27a3_ENSMUSG00000027932	4.58555e-06	-1.96832	0.047	0.289	0.0734284
Rcc2_ENSMUSG00000040945	4.59375e-06	0.639866	0.616	0.353	0.0735598
Mrc2_ENSMUSG00000020695	4.61477e-06	-1.1337	0.535	0.694	0.0738964
Plk3_ENSMUSG00000028680	4.67637e-06	0.50574	0.64	0.374	0.0748827
Anpep_ENSMUSG00000039062	4.71607e-06	-0.848312	0.453	0.672	0.0755184
Arap1_ENSMUSG00000032812	4.7473e-06	-1.03249	0.43	0.664	0.0760185
Tomm22_ENSMUSG00000022427	4.82692e-06	0.438695	0.93	0.728	0.0772935
Sox13_ENSMUSG00000070643	5.12658e-06	1.32037	0.221	0.055	0.0820919
Apoe_ENSMUSG00000002985	5.13996e-06	-4.02747	0.605	0.74	0.0823062
Rtn4rl2_ENSMUSG00000050896	5.14829e-06	1.07382	0.407	0.179	0.0824395
Cnpy2_ENSMUSG00000025381	5.17337e-06	-0.569977	0.872	0.94	0.0828412
Irf1_ENSMUSG00000018899	5.18082e-06	0.626315	0.942	0.864	0.0829605
Zfp775_ENSMUSG00000007216	5.32309e-06	1.10799	0.186	0.034	0.0852387
Acot12_ENSMUSG00000021620	5.3316e-06	0.404329	0.43	0.183	0.0853748
Nrcam_ENSMUSG00000020598	5.33383e-06	-3.1078	0.081	0.315	0.0854106
Vamp2_ENSMUSG00000020894	5.35442e-06	0.45337	0.802	0.528	0.0857403
Filip1_ENSMUSG00000034898	5.38004e-06	0.939463	0.302	0.098	0.0861506
Ccnb1_ENSMUSG00000041431	5.49499e-06	0.890065	0.5	0.238	0.0879913
Rrm2_ENSMUSG00000020649	5.51103e-06	0.588548	0.616	0.336	0.0882482
Kpna3_ENSMUSG00000021929	5.55032e-06	0.795707	0.721	0.502	0.0888772
Slfn8_ENSMUSG00000035208	5.64154e-06	-1.07693	0.291	0.562	0.090338
4921524J17Rik_ENSMUSG00000036934	5.65168e-06	0.611786	0.826	0.6	0.0905003
Mapre1_ENSMUSG00000027479	5.68052e-06	0.345318	1	0.923	0.0909622
Pard6g_ENSMUSG00000056214	5.69687e-06	1.14129	0.442	0.221	0.0912239
Tspan14_ENSMUSG00000037824	5.74341e-06	0.76879	0.5	0.255	0.0919693
Sema5a_ENSMUSG00000022231	5.75398e-06	0.658902	0.523	0.272	0.0921385
Col5a2_ENSMUSG00000026042	5.76437e-06	-0.536466	1	0.97	0.0923049
Abcf1_ENSMUSG00000038762	5.77735e-06	0.524518	0.826	0.574	0.0925127
Atp5o_ENSMUSG00000022956	5.87542e-06	0.297916	1	0.957	0.094083
Lars2_ENSMUSG00000035202	5.8773e-06	-0.799125	1	1	0.0941133
Pdcd10_ENSMUSG00000027835	5.88078e-06	0.364134	0.919	0.685	0.0941689
Ext1_ENSMUSG00000061731	5.92314e-06	-1.01488	0.558	0.745	0.0948472
Mcm2_ENSMUSG00000002870	5.94721e-06	0.878259	0.605	0.37	0.0952327
Nob1_ENSMUSG00000003848	5.95146e-06	0.589861	0.674	0.379	0.0953007
Musk_ENSMUSG00000057280	5.98497e-06	-2.96687	0.07	0.302	0.0958373
Ubald2_ENSMUSG00000050628	6.00531e-06	0.589338	0.605	0.336	0.0961631
Glyr1_ENSMUSG00000022536	6.04831e-06	0.593239	0.86	0.6	0.0968516
Sept10_ENSMUSG00000019917	6.11472e-06	0.551547	0.953	0.77	0.0979151
Shmt2_ENSMUSG00000025403	6.13035e-06	0.650059	0.767	0.604	0.0981653
Txnl1_ENSMUSG00000024583	6.13443e-06	0.411854	0.895	0.791	0.0982306
Baz1a_ENSMUSG00000035021	6.22768e-06	0.7102	0.605	0.374	0.0997238
