# Supplementary material for: Single-Cell RNA Sequencing Reveals a Dynamic Stromal Niche That Supports Tumor Growth
Source: Cell Rep. 2020 May 19;31(7):107628. doi: 10.1016/j.celrep.2020.107628 (PMC7242909; doi:10.1016/j.celrep.2020.107628)
Supplement: Table S4 — List of Interactions in the Tumor-Infiltrating Cells, Related to Figure 6. This table provides the list of interaction pairs between clusters in Figure 1B resulting from our cell-cell communication pipeline. Sheet 1 - p-values; Sheet 2 - mean expression of the average receptor expression level of a cluster and the average ligand expression level of the interacting cluster; Sheet 3 - mean expression of the significant interactions ranked by specificity (p-value < 0.05). [file mmc5.xlsx]

## Sheet: p-values
interacting_pair	id_cp_interaction	partner_a	partner_b	ensembl_a	ensembl_b	source	secreted	is_integrin	CD4_CD4	CD4_CD8	CD4_Endo	CD4_GD	CD4_Mac	CD4_NK	CD4_Tregs	CD4_cDC1	CD4_cDC2	CD4_caf_0	CD4_caf_1	CD4_caf_2	CD4_migDC	CD4_pDC	CD8_CD4	CD8_CD8	CD8_Endo	CD8_GD	CD8_Mac	CD8_NK	CD8_Tregs	CD8_cDC1	CD8_cDC2	CD8_caf_0	CD8_caf_1	CD8_caf_2	CD8_migDC	CD8_pDC	Endo_CD4	Endo_CD8	Endo_Endo	Endo_GD	Endo_Mac	Endo_NK	Endo_Tregs	Endo_cDC1	Endo_cDC2	Endo_caf_0	Endo_caf_1	Endo_caf_2	Endo_migDC
CXCL12_ACKR3	CPI-SS0976BA7F0	simple:P48061	simple:P25106	ENSG00000107562	ENSG00000144476	guidetopharmacology.org	True	False	1	1	1	1	1	1	1	1	1	1	1	1	1	1	1	1	1	1	1	1	1	1	1	1	1	1	1	1	1	1	0	1	1	1	1	1	1	0	0.2	0.5	1
CXCL11_ACKR3	CPI-SS0747FCACD	simple:O14625	simple:P25106	ENSG00000169248	ENSG00000144476	guidetopharmacology.org	True	False	1	1	1	1	1	1	1	1	1	1	1	1	1	1	1	1	1	1	1	1	1	1	1	1	1	1	1	1	1	1	0	1	1	1	1	1	1	0	0.4	1	1
CXCL12_CXCR3	CPI-SS0EFE0B07A	simple:P48061	simple:P49682	ENSG00000107562	ENSG00000186810	guidetopharmacology.org	True	False	1	1	1	1	1	1	1	1	1	1	1	1	1	1	1	1	1	1	1	1	1	1	1	1	1	1	1	1	0	0	1	1	0.6	0.1	0	0.1	1	1	1	1	1
CXCL11_CXCR3	CPI-SS09FAC4977	simple:O14625	simple:P49682	ENSG00000169248	ENSG00000186810	curated	True	False	1	1	1	1	1	1	1	1	1	1	1	1	1	1	1	1	1	1	1	1	1	1	1	1	1	1	1	1	0	0	1	1	1	0.2	0	0.1	1	1	1	1	1
CCL19_CXCR3	CPI-SS07B005E6A	simple:Q99731	simple:P49682	ENSG00000172724	ENSG00000186810	guidetopharmacology.org	True	False	1	1	1	1	1	1	1	1	1	1	1	1	1	1	1	1	1	1	1	1	1	1	1	1	1	1	1	1	0	0	1	1	1	0.9	0.1	0.9	1	1	1	1	1
CCL20_CXCR3	CPI-SS0BC5EEC2D	simple:P78556	simple:P49682	ENSG00000115009	ENSG00000186810	guidetopharmacology.org	True	False	1	1	1	1	1	1	1	1	1	1	1	1	1	1	1	1	1	1	1	1	1	1	1	1	1	1	1	1	1	1	1	1	1	1	1	1	1	1	1	1	1
CXCL10_CXCR3	CPI-SS080683E15	simple:P02778	simple:P49682	ENSG00000169245	ENSG00000186810	curated	True	False	0.9	0.8	1	1	1	1	1	1	1	1	1	1	1	1	0.9	0.9	1	1	1	1	1	1	1	1	1	1	1	1	0.5	0.3	1	1	1	0.9	0.8	0.9	1	1	1	1	1
CXCL9_CXCR3	CPI-SS09A1EB4B3	simple:Q07325	simple:P49682	ENSG00000138755	ENSG00000186810	curated	True	False	1	1	1	1	1	1	1	1	1	1	1	1	1	1	1	1	1	1	1	1	1	1	1	1	1	1	1	1	0	0	1	1	0	0	0	0	1	1	1	1	1
CXCL12_CXCR4	CPI-SS0A28DCA72	simple:P48061	simple:P61073	ENSG00000107562	ENSG00000121966	curated	True	False	1	1	1	1	1	1	1	1	1	1	1	1	1	1	1	1	1	1	1	1	1	1	1	1	1	1	1	1	0	0	0.2	0	0.1	0.1	0.1	0.1	0.1	1	1	1	0.2
CXCL12_DPP4	CPI-SS0B1B18F2D	simple:P48061	simple:P27487	ENSG00000107562	ENSG00000197635	curated	True	False	1	1	1	1	1	1	1	1	1	1	1	1	1	1	1	1	1	1	1	1	1	1	1	1	1	1	1	1	0.2	0.1	1	0.2	0.3	0.4	0.2	0	0	0	0.3	1	0
CXCL11_DPP4	CPI-SS0CC738ABC	simple:O14625	simple:P27487	ENSG00000169248	ENSG00000197635	curated	True	False	1	1	1	1	1	1	1	1	1	1	1	1	1	1	1	1	1	1	1	1	1	1	1	1	1	1	1	1	0.9	0.2	1	0.9	1	1	0.7	0	0	0	1	1	0
CXCL10_DPP4	CPI-SS0FDAB7BA8	simple:P02778	simple:P27487	ENSG00000169245	ENSG00000197635	curated	True	False	1	1	1	1	1	1	1	1	1	1	1	1	1	1	1	1	1	1	1	1	1	1	1	1	1	1	1	1	0.9	0.9	1	0.9	0.9	1	0.9	0.9	0.9	0.8	0.9	1	0.9
CXCL9_DPP4	CPI-SS068BC31E4	simple:Q07325	simple:P27487	ENSG00000138755	ENSG00000197635	curated	True	False	1	1	1	1	1	1	1	1	1	1	1	1	1	1	1	1	1	1	1	1	1	1	1	1	1	1	1	1	0	0	1	0	0	0	0	0	0	0	0	1	0
CCL11_DPP4	CPI-SS0491EECEA	simple:P51671	simple:P27487	ENSG00000172156	ENSG00000197635	curated	True	False	1	1	1	1	1	1	1	1	1	1	1	1	1	1	1	1	1	1	1	1	1	1	1	1	1	1	1	1	1	1	1	1	1	1	1	1	1	0.9	1	1	1
VIP_DPP4	CPI-SS0F9BBC31B	simple:P01282	simple:P27487	ENSG00000146469	ENSG00000197635	MINT	True	False	1	1	1	1	1	1	1	1	1	1	1	1	1	1	1	1	1	1	1	1	1	1	1	1	1	1	1	1	1	1	1	1	1	1	1	1	1	1	1	1	1
CCL22_DPP4	CPI-SS0AEC33FF1	simple:O00626	simple:P27487	ENSG00000102962	ENSG00000197635	curated	True	False	1	1	1	1	1	1	1	1	1	1	1	1	1	1	1	1	1	1	1	1	1	1	1	1	1	1	1	1	1	1	1	1	1	1	1	1	1	1	1	1	1
CXCL2_DPP4	CPI-SS0CDAC688B	simple:P19875	simple:P27487	ENSG00000081041	ENSG00000197635	curated	True	False	1	1	1	1	1	1	1	1	1	1	1	1	1	1	1	1	1	1	1	1	1	1	1	1	1	1	1	1	1	1	1	1	1	1	1	1	1	1	1	1	1
CCL19_CCRL2	CPI-SS0605AC9BF	simple:Q99731	simple:O00421	ENSG00000172724	ENSG00000121797	guidetopharmacology.org	True	False	1	1	1	1	1	1	1	1	1	1	1	1	1	1	1	1	1	1	1	1	1	1	1	1	1	1	1	1	1	1	1	0.9	0	1	0.5	1	1	1	1	1	0.1
CCL19_ACKR4	CPI-SS00AEC3818	simple:Q99731	simple:Q9NPB9	ENSG00000172724	ENSG00000129048	curated	True	False	1	1	1	1	1	1	1	1	1	1	1	1	1	1	1	1	1	1	1	1	1	1	1	1	1	1	1	1	1	1	1	1	1	1	1	1	1	1	1	1	1
CCL21_ACKR4	CPI-SS0ECD9BB5E	simple:O00585	simple:Q9NPB9	ENSG00000137077	ENSG00000129048	curated	True	False	1	1	1	1	1	1	1	1	1	1	1	1	1	1	1	1	1	1	1	1	1	1	1	1	1	1	1	1	1	0	1	1	1	0	0	0	1	0	0	0	0
CCL25_ACKR4	CPI-SS0CCD89E02	simple:O15444	simple:Q9NPB9	ENSG00000131142	ENSG00000129048	curated	True	False	1	1	1	1	1	1	1	1	1	1	1	1	1	1	1	1	1	1	1	1	1	1	1	1	1	1	1	1	1	1	1	1	1	1	1	1	1	1	1	1	1
CXCL13_ACKR4	CPI-SS083B5EBAB	simple:O43927	simple:Q9NPB9	ENSG00000156234	ENSG00000129048	curated	True	False	1	1	1	1	1	1	1	1	1	1	1	1	1	1	1	1	1	1	1	1	1	1	1	1	1	1	1	1	1	1	1	1	1	1	1	1	1	0.8	1	1	1
CCL19_CCR7	CPI-SS09239FB26	simple:Q99731	simple:P32248	ENSG00000172724	ENSG00000126353	curated	True	False	1	1	1	1	1	1	1	1	1	1	1	1	1	1	1	1	1	1	1	1	1	1	1	1	1	1	1	1	1	1	1	1	1	1	0.8	1	0.1	1	1	1	0
CCL21_CCR7	CPI-SS06C0074BD	simple:O00585	simple:P32248	ENSG00000137077	ENSG00000126353	curated	True	False	1	1	1	1	1	1	1	1	1	1	1	1	1	1	1	1	1	1	1	1	1	1	1	1	1	1	1	1	0.8	1	1	1	1	0.9	0.6	1	0	1	1	1	0
CCL20_CCR6	CPI-SS0079E2156	simple:P78556	simple:P51684	ENSG00000115009	ENSG00000112486	curated	True	False	1	1	1	1	1	1	1	1	1	1	1	1	1	1	1	1	1	1	1	1	1	1	1	1	1	1	1	1	1	1	1	1	1	1	1	1	1	1	1	1	1
CXCR3_PF4	CPI-SS0342A0F8F	simple:P49682	simple:P02776	ENSG00000186810	ENSG00000163737	curated	True	False	1	1	1	1	0	1	1	1	1	1	1	1	1	1	1	1	1	1	0	1	1	1	1	1	1	1	1	1	1	1	1	1	1	1	1	1	1	1	1	1	1
CCL11_CCR3	CPI-SS0F33890C0	simple:P51671	simple:P51677	ENSG00000172156	ENSG00000183625	curated	True	False	1	1	1	1	1	1	1	1	1	1	1	1	1	1	1	1	1	1	1	1	1	1	1	1	1	1	1	1	1	1	1	1	1	1	0.5	1	1	1	1	1	1
CCL5_CCR3	CPI-SS0F6B529A1	simple:P13501	simple:P51677	ENSG00000271503	ENSG00000183625	curated	True	False	1	1	1	1	1	1	0.4	1	1	1	1	1	1	1	1	1	1	1	1	1	0	1	1	1	1	1	1	1	1	1	1	1	1	1	0.5	1	1	1	1	1	1
CCL7_CCR3	CPI-SS008CEEAB9	simple:P80098	simple:P51677	ENSG00000108688	ENSG00000183625	curated	True	False	1	1	1	1	1	1	1	1	1	1	1	1	1	1	1	1	1	1	1	1	0.5	1	1	1	1	1	1	1	1	1	1	1	1	1	0.5	1	1	1	1	1	1
CCL8_CCR3	CPI-SS0DF6991A8	simple:P80075	simple:P51677	ENSG00000108700	ENSG00000183625	curated	True	False	1	1	1	1	1	1	1	1	1	1	1	1	1	1	1	1	1	1	1	1	1	1	1	1	1	1	1	1	1	1	1	1	1	1	1	1	1	1	1	1	1
CCL24_CCR3	CPI-SS0B0AC1603	simple:O00175	simple:P51677	ENSG00000106178	ENSG00000183625	curated	True	False	1	1	1	1	1	1	1	1	1	1	1	1	1	1	1	1	1	1	1	1	1	1	1	1	1	1	1	1	1	1	1	1	1	1	1	1	1	1	1	1	1
CCL28_CCR3	CPI-SS03B41BCDD	simple:Q9NRJ3	simple:P51677	ENSG00000151882	ENSG00000183625	guidetopharmacology.org	True	False	1	1	1	1	1	1	0	1	1	1	1	1	1	1	1	1	1	1	1	1	0	1	1	1	1	1	1	1	1	1	1	1	1	1	0	1	1	1	1	1	1
CCL11_CCR2	CPI-SS0FB2279FE	simple:P51671	simple:P41597	ENSG00000172156	ENSG00000121807	guidetopharmacology.org	True	False	1	1	1	1	1	1	1	1	1	1	1	1	1	1	1	1	1	1	1	1	1	1	1	1	1	1	1	1	0.8	1	1	0	0.2	0.1	0	1	1	1	1	1	1
CCL7_CCR2	CPI-SS0F5AA0D9B	simple:P80098	simple:P41597	ENSG00000108688	ENSG00000121807	curated	True	False	1	1	1	1	1	1	1	1	1	1	1	1	1	1	1	1	1	0.7	1	0.9	0.8	1	1	1	1	1	1	1	1	1	1	1	1	1	1	1	1	1	1	1	1
CCL8_CCR2	CPI-SS019381277	simple:P80075	simple:P41597	ENSG00000108700	ENSG00000121807	curated	True	False	1	1	1	1	1	1	1	1	1	1	1	1	1	1	1	1	1	1	1	1	1	1	1	1	1	1	1	1	1	1	1	1	1	1	1	1	1	1	1	1	1
CCL24_CCR2	CPI-SS0B7BC0E4D	simple:O00175	simple:P41597	ENSG00000106178	ENSG00000121807	guidetopharmacology.org	True	False	1	1	1	1	1	1	1	1	1	1	1	1	1	1	1	1	1	1	1	1	1	1	1	1	1	1	1	1	1	1	1	1	1	1	1	1	1	1	1	1	1
CCL2_CCR2	CPI-SS0CF0E4DE9	simple:P13500	simple:P41597	ENSG00000108691	ENSG00000121807	curated	True	False	1	1	1	1	1	1	1	1	1	1	1	1	1	1	1	1	1	1	1	1	1	1	1	1	1	1	1	1	1	1	1	1	1	1	1	1	1	1	1	1	1
IGF2_IDE	CPI-SS0A3569604	simple:P01344	simple:P14735	ENSG00000167244	ENSG00000119912	InnateDB-All	True	False	1	1	1	1	1	1	1	1	1	1	1	1	1	1	1	1	1	1	1	1	1	1	1	1	1	1	1	1	1	1	1	1	1	1	1	1	1	1	1	1	1
INS_IDE	CPI-SS06908C6CC	simple:P01308	simple:P14735	ENSG00000254647	ENSG00000119912	InnateDB-All	True	False	1	1	1	1	1	1	1	1	1	1	1	1	1	1	1	1	1	1	1	1	1	1	1	1	1	1	1	1	1	1	1	1	1	1	1	1	1	1	1	1	1
NPPA_NPR1	CPI-SS032AD1183	simple:P01160	simple:P16066	ENSG00000175206	ENSG00000169418	guidetopharmacology.org	True	False	1	1	1	1	1	1	1	1	1	1	1	1	1	1	1	1	1	1	1	1	1	1	1	1	1	1	1	1	1	1	1	1	1	1	1	1	1	1	1	1	1
NPPC_NPR3	CPI-SS0A3778103	simple:P23582	simple:P17342	ENSG00000163273	ENSG00000113389	InnateDB-All	True	False	1	1	1	1	1	1	1	1	1	1	1	1	1	1	1	1	1	1	1	1	1	1	1	1	1	1	1	1	1	1	1	1	1	1	1	1	1	1	1	1	1
OSTN_NPR3	CPI-SS02BB5E698	simple:P61366	simple:P17342	ENSG00000188729	ENSG00000113389	guidetopharmacology.org	True	False	1	1	1	1	1	1	1	1	1	1	1	1	1	1	1	1	1	1	1	1	1	1	1	1	1	1	1	1	1	1	1	1	1	1	1	1	1	1	1	1	1
NPPC_NPR2	CPI-SS04EE13FF7	simple:P23582	simple:P20594	ENSG00000163273	ENSG00000159899	guidetopharmacology.org	True	False	1	1	1	1	1	1	1	1	1	1	1	1	1	1	1	1	1	1	1	1	1	1	1	1	1	1	1	1	1	1	1	1	1	1	1	1	1	1	1	1	1
VIP_VIPR1	CPI-SS0C8A09915	simple:P01282	simple:P32241	ENSG00000146469	ENSG00000114812	guidetopharmacology.org	True	False	1	1	1	1	1	1	1	1	1	1	1	1	1	1	1	1	1	1	1	1	1	1	1	1	1	1	1	1	1	1	1	1	1	1	1	1	1	1	1	1	1
SCT_VIPR1	CPI-SS0EC70F078	simple:P09683	simple:P32241	ENSG00000070031	ENSG00000114812	InnateDB-All	True	False	1	1	1	1	1	1	1	1	1	1	1	1	1	1	1	1	1	1	1	1	1	1	1	1	1	1	1	1	1	1	1	1	1	1	1	1	1	1	1	1	1
CCL22_CCR4	CPI-SS052B38F1C	simple:O00626	simple:P51679	ENSG00000102962	ENSG00000183813	curated	True	False	1	1	1	1	1	1	1	1	1	1	1	1	1	1	1	1	1	1	1	1	1	1	1	1	1	1	1	1	1	1	1	1	1	1	1	1	1	1	1	1	1
CCL5_CCR4	CPI-SS0EA05941A	simple:P13501	simple:P51679	ENSG00000271503	ENSG00000183813	curated	True	False	0.9	1	1	1	1	1	0.9	1	1	1	1	1	1	1	0	0	0	0	0	0	0	1	1	1	1	1	0	0	1	1	1	1	1	1	1	1	1	1	1	1	1
CCL17_CCR4	CPI-SS0EDD38B58	simple:Q92583	simple:P51679	ENSG00000102970	ENSG00000183813	curated	True	False	1	1	1	1	1	1	1	1	1	1	1	1	1	1	1	1	1	1	1	1	1	1	1	1	1	1	1	1	1	1	1	1	1	1	1	1	1	1	1	1	1
SCT_SCTR	CPI-SS021F26C73	simple:P09683	simple:P47872	ENSG00000070031	ENSG00000080293	guidetopharmacology.org	True	False	1	1	1	1	1	1	1	1	1	1	1	1	1	1	1	1	1	1	1	1	1	1	1	1	1	1	1	1	1	1	1	1	1	1	1	1	1	1	1	1	1
CCL25_CCR9	CPI-SS039863E62	simple:O15444	simple:P51686	ENSG00000131142	ENSG00000173585	curated	True	False	1	1	1	1	1	1	1	1	1	1	1	1	1	1	1	1	1	1	1	1	1	1	1	1	1	1	1	1	1	1	1	1	1	1	1	1	1	1	1	1	1
CXCL13_CXCR5	CPI-SS0C2437E0D	simple:O43927	simple:P32302	ENSG00000156234	ENSG00000160683	curated	True	False	1	1	1	1	1	1	1	1	1	1	1	1	1	1	1	1	1	1	1	1	1	1	1	1	1	1	1	1	1	1	1	1	1	1	1	1	1	1	1	1	0
TNFRSF1A_FASLG	CPI-SS0A4F27388	simple:P19438	simple:P48023	ENSG00000067182	ENSG00000117560	InnateDB-All	True	False	0	0	1	1	1	0	1	1	1	1	1	1	1	1	0	0	1	1	1	0	1	1	1	1	1	1	1	1	0	0	1	1	1	0	1	1	1	1	1	1	1
NRG1_MS4A4A	CPI-SS0978D28AB	simple:Q02297	simple:Q96JQ5	ENSG00000157168	ENSG00000110079	IntAct	True	False	1	1	1	1	1	1	1	1	1	1	1	1	1	1	1	1	1	1	1	1	1	1	1	1	1	1	1	1	1	1	1	1	1	1	1	1	1	1	1	1	1
NRG1_EGFR	CPI-SS0E845281E	simple:Q02297	simple:P00533	ENSG00000157168	ENSG00000146648	IntAct	True	False	1	1	1	1	1	1	1	1	1	1	1	1	1	1	1	1	1	1	1	1	1	1	1	1	1	1	1	1	1	1	1	1	1	1	1	1	1	1	1	1	1
TGFA_EGFR	CPI-SS07E5C3060	simple:P01135	simple:P00533	ENSG00000163235	ENSG00000146648	curated	True	False	1	1	1	1	1	1	1	1	1	1	1	1	1	1	1	1	1	1	1	1	1	1	1	1	1	1	1	1	1	1	1	1	1	1	1	1	1	1	1	1	1
HBEGF_EGFR	CPI-SS09B2ACA25	simple:Q99075	simple:P00533	ENSG00000113070	ENSG00000146648	curated	True	False	1	1	1	1	1	1	1	1	1	1	1	1	1	1	1	1	1	1	1	1	1	1	1	1	1	1	1	1	0	0	0	0	0	0	0	0	0	0	0	0	0
BTC_EGFR	CPI-SS0CC966B71	simple:P35070	simple:P00533	ENSG00000174808	ENSG00000146648	curated	True	False	1	1	1	1	1	0.9	0.9	1	1	0	0	0.2	1	0.8	1	1	1	1	1	1	1	1	1	0	0	0.3	1	0.9	1	1	1	1	1	1	1	1	1	0	0	0.7	1
EREG_EGFR	CPI-SS004C23DCE	simple:O14944	simple:P00533	ENSG00000124882	ENSG00000146648	curated	True	False	1	1	1	1	1	1	1	1	1	1	1	1	1	1	1	1	1	1	1	1	1	1	1	1	1	1	1	1	1	1	1	1	1	1	1	1	1	1	1	1	1
EPGN_EGFR	CPI-SS060790CF0	simple:Q6UW88	simple:P00533	ENSG00000182585	ENSG00000146648	curated	True	False	1	1	1	1	1	1	1	1	1	1	1	1	1	1	1	1	1	1	1	1	1	1	1	1	1	1	1	1	1	1	1	1	1	1	1	1	1	1	1	1	1
NRG1_ERBB4	CPI-SS0BD5C2A23	simple:Q02297	simple:Q15303	ENSG00000157168	ENSG00000178568	curated	True	False	1	1	1	1	1	1	1	1	1	1	1	1	1	1	1	1	1	1	1	1	1	1	1	1	1	1	1	1	1	1	1	1	1	1	1	1	1	1	1	1	1
HBEGF_ERBB4	CPI-SS060B846D1	simple:Q99075	simple:Q15303	ENSG00000113070	ENSG00000178568	curated	True	False	1	1	1	1	1	1	1	1	1	1	1	1	1	1	1	1	1	1	1	1	1	1	1	1	1	1	1	1	1	1	1	1	1	1	1	1	1	1	1	1	1
BTC_ERBB4	CPI-SS0F0D7F25C	simple:P35070	simple:Q15303	ENSG00000174808	ENSG00000178568	curated	True	False	1	1	1	1	1	1	1	1	1	1	1	1	1	1	1	1	1	1	1	1	1	1	1	1	1	1	1	1	1	1	1	1	1	1	1	1	1	1	1	1	1
EREG_ERBB4	CPI-SS0FC42EC80	simple:O14944	simple:Q15303	ENSG00000124882	ENSG00000178568	curated	True	False	1	1	1	1	1	1	1	1	1	1	1	1	1	1	1	1	1	1	1	1	1	1	1	1	1	1	1	1	1	1	1	1	1	1	1	1	1	1	1	1	1
NRG2_ERBB4	CPI-SS0E063192D	simple:O14511	simple:Q15303	ENSG00000158458	ENSG00000178568	curated	True	False	1	1	1	1	1	1	1	1	1	1	1	1	1	1	1	1	1	1	1	1	1	1	1	1	1	1	1	1	1	1	1	1	1	1	1	1	1	1	1	1	1
NRG3_ERBB4	CPI-SS0D5E30C6C	simple:P56975	simple:Q15303	ENSG00000185737	ENSG00000178568	curated	True	False	1	1	1	1	1	1	1	1	1	1	1	1	1	1	1	1	1	1	1	1	1	1	1	1	1	1	1	1	1	1	1	1	1	1	1	1	1	1	1	1	1
NRG4_ERBB4	CPI-SS0627D0E22	simple:Q8WWG1	simple:Q15303	ENSG00000169752	ENSG00000178568	curated	True	False	1	1	1	1	1	1	1	1	1	1	1	1	1	1	1	1	1	1	1	1	1	1	1	1	1	1	1	1	1	1	1	1	1	1	1	1	1	1	1	1	1
NRG1_ERBB3	CPI-SS02B906C26	simple:Q02297	simple:P21860	ENSG00000157168	ENSG00000065361	curated	True	False	1	1	1	1	1	1	1	1	1	1	1	1	1	1	1	1	1	1	1	1	1	1	1	1	1	1	1	1	1	1	1	1	1	1	1	1	1	1	1	1	1
BTC_ERBB3	CPI-SS05A6C9EC5	simple:P35070	simple:P21860	ENSG00000174808	ENSG00000065361	curated	True	False	1	1	1	1	1	1	0	1	1	1	1	1	1	0	1	1	1	1	1	1	0	1	1	1	1	1	1	0	1	1	1	1	1	1	0	1	1	1	1	1	1
NRG2_ERBB3	CPI-SS053613259	simple:O14511	simple:P21860	ENSG00000158458	ENSG00000065361	curated	True	False	1	1	1	1	1	1	1	1	1	1	1	1	1	1	1	1	1	1	1	1	1	1	1	1	1	1	1	1	1	1	1	1	1	1	1	1	1	1	1	1	1
CCL5_CCR1	CPI-SS0A021DB6E	simple:P13501	simple:P32246	ENSG00000271503	ENSG00000163823	curated	True	False	1	1	1	1	0.9	1	1	1	1	1	1	1	1	1	1	0	1	0	0	1	0	0	0	1	1	1	0	1	1	1	1	1	1	1	1	1	1	1	1	1	1
CCL18_CCR1	CPI-SS0DCF161BD	simple:P55774	simple:P32246	ENSG00000275385	ENSG00000163823	guidetopharmacology.org	True	False	1	1	1	1	1	1	1	1	1	1	1	1	1	1	1	1	1	1	0.1	1	1	1	0.9	1	1	1	1	1	1	1	1	1	1	1	1	1	1	1	1	1	1
CCL7_CCR1	CPI-SS02CC53E89	simple:P80098	simple:P32246	ENSG00000108688	ENSG00000163823	curated	True	False	1	1	1	1	1	1	1	1	1	1	1	1	1	1	1	1	1	1	1	1	1	1	1	1	1	1	1	1	1	1	1	1	1	1	1	1	1	1	1	1	1
CCL8_CCR1	CPI-SS087054090	simple:P80075	simple:P32246	ENSG00000108700	ENSG00000163823	curated	True	False	1	1	1	1	1	1	1	1	1	1	1	1	1	1	1	1	1	1	1	1	1	1	1	1	1	1	1	1	1	1	1	1	1	1	1	1	1	1	1	1	1
CCL5_ACKR2	CPI-SS0E555F91F	simple:P13501	simple:O00590	ENSG00000271503	ENSG00000144648	curated	True	False	1	1	1	1	1	1	1	1	1	1	1	1	1	1	1	1	1	1	1	1	1	1	1	0	0	1	1	1	1	1	1	1	1	1	1	1	1	1	1	1	1
CCL7_ACKR2	CPI-SS0FD442A0E	simple:P80098	simple:O00590	ENSG00000108688	ENSG00000144648	curated	True	False	1	1	1	1	1	1	1	1	1	1	1	1	1	1	1	1	1	1	1	1	1	1	1	1	1	1	1	1	1	1	1	1	1	1	1	1	1	1	1	1	1
CCL8_ACKR2	CPI-SS0F6F1C29E	simple:P80075	simple:O00590	ENSG00000108700	ENSG00000144648	curated	True	False	1	1	1	1	1	1	1	1	1	1	1	1	1	1	1	1	1	1	1	1	1	1	1	1	1	1	1	1	1	1	1	1	1	1	1	1	1	1	1	1	1
CCL5_GPR75	CPI-SS0BDA6DD92	simple:P13501	simple:O95800	ENSG00000271503	ENSG00000119737	guidetopharmacology.org	True	False	1	1	1	1	1	1	1	1	1	1	1	1	1	1	1	1	1	1	1	1	1	1	1	1	1	1	1	1	1	1	1	1	1	1	1	1	1	1	1	1	1
CCL28_CCR10	CPI-SS0BCCA6596	simple:Q9NRJ3	simple:P46092	ENSG00000151882	ENSG00000184451	guidetopharmacology.org	True	False	1	1	1	1	1	1	1	1	1	1	1	1	1	1	1	1	1	1	1	1	1	1	1	1	1	1	1	1	1	1	1	1	1	1	1	1	1	1	1	1	1
CCL27_CCR10	CPI-SS0BFCF6B11	simple:Q9Y4X3	simple:P46092	ENSG00000213927	ENSG00000184451	curated	True	False	1	1	1	1	1	1	1	1	1	1	1	1	1	1	1	1	1	1	1	1	1	1	1	1	1	1	1	1	1	1	1	1	1	1	1	1	1	1	1	1	1
KLRG1_CDH1	CPI-SS0854A5B2B	simple:Q96E93	simple:P12830	ENSG00000139187	ENSG00000039068	curated	False	False	1	1	1	1	0.1	1	1	0.1	0	1	1	1	0.1	0	1	1	1	1	1	1	1	1	1	1	1	1	1	1	1	1	1	1	1	1	1	1	1	1	1	1	1
ACKR1_CCL5	CPI-SS0A7DF44A1	simple:Q16570	simple:P13501	ENSG00000213088	ENSG00000271503	curated	True	False	1	1	1	1	1	1	1	1	1	1	1	1	1	1	1	1	1	1	1	1	1	1	1	1	1	1	1	1	0.9	0	1	1	1	0	0.4	1	1	1	1	1	0
ACKR1_CCL2	CPI-SS0563E51A8	simple:Q16570	simple:P13500	ENSG00000213088	ENSG00000108691	curated	True	False	1	1	1	1	1	1	1	1	1	1	1	1	1	1	1	1	1	1	1	1	1	1	1	1	1	1	1	1	1	1	1	1	0	1	1	1	1	0	0	0	1
ACKR2_CCL2	CPI-SS03165AD8C	simple:O00590	simple:P13500	ENSG00000144648	ENSG00000108691	curated	True	False	1	1	1	1	1	1	1	1	1	1	1	1	1	1	1	1	1	1	1	1	1	1	1	1	1	1	1	1	1	1	1	1	1	1	1	1	1	1	1	1	1
PF4_ACKR1	CPI-SS03821C2C6	simple:P02776	simple:Q16570	ENSG00000163737	ENSG00000213088	InnateDB	True	False	1	1	1	1	1	1	1	1	1	1	1	1	1	1	1	1	1	1	1	1	1	1	1	1	1	1	1	1	1	1	1	1	1	1	1	1	1	1	1	1	1
HBEGF_CD44	CPI-SS0CF76A867	simple:Q99075	simple:P16070	ENSG00000113070	ENSG00000026508	InnateDB-All	True	False	1	1	1	1	1	1	1	1	1	1	1	1	1	1	1	1	1	1	1	1	1	1	1	1	1	1	1	1	0	0.9	1	0	0	0.9	0	0.9	0.1	1	0.5	0.7	1
LGALS9_CD44	CPI-SS0703338F5	simple:O00182	simple:P16070	ENSG00000168961	ENSG00000026508	InnateDB	True	False	1	1	1	0.6	0.5	1	1	1	1	1	1	1	1	0.6	1	1	1	0.6	0.6	1	1	1	1	1	1	1	1	0.6	0	0	0	0	0	0	0	0	0	0	0	0	0
SPP1_CD44	CPI-SS02AB0C3E0	simple:P10451	simple:P16070	ENSG00000118785	ENSG00000026508	IntAct	True	False	0.9	1	1	0.8	0.8	1	1	1	1	1	1	1	1	0.8	1	1	1	0.9	0.8	1	1	1	1	1	1	1	1	0.9	1	1	1	1	1	1	1	1	1	1	1	1	1
SELE_CD44	CPI-SS0D329BE85	simple:P16581	simple:P16070	ENSG00000007908	ENSG00000026508	curated	False	False	1	1	1	1	1	1	1	1	1	1	1	1	1	1	1	1	1	1	1	1	1	1	1	1	1	1	1	1	0	1	1	0	0	1	0.1	1	0.3	1	0.7	0.8	1
TNFRSF1A_TNFSF13	CPI-SS018588D3A	simple:P19438	simple:O75888	ENSG00000067182	ENSG00000161955	InnateDB-All	True	False	1	1	1	1	1	1	1	1	1	1	1	1	1	1	1	1	1	1	1	1	1	1	1	1	1	1	1	1	1	1	1	1	0	1	1	1	1	1	1	1	1
FAS_TNFSF13	CPI-SS00ADA045A	simple:P25445	simple:O75888	ENSG00000026103	ENSG00000161955	InnateDB-All	True	False	1	1	1	1	0	1	1	1	1	1	1	1	1	1	1	1	1	1	0.1	1	1	1	1	1	1	1	1	1	1	1	1	1	1	1	1	1	1	1	1	1	1
LGALS9_HAVCR2	CPI-SS0E23CEB91	simple:O00182	simple:Q8TDQ0	ENSG00000168961	ENSG00000135077	curated	True	False	1	1	1	1	1	1	1	1	1	1	1	1	1	1	1	1	1	1	1	1	1	1	1	1	1	1	1	1	0	0	0	0	0	0	0	0	0	0	0	0	0
CXCL5_CXCR1	CPI-SS0BC034428	simple:P42830	simple:P25024	ENSG00000163735	ENSG00000163464	curated	True	False	0.3	0.4	0.9	0.5	0.2	0.5	0.4	0.5	0.7	1	1	0.9	0.7	0.2	0.9	1	1	1	0.5	1	1	1	1	1	1	1	1	0.4	0.6	0.7	1	0.7	0.3	0.7	0.6	0.8	0.9	1	1	1	0.8
PRL_PRLR	CPI-SS00689751B	simple:P01236	simple:P16471	ENSG00000172179	ENSG00000113494	IntAct	True	False	0.2	0.2	0.2	0.3	0.2	0.2	0.2	0.2	0.2	0	0.3	0.2	0.2	0.2	0.1	0.1	0.1	0.2	0.1	0.1	0.1	0.2	0.1	0	0.1	0.1	0.2	0.1	1	1	1	1	1	1	1	1	1	0	1	1	1
CSF3_CSF1R	CPI-SS094EDDBBA	simple:P09919	simple:P07333	ENSG00000108342	ENSG00000182578	guidetopharmacology.org	True	False	1	1	1	1	1	1	1	1	1	1	1	1	1	1	1	1	1	1	1	1	1	1	1	1	1	1	1	1	1	1	1	1	1	1	1	1	1	1	1	1	1
CSF2_CSF1R	CPI-SS092E57263	simple:P04141	simple:P07333	ENSG00000164400	ENSG00000182578	guidetopharmacology.org	True	False	1	1	1	1	1	1	1	1	1	1	1	1	1	1	1	1	1	1	1	1	1	1	1	1	1	1	1	1	1	1	1	1	1	1	1	1	1	1	1	1	1
CSF1_CSF1R	CPI-SS0AB1F04A0	simple:P09603	simple:P07333	ENSG00000184371	ENSG00000182578	curated	True	False	1	1	1	1	1	1	1	1	1	1	1	1	1	1	1	1	1	1	1	1	1	1	1	1	1	1	1	1	1	1	1	1	0	1	1	1	0.9	1	1	1	1
IL34_CSF1R	CPI-SS015162AFC	simple:Q6ZMJ4	simple:P07333	ENSG00000157368	ENSG00000182578	curated	True	False	1	1	1	1	1	1	1	1	1	1	1	1	1	1	1	1	1	1	1	1	1	1	1	1	1	1	1	1	1	1	1	1	1	1	1	1	1	1	1	1	1
CSF3_CSF3R	CPI-SS08376F0E6	simple:P09919	simple:Q99062	ENSG00000108342	ENSG00000119535	curated	True	False	1	1	1	1	1	1	1	1	1	1	1	1	1	1	1	1	1	1	1	1	1	1	1	1	1	1	1	1	1	1	1	1	1	1	1	1	1	1	1	1	1
CSF2_CSF3R	CPI-SS0B3C45484	simple:P04141	simple:Q99062	ENSG00000164400	ENSG00000119535	InnateDB-All	True	False	1	1	1	1	1	1	1	1	1	1	1	1	1	1	1	1	1	1	1	1	1	1	1	1	1	1	1	1	1	1	1	1	1	1	1	1	1	1	1	1	1
EGFR_TGFB1	CPI-SS0055264F3	simple:P00533	simple:P01137	ENSG00000146648	ENSG00000105329	MINT	True	False	1	1	1	0.8	0.6	0.2	1	0.9	1	1	1	1	1	0.1	1	1	1	0.9	0.7	0.2	1	1	1	1	1	1	1	0	1	1	1	0.8	0.5	0.1	1	1	1	1	1	1	1
TGFBR3_TGFB1	CPI-SS0322F3EA0	simple:Q03167	simple:P01137	ENSG00000069702	ENSG00000105329	curated	True	False	1	1	1	0.3	0.1	0.1	1	0.6	0.6	1	1	1	1	0	1	1	1	1	1	1	1	1	1	1	1	1	1	1	1	1	1	0.2	0	0	1	0.4	0.4	1	1	1	1
TGFBR3_TGFB3	CPI-SS0B4EEA780	simple:Q03167	simple:P10600	ENSG00000069702	ENSG00000119699	curated	True	False	1	1	1	1	1	1	1	1	1	0.2	0	0	1	1	1	1	1	1	1	1	1	1	1	1	1	1	1	1	1	1	1	1	1	1	1	1	1	0.1	0	0	1
APP_CD74	CPI-SS080C81D37	simple:P05067	simple:P04233	ENSG00000142192	ENSG00000019582	curated	False	False	1	1	1	1	1	1	1	1	1	1	1	1	1	1	1	1	1	1	0	1	1	0	0	1	1	1	0	1	1	1	1	1	0	1	1	0	0	1	1	1	0
APP_FPR2	CPI-SS0F66EA6BE	simple:P05067	simple:P25090	ENSG00000142192	ENSG00000171049	guidetopharmacology.org	False	False	1	1	1	1	1	1	1	1	1	1	1	1	1	1	1	1	1	1	1	1	1	1	1	1	1	1	1	1	1	1	1	1	0	1	1	1	1	1	1	1	1
ANXA1_FPR2	CPI-SS030BB46BB	simple:P04083	simple:P25090	ENSG00000135046	ENSG00000171049	curated	True	False	1	1	1	1	1	1	1	1	1	1	1	1	1	1	1	1	1	1	1	1	1	1	1	1	1	1	1	1	1	1	1	1	0.1	1	1	1	1	1	1	1	1
NRP2_VEGFA	CPI-SS0E00478B4	simple:O60462	simple:P15692	ENSG00000118257	ENSG00000112715	curated	True	False	1	1	1	1	0	0.2	1	1	0.9	1	1	1	1	1	1	1	1	1	0	0.2	1	1	0.9	1	1	1	1	1	0.2	0.1	0	0.2	0	0	0.2	0.1	0	0.1	0	0.1	0
KDR_VEGFA	CPI-SS043D33875	simple:P35968	simple:P15692	ENSG00000128052	ENSG00000112715	curated	True	False	1	1	1	1	1	1	1	1	1	1	1	1	1	1	1	1	1	1	1	1	1	1	1	1	1	1	1	1	0	0	0	0	0	0	0	0	0	0	0	0	0
FLT1_VEGFA	CPI-SS0C8F2C0F6	simple:P17948	simple:P15692	ENSG00000102755	ENSG00000112715	curated	True	False	1	1	1	1	1	1	1	1	1	1	1	1	1	1	1	1	1	1	1	1	1	1	1	1	1	1	1	1	0	0	0	0	0	0	0	0	0	0	0	0	0
NRP1_VEGFA	CPI-SS0DE0A486F	simple:O14786	simple:P15692	ENSG00000099250	ENSG00000112715	curated	True	False	0.8	0.9	0.9	0.9	0.4	0.6	0.9	0.8	0.7	0.8	0.8	0.9	0.8	0.8	1	1	1	1	0.9	1	1	1	1	1	1	1	1	1	0	0	0	0	0	0	0	0	0	0	0	0	0
NRP2_SEMA3F	CPI-SS0F15C1AB3	simple:O60462	simple:Q13275	ENSG00000118257	ENSG00000001617	curated	True	False	1	1	0	1	1	1	1	1	1	1	1	1	1	1	1	1	0	1	1	1	1	1	1	1	1	1	1	1	1	1	0	1	1	1	1	1	1	1	0.9	0.8	1
NRP2_PGF	CPI-SS0D22A09AD	simple:O60462	simple:P49763	ENSG00000118257	ENSG00000119630	curated	True	False	1	1	0	1	1	1	1	1	0.9	1	0.8	0	0.3	1	1	1	0	1	1	1	1	1	0.9	1	0.8	0	0.3	1	1	1	0	1	1	1	1	1	0.5	0.6	0.5	0	0.2
FLT1_PGF	CPI-SS0E61DB5DF	simple:P17948	simple:P49763	ENSG00000102755	ENSG00000119630	curated	True	False	1	1	0.1	1	1	1	1	1	1	1	1	0	0.9	1	1	1	0	1	1	1	1	1	1	1	1	0	0.9	1	1	1	0	1	1	1	1	1	0	0	0	0	0
NRP1_PGF	CPI-SS0855C0353	simple:O14786	simple:P49763	ENSG00000099250	ENSG00000119630	curated	True	False	1	1	0	1	1	1	1	1	0.9	0.9	0.8	0	0.5	1	1	1	0	1	1	1	1	1	1	1	1	0	0.8	1	1	1	0	1	1	1	1	1	0	0	0	0	0
NRP2_SEMA3C	CPI-SS0241A1F57	simple:O60462	simple:Q99985	ENSG00000118257	ENSG00000075223	curated	True	False	1	1	1	1	1	1	1	1	1	0	0.6	1	1	1	1	1	1	1	1	1	1	1	1	0	0.6	1	1	1	1	1	1	1	1	1	1	1	1	0	0	1	1
FLT1_VEGFB	CPI-SS0947A8549	simple:P17948	simple:P49765	ENSG00000102755	ENSG00000173511	curated	True	False	1	1	1	1	1	1	1	1	1	1	1	1	1	1	1	1	1	1	1	1	1	1	1	1	1	1	1	1	1	1	1	1	1	1	1	0	1	0	0	0	1
NRP1_VEGFB	CPI-SS033E6DE7E	simple:O14786	simple:P49765	ENSG00000099250	ENSG00000173511	curated	True	False	1	1	1	1	1	1	1	0.8	1	0.6	0.8	0.7	1	1	1	1	1	1	1	1	1	1	1	1	1	1	1	1	1	1	1	1	1	1	1	0	1	0	0	0	1
ADRB2_VEGFB	CPI-SS098425155	simple:P07550	simple:P49765	ENSG00000169252	ENSG00000173511	InnateDB-All	True	False	1	1	1	1	1	1	1	0.1	1	0	0.1	0.1	1	1	1	1	1	1	1	1	1	0.2	1	0.2	0.2	0.2	1	1	1	1	1	1	1	1	1	1	1	0.9	1	1	1
KDR_VEGFC	CPI-SS0273C9AED	simple:P35968	simple:P49767	ENSG00000128052	ENSG00000150630	curated	True	False	1	1	1	1	1	1	1	1	1	1	1	1	1	1	1	1	1	1	1	1	1	1	1	1	1	1	1	1	1	1	0	1	1	1	1	1	1	1	0	1	1
KDR_VEGFD	CPI-SS065A6EF06	simple:P35968	simple:O43915	ENSG00000128052	ENSG00000165197	curated	True	False	1	1	1	1	1	1	1	1	1	1	1	1	1	1	1	1	1	1	1	1	1	1	1	1	1	1	1	1	1	1	1	1	1	1	1	1	1	0	0	1	1
NRP1_SEMA3A	CPI-SS08083B141	simple:O14786	simple:Q14563	ENSG00000099250	ENSG00000075213	curated	True	False	0.8	0.8	0.6	0.8	0.8	1	0.8	0.8	0.8	0.8	0.8	0.8	0.8	0.8	1	1	1	1	1	1	1	1	1	1	1	1	1	1	0	0	0	0	0	1	0	0	0	0	0	0	0
FASLG_FAS	CPI-SS0D168412F	simple:P48023	simple:P25445	ENSG00000117560	ENSG00000026103	curated	True	False	0	0	0	0	0	0	0	0	0	0	0	0	0	1	0	0	0	0	0	0	0	0	0	0	0	0	0	1	1	1	1	1	1	1	1	1	1	1	1	1	1
ACKR2_CCL11	CPI-SS08E13FAF2	simple:O00590	simple:P51671	ENSG00000144648	ENSG00000172156	curated	True	False	1	1	1	1	1	1	1	1	1	1	1	1	1	1	1	1	1	1	1	1	1	1	1	1	1	1	1	1	1	1	1	1	1	1	1	1	1	1	1	1	1
SCGB3A1_FGFR4	CPI-SS08A0C3910	simple:Q96QR1	simple:P22455	ENSG00000161055	ENSG00000160867	MINT	True	False	1	1	1	1	1	1	1	1	1	1	1	1	1	1	1	1	1	1	1	1	1	1	1	1	1	1	1	1	1	1	1	1	1	1	1	1	1	1	1	1	1
FGF1_FGFR4	CPI-SS0D9366D11	simple:P05230	simple:P22455	ENSG00000113578	ENSG00000160867	IntAct	True	False	1	1	1	1	1	1	1	1	1	1	1	1	1	1	1	1	1	1	1	1	1	1	1	1	1	1	1	1	1	1	1	1	1	1	1	1	1	1	1	1	1
FGF2_FGFR4	CPI-SS008FB916C	simple:P09038	simple:P22455	ENSG00000138685	ENSG00000160867	curated	True	False	1	1	1	1	1	1	1	1	1	1	1	1	1	1	1	1	1	1	1	1	1	1	1	1	1	1	1	1	1	1	1	1	1	1	1	1	1	1	1	1	1
FGF5_FGFR4	CPI-SS066347638	simple:P12034	simple:P22455	ENSG00000138675	ENSG00000160867	IntAct	True	False	1	1	1	1	1	1	1	1	1	1	1	1	1	1	1	1	1	1	1	1	1	1	1	1	1	1	1	1	1	1	1	1	1	1	1	1	1	1	1	1	1
FGF1_FGFR2	CPI-SS04A97448D	simple:P05230	simple:P21802	ENSG00000113578	ENSG00000066468	MINT	True	False	1	1	1	1	1	1	1	1	1	1	1	1	1	1	1	1	1	1	1	1	1	1	1	0.1	1	1	1	1	1	1	1	1	1	1	1	1	1	0	1	1	1
FGF2_FGFR2	CPI-SS05A94DE17	simple:P09038	simple:P21802	ENSG00000138685	ENSG00000066468	curated	True	False	1	1	1	1	1	1	1	1	1	1	1	1	1	1	1	1	1	1	1	1	1	1	1	1	1	1	1	1	1	1	1	1	1	1	1	1	1	1	1	1	1
TFF1_FGFR2	CPI-SS04640F9C3	simple:P04155	simple:P21802	ENSG00000160182	ENSG00000066468	MINT	True	False	1	1	1	1	1	1	1	1	1	1	1	1	1	1	1	1	1	1	1	1	1	1	1	1	1	1	1	1	1	1	1	1	1	1	1	1	1	1	1	1	1
FGF7_FGFR2	CPI-SS0E928B8C8	simple:P21781	simple:P21802	ENSG00000140285	ENSG00000066468	IntAct	True	False	1	1	1	1	1	1	1	1	1	1	1	1	1	1	1	1	1	1	1	1	1	1	1	1	1	1	1	1	1	1	1	1	1	1	1	1	1	1	1	1	1
FGF8_FGFR2	CPI-SS0C77C0D65	simple:P55075	simple:P21802	ENSG00000107831	ENSG00000066468	IntAct	True	False	1	1	1	1	1	1	1	1	1	1	1	1	1	1	1	1	1	1	1	1	1	1	1	0	1	1	1	1	1	1	1	1	1	1	1	1	1	1	1	1	1
FGF9_FGFR2	CPI-SS07B324162	simple:P31371	simple:P21802	ENSG00000102678	ENSG00000066468	InnateDB-All	True	False	1	1	1	1	1	1	1	1	1	0	1	1	1	1	1	1	1	1	1	1	1	1	1	1	1	1	1	1	1	1	1	1	1	1	1	1	1	0	1	1	1
FGF23_FGFR2	CPI-SS092FB7770	simple:Q9GZV9	simple:P21802	ENSG00000118972	ENSG00000066468	IntAct	True	False	1	1	1	1	1	1	1	1	1	1	1	1	1	1	1	1	1	1	1	1	1	1	1	1	1	1	1	1	1	1	1	1	1	1	1	1	1	1	1	1	1
FGF6_FGFR2	CPI-SS08883E9F6	simple:P10767	simple:P21802	ENSG00000111241	ENSG00000066468	InnateDB-All	True	False	1	1	1	1	1	1	1	1	1	1	1	1	1	1	1	1	1	1	1	1	1	1	1	1	1	1	1	1	1	1	1	1	1	1	1	1	1	1	1	1	1
FGF1_FGFR1	CPI-SS0755A26DD	simple:P05230	simple:P11362	ENSG00000113578	ENSG00000077782	curated	True	False	1	1	1	1	1	1	1	1	1	1	1	1	1	1	1	1	0.9	1	1	1	1	0.8	1	0	0	1	1	0.3	1	1	0	1	1	1	1	0.1	0.2	0	0	0.6	0.7
FGF2_FGFR1	CPI-SS01F67987A	simple:P09038	simple:P11362	ENSG00000138685	ENSG00000077782	curated	True	False	1	1	1	1	1	1	1	1	1	1	1	1	1	1	1	1	1	1	1	1	1	1	1	1	1	1	1	1	1	1	1	1	1	1	1	1	1	1	1	1	1
FGF8_FGFR1	CPI-SS02B9A88D3	simple:P55075	simple:P11362	ENSG00000107831	ENSG00000077782	IntAct	True	False	1	1	1	1	1	1	1	1	1	1	1	1	1	1	1	1	0.5	1	1	1	1	0.6	1	0	0	1	1	0.1	1	1	1	1	1	1	1	1	1	1	1	1	1
FGF23_FGFR1	CPI-SS09015A868	simple:Q9GZV9	simple:P11362	ENSG00000118972	ENSG00000077782	InnateDB-All	True	False	1	1	1	1	1	1	1	1	1	1	1	1	1	1	1	1	1	1	1	1	1	1	1	1	1	1	1	1	1	1	1	1	1	1	1	1	1	1	1	1	1
FGF1_FGFR3	CPI-SS015819E65	simple:P05230	simple:P22607	ENSG00000113578	ENSG00000068078	IntAct	True	False	1	1	1	1	1	1	1	1	1	1	1	1	1	1	1	1	1	1	1	1	1	1	1	1	1	1	0	1	1	1	1	1	1	1	1	1	1	1	1	1	0
FGF8_FGFR3	CPI-SS0CFABB69A	simple:P55075	simple:P22607	ENSG00000107831	ENSG00000068078	InnateDB-All	True	False	1	1	1	1	1	1	1	1	1	1	1	1	1	1	1	1	1	1	1	1	1	1	1	1	1	1	0	1	1	1	1	1	1	1	1	1	1	1	1	1	1
FGF9_FGFR3	CPI-SS05D62446A	simple:P31371	simple:P22607	ENSG00000102678	ENSG00000068078	InnateDB-All	True	False	1	1	1	1	1	1	1	1	1	1	1	1	0	1	1	1	1	1	1	1	1	1	1	1	1	1	1	1	1	1	1	1	1	1	1	1	1	1	1	1	0
FGFR2_FGFR3	CPI-SS0BF3ED143	simple:P21802	simple:P22607	ENSG00000066468	ENSG00000068078	InnateDB-All	True	False	1	1	1	1	1	1	1	1	1	1	1	1	1	1	1	1	1	1	1	1	1	1	1	1	1	1	1	1	1	1	1	1	1	1	1	1	1	1	1	1	1
RIPK1_TNFSF10	CPI-SS028A6D527	simple:Q13546	simple:P50591	ENSG00000137275	ENSG00000121858	InnateDB-All	True	False	1	0.7	0.4	1	1	0.9	0.4	1	1	1	1	1	1	1	0.1	0	0	0.1	0.1	0	0	0	0.1	0.1	0.1	0.1	0.1	0.1	1	0.5	0	1	1	0.8	0	1	1	1	1	1	1
TNFRSF10C_TNFSF10	CPI-SS01ECFDA18	simple:O14798	simple:P50591	ENSG00000173535	ENSG00000121858	curated	True	False	0.3	0	0	0.2	0.1	0.1	0	0.2	0.1	0.3	0.3	0.3	0.4	0.3	1	0.1	0	1	1	0.4	0	1	0.9	1	1	1	1	1	1	0.1	0	1	1	0.4	0	1	0.9	0.9	1	1	1
FGFR3_FGF2	CPI-SS06B649B31	simple:P22607	simple:P09038	ENSG00000068078	ENSG00000138685	curated	True	False	1	1	1	1	1	1	1	1	1	1	1	1	1	1	1	1	1	1	1	1	1	1	1	1	1	1	1	1	1	1	1	1	1	1	1	1	1	1	1	1	1
FGFR3_FGF5	CPI-SS05B7C1DB1	simple:P22607	simple:P12034	ENSG00000068078	ENSG00000138675	InnateDB-All	True	False	1	1	1	1	1	1	1	1	1	1	1	1	1	1	1	1	1	1	1	1	1	1	1	1	1	1	1	1	1	1	1	1	1	1	1	1	1	1	1	1	1
FGFR2_FGF5	CPI-SS08232DC7B	simple:P21802	simple:P12034	ENSG00000066468	ENSG00000138675	IntAct	True	False	1	1	1	1	1	1	1	1	1	1	1	1	1	1	1	1	1	1	1	1	1	1	1	1	1	1	1	1	1	1	1	1	1	1	1	1	1	1	1	1	1
FGFR1_FGF5	CPI-SS0E0BCE16F	simple:P11362	simple:P12034	ENSG00000077782	ENSG00000138675	InnateDB-All	True	False	1	1	1	1	1	1	1	1	1	1	1	1	1	1	1	1	1	1	1	1	1	1	1	1	1	1	1	1	0.5	0.6	1	0.5	0.6	0.7	0.5	0.6	0.8	0.7	1	0.8	0.6
FGFR3_FGF4	CPI-SS0621B4650	simple:P22607	simple:P08620	ENSG00000068078	ENSG00000075388	InnateDB-All	True	False	1	1	1	1	1	1	1	1	1	1	1	1	1	1	1	1	1	1	1	1	1	1	1	1	1	1	1	1	1	1	1	1	1	1	1	1	1	1	1	1	1
FGFR3_FGF7	CPI-SS0E1FF5FD8	simple:P22607	simple:P21781	ENSG00000068078	ENSG00000140285	InnateDB-All	True	False	1	1	1	1	1	1	1	1	1	1	1	1	1	1	1	1	1	1	1	1	1	1	1	1	1	1	1	1	1	1	1	1	1	1	1	1	1	1	1	1	1
CD34_SELP	CPI-SS013E6EBC3	simple:P28906	simple:P16109	ENSG00000174059	ENSG00000174175	curated	False	False	1	1	1	1	1	1	1	1	1	1	1	1	1	1	1	1	1	1	1	1	1	1	1	1	1	1	1	1	1	1	0	1	1	1	1	1	1	1	1	1	1
CEACAM1_CD209	CPI-SS055B305F1	simple:P13688	simple:Q9NNX6	ENSG00000079385	ENSG00000090659	curated	True	False	1	1	1	1	1	1	1	1	0	1	1	1	1	1	1	1	1	1	1	1	1	1	0	1	1	1	1	1	1	1	1	1	0.9	0.9	1	1	0	1	1	1	1
CEACAM1_SELE	CPI-SS0BDC04683	simple:P13688	simple:P16581	ENSG00000079385	ENSG00000007908	curated	True	False	1	1	0.6	1	1	1	1	1	1	1	1	1	1	1	1	1	0.8	1	1	1	1	1	1	1	1	1	1	1	1	1	0	1	1	1	1	1	1	1	1	1	1
SELPLG_SELE	CPI-SS085C6A191	simple:Q14242	simple:P16581	ENSG00000110876	ENSG00000007908	curated	False	False	1	1	0	1	1	1	1	1	1	1	1	1	1	1	1	1	0	1	1	1	1	1	1	1	1	1	1	1	1	1	1	1	1	1	1	1	1	1	1	1	1
TNFSF13B_CD40	CPI-SS09332BB64	simple:Q9Y275	simple:P25942	ENSG00000102524	ENSG00000101017	InnateDB	True	False	1	1	1	1	1	1	1	1	1	1	1	1	1	1	1	1	1	1	0.2	1	1	0.9	0	1	1	1	0	1	1	1	1	1	1	1	1	1	1	1	1	1	1
CD40LG_CD40	CPI-SS0D9E45677	simple:P29965	simple:P25942	ENSG00000102245	ENSG00000101017	curated	True	False	0	0	0	0	0	0	0	0	0	0	0	0	0	0	0.9	1	0.8	1	0	0.9	0.9	0.3	0	0.9	0.9	0.7	0	0.9	1	1	1	1	1	1	1	1	1	1	1	1	1
TNFSF13B_TNFRSF13C	CPI-SS0247B3C14	simple:Q9Y275	simple:Q96RJ3	ENSG00000102524	ENSG00000159958	guidetopharmacology.org	True	False	1	1	1	1	1	1	1	1	1	1	1	1	1	1	0.6	0.5	1	0.7	0.7	0.8	0.6	0	0.2	1	0.9	0.9	0.4	0	1	1	1	1	1	1	1	1	1	1	1	1	1
TNFSF13B_TNFRSF13B	CPI-SS07FEEF0C3	simple:Q9Y275	simple:O14836	ENSG00000102524	ENSG00000240505	curated	True	False	1	1	1	1	1	1	1	1	1	1	1	1	1	1	0	1	1	1	0.4	1	0	0.5	0	1	1	1	0.6	0	1	1	1	1	1	1	1	1	1	1	1	1	1
TNFSF13_TNFRSF13B	CPI-SS06BA9088E	simple:O75888	simple:O14836	ENSG00000161955	ENSG00000240505	curated	True	False	1	1	1	1	1	1	1	1	1	1	1	1	1	1	1	1	1	1	1	1	1	1	1	1	1	1	1	1	1	1	1	1	1	1	1	1	1	1	1	1	1
GRN_TNFRSF1A	CPI-SS0A8258F88	simple:P28799	simple:P19438	ENSG00000030582	ENSG00000067182	MINT	True	False	1	1	1	1	1	1	1	1	1	1	1	1	1	1	1	1	1	1	1	1	1	1	1	1	1	1	1	1	1	1	0.1	1	0.1	1	1	1	0.4	0.2	0.2	0	1
GRN_TNFRSF1B	CPI-SS03B9E01A2	simple:P28799	simple:P20333	ENSG00000030582	ENSG00000028137	MINT	True	False	1	1	1	1	1	1	0.5	1	1	1	1	1	1	1	1	1	1	1	1	1	0.5	1	1	1	1	1	1	1	0	0	1	0	0.1	0	0	1	1	1	1	1	0.8
TNFSF14_LTBR	CPI-SS0859C173B	simple:O43557	simple:P36941	ENSG00000125735	ENSG00000111321	curated	True	False	1	1	1	1	1	1	1	1	1	1	1	1	1	1	1	1	1	1	1	1	1	1	1	1	1	1	1	1	1	1	1	1	1	1	1	1	1	1	1	1	1
NTF3_NGFR	CPI-SS0AEAEEECB	simple:P20783	simple:P08138	ENSG00000185652	ENSG00000064300	curated	True	False	1	1	1	1	1	1	1	1	1	1	1	1	1	1	1	1	1	1	1	1	1	1	1	1	1	1	1	1	1	1	1	1	1	1	1	1	1	1	1	1	1
NGF_NGFR	CPI-SS0EDD4928A	simple:P01138	simple:P08138	ENSG00000134259	ENSG00000064300	curated	True	False	1	1	1	1	1	1	1	1	1	1	1	1	1	1	1	1	1	1	1	1	1	1	1	1	1	1	1	1	1	1	1	1	1	1	1	1	1	1	1	1	1
NTF4_NGFR	CPI-SS0AA76E0E4	simple:P34130	simple:P08138	ENSG00000225950	ENSG00000064300	curated	True	False	1	1	1	1	1	1	1	1	1	1	1	1	1	1	1	1	1	1	1	1	1	1	1	1	1	1	1	1	1	1	1	1	1	1	1	1	1	1	1	1	1
BDNF_NGFR	CPI-SS0E4E83C2E	simple:P23560	simple:P08138	ENSG00000176697	ENSG00000064300	curated	True	False	1	1	1	1	1	1	1	1	1	1	1	1	1	1	1	1	1	1	1	1	1	1	1	1	1	1	1	1	1	1	1	1	1	1	1	1	1	1	1	1	1
NTF3_NTRK3	CPI-SS05162C56B	simple:P20783	simple:Q16288	ENSG00000185652	ENSG00000140538	curated	True	False	1	1	1	1	1	1	1	1	1	1	1	1	1	1	1	1	1	1	1	1	1	1	1	1	1	1	1	1	1	1	1	1	1	1	1	1	1	1	1	1	1
NGF_NTRK1	CPI-SS052127A00	simple:P01138	simple:P04629	ENSG00000134259	ENSG00000198400	curated	True	False	1	1	1	1	1	1	1	1	1	1	1	1	1	1	1	1	1	1	1	1	1	1	1	1	1	1	1	1	1	1	1	1	1	1	1	1	1	1	1	1	1
BDNF_NTRK2	CPI-SS0BA601DC4	simple:P23560	simple:Q16620	ENSG00000176697	ENSG00000148053	curated	True	False	1	1	1	1	1	1	1	1	1	1	1	1	1	1	1	1	1	1	1	1	1	1	1	1	1	1	1	1	1	1	1	1	1	1	1	1	1	1	1	1	1
BDNF_SORT1	CPI-SS09A36B221	simple:P23560	simple:Q99523	ENSG00000176697	ENSG00000134243	InnateDB-All	True	False	1	1	1	1	1	1	1	1	1	1	1	1	1	1	1	1	1	1	1	1	1	1	1	1	1	1	1	1	1	1	1	1	1	1	1	1	1	1	1	1	1
NOV_NOTCH1	CPI-SS0C700EC0B	simple:P48745	simple:P46531	ENSG00000136999	ENSG00000148400	InnateDB-All	True	False	1	1	1	1	1	1	1	1	1	1	1	1	1	1	1	1	1	1	1	1	1	1	1	1	1	1	1	1	1	1	1	1	1	1	1	1	1	1	1	1	1
DLL1_NOTCH1	CPI-SS04A5D6B6F	simple:O00548	simple:P46531	ENSG00000198719	ENSG00000148400	curated	False	False	1	1	1	1	1	1	1	1	1	1	1	1	1	1	1	1	1	1	1	1	1	1	1	1	1	1	1	1	0	0	0	0	0	0	0	0	0	0	0	0	1
INSL6_NOTCH1	CPI-SS027CDC2CA	simple:Q9Y581	simple:P46531	ENSG00000120210	ENSG00000148400	InnateDB-All	True	False	1	1	1	1	1	1	1	1	1	1	1	1	1	1	0.1	0.1	0.1	0.2	0.2	0.2	0.1	0.3	0.4	0.3	0.2	0.2	1	0.2	1	1	1	1	1	1	1	1	1	1	1	1	1
DLL4_NOTCH1	CPI-SS0AFCA0602	simple:Q9NR61	simple:P46531	ENSG00000128917	ENSG00000148400	curated	False	False	1	1	1	1	1	1	1	1	1	1	1	1	1	1	1	1	1	1	1	1	1	1	1	1	1	1	1	1	0	0	0	0	0	0	0	0	0	0	0	0	1
DLL1_NOTCH3	CPI-SS047232C64	simple:O00548	simple:Q9UM47	ENSG00000198719	ENSG00000074181	curated	False	False	1	1	1	1	1	1	1	1	1	1	1	1	1	1	1	1	1	1	1	1	1	1	1	1	1	1	1	1	1	1	1	1	1	1	1	1	1	1	0	0	1
DLL4_NOTCH3	CPI-SS0938C6980	simple:Q9NR61	simple:Q9UM47	ENSG00000128917	ENSG00000074181	curated	False	False	1	1	1	1	1	1	1	1	1	1	1	1	1	1	1	1	1	1	1	1	1	1	1	1	1	1	1	1	1	1	1	1	1	1	1	1	1	1	0	0	1
DLL4_NOTCH2	CPI-SS08E4D6FA9	simple:Q9NR61	simple:Q04721	ENSG00000128917	ENSG00000134250	curated	False	False	1	1	1	1	1	1	1	1	1	1	1	1	1	1	1	1	1	1	1	1	1	1	1	1	1	1	1	1	0	0	0	0	0	0	0	0	0	0	0	0	0
DLL1_NOTCH4	CPI-SS0FB5FE587	simple:O00548	simple:Q99466	ENSG00000198719	ENSG00000204301	curated	False	False	1	1	1	1	1	1	1	1	1	1	1	1	1	1	1	1	1	1	1	1	1	1	1	1	1	1	1	1	1	1	0	1	1	1	1	1	1	1	1	1	1
DLL4_NOTCH4	CPI-SS0558101D1	simple:Q9NR61	simple:Q99466	ENSG00000128917	ENSG00000204301	curated	False	False	1	1	1	1	1	1	1	1	1	1	1	1	1	1	1	1	1	1	1	1	1	1	1	1	1	1	1	1	1	1	0	1	1	1	1	1	1	1	1	1	1
TNFSF10_TNFRSF11B	CPI-SS05A3055C3	simple:P50591	simple:O00300	ENSG00000121858	ENSG00000164761	curated	True	False	1	1	1	1	1	1	1	1	1	0.1	0	1	1	1	1	1	1	1	1	1	1	1	1	0	0	1	1	1	1	1	1	1	1	1	1	1	1	0	0	1	1
TNFSF11_TNFRSF11B	CPI-SS0F83BE97B	simple:O14788	simple:O00300	ENSG00000120659	ENSG00000164761	curated	True	False	1	1	1	1	1	1	1	1	1	0	0	1	1	1	1	1	1	1	1	1	1	1	1	0	0	1	1	1	1	1	1	1	1	1	1	1	1	1	1	1	1
C5_C5AR1	CPI-SS00581282E	simple:P01031	simple:P21730	ENSG00000106804	ENSG00000197405	guidetopharmacology.org	True	False	1	1	1	1	1	1	1	1	1	1	1	1	1	1	1	1	1	1	1	1	1	1	1	1	1	1	1	1	1	1	1	1	1	1	1	1	1	1	1	1	1
C5_C5AR2	CPI-SS0A7E3A1AF	simple:P01031	simple:Q9P296	ENSG00000106804	ENSG00000134830	guidetopharmacology.org	True	False	1	1	1	1	1	1	1	1	1	1	1	1	1	1	1	1	1	1	1	1	1	1	1	1	1	1	1	1	1	1	1	1	1	1	1	1	1	1	1	1	1
CD74_MIF	CPI-SS0ABC5C1B8	simple:P04233	simple:P14174	ENSG00000019582	ENSG00000240972	InnateDB-All	True	False	1	1	1	1	1	1	1	1	1	1	1	1	1	1	1	1	1	1	1	1	1	1	1	1	1	1	1	1	1	1	1	1	1	1	1	1	1	1	1	1	1
EFNA2_EPHA2	CPI-SS08A54963F	simple:O43921	simple:P29317	ENSG00000099617	ENSG00000142627	curated	False	False	1	1	1	1	1	1	1	1	1	1	1	1	1	1	1	1	1	1	1	1	1	1	1	1	1	1	1	1	1	1	1	1	1	1	1	1	1	1	1	1	1
EFNA3_EPHA2	CPI-SS0CBCBBA83	simple:P52797	simple:P29317	ENSG00000143590	ENSG00000142627	curated	False	False	1	1	1	1	1	1	1	1	1	1	1	1	1	1	1	1	1	1	1	1	1	1	1	1	1	1	1	1	1	1	1	1	1	1	1	1	1	1	1	1	1
EFNA5_EPHA2	CPI-SS09587DA63	simple:P52803	simple:P29317	ENSG00000184349	ENSG00000142627	curated	False	False	1	1	1	1	1	1	1	1	1	1	1	1	1	1	1	1	1	1	1	1	1	1	1	1	1	1	1	1	1	1	1	1	1	1	1	1	1	1	1	1	1
EFNA1_EPHA2	CPI-SS046F6F0C1	simple:P20827	simple:P29317	ENSG00000169242	ENSG00000142627	curated	True	False	1	1	1	1	1	1	1	1	1	1	1	1	1	1	1	1	1	1	1	1	1	1	1	1	1	1	1	1	1	1	0	1	1	1	1	1	0	1	1	0	1
EFNA4_EPHA2	CPI-SS0475BE8ED	simple:P52798	simple:P29317	ENSG00000243364	ENSG00000142627	curated	True	False	1	1	1	1	1	1	1	1	1	1	1	1	1	1	1	1	1	1	1	1	1	1	1	1	1	1	1	1	1	1	1	1	1	1	1	1	1	1	1	1	1
EFNA2_EPHA3	CPI-SS0C875BA24	simple:O43921	simple:P29320	ENSG00000099617	ENSG00000044524	curated	True	False	1	1	1	1	1	1	1	1	1	1	1	1	1	1	1	1	1	1	1	1	1	1	1	1	1	1	1	1	1	1	1	1	1	1	1	1	1	1	1	1	1
EFNA3_EPHA3	CPI-SS0EF309375	simple:P52797	simple:P29320	ENSG00000143590	ENSG00000044524	curated	True	False	1	1	1	1	1	1	1	1	1	1	1	1	1	1	1	1	1	1	1	1	1	1	1	1	1	1	1	1	1	1	1	1	1	1	1	1	1	1	1	1	1
EFNA5_EPHA3	CPI-SS0C70ADA28	simple:P52803	simple:P29320	ENSG00000184349	ENSG00000044524	curated	True	False	1	1	1	1	1	1	1	1	1	1	1	1	1	1	1	1	1	1	1	1	1	1	1	1	1	1	1	1	1	1	1	1	1	1	1	1	1	1	1	1	1
EFNA1_EPHA3	CPI-SS09CA492BA	simple:P20827	simple:P29320	ENSG00000169242	ENSG00000044524	curated	True	False	1	1	1	1	1	1	1	1	1	1	1	1	1	1	1	1	1	1	1	1	1	1	1	1	1	1	1	1	1	1	1	1	1	1	1	1	1	0	0	1	1
EFNA4_EPHA3	CPI-SS0D1D8FF06	simple:P52798	simple:P29320	ENSG00000243364	ENSG00000044524	curated	True	False	1	1	1	1	1	1	1	1	1	1	1	1	1	1	1	1	1	1	1	1	1	1	1	1	1	1	1	1	1	1	1	1	1	1	1	1	1	1	1	1	1
EFNA2_EPHA1	CPI-SS0B34CBA4B	simple:O43921	simple:P21709	ENSG00000099617	ENSG00000146904	curated	False	False	1	1	1	1	1	1	1	1	1	1	1	1	1	1	1	1	1	1	1	1	1	1	1	1	1	1	1	1	1	1	1	1	1	1	1	1	1	1	1	1	1
EFNA3_EPHA1	CPI-SS0222DF7B4	simple:P52797	simple:P21709	ENSG00000143590	ENSG00000146904	curated	False	False	1	1	1	1	1	1	1	1	1	1	1	1	1	1	1	1	1	1	1	1	1	1	1	1	1	1	1	1	1	1	1	1	1	1	1	1	1	1	1	1	1
EFNA5_EPHA1	CPI-SS04E33D0FB	simple:P52803	simple:P21709	ENSG00000184349	ENSG00000146904	curated	False	False	1	1	1	1	1	1	1	1	1	1	1	1	1	1	1	1	1	1	1	1	1	1	1	1	1	1	1	1	1	1	1	1	1	1	1	1	1	1	1	1	1
EFNA1_EPHA1	CPI-SS0FF49C823	simple:P20827	simple:P21709	ENSG00000169242	ENSG00000146904	curated	True	False	1	1	1	1	1	1	1	1	1	1	1	1	1	1	1	1	1	1	1	1	1	1	1	1	1	1	1	1	1	1	1	1	1	1	1	1	1	1	1	0	1
EFNA4_EPHA1	CPI-SS05BB5902B	simple:P52798	simple:P21709	ENSG00000243364	ENSG00000146904	curated	True	False	1	1	1	1	1	1	1	1	1	1	1	1	1	1	1	1	1	1	1	1	1	1	1	1	1	1	1	1	1	1	1	1	1	1	1	1	1	1	1	1	1
EFNA2_EPHA5	CPI-SS0D81D9F5E	simple:O43921	simple:P54756	ENSG00000099617	ENSG00000145242	curated	False	False	1	1	1	1	1	1	1	1	1	1	1	1	1	1	1	1	1	1	1	1	1	1	1	1	1	1	1	1	1	1	1	1	1	1	1	1	1	1	1	1	1
EFNA3_EPHA5	CPI-SS079EF5D9C	simple:P52797	simple:P54756	ENSG00000143590	ENSG00000145242	curated	False	False	1	1	1	1	1	1	1	1	1	1	1	1	1	1	1	1	1	1	1	1	1	1	1	1	1	1	1	1	1	1	1	1	1	1	1	1	1	1	1	1	1
EFNA5_EPHA5	CPI-SS09E3F5044	simple:P52803	simple:P54756	ENSG00000184349	ENSG00000145242	curated	False	False	1	1	1	1	1	1	1	1	1	1	1	1	1	1	1	1	1	1	1	1	1	1	1	1	1	1	1	1	1	1	1	1	1	1	1	1	1	1	1	1	1
EFNA1_EPHA5	CPI-SS0762B455F	simple:P20827	simple:P54756	ENSG00000169242	ENSG00000145242	curated	True	False	1	1	1	1	1	1	1	1	1	1	1	1	1	1	1	1	1	1	1	1	1	1	1	1	1	1	1	1	0	0	0	0	0	0	0	0	0	0	0	0	0
EFNA4_EPHA5	CPI-SS0008137B6	simple:P52798	simple:P54756	ENSG00000243364	ENSG00000145242	curated	True	False	1	1	1	1	1	1	1	1	1	1	1	1	1	1	1	1	1	1	1	1	1	1	1	1	1	1	1	1	1	1	1	1	1	1	1	1	1	1	1	1	1
EFNA3_EPHA4	CPI-SS05B4EB419	simple:P52797	simple:P54764	ENSG00000143590	ENSG00000116106	curated	False	False	1	1	1	1	1	1	1	1	1	1	1	1	1	1	1	1	1	1	1	1	1	1	1	1	1	1	1	1	1	1	1	1	1	1	1	1	1	1	1	1	1
EFNA5_EPHA4	CPI-SS0FC01B947	simple:P52803	simple:P54764	ENSG00000184349	ENSG00000116106	curated	False	False	1	1	1	1	1	1	1	1	1	1	1	1	1	1	1	1	1	1	1	1	1	1	1	1	1	1	1	1	1	1	1	1	1	1	1	1	1	1	1	1	1
EFNA1_EPHA4	CPI-SS0EBFE1854	simple:P20827	simple:P54764	ENSG00000169242	ENSG00000116106	curated	True	False	1	1	1	1	1	1	1	1	1	1	1	1	1	1	1	1	1	1	1	1	1	1	1	1	1	1	1	1	1	1	0	1	0	1	1	0	1	0	0	1	1
EFNA4_EPHA4	CPI-SS0659DBE72	simple:P52798	simple:P54764	ENSG00000243364	ENSG00000116106	curated	True	False	1	1	1	1	1	1	1	1	1	1	1	1	1	1	1	1	1	1	1	1	1	1	1	1	1	1	1	1	1	1	1	1	1	1	1	1	1	1	1	1	1
EFNB2_EPHA4	CPI-SS087E0E3FB	simple:P52799	simple:P54764	ENSG00000125266	ENSG00000116106	curated	False	False	1	1	1	1	1	1	1	1	1	1	1	1	1	1	1	1	1	1	1	1	1	1	1	1	1	1	1	1	1	1	0	1	0	1	1	0	1	0	0	1	1
EFNB3_EPHA4	CPI-SS084B1ED25	simple:Q15768	simple:P54764	ENSG00000108947	ENSG00000116106	curated	False	False	1	1	1	1	1	1	1	1	1	1	1	1	1	1	1	1	1	1	1	1	1	1	1	1	1	1	1	1	1	1	1	1	1	1	1	1	1	1	1	1	1
EFNA3_EPHA7	CPI-SS0D5DBB634	simple:P52797	simple:Q15375	ENSG00000143590	ENSG00000135333	curated	False	False	1	1	1	1	1	1	1	1	1	1	1	1	1	1	1	1	1	1	1	1	1	1	1	1	1	1	1	1	1	1	1	1	1	1	1	1	1	1	1	1	1
EFNA1_EPHA7	CPI-SS03E450F99	simple:P20827	simple:Q15375	ENSG00000169242	ENSG00000135333	curated	True	False	1	1	1	1	1	1	1	1	1	1	1	1	1	1	1	1	1	1	1	1	1	1	1	1	1	1	1	1	1	1	1	1	1	1	1	1	1	1	1	1	1
EFNA4_EPHA7	CPI-SS0F81DBF22	simple:P52798	simple:Q15375	ENSG00000243364	ENSG00000135333	curated	True	False	1	1	1	1	1	1	1	1	1	1	1	1	1	1	1	1	1	1	1	1	1	1	1	1	1	1	1	1	1	1	1	1	1	1	1	1	1	1	1	1	1
INSR_INS	CPI-SS0BE88A4E2	simple:P06213	simple:P01308	ENSG00000171105	ENSG00000254647	curated	True	False	1	1	1	1	1	1	1	1	1	1	1	1	1	1	1	1	1	1	1	1	1	1	1	1	1	1	1	1	1	1	1	1	1	1	1	1	1	1	1	1	1
IGF2_IGF2R	CPI-SS042A6F835	simple:P01344	simple:P11717	ENSG00000167244	ENSG00000197081	curated	True	False	1	1	1	1	1	1	1	1	1	1	1	1	1	1	1	1	1	1	1	1	1	1	1	1	1	1	1	1	1	1	1	1	1	1	1	1	1	1	1	1	1
EPO_EPOR	CPI-SS087A17AD6	simple:P01588	simple:P19235	ENSG00000130427	ENSG00000187266	curated	True	False	1	1	1	1	1	1	1	1	1	1	1	1	1	1	1	1	1	1	1	1	1	1	1	1	1	1	1	1	1	1	1	1	1	1	1	1	1	1	1	1	1
EPO_EPHB4	CPI-SS0A0DE9CD6	simple:P01588	simple:P54760	ENSG00000130427	ENSG00000196411	IntAct	True	False	1	1	1	1	1	1	1	1	1	1	1	1	1	1	1	1	1	1	1	1	1	1	1	1	1	1	1	1	1	1	1	1	1	1	1	1	1	1	1	1	1
EFNB2_EPHB4	CPI-SS08D0F9109	simple:P52799	simple:P54760	ENSG00000125266	ENSG00000196411	curated	False	False	1	1	1	1	1	1	1	1	1	1	1	1	1	1	1	1	1	1	1	1	1	1	1	1	1	1	1	1	1	1	0	1	1	1	1	1	1	0	0	0	1
EFNB3_EPHB4	CPI-SS0F6AA700E	simple:Q15768	simple:P54760	ENSG00000108947	ENSG00000196411	curated	False	False	1	1	1	1	1	1	1	1	1	1	1	1	1	1	1	1	1	1	1	1	1	1	1	1	1	1	1	1	1	1	1	1	1	1	1	1	1	1	1	1	1
CD48_CD244	CPI-SS056FF4363	simple:P09326	simple:Q9BZW8	ENSG00000117091	ENSG00000122223	curated	False	False	1	0	1	1	0	0	1	0	0	1	1	1	0	0	1	0	1	1	0	0	1	0	0	1	1	1	0	0	1	1	1	1	1	1	1	1	1	1	1	1	1
DPP4_PYY	CPI-SS03E05F677	simple:P27487	simple:P10082	ENSG00000197635	ENSG00000131096	MINT	True	False	1	1	1	1	1	1	1	1	1	1	1	1	1	1	1	1	1	1	1	1	1	1	1	1	1	1	1	1	1	1	1	1	1	1	1	1	1	1	1	1	1
APLN_APLNR	CPI-SS086CB298F	simple:Q9ULZ1	simple:P35414	ENSG00000171388	ENSG00000134817	guidetopharmacology.org	True	False	1	1	1	1	1	1	1	1	1	1	1	1	1	1	1	1	1	1	1	1	1	1	1	1	1	1	1	1	1	1	0	1	1	1	1	1	1	0	0	0	1
AGT_AGTR1	CPI-SS05996C8FD	simple:P01019	simple:P30556	ENSG00000135744	ENSG00000144891	guidetopharmacology.org	True	False	1	1	1	1	1	1	1	1	1	1	1	1	1	1	1	1	1	1	1	1	1	1	1	1	1	1	1	1	1	1	1	1	1	1	1	1	1	1	1	1	1
AGT_AGTR2	CPI-SS069924427	simple:P01019	simple:P50052	ENSG00000135744	ENSG00000180772	guidetopharmacology.org	True	False	1	1	1	1	1	1	1	1	1	1	1	1	1	1	1	1	1	1	1	1	1	1	1	1	1	1	1	1	1	1	1	1	1	1	1	1	1	1	1	1	1
JAM2_JAM3	CPI-SS087B53ABF	simple:P57087	simple:Q9BX67	ENSG00000154721	ENSG00000166086	curated	True	False	1	1	0.1	1	1	1	1	1	1	0	0	0	1	1	1	1	0	1	1	1	1	1	1	0	0	0	1	1	1	1	0	1	1	1	1	1	1	0	0	0	1
PTHLH_PTH1R	CPI-SS0483CE4ED	simple:P12272	simple:Q03431	ENSG00000087494	ENSG00000160801	guidetopharmacology.org	True	False	1	1	1	1	1	1	1	1	1	1	1	1	1	1	1	1	1	1	1	1	1	1	1	1	1	1	1	1	1	1	1	1	1	1	1	1	1	1	1	1	1
PTHLH_PTH2R	CPI-SS012B216F6	simple:P12272	simple:P49190	ENSG00000087494	ENSG00000144407	guidetopharmacology.org	True	False	1	1	1	1	1	1	1	1	1	1	1	1	1	1	1	1	1	1	1	1	1	1	1	1	1	1	1	1	1	1	1	1	1	1	1	1	1	1	1	1	1
KNG1_BDKRB1	CPI-SS075D9B9AD	simple:P01042	simple:P46663	ENSG00000113889	ENSG00000100739	guidetopharmacology.org	True	False	1	1	1	1	1	1	1	1	1	1	1	1	1	1	1	1	1	1	1	1	1	1	1	1	1	1	1	1	1	1	1	1	1	1	1	1	1	1	1	1	1
NPR3_NPPA	CPI-SS04F79F446	simple:P17342	simple:P01160	ENSG00000113389	ENSG00000175206	InnateDB-All	True	False	1	1	1	1	1	1	1	1	1	1	1	1	1	1	1	1	1	1	1	1	1	1	1	1	1	1	1	1	1	1	1	1	1	1	1	1	1	1	1	1	1
NPR2_NPPA	CPI-SS05172DAA1	simple:P20594	simple:P01160	ENSG00000159899	ENSG00000175206	InnateDB-All	True	False	1	1	1	1	1	1	1	1	1	1	1	1	1	1	1	1	1	1	1	1	1	1	1	1	1	1	1	1	1	1	1	1	1	1	1	1	1	1	1	1	1
UCN_CRHR2	CPI-SS0E654708F	simple:P55089	simple:Q13324	ENSG00000163794	ENSG00000106113	guidetopharmacology.org	True	False	1	1	1	1	1	1	1	1	1	1	1	1	1	1	1	1	1	1	1	1	1	1	1	1	1	1	1	1	1	1	1	1	1	1	1	1	1	1	1	1	1
UCN2_CRHR2	CPI-SS0EDEEE57E	simple:Q96RP3	simple:Q13324	ENSG00000145040	ENSG00000106113	guidetopharmacology.org	True	False	1	1	1	1	1	1	1	1	1	1	1	1	1	1	1	1	1	1	1	1	1	1	1	1	1	1	1	1	1	1	1	1	1	1	1	1	1	1	1	1	1
ANXA1_FPR1	CPI-SS0F739D3DB	simple:P04083	simple:P21462	ENSG00000135046	ENSG00000171051	guidetopharmacology.org	True	False	1	1	1	1	1	1	1	1	1	1	1	1	1	1	1	1	1	1	1	1	1	1	1	1	1	1	1	1	1	1	1	1	1	1	1	1	1	1	1	1	1
WNT7B_FZD1	CPI-SS0D81C6C1D	simple:P56706	simple:Q9UP38	ENSG00000188064	ENSG00000157240	curated	True	False	1	1	1	1	1	1	1	1	1	1	1	1	1	1	1	1	1	1	1	1	1	1	1	1	1	1	1	1	1	1	1	1	1	1	1	1	1	1	1	1	1
EFNB2_EPHB1	CPI-SS0BFD8E056	simple:P52799	simple:P54762	ENSG00000125266	ENSG00000154928	curated	False	False	1	1	1	1	1	1	1	1	1	1	1	1	1	1	1	1	1	1	1	1	1	1	1	1	1	1	1	1	1	1	0	1	1	1	1	1	1	1	0	1	0
EFNB3_EPHB1	CPI-SS0CE96B837	simple:Q15768	simple:P54762	ENSG00000108947	ENSG00000154928	curated	False	False	1	1	1	1	1	1	1	1	1	1	1	1	1	1	1	1	1	1	1	1	1	1	1	1	1	1	1	1	1	1	1	1	1	1	1	1	1	1	1	1	1
EFNB2_EPHB3	CPI-SS082ABF1EA	simple:P52799	simple:P54753	ENSG00000125266	ENSG00000182580	curated	False	False	1	1	1	1	1	1	1	1	1	1	1	1	1	1	1	1	1	1	1	1	1	1	1	1	1	1	1	1	1	1	1	1	1	1	1	1	1	0	0	0	0
EFNB3_EPHB3	CPI-SS01BBAD475	simple:Q15768	simple:P54753	ENSG00000108947	ENSG00000182580	curated	False	False	1	1	1	1	1	1	1	1	1	1	1	1	1	1	1	1	1	1	1	1	1	1	1	1	1	1	1	1	1	1	1	1	1	1	1	1	1	1	1	1	1
EFNB2_EPHB2	CPI-SS0ECC9DF3E	simple:P52799	simple:P29323	ENSG00000125266	ENSG00000133216	curated	False	False	1	1	1	1	1	1	1	1	1	1	1	1	1	1	1	1	1	1	1	1	1	1	1	1	1	1	1	1	1	0	0	0	0	1	0	0	0	0	0	0	0
EFNB3_EPHB2	CPI-SS0ECCB4382	simple:Q15768	simple:P29323	ENSG00000108947	ENSG00000133216	curated	False	False	1	1	1	1	1	1	1	1	1	1	1	1	1	1	1	1	1	1	1	1	1	1	1	1	1	1	1	1	1	1	1	1	1	1	1	1	1	1	1	1	1
EFNB2_EPO	CPI-SS034D095EE	simple:P52799	simple:P01588	ENSG00000125266	ENSG00000130427	IntAct	True	False	1	1	1	1	1	1	1	1	1	1	1	1	1	1	1	1	1	1	1	1	1	1	1	1	1	1	1	1	1	1	1	1	1	1	1	1	1	1	1	1	1
F11R_BDNF	CPI-SS0D01E21D9	simple:Q9Y624	simple:P23560	ENSG00000158769	ENSG00000176697	IntAct	True	False	1	1	1	1	1	1	1	1	1	1	1	1	1	1	1	1	1	1	1	1	1	1	1	1	1	1	1	1	1	1	1	1	1	0	1	1	1	1	0	0	1
RLN3_RXFP3	CPI-SS02EF37382	simple:Q8WXF3	simple:Q9NSD7	ENSG00000171136	ENSG00000182631	guidetopharmacology.org	True	False	1	1	1	1	1	1	1	1	1	1	1	1	1	1	1	1	1	1	1	1	1	1	1	1	1	1	1	1	1	1	1	1	1	1	1	1	1	1	1	1	1
INSL5_RXFP3	CPI-SS0C097BD24	simple:Q9Y5Q6	simple:Q9NSD7	ENSG00000172410	ENSG00000182631	guidetopharmacology.org	True	False	1	1	1	1	1	1	1	1	1	1	1	1	1	1	1	1	1	1	1	1	1	1	1	1	1	1	1	1	1	1	1	1	1	1	1	1	1	1	1	1	1
RLN3_RXFP1	CPI-SS031E35270	simple:Q8WXF3	simple:Q9HBX9	ENSG00000171136	ENSG00000171509	guidetopharmacology.org	True	False	1	1	1	1	1	1	1	1	1	1	1	1	1	1	1	1	1	1	1	1	1	1	1	1	1	1	1	1	1	1	1	1	1	1	1	1	1	1	1	1	1
INSL3_RXFP1	CPI-SS08805BBC2	simple:P51460	simple:Q9HBX9	ENSG00000248099	ENSG00000171509	guidetopharmacology.org	True	False	1	1	1	1	1	1	1	1	1	1	1	1	1	1	0	0	1	0	0	1	0.1	0	0	1	0	1	0	0	0	0	1	0	0	1	0	0	0	1	0	1	0
RLN1_RXFP1	CPI-SS0FAE75A75	simple:P04808	simple:Q9HBX9	ENSG00000107018	ENSG00000171509	guidetopharmacology.org	True	False	1	1	1	1	1	1	1	1	1	1	1	1	1	1	1	1	1	1	1	1	1	1	1	1	1	1	1	1	1	1	1	1	1	1	1	1	1	1	1	1	1
GAS6_AXL	CPI-SS0AE964947	simple:Q14393	simple:P30530	ENSG00000183087	ENSG00000167601	guidetopharmacology.org	True	False	1	1	1	1	1	1	1	1	1	1	1	1	1	1	1	1	1	1	1	1	1	1	1	1	1	1	1	1	1	1	1	1	1	1	1	1	1	0	0	0	1
PROS1_AXL	CPI-SS0C85BC9AF	simple:P07225	simple:P30530	ENSG00000184500	ENSG00000167601	guidetopharmacology.org	True	False	1	1	1	1	1	1	1	1	1	1	1	1	1	1	1	1	1	1	1	1	1	1	1	1	1	1	1	1	1	1	1	1	0.3	1	1	1	0.8	0	0	0	1
GAS6_MERTK	CPI-SS0F7FF099C	simple:Q14393	simple:Q12866	ENSG00000183087	ENSG00000153208	guidetopharmacology.org	True	False	1	1	1	1	1	1	1	1	1	1	1	1	1	1	1	1	1	1	1	1	1	1	1	1	1	1	1	1	1	1	1	1	1	1	1	1	1	1	1	1	1
GAS6_TYRO3	CPI-SS0BDA0E5E0	simple:Q14393	simple:Q06418	ENSG00000183087	ENSG00000092445	guidetopharmacology.org	True	False	1	1	1	1	1	1	1	1	1	1	1	1	1	1	1	1	1	1	1	1	1	1	1	1	1	1	1	1	1	1	1	1	1	1	1	1	1	1	0.8	1	1
PROS1_TYRO3	CPI-SS09C4988F8	simple:P07225	simple:Q06418	ENSG00000184500	ENSG00000092445	guidetopharmacology.org	True	False	1	1	1	1	1	1	1	1	1	1	1	1	1	1	1	1	1	1	1	1	1	1	1	1	1	1	1	1	1	1	1	1	1	1	1	1	1	1	0	1	1
PTN_ALK	CPI-SS05D7900BF	simple:P21246	simple:Q9UM73	ENSG00000105894	ENSG00000171094	curated	True	False	1	1	1	1	1	1	1	1	1	1	1	1	1	1	1	1	1	1	1	1	1	1	1	1	1	1	1	1	1	1	1	1	1	1	1	1	1	1	1	1	1
MDK_ALK	CPI-SS012AFC842	simple:P21741	simple:Q9UM73	ENSG00000110492	ENSG00000171094	curated	True	False	1	1	1	1	1	1	1	1	1	1	1	1	1	1	1	1	1	1	1	1	1	1	1	1	1	1	1	1	1	1	1	1	1	1	1	1	1	1	1	1	1
PTN_PLXNB2	CPI-SS07F2369F1	simple:P21246	simple:O15031	ENSG00000105894	ENSG00000196576	IntAct	True	False	1	1	1	1	0.6	1	1	1	0.9	0.8	0.4	0.1	1	0.5	1	1	1	1	0.6	1	1	1	1	0.8	0.2	0	1	0.4	1	1	0.6	1	0	1	1	0.7	0.3	0.1	0	0	0.9
SEMA4D_PLXNB2	CPI-SS012F60F11	simple:Q92854	simple:O15031	ENSG00000187764	ENSG00000196576	curated	False	False	1	1	0	1	0	1	1	0	0	0	0	0	0	0	1	1	0	1	0	1	1	0	0	0	0	0	0	0	1	1	1	1	1	1	1	1	1	1	1	1	1
SEMA4C_PLXNB2	CPI-SS0892F3080	simple:Q9C0C4	simple:O15031	ENSG00000168758	ENSG00000196576	curated	False	False	1	1	1	1	1	1	1	1	1	1	1	1	1	1	1	1	1	1	1	1	1	1	1	1	1	1	1	1	1	1	1	1	0	1	1	1	0.5	0	0	0	1
SEMA4G_PLXNB2	CPI-SS011931B0F	simple:Q9NTN9	simple:O15031	ENSG00000095539	ENSG00000196576	curated	False	False	1	1	1	1	1	1	1	1	1	1	1	1	1	1	1	1	1	1	1	1	1	1	1	1	1	1	1	1	1	1	1	1	1	1	1	1	1	1	1	1	1
PTN_PTPRS	CPI-SS00F4DDF4B	simple:P21246	simple:Q13332	ENSG00000105894	ENSG00000105426	IntAct	True	False	1	1	1	1	1	1	1	1	1	0.9	0.6	0.9	0.9	0	1	1	1	1	1	1	1	1	1	1	0.4	0.9	1	0	1	0.3	1	1	0.7	0.4	0.3	0.6	0.4	0.2	0	0.2	0.2
CD80_CTLA4	CPI-SS08EC6823D	simple:P33681	simple:P16410	ENSG00000121594	ENSG00000163599	curated	False	False	1	1	1	1	1	1	1	1	1	1	1	1	1	1	1	1	1	1	1	1	1	1	1	1	1	1	1	1	1	1	1	1	1	1	1	1	1	1	1	1	1
CD86_CTLA4	CPI-SS0A72C2360	simple:P42081	simple:P16410	ENSG00000114013	ENSG00000163599	curated	False	False	0	0	1	1	1	1	0	1	1	1	1	1	1	1	0	0	1	1	1	1	0	1	1	1	1	1	1	1	1	1	1	1	1	1	1	1	1	1	1	1	1
CD80_CD28	CPI-SS0DC98E54D	simple:P33681	simple:P10747	ENSG00000121594	ENSG00000178562	curated	False	False	1	1	1	1	1	1	1	1	1	1	1	1	1	1	1	1	1	1	1	1	1	1	1	1	1	1	1	1	1	1	1	1	1	1	1	1	1	1	1	1	1
EPHA7_EFNA5	CPI-SS007DA8C89	simple:Q15375	simple:P52803	ENSG00000135333	ENSG00000184349	curated	False	False	1	1	1	1	1	1	1	1	1	1	1	1	1	1	1	1	1	1	1	1	1	1	1	1	1	1	1	1	1	1	1	1	1	1	1	1	1	1	1	1	1
EPHB2_EFNA5	CPI-SS0586F2596	simple:P29323	simple:P52803	ENSG00000133216	ENSG00000184349	curated	False	False	1	1	1	1	1	1	1	1	1	1	1	1	1	1	1	1	1	1	1	1	1	1	1	0	0	1	1	1	1	1	1	1	1	1	1	1	1	0	0	1	1
EPHA7_EFNA2	CPI-SS0A16EDB50	simple:Q15375	simple:O43921	ENSG00000135333	ENSG00000099617	curated	False	False	1	1	1	1	1	1	1	1	1	1	1	1	1	1	1	1	1	1	1	1	1	1	1	1	1	1	1	1	1	1	1	1	1	1	1	1	1	1	1	1	1
EPHA4_EFNA2	CPI-SS0BC458CF7	simple:P54764	simple:O43921	ENSG00000116106	ENSG00000099617	curated	False	False	1	1	1	1	1	1	1	1	1	1	1	1	1	1	1	1	1	1	1	1	1	1	1	1	1	1	1	1	1	1	1	1	1	1	1	1	1	0	0	0	0
PSAP_GPR37	CPI-SS0D8DE8E59	simple:P07602	simple:O15354	ENSG00000197746	ENSG00000170775	guidetopharmacology.org	True	False	1	1	1	1	1	1	1	1	1	1	1	1	1	1	1	1	1	1	1	1	1	1	1	1	1	1	1	1	1	1	1	1	1	1	1	1	1	1	1	1	1
FGFR2_FGF10	CPI-SS0189C79E7	simple:P21802	simple:O15520	ENSG00000066468	ENSG00000070193	IntAct	True	False	1	1	1	1	1	1	1	1	1	1	1	1	1	1	1	1	1	1	1	1	1	1	1	1	1	1	1	1	1	1	1	1	1	1	1	1	1	1	1	1	1
FGFR2_FGF3	CPI-SS0103DEC52	simple:P21802	simple:P11487	ENSG00000066468	ENSG00000186895	InnateDB-All	True	False	1	1	1	1	1	1	1	1	1	1	1	1	1	1	1	1	1	1	1	1	1	1	1	1	1	1	1	1	1	1	1	1	1	1	1	1	1	1	1	1	1
TNFSF12_TNFRSF12A	CPI-SS02EF3E1BA	simple:O43508	simple:Q9NP84	ENSG00000239697	ENSG00000006327	curated	True	False	1	1	1	1	1	1	1	1	1	1	1	1	1	1	1	1	1	1	1	1	1	1	1	1	1	1	1	1	1	1	0.1	1	0.2	1	1	1	0.2	0	0	0	1
GRP_GRPR	CPI-SS07AF9303D	simple:P07492	simple:P30550	ENSG00000134443	ENSG00000126010	guidetopharmacology.org	True	False	1	1	1	1	1	1	1	1	1	1	1	1	1	1	1	1	1	1	1	1	1	1	1	1	1	1	1	1	1	1	1	1	1	1	1	1	1	1	1	1	1
DSC2_DSG2	CPI-SS06D13FCD3	simple:Q02487	simple:Q14126	ENSG00000134755	ENSG00000046604	curated	False	False	1	1	1	1	1	1	1	1	1	1	1	1	1	1	1	1	1	1	1	1	1	1	1	1	1	1	1	1	1	1	1	1	1	1	1	1	1	1	1	1	1
DSC2_DSG1	CPI-SS0B02B63C2	simple:Q02487	simple:Q02413	ENSG00000134755	ENSG00000134760	curated	False	False	1	1	1	1	1	1	1	1	1	1	1	1	1	1	1	1	1	1	1	1	1	1	1	1	1	1	1	1	1	1	1	1	1	1	1	1	1	1	1	1	1
DSC1_DSG1	CPI-SS0C1520B40	simple:Q08554	simple:Q02413	ENSG00000134765	ENSG00000134760	curated	False	False	1	1	1	1	1	1	1	1	1	1	1	1	1	1	1	1	1	1	1	1	1	1	1	1	1	1	1	1	1	1	1	1	1	1	1	1	1	1	1	1	1
LRP1_MDK	CPI-SS067695081	simple:Q07954	simple:P21741	ENSG00000123384	ENSG00000110492	InnateDB-All	True	False	1	1	1	1	1	1	1	1	1	1	1	1	1	1	1	1	1	1	1	1	1	1	1	1	1	1	1	1	1	1	1	1	1	1	1	1	1	0	0	0.6	1
PTPRZ1_MDK	CPI-SS03B99978F	simple:P23471	simple:P21741	ENSG00000106278	ENSG00000110492	curated	True	False	1	1	1	1	1	1	1	1	1	1	1	1	1	1	1	1	1	1	1	1	1	1	1	1	1	1	1	1	1	1	1	1	1	1	1	1	1	1	1	1	1
LRP1_PDGFB	CPI-SS052F9CDB6	simple:Q07954	simple:P01127	ENSG00000123384	ENSG00000100311	InnateDB-All	True	False	1	1	1	1	1	1	1	1	1	1	1	1	1	1	1	1	1	1	1	1	1	1	1	1	1	1	1	1	1	1	0	1	1	1	1	1	1	1	1	1	1
PTPRZ1_PTN	CPI-SS050195FEB	simple:P23471	simple:P21246	ENSG00000106278	ENSG00000105894	curated	True	False	1	1	1	1	1	1	1	1	1	1	1	1	1	1	1	1	1	1	1	1	1	1	1	1	1	1	1	1	1	1	1	1	1	1	1	1	1	1	1	1	1
CCK_CCKAR	CPI-SS0EA96C304	simple:P06307	simple:P32238	ENSG00000187094	ENSG00000163394	InnateDB-All	True	False	1	1	1	1	1	1	1	1	1	1	1	1	1	1	1	1	1	1	1	1	1	1	1	1	1	1	1	1	1	1	1	1	1	1	1	1	1	1	1	1	1
TNFSF15_TNFRSF25	CPI-SS0B0CF0EDF	simple:O95150	simple:Q93038	ENSG00000181634	ENSG00000215788	guidetopharmacology.org	True	False	1	1	1	1	1	1	1	1	1	1	1	1	1	1	1	1	1	1	1	1	1	1	1	1	1	1	1	1	1	1	1	1	1	1	1	1	1	1	1	1	1
POMC_MC1R	CPI-SS00BD8FF72	simple:P01189	simple:Q01726	ENSG00000115138	ENSG00000258839	guidetopharmacology.org	True	False	1	1	1	1	1	1	1	1	1	1	1	1	1	1	1	1	1	1	1	1	1	1	1	1	1	1	1	1	1	1	1	1	1	1	1	1	1	1	1	1	1
POMC_MC3R	CPI-SS0B1F94CD2	simple:P01189	simple:P41968	ENSG00000115138	ENSG00000124089	guidetopharmacology.org	True	False	1	1	1	1	1	1	1	1	1	1	1	1	1	1	1	1	1	1	1	1	1	1	1	1	1	1	1	1	1	1	1	1	1	1	1	1	1	1	1	1	1
AGRP_MC3R	CPI-SS034C2FBA9	simple:O00253	simple:P41968	ENSG00000159723	ENSG00000124089	guidetopharmacology.org	True	False	1	1	1	1	1	1	1	1	1	1	1	1	1	1	1	1	1	1	1	1	1	1	1	1	1	1	1	1	1	1	1	1	1	1	1	1	1	1	1	1	1
POMC_MC4R	CPI-SS098F8DB82	simple:P01189	simple:P32245	ENSG00000115138	ENSG00000166603	guidetopharmacology.org	True	False	1	1	1	1	1	1	1	1	1	1	1	1	1	1	1	1	1	1	1	1	1	1	1	1	1	1	1	1	1	1	1	1	1	1	1	1	1	1	1	1	1
AGRP_MC4R	CPI-SS09CF5B145	simple:O00253	simple:P32245	ENSG00000159723	ENSG00000166603	guidetopharmacology.org	True	False	1	1	1	1	1	1	1	1	1	1	1	1	1	1	1	1	1	1	1	1	1	1	1	1	1	1	1	1	1	1	1	1	1	1	1	1	1	1	1	1	1
POMC_MC5R	CPI-SS0BE6DBE1A	simple:P01189	simple:P33032	ENSG00000115138	ENSG00000176136	guidetopharmacology.org	True	False	1	1	1	1	1	1	1	1	1	1	1	1	1	1	1	1	1	1	1	1	1	1	1	1	1	1	1	1	1	1	1	1	1	1	1	1	1	1	1	1	1
AGRP_MC5R	CPI-SS0CC136A8D	simple:O00253	simple:P33032	ENSG00000159723	ENSG00000176136	guidetopharmacology.org	True	False	1	1	1	1	1	1	1	1	1	1	1	1	1	1	1	1	1	1	1	1	1	1	1	1	1	1	1	1	1	1	1	1	1	1	1	1	1	1	1	1	1
NECTIN2_CD226	CPI-SS01036C1ED	simple:Q92692	simple:Q15762	ENSG00000130202	ENSG00000150637	curated	False	False	1	1	1	1	1	1	1	1	1	1	1	1	1	1	1	1	1	1	1	1	1	1	1	1	1	1	1	1	0	0	1	0	1	1	0	0	0	1	1	1	0
NECTIN2_NECTIN3	CPI-SS02FBD007E	simple:Q92692	simple:Q9NQS3	ENSG00000130202	ENSG00000177707	curated	False	False	1	1	1	1	1	1	1	1	1	1	1	1	1	1	1	1	1	1	1	1	1	1	1	1	1	1	1	1	0	0	0	0	0	1	0	0	0	0	0	0	0
TIGIT_NECTIN3	CPI-SS03859E16F	simple:Q495A1	simple:Q9NQS3	ENSG00000181847	ENSG00000177707	curated	False	False	0	0	0	0	0	1	0	0	0	0	0	0	0	1	0	0	0	0	0	1	0	0	0	0	0	0	0	1	1	1	1	1	1	1	1	1	1	1	1	1	1
NECTIN1_NECTIN3	CPI-SS0C5E9FBFB	simple:Q15223	simple:Q9NQS3	ENSG00000110400	ENSG00000177707	curated	True	False	1	1	1	1	1	1	1	1	1	1	1	1	1	1	1	1	1	1	1	1	1	1	1	1	1	1	1	1	1	1	1	1	1	1	1	1	1	1	1	1	1
TIGIT_NECTIN2	CPI-SS0A5DF05C0	simple:Q495A1	simple:Q92692	ENSG00000181847	ENSG00000130202	curated	False	False	1	1	0	1	1	1	1	1	1	0	0	0	0	1	1	1	0	1	1	1	1	1	1	0	0	0	0	1	1	1	1	1	1	1	1	1	1	1	1	1	1
CD96_NECTIN1	CPI-SS03F821467	simple:P40200	simple:Q15223	ENSG00000153283	ENSG00000110400	curated	True	False	1	1	1	1	1	1	1	0	0	0	0	0	0	1	1	1	1	1	1	1	1	0	0	0	0	0	0	1	1	1	1	1	1	1	1	1	1	1	1	1	1
DSG2_DSC1	CPI-SS0109D5B6A	simple:Q14126	simple:Q08554	ENSG00000046604	ENSG00000134765	curated	False	False	1	1	1	1	1	1	1	1	1	1	1	1	1	1	1	1	1	1	1	1	1	1	1	1	1	1	1	1	1	1	1	1	1	1	1	1	1	1	1	1	1
DSG2_DSC3	CPI-SS0B6F0C894	simple:Q14126	simple:Q14574	ENSG00000046604	ENSG00000134762	curated	False	False	1	1	1	1	1	1	1	1	1	1	1	1	1	1	1	1	1	1	1	1	1	1	1	1	1	1	1	1	1	1	1	1	1	1	1	1	1	1	1	1	1
DSG1_DSC3	CPI-SS09000F32A	simple:Q02413	simple:Q14574	ENSG00000134760	ENSG00000134762	curated	False	False	1	1	1	1	1	1	1	1	1	1	1	1	1	1	1	1	1	1	1	1	1	1	1	1	1	1	1	1	1	1	1	1	1	1	1	1	1	1	1	1	1
FCER2_CR2	CPI-SS000568A0E	simple:P06734	simple:P20023	ENSG00000104921	ENSG00000117322	curated	True	False	1	1	1	1	1	1	0.5	1	1	1	1	1	1	1	1	1	1	1	1	1	0.2	1	1	1	1	1	1	1	1	1	1	1	1	1	0.5	1	1	1	1	1	1
IGF1R_IGF2	CPI-SS09DB7D3A1	simple:P08069	simple:P01344	ENSG00000140443	ENSG00000167244	curated	True	False	1	1	1	1	1	1	1	1	1	1	1	1	1	1	1	1	1	1	1	1	1	1	1	1	1	1	1	1	1	1	1	1	1	1	1	1	1	1	1	0.9	1
IGF1R_IGF1	CPI-SS0C7732B91	simple:P08069	simple:P05019	ENSG00000140443	ENSG00000017427	curated	True	False	1	1	1	1	1	1	1	1	1	1	1	1	1	1	1	1	1	1	1	1	1	1	1	1	1	1	1	1	1	1	1	1	1	1	1	1	1	0	0	1	1
IL13_IL13RA2	CPI-SS066FBE098	simple:P35225	simple:Q14627	ENSG00000169194	ENSG00000123496	curated	True	False	1	1	1	1	1	1	1	1	1	1	1	1	1	1	1	1	1	1	1	1	1	1	1	1	1	1	1	1	1	1	1	1	1	1	1	1	1	1	1	1	1
NOTCH2_DLL1	CPI-SS0F20B8633	simple:Q04721	simple:O00548	ENSG00000134250	ENSG00000198719	curated	False	False	1	1	0	1	1	1	1	1	1	1	1	1	1	1	1	1	0	1	1	1	1	1	1	1	1	1	1	1	1	1	0.2	1	1	1	1	1	1	1	1	1	1
C3_C3AR1	CPI-SS03E48EFEA	simple:P01024	simple:Q16581	ENSG00000125730	ENSG00000171860	guidetopharmacology.org	True	False	1	1	1	1	1	1	1	1	1	1	1	1	1	1	1	1	1	1	0.7	1	1	1	1	1	1	1	1	1	1	1	1	1	0.5	1	1	1	1	1	1	1	1
ICAM1_ITGAL	CPI-SS0E9A581F8	simple:P05362	simple:P20701	ENSG00000090339	ENSG00000005844	curated	False	False	0	0	1	0	0.1	0	0	0.1	0.2	1	1	1	0.2	0	0	0	1	0	0.1	0	0.1	0.4	0.4	1	1	1	0.6	0	0.6	0	1	0.7	1	0.5	0.9	1	1	1	1	1	1
NTRK2_NTF4	CPI-SS0D79D2F2A	simple:Q16620	simple:P34130	ENSG00000148053	ENSG00000225950	IntAct	True	False	1	1	1	1	1	1	1	1	1	1	1	1	1	0.9	1	1	1	1	1	1	1	1	1	1	1	1	1	1	1	1	1	1	1	1	1	1	1	1	1	1	1
NTRK2_NTF3	CPI-SS0CF7B434C	simple:Q16620	simple:P20783	ENSG00000148053	ENSG00000185652	curated	True	False	1	1	1	1	1	1	1	1	1	0	1	1	1	1	1	1	1	1	1	1	1	1	1	0	1	1	1	1	1	1	1	1	1	1	1	1	1	0	1	1	1
NTRK1_NTF3	CPI-SS004A073E1	simple:P04629	simple:P20783	ENSG00000198400	ENSG00000185652	curated	True	False	1	1	1	1	1	1	1	1	1	1	1	1	1	1	1	1	1	1	1	1	1	1	1	1	1	1	1	1	1	1	1	1	1	1	1	1	1	1	1	1	1
SORT1_GRN	CPI-SS063F6EED4	simple:Q99523	simple:P28799	ENSG00000134243	ENSG00000030582	MINT	True	False	1	1	1	1	1	1	1	1	1	1	1	1	1	1	1	1	1	1	1	1	1	1	1	1	1	1	1	1	1	1	1	1	1	1	1	1	1	1	1	1	1
SORT1_COPA	CPI-SS0F94A3DAC	simple:Q99523	simple:P53621	ENSG00000134243	ENSG00000122218	IntAct	True	False	1	1	1	1	1	1	1	1	1	1	1	1	1	1	1	1	1	1	1	1	1	1	1	1	1	1	1	1	1	1	1	1	1	1	1	1	1	1	1	1	1
PROKR2_ADIPOQ	CPI-SS0FC17A1D0	simple:Q8NFJ6	simple:Q15848	ENSG00000101292	ENSG00000181092	IntAct	True	False	1	1	1	1	1	1	1	1	1	1	1	1	1	1	1	1	1	1	1	1	1	1	1	1	1	1	1	1	1	1	1	1	1	1	1	1	1	1	1	1	1
ASGR2_ADIPOQ	CPI-SS04A4A2334	simple:P07307	simple:Q15848	ENSG00000161944	ENSG00000181092	IntAct	True	False	1	1	1	1	1	1	1	1	1	1	1	1	1	1	1	1	1	1	1	1	1	1	1	1	1	1	1	1	1	1	1	1	1	1	1	1	1	1	1	1	1
ALCAM_CD6	CPI-SS04256AA73	simple:Q13740	simple:P30203	ENSG00000170017	ENSG00000013725	curated	True	False	0	0	1	0.9	1	1	0	1	1	1	1	1	1	1	0	0	1	1	1	1	0	1	1	1	1	1	1	1	1	1	1	1	1	1	1	1	1	1	1	1	1
PYY_NPY1R	CPI-SS0A9F17199	simple:P10082	simple:P25929	ENSG00000131096	ENSG00000164128	guidetopharmacology.org	True	False	1	1	1	1	1	1	1	1	1	1	1	1	1	1	1	1	1	1	1	1	1	1	1	1	1	1	1	1	1	1	1	1	1	1	1	1	1	1	1	1	1
PYY_NPY4R	CPI-SS0A82945AA	simple:P10082	simple:P50391	ENSG00000131096	ENSG00000204174	guidetopharmacology.org	True	False	1	1	1	1	1	1	1	1	1	1	1	1	1	1	1	1	1	1	1	1	1	1	1	1	1	1	1	1	1	1	1	1	1	1	1	1	1	1	1	1	1
PPY_NPY4R	CPI-SS0A06F86B9	simple:P01298	simple:P50391	ENSG00000108849	ENSG00000204174	guidetopharmacology.org	True	False	1	1	1	1	1	1	1	1	1	1	1	1	1	1	1	1	1	1	1	1	1	1	1	1	1	1	1	1	1	1	1	1	1	1	1	1	1	1	1	1	1
FLT3LG_FLT3	CPI-SS0D97E07F8	simple:P49771	simple:P36888	ENSG00000090554	ENSG00000122025	curated	True	False	1	1	1	1	1	1	1	0	0	1	1	1	0	0	1	1	1	1	1	1	1	1	1	1	1	1	1	1	1	1	1	1	1	1	1	1	1	1	1	1	1
FGFR1_FGF19	CPI-SS0D8158973	simple:P11362	simple:O95750	ENSG00000077782	ENSG00000162344	InnateDB-All	True	False	1	1	1	1	1	1	1	1	1	1	1	1	1	1	1	1	1	1	1	1	1	1	1	1	1	1	1	1	1	1	1	1	1	1	1	1	1	1	1	1	1
FGFR4_FGF19	CPI-SS0C5ED0332	simple:P22455	simple:O95750	ENSG00000160867	ENSG00000162344	InnateDB-All	True	False	1	1	1	1	1	1	1	1	1	1	1	1	1	1	1	1	1	1	1	1	1	1	1	1	1	1	1	1	1	1	1	1	1	1	1	1	1	1	1	1	1
FGFR1_NCAM1	CPI-SS039799099	simple:P11362	simple:P13591	ENSG00000077782	ENSG00000149294	curated	True	False	1	1	1	1	1	1	1	1	1	1	1	1	1	1	1	1	1	1	1	1	1	1	1	1	1	1	1	1	0.9	1	1	1	1	0.9	0.9	1	1	0	0	0.6	0.9
RARRES2_CMKLR1	CPI-SS0CDEE4A57	simple:Q99969	simple:Q99788	ENSG00000106538	ENSG00000174600	guidetopharmacology.org	True	False	1	1	1	1	1	1	1	1	1	1	1	1	1	1	1	1	1	1	1	1	1	1	1	1	1	1	1	1	1	1	1	1	1	1	1	1	1	1	1	1	1
RARRES2_GPR1	CPI-SS095A33EE9	simple:Q99969	simple:P46091	ENSG00000106538	ENSG00000183671	guidetopharmacology.org	True	False	1	1	1	1	1	1	1	1	1	1	1	1	1	1	1	1	1	1	1	1	1	1	1	1	1	1	1	1	1	1	1	1	1	1	1	1	1	1	1	1	1
WNT5A_FZD5	CPI-SS0E32BEF02	simple:P41221	simple:Q13467	ENSG00000114251	ENSG00000163251	curated	True	False	1	1	1	0.6	0.9	0.2	0.5	1	1	1	0.7	0.9	0.9	1	1	1	1	0.7	1	0.3	0.5	1	1	1	0.8	1	1	1	1	1	1	0.7	1	0.2	0.6	1	1	1	0.9	1	1
WNT5A_FZD3	CPI-SS002673EFE	simple:P41221	simple:Q9NPG1	ENSG00000114251	ENSG00000104290	curated	True	False	1	1	1	1	1	1	1	1	1	1	1	1	1	1	1	1	1	1	1	1	1	1	1	1	1	1	1	1	1	1	1	1	1	1	1	1	1	1	1	1	1
WNT2_FZD3	CPI-SS0F26BB901	simple:P09544	simple:Q9NPG1	ENSG00000105989	ENSG00000104290	curated	True	False	1	1	1	1	1	1	1	1	1	1	1	1	1	1	1	1	1	1	1	1	1	1	1	1	1	1	1	1	1	1	1	1	1	1	1	1	1	1	1	1	1
WNT5A_FZD2	CPI-SS01C2BA5C8	simple:P41221	simple:Q14332	ENSG00000114251	ENSG00000180340	curated	True	False	1	1	1	1	1	1	1	1	1	0.1	0.2	1	1	1	1	1	1	1	1	1	1	1	1	0	0.2	1	1	1	1	1	1	1	1	1	1	1	1	0	0.1	1	1
WNT2_FZD2	CPI-SS02C418D99	simple:P09544	simple:Q14332	ENSG00000105989	ENSG00000180340	curated	True	False	1	1	1	1	1	1	1	1	1	1	1	1	1	1	1	1	1	1	1	1	1	1	1	1	1	1	1	1	1	1	1	1	1	1	1	1	1	1	1	1	1
WNT5A_FZD6	CPI-SS06C087B42	simple:P41221	simple:O60353	ENSG00000114251	ENSG00000164930	curated	True	False	1	1	0.1	1	1	0.6	1	1	1	1	1	1	1	1	1	1	0.1	1	1	0.7	1	1	1	1	1	1	1	1	1	1	0	1	1	0.7	1	1	1	1	1	1	1
WNT4_FZD6	CPI-SS097A2D133	simple:P56705	simple:O60353	ENSG00000162552	ENSG00000164930	curated	True	False	0.8	0.8	0	1	0.9	0.2	0.8	1	0.9	1	0.7	1	0.9	0.8	0.7	0.8	0	1	0.9	0.1	0.8	0.9	0.9	1	0.6	0.9	1	0.9	1	1	0	1	1	0.4	1	1	1	1	1	1	1
RSPO1_LGR4	CPI-SS0057AB387	simple:Q2MKA7	simple:Q9BXB1	ENSG00000169218	ENSG00000205213	guidetopharmacology.org	True	False	1	1	0.6	1	1	1	1	1	1	0.2	0.3	0.3	1	1	1	1	1	1	1	1	1	1	1	1	1	1	1	1	1	1	1	1	1	1	1	1	1	1	1	1	1
RSPO2_LGR4	CPI-SS01E3453DB	simple:Q6UXX9	simple:Q9BXB1	ENSG00000147655	ENSG00000205213	guidetopharmacology.org	True	False	1	1	1	1	1	1	1	1	1	1	1	1	1	1	1	1	1	1	1	1	1	1	1	1	1	1	1	1	1	1	1	1	1	1	1	1	1	1	1	1	1
RSPO3_LGR4	CPI-SS0ACAB1835	simple:Q9BXY4	simple:Q9BXB1	ENSG00000146374	ENSG00000205213	guidetopharmacology.org	True	False	1	1	1	1	1	1	1	1	1	1	1	1	1	1	1	1	1	1	1	1	1	1	1	1	1	1	1	1	1	1	1	1	1	1	1	1	1	1	1	1	1
RSPO4_LGR4	CPI-SS034D3988F	simple:Q2I0M5	simple:Q9BXB1	ENSG00000101282	ENSG00000205213	guidetopharmacology.org	True	False	1	1	1	1	1	1	1	1	1	1	1	1	1	1	1	1	1	1	1	1	1	1	1	1	1	1	1	1	1	1	1	1	1	1	1	1	1	1	1	1	1
RSPO1_LGR5	CPI-SS09B2320BC	simple:Q2MKA7	simple:O75473	ENSG00000169218	ENSG00000139292	guidetopharmacology.org	True	False	0.7	0.8	0.6	0.7	0.8	0.7	0.6	0.8	0.8	0.3	0.4	0.8	0.8	0.6	1	1	1	1	1	1	1	1	1	1	1	1	1	1	1	1	1	1	1	1	1	1	1	1	1	1	1
RSPO2_LGR5	CPI-SS056D0AD0D	simple:Q6UXX9	simple:O75473	ENSG00000147655	ENSG00000139292	guidetopharmacology.org	True	False	1	1	1	1	1	1	1	1	1	1	1	1	1	1	1	1	1	1	1	1	1	1	1	1	1	1	1	1	1	1	1	1	1	1	1	1	1	1	1	1	1
RSPO3_LGR5	CPI-SS0C3906934	simple:Q9BXY4	simple:O75473	ENSG00000146374	ENSG00000139292	guidetopharmacology.org	True	False	1	1	1	1	1	1	1	1	1	1	1	1	1	1	1	1	1	1	1	1	1	1	1	1	1	1	1	1	1	1	1	1	1	1	1	1	1	1	1	1	1
RSPO4_LGR5	CPI-SS079CAC99C	simple:Q2I0M5	simple:O75473	ENSG00000101282	ENSG00000139292	guidetopharmacology.org	True	False	1	1	1	1	1	1	1	1	1	1	1	1	1	1	1	1	1	1	1	1	1	1	1	1	1	1	1	1	1	1	1	1	1	1	1	1	1	1	1	1	1
RSPO1_LGR6	CPI-SS0E5397537	simple:Q2MKA7	simple:Q9HBX8	ENSG00000169218	ENSG00000133067	guidetopharmacology.org	True	False	0.7	0.4	0.8	0.5	0.6	0.5	0.5	0.8	0.7	0.6	0.4	0.8	0.6	0.6	1	1	1	1	1	1	1	1	1	1	1	1	1	1	1	1	1	1	1	1	1	1	1	1	1	1	1
RSPO2_LGR6	CPI-SS019104E2E	simple:Q6UXX9	simple:Q9HBX8	ENSG00000147655	ENSG00000133067	guidetopharmacology.org	True	False	1	1	1	1	1	1	1	1	1	1	1	1	1	1	1	1	1	1	1	1	1	1	1	1	1	1	1	1	1	1	1	1	1	1	1	1	1	1	1	1	1
RSPO3_LGR6	CPI-SS0EB5364D4	simple:Q9BXY4	simple:Q9HBX8	ENSG00000146374	ENSG00000133067	guidetopharmacology.org	True	False	1	1	1	1	1	1	1	1	1	1	1	1	1	1	1	1	1	1	1	1	1	1	1	1	1	1	1	1	1	1	1	1	1	1	1	1	1	1	1	1	1
RSPO4_LGR6	CPI-SS0609FCF76	simple:Q2I0M5	simple:Q9HBX8	ENSG00000101282	ENSG00000133067	guidetopharmacology.org	True	False	1	1	1	1	1	1	1	1	1	1	1	1	1	1	1	1	1	1	1	1	1	1	1	1	1	1	1	1	1	1	1	1	1	1	1	1	1	1	1	1	1
CXCL16_CXCR6	CPI-SS0B1535576	simple:Q9H2A7	simple:O00574	ENSG00000161921	ENSG00000172215	guidetopharmacology.org	True	False	0	0	1	0	1	1	0.8	1	1	1	1	1	1	1	1	1	1	1	1	1	1	1	1	1	1	1	1	1	0	0	1	0	1	1	0.8	1	1	1	1	1	1
EDA_EDAR	CPI-SS05A8552D7	simple:Q92838	simple:Q9UNE0	ENSG00000158813	ENSG00000135960	guidetopharmacology.org	True	False	1	1	1	1	1	1	1	1	1	1	1	1	1	1	1	1	1	1	1	1	1	1	1	1	1	1	1	1	1	1	1	1	1	1	1	1	1	1	1	1	1
EDA_EDA2R	CPI-SS00797FD15	simple:Q92838	simple:Q9HAV5	ENSG00000158813	ENSG00000131080	guidetopharmacology.org	True	False	1	1	1	1	1	1	1	1	1	1	1	1	1	1	1	1	1	1	1	1	1	1	1	1	1	1	1	1	1	1	1	1	1	1	1	1	1	1	1	1	1
EDN2_EDNRA	CPI-SS056AA08CF	simple:P20800	simple:P25101	ENSG00000127129	ENSG00000151617	guidetopharmacology.org	True	False	1	1	1	1	1	1	1	1	1	1	1	1	1	1	1	1	1	1	1	1	1	1	1	1	1	1	1	1	1	1	1	1	1	1	1	1	1	1	1	1	1
PDGFC_FLT4	CPI-SS0EC50C68D	simple:Q9NRA1	simple:P35916	ENSG00000145431	ENSG00000037280	guidetopharmacology.org	True	False	1	1	1	1	1	1	1	1	1	1	1	1	1	1	1	1	1	1	1	1	1	1	1	1	1	1	1	1	1	1	1	1	1	1	1	1	1	1	1	1	1
VEGFC_FLT4	CPI-SS005572B52	simple:P49767	simple:P35916	ENSG00000150630	ENSG00000037280	curated	True	False	1	1	1	1	1	1	1	1	1	1	1	1	1	1	1	1	1	1	1	1	1	1	1	1	1	1	1	1	1	1	0	1	1	1	1	1	1	1	1	0	1
VEGFD_FLT4	CPI-SS0D883FFF1	simple:O43915	simple:P35916	ENSG00000165197	ENSG00000037280	curated	True	False	1	1	1	1	1	1	1	1	1	1	1	1	1	1	1	1	1	1	1	1	1	1	1	1	1	1	1	1	1	1	1	1	1	1	1	1	1	1	1	1	1
PDGFC_PDGFRA	CPI-SS06DA9B4FE	simple:Q9NRA1	simple:P16234	ENSG00000145431	ENSG00000134853	curated	True	False	1	1	1	1	1	1	1	1	1	1	1	1	1	1	1	1	1	1	1	1	1	1	1	1	1	1	1	1	1	1	1	1	1	1	1	1	1	1	1	1	1
PDGFB_PDGFRA	CPI-SS0FEEB187C	simple:P01127	simple:P16234	ENSG00000100311	ENSG00000134853	curated	True	False	1	1	1	1	1	1	1	1	1	1	1	1	1	1	1	1	1	1	1	1	1	1	1	1	1	1	1	1	0	0	0	0	0	0	0	0	0	0	0	0	0
PDGFA_PDGFRA	CPI-SS0B70EB09E	simple:P04085	simple:P16234	ENSG00000197461	ENSG00000134853	curated	True	False	1	1	1	1	1	1	1	1	1	1	1	1	1	1	1	1	1	1	1	1	1	1	1	1	1	1	1	1	1	1	1	1	1	1	1	1	1	0	0	1	1
PDGFB_PDGFRB	CPI-SS05A26A1DE	simple:P01127	simple:P09619	ENSG00000100311	ENSG00000113721	curated	True	False	1	1	1	1	1	1	1	1	1	1	1	1	1	1	1	1	1	1	1	1	1	1	1	1	1	1	1	1	1	1	0	1	1	1	1	1	1	0	0	0	1
PDGFD_PDGFRB	CPI-SS0B3C76C9D	simple:Q9GZP0	simple:P09619	ENSG00000170962	ENSG00000113721	curated	True	False	1	1	1	1	1	1	1	1	1	1	1	1	1	1	1	1	1	1	1	1	1	1	1	1	1	1	1	1	1	1	0	1	1	1	1	1	1	0	0	0	1
WNT2_FZD4	CPI-SS0C2561156	simple:P09544	simple:Q9ULV1	ENSG00000105989	ENSG00000174804	curated	True	False	1	1	1	1	1	1	1	1	1	1	1	1	1	1	1	1	1	1	1	1	1	1	1	1	1	1	1	1	1	1	1	1	1	1	1	1	1	1	1	1	1
WNT7B_FZD4	CPI-SS0B8083B44	simple:P56706	simple:Q9ULV1	ENSG00000188064	ENSG00000174804	curated	True	False	1	1	1	1	1	1	1	1	1	1	1	1	1	1	1	1	1	1	1	1	1	1	1	1	1	1	1	1	1	1	1	1	1	1	1	1	1	1	1	1	1
WNT2B_FZD4	CPI-SS01469637C	simple:Q93097	simple:Q9ULV1	ENSG00000134245	ENSG00000174804	curated	True	False	1	1	1	1	1	1	1	1	1	1	1	1	1	1	1	1	1	1	1	1	1	1	1	1	1	1	1	1	1	1	1	1	1	1	1	1	1	1	1	1	1
WNT2_FZD9	CPI-SS0AE4A66E2	simple:P09544	simple:O00144	ENSG00000105989	ENSG00000188763	curated	True	False	1	1	1	1	1	1	1	1	1	1	1	1	1	1	1	1	1	1	1	1	1	1	1	1	1	1	1	1	1	1	1	1	1	1	1	1	1	1	1	1	1
SEMA4A_PLXND1	CPI-SS044C72D0D	simple:Q9H3S1	simple:Q9Y4D7	ENSG00000196189	ENSG00000004399	curated	False	False	1	1	0	0.2	0.3	1	0.3	0.3	0.2	0.3	0.3	0.2	0.2	0.3	1	1	0	0	0	1	0	0	0	0	0	0	0	0	1	1	1	1	1	1	1	1	1	1	1	1	1
SEMA3E_PLXND1	CPI-SS0F3A089DE	simple:O15041	simple:Q9Y4D7	ENSG00000170381	ENSG00000004399	curated	True	False	1	1	0	0.8	1	1	1	1	1	1	1	1	0.8	1	1	1	0	0.8	1	1	1	1	1	1	1	1	0.8	1	1	1	1	1	1	1	1	1	1	1	1	1	1
SEMA4D_PLXNB1	CPI-SS0606E97F0	simple:Q92854	simple:O43157	ENSG00000187764	ENSG00000164050	curated	True	False	1	1	1	1	1	1	1	1	1	1	1	0	1	1	1	1	1	1	1	1	1	1	1	1	1	0	1	1	1	1	1	1	1	1	1	1	1	1	1	1	1
SELP_SELPLG	CPI-SS02B7540B0	simple:P16109	simple:Q14242	ENSG00000174175	ENSG00000110876	curated	False	False	1	1	1	1	1	1	1	1	1	1	1	1	1	1	1	1	1	1	1	1	1	1	1	1	1	1	1	1	0	0	1	0	1	0	0	0.1	0.5	1	1	1	0
SELL_SELPLG	CPI-SS087321EB5	simple:P14151	simple:Q14242	ENSG00000188404	ENSG00000110876	curated	False	False	0.1	0	1	0	1	0	0.2	0.6	0.9	1	1	1	0	0	0.1	0	1	0	1	0	0.3	0.8	1	1	1	1	0	0	1	1	1	1	1	1	1	1	1	1	1	1	1
SELL_CD34	CPI-SS0EB5AEC83	simple:P14151	simple:P28906	ENSG00000188404	ENSG00000174059	curated	False	False	1	1	0	1	1	1	1	1	1	0	0.8	1	1	1	1	1	0	1	1	1	1	1	1	0	0.9	1	1	1	1	1	1	1	1	1	1	1	1	1	1	1	1
SELL_PODXL	CPI-SS04FDFE943	simple:P14151	simple:O00592	ENSG00000188404	ENSG00000128567	curated	False	False	1	1	0.7	1	1	1	1	1	1	1	1	1	1	1	1	1	1	1	1	1	1	1	1	1	1	1	1	1	1	1	1	1	1	1	1	1	1	1	1	1	1
GHRL_TBXA2R	CPI-SS07A178C01	simple:Q9UBU3	simple:P21731	ENSG00000157017	ENSG00000006638	InnateDB-All	True	False	1	1	1	1	1	1	1	1	1	1	1	1	1	1	1	1	1	1	1	1	1	1	1	1	1	1	1	1	1	1	1	1	1	1	1	1	1	1	1	1	1
GHRL_PTGIR	CPI-SS00F32F8C0	simple:Q9UBU3	simple:P43119	ENSG00000157017	ENSG00000160013	InnateDB-All	True	False	1	1	1	1	1	1	1	1	1	1	1	1	1	1	1	1	1	1	1	1	1	1	1	1	1	1	1	1	1	1	1	1	1	1	1	1	1	1	1	1	1
GHRL_GHSR	CPI-SS0DE3B267F	simple:Q9UBU3	simple:Q92847	ENSG00000157017	ENSG00000121853	guidetopharmacology.org	True	False	1	1	1	1	1	1	1	1	1	1	1	1	1	1	1	1	1	1	1	1	1	1	1	1	1	1	1	1	1	1	1	1	1	1	1	1	1	1	1	1	1
LEAP2_GHSR	CPI-SS0C4173BD9	simple:Q969E1	simple:Q92847	ENSG00000164406	ENSG00000121853	guidetopharmacology.org	True	False	1	1	1	1	1	1	1	1	1	1	1	1	1	1	1	1	1	1	1	1	1	1	1	1	1	1	1	1	1	1	1	1	1	1	1	1	1	1	1	1	1
GHRL_PTGER3	CPI-SS09EF9F821	simple:Q9UBU3	simple:P43115	ENSG00000157017	ENSG00000050628	InnateDB-All	True	False	1	1	1	1	1	1	1	1	1	1	1	1	1	1	1	1	1	1	1	1	1	1	1	1	1	1	1	1	1	1	1	1	1	1	1	1	1	1	1	1	1
ROR1_NGF	CPI-SS0F558C3B7	simple:Q01973	simple:P01138	ENSG00000185483	ENSG00000134259	InnateDB-All	True	False	1	1	1	1	1	1	1	1	1	1	1	1	1	1	1	1	1	1	1	1	1	1	1	1	1	1	1	1	1	1	1	1	1	1	1	1	1	1	1	1	1
ROR1_WNT5A	CPI-SS01D725385	simple:Q01973	simple:P41221	ENSG00000185483	ENSG00000114251	InnateDB-All	True	False	1	1	1	1	1	1	1	1	1	1	1	1	1	1	1	1	1	1	1	1	1	1	1	1	1	1	1	1	1	1	1	1	1	1	1	1	1	1	1	1	1
FZD1_WNT5A	CPI-SS0B836353B	simple:Q9UP38	simple:P41221	ENSG00000157240	ENSG00000114251	curated	True	False	1	1	1	1	1	1	1	1	1	1	1	1	1	1	1	1	1	1	1	1	1	1	1	1	1	1	1	1	1	1	1	1	1	1	1	1	1	1	1	1	1
KITLG_KIT	CPI-SS0A612BCEF	simple:P21583	simple:P10721	ENSG00000049130	ENSG00000157404	curated	True	False	1	1	1	1	1	1	1	1	1	1	1	1	1	1	1	1	1	1	1	1	1	1	1	1	1	1	1	1	1	1	0	1	0	0	1	0	0	1	1	1	0
WNT7B_FZD10	CPI-SS0A683CBC1	simple:P56706	simple:Q9ULW2	ENSG00000188064	ENSG00000111432	curated	True	False	1	1	1	1	1	1	1	1	1	1	1	1	1	1	1	1	1	1	1	1	1	1	1	1	1	1	1	1	1	1	1	1	1	1	1	1	1	1	1	1	1
SEMA5A_PLXNB3	CPI-SS0D00AAD2F	simple:Q13591	simple:Q9ULL4	ENSG00000112902	ENSG00000198753	curated	False	False	1	1	1	1	1	1	1	1	1	1	1	1	1	1	1	1	1	1	1	1	1	1	1	1	1	1	1	1	1	1	1	1	1	1	1	1	1	1	1	1	1
PENK_MRGPRX1	CPI-SS06AC5AF53	simple:P01210	simple:Q96LB2	ENSG00000181195	ENSG00000170255	guidetopharmacology.org	True	False	1	1	1	1	1	1	1	1	1	1	1	1	1	1	1	1	1	1	1	1	1	1	1	1	1	1	1	1	1	1	1	1	1	1	1	1	1	1	1	1	1
ENTPD1_ADORA1	CPI-SS026C7F8A2	simple:P49961	simple:P30542	ENSG00000138185	ENSG00000163485	curated	False	False	1	1	1	1	1	1	1	1	1	1	1	1	1	1	1	1	1	1	1	1	1	1	1	1	1	1	1	1	1	1	1	1	1	1	1	1	1	1	1	1	1
ENTPD1_ADORA2A	CPI-SS0E90C46BC	simple:P49961	simple:P29274	ENSG00000138185	ENSG00000128271	curated	False	False	1	1	1	1	1	1	1	1	1	1	1	1	1	1	0.2	0	1	0.6	0.8	0	0	1	0.9	1	1	1	0	1	0	0	0	0	0	0	0	0	0	1	1	0	0
ENTPD1_ADORA2B	CPI-SS08C884E97	simple:P49961	simple:P29275	ENSG00000138185	ENSG00000170425	curated	False	False	1	1	1	1	1	1	1	1	1	1	1	1	1	1	1	1	1	1	0	1	1	1	0	0.2	0.9	1	1	1	1	1	1	1	0	1	1	0	0	0	0	0	0
ENTPD1_ADORA3	CPI-SS0276D5C7E	simple:P49961	simple:P0DMS8	ENSG00000138185	ENSG00000282608	curated	False	False	1	1	1	1	1	1	1	1	1	1	1	1	1	1	0.6	0.6	0.6	0.6	0.5	0.6	0.6	0.4	0.7	1	0.7	0.6	0.6	0.6	0	0	0	0	0	0	0	0	0	1	0	0	0
TGFB2_TGFBR3	CPI-SS0178F5C45	simple:P61812	simple:Q03167	ENSG00000092969	ENSG00000069702	curated	True	False	1	1	1	1	1	1	1	1	1	1	1	1	1	1	1	1	1	1	1	1	1	1	1	1	1	1	1	1	1	1	1	1	1	1	1	1	1	1	1	1	1
GAL_GALR1	CPI-SS0BE567EFB	simple:P22466	simple:P47211	ENSG00000069482	ENSG00000166573	guidetopharmacology.org	True	False	1	1	1	1	1	1	1	1	1	1	1	1	1	1	1	1	1	1	1	1	1	1	1	1	1	1	1	1	1	1	1	1	1	1	1	1	1	1	1	1	1
GAL_GALR2	CPI-SS04BCE85CA	simple:P22466	simple:O43603	ENSG00000069482	ENSG00000182687	guidetopharmacology.org	True	False	1	1	1	1	1	1	1	1	1	1	1	1	1	1	1	1	1	1	1	1	1	1	1	1	1	1	1	1	1	1	1	1	1	1	1	1	1	1	1	1	1
GUCA2A_GUCY2C	CPI-SS08BF22309	simple:Q02747	simple:P25092	ENSG00000197273	ENSG00000070019	guidetopharmacology.org	True	False	1	1	1	1	1	1	1	1	1	1	1	1	1	1	1	1	1	1	1	1	1	1	1	1	1	1	1	1	1	1	1	1	1	1	1	1	1	1	1	1	1
CXCR1_PPBP	CPI-SS01CA9A0A6	simple:P25024	simple:P02775	ENSG00000163464	ENSG00000163736	curated	True	False	1	1	1	1	1	1	1	1	1	1	1	1	1	1	1	1	1	1	1	1	1	1	1	1	1	1	1	1	1	1	1	1	1	1	1	1	1	1	1	1	1
IL15_IL15RA	CPI-SS077B160B9	simple:P40933	simple:Q13261	ENSG00000164136	ENSG00000134470	guidetopharmacology.org	True	False	1	1	1	1	1	1	1	1	1	1	1	1	1	1	1	1	1	1	1	1	1	1	1	1	1	1	1	1	1	1	1	1	1	1	0.9	1	1	0	0.1	0.8	0
IL6_HRH1	CPI-SS0DC2A6D35	simple:P05231	simple:P35367	ENSG00000136244	ENSG00000196639	IntAct	True	False	1	1	1	1	1	1	1	1	1	1	1	1	1	1	1	1	1	1	1	1	1	1	1	1	1	1	1	1	1	1	1	1	1	1	1	1	1	1	1	1	1
NPB_NPBWR1	CPI-SS031151895	simple:Q8NG41	simple:P48145	ENSG00000183979	ENSG00000183729	guidetopharmacology.org	True	False	1	1	1	1	1	1	1	1	1	1	1	1	1	1	1	1	1	1	1	1	1	1	1	1	1	1	1	1	1	1	1	1	1	1	1	1	1	1	1	1	1
NPW_NPBWR1	CPI-SS0888931C5	simple:Q8N729	simple:P48145	ENSG00000183971	ENSG00000183729	guidetopharmacology.org	True	False	1	1	1	1	1	1	1	1	1	1	1	1	1	1	1	1	1	1	1	1	1	1	1	1	1	1	1	1	1	1	1	1	1	1	1	1	1	1	1	1	1
CD28_CD86	CPI-SS077D7365D	simple:P10747	simple:P42081	ENSG00000178562	ENSG00000114013	curated	False	False	0	0	1	0	0	0	0	0	0	1	1	1	0	0	0.5	0.1	1	0.6	0	0.6	0.4	0	0	1	1	1	0	0.5	1	1	1	1	1	1	1	1	1	1	1	1	1
TNFSF11_TNFRSF11A	CPI-SS0ED2573CA	simple:O14788	simple:Q9Y6Q6	ENSG00000120659	ENSG00000141655	curated	True	False	0	0	0	0	0	0	0	0	0	0	0	0	0	0	0.1	0.1	0.1	0.1	0.1	0.1	0.1	0.1	0.1	0.1	0.1	0.1	0	0.1	1	1	1	1	1	1	1	1	1	1	1	1	1
NMU_NMUR1	CPI-SS018BD4882	simple:P48645	simple:Q9HB89	ENSG00000109255	ENSG00000171596	guidetopharmacology.org	True	False	1	1	1	1	1	1	1	1	1	1	1	1	1	1	1	1	1	1	1	1	1	1	1	1	1	1	1	1	1	1	1	1	1	1	1	1	1	1	1	1	1
ENHO_GPR19	CPI-SS0B281803E	simple:Q6UWT2	simple:Q15760	ENSG00000168913	ENSG00000183150	guidetopharmacology.org	True	False	1	1	1	1	1	1	1	1	1	1	1	1	1	1	1	1	1	1	1	1	1	1	1	1	1	1	1	1	1	1	1	1	1	1	1	1	1	1	0	0	1
CXCL17_GPR35	CPI-SS08C995EB4	simple:Q6UXB2	simple:Q9HC97	ENSG00000189377	ENSG00000178623	guidetopharmacology.org	True	False	1	1	1	1	1	1	1	1	1	1	1	1	1	1	1	1	1	1	1	1	1	1	1	1	1	1	1	1	1	1	1	1	1	1	1	1	1	1	1	1	1
KISS1_KISS1R	CPI-SS0F856A80F	simple:Q15726	simple:Q969F8	ENSG00000170498	ENSG00000116014	guidetopharmacology.org	True	False	1	1	1	1	1	1	1	1	1	1	1	1	1	1	1	1	1	1	1	1	1	1	1	1	1	1	1	1	1	1	1	1	1	1	1	1	1	1	1	1	1
NPS_NPSR1	CPI-SS0270A2CA9	simple:P0C0P6	simple:Q6W5P4	ENSG00000214285	ENSG00000187258	guidetopharmacology.org	True	False	1	1	1	1	1	1	1	1	1	1	1	1	1	1	1	1	1	1	1	1	1	1	1	1	1	1	1	1	1	1	1	1	1	1	1	1	1	1	1	1	1
PROK2_PROKR1	CPI-SS09F635449	simple:Q9HC23	simple:Q8TCW9	ENSG00000163421	ENSG00000169618	guidetopharmacology.org	True	False	1	1	1	1	1	1	1	1	1	1	1	1	1	1	1	1	1	1	1	1	1	1	1	1	1	1	1	1	1	1	1	1	1	1	1	1	1	1	1	1	1
PROK2_PROKR2	CPI-SS0AEED3EB0	simple:Q9HC23	simple:Q8NFJ6	ENSG00000163421	ENSG00000101292	guidetopharmacology.org	True	False	1	1	1	1	1	1	1	1	1	1	1	1	1	1	1	1	1	1	1	1	1	1	1	1	1	1	1	1	1	1	1	1	1	1	1	1	1	1	1	1	1
ADORA2A_NAMPT	CPI-SS00A6D366F	simple:P29274	simple:P43490	ENSG00000128271	ENSG00000105835	MINT	True	False	0.3	0.9	1	0.8	0	1	0	0.4	0	0.9	0.8	0.8	0	0.8	0.1	0.6	0.9	0.3	0	0.8	0	0.1	0	0.6	0.6	0.3	0	0.6	0.9	1	1	1	0	1	0.5	1	0	1	1	1	0
CORT_SSTR1	CPI-SS06CE0CF64	simple:O00230	simple:P30872	ENSG00000241563	ENSG00000139874	guidetopharmacology.org	True	False	1	1	1	1	1	1	1	1	1	1	1	1	1	1	1	1	1	1	1	1	1	1	1	1	1	1	1	1	1	1	1	1	1	1	1	1	1	1	1	1	1
CORT_SSTR4	CPI-SS008509DBD	simple:O00230	simple:P31391	ENSG00000241563	ENSG00000132671	guidetopharmacology.org	True	False	1	1	1	1	1	1	1	1	1	1	1	1	1	1	1	1	1	1	1	1	1	1	1	1	1	1	1	1	1	1	1	1	1	1	1	1	1	1	1	1	1
AVPR1A_VIP	CPI-SS0EAF2DEFE	simple:P37288	simple:P01282	ENSG00000166148	ENSG00000146469	IntAct	True	False	1	1	1	1	1	1	1	1	1	1	1	1	1	1	1	1	1	1	1	1	1	1	1	1	1	1	1	1	1	1	1	1	1	1	1	1	1	1	1	1	1
CD274_CD80	CPI-SS0D7DB794A	simple:Q9NZQ7	simple:P33681	ENSG00000120217	ENSG00000121594	curated	False	False	1	1	1	1	0	1	0	0	0	1	1	1	0	1	1	1	1	1	1	1	1	1	0.7	1	1	1	0	1	1	1	1	1	1	1	1	1	1	1	1	1	0
CD274_PDCD1	CPI-SS09D4B2070	simple:Q9NZQ7	simple:Q15116	ENSG00000120217	ENSG00000188389	curated	False	False	0	0	1	0	1	1	0	0.9	0.9	1	1	1	0.3	1	0	0	1	0	1	1	0	1	1	1	1	1	0.9	1	0.1	0	1	0	1	1	0	1	1	1	1	1	0.9
PDCD1LG2_PDCD1	CPI-SS08DF7B12C	simple:Q9BQ51	simple:Q15116	ENSG00000197646	ENSG00000188389	curated	True	False	0	0	1	0	1	1	0	1	1	1	1	1	0.7	1	0	0	1	0	1	1	0	1	1	1	1	1	0.7	1	1	1	1	1	1	1	1	1	1	1	1	1	1
LEP_LEPR	CPI-SS066FE05CA	simple:P41159	simple:P48357	ENSG00000174697	ENSG00000116678	curated	True	False	1	1	1	1	1	1	1	1	1	1	1	1	1	1	1	1	1	1	1	1	1	1	1	1	1	1	1	1	1	1	1	1	1	1	1	1	1	1	1	1	1
GPR25_RETN	CPI-SS0EECD7662	simple:O00155	simple:Q9HD89	ENSG00000170128	ENSG00000104918	IntAct	True	False	1	1	1	1	1	1	1	1	1	1	1	1	1	1	1	1	1	1	1	1	1	1	1	1	1	1	1	1	1	1	1	1	1	1	1	1	1	1	1	1	1
ICOS_ICOSLG	CPI-SS0DEC5095E	simple:Q9Y6W8	simple:O75144	ENSG00000163600	ENSG00000160223	curated	True	False	0	1	1	1	0	0	1	0	0	0	0	0	0	0	0.2	1	1	1	0.2	0.2	1	0.2	0.2	0.2	0.2	0.2	0.2	0.2	1	1	1	1	1	1	1	1	1	1	1	1	1
CADM1_CRTAM	CPI-SS0DECC850D	simple:Q9BY67	simple:O95727	ENSG00000182985	ENSG00000109943	curated	False	False	1	0	1	1	1	0.1	1	1	1	1	1	1	1	1	1	0	1	1	1	0.1	1	1	1	1	1	1	1	1	1	1	1	1	1	1	1	1	1	1	1	1	1
NPR1_NPPC	CPI-SS0A1864A37	simple:P16066	simple:P23582	ENSG00000169418	ENSG00000163273	InnateDB-All	True	False	1	1	1	1	1	1	1	1	1	1	1	1	1	1	1	1	1	1	1	1	1	1	1	1	1	1	1	1	1	1	1	1	1	1	1	1	1	1	1	1	1
TNFSF9_TNFRSF9	CPI-SS0431D2256	simple:P41273	simple:Q07011	ENSG00000125657	ENSG00000049249	curated	True	False	0.3	0.2	1	0	1	0	0	1	1	1	1	1	0.1	1	0.2	0.1	1	0	1	0	0	1	1	1	1	1	0	1	1	1	1	1	1	1	1	1	1	1	1	1	1
CD47_SIRPG	CPI-SS0E9015902	simple:Q08722	simple:Q9P1W8	ENSG00000196776	ENSG00000089012	curated	False	False	1	1	1	1	0	1	1	0.1	0	1	1	1	0.1	1	1	1	1	1	0	1	1	1	0.9	1	1	1	1	1	1	1	1	1	0	1	1	1	1	1	1	1	1
ACVR2B_INHBE	CPI-SS0E28FD773	simple:Q13705	simple:P58166	ENSG00000114739	ENSG00000139269	curated	True	False	1	1	1	1	1	1	1	1	1	1	1	1	1	1	1	1	1	1	1	1	1	1	1	1	1	1	1	1	1	1	1	1	1	1	1	1	1	1	1	1	1
ACVR2A_INHBE	CPI-SS099C401F7	simple:P27037	simple:P58166	ENSG00000121989	ENSG00000139269	curated	True	False	0	0	0	0	0	0	0	0	0	0	0	0	0	0	1	1	1	1	1	1	1	1	1	1	1	1	1	1	0.5	0.6	0.9	0.3	0.4	0.4	0.5	0.7	0.6	0.8	0.8	0.7	0.5
CCR8_CCL18	CPI-SS03188FD02	simple:P51685	simple:P55774	ENSG00000179934	ENSG00000275385	curated	True	False	1	0.2	1	1	0	0.1	1	0.1	0.1	1	1	1	0.3	0	1	0.8	1	1	0	0.3	1	0.8	0.7	1	1	1	0.9	0	1	1	1	1	1	1	1	1	1	1	1	1	1
TNFSF8_TNFRSF8	CPI-SS084306E19	simple:P32971	simple:P28908	ENSG00000106952	ENSG00000120949	curated	False	False	1	1	1	1	1	1	0	1	1	1	1	1	1	1	1	1	1	1	1	1	0.2	1	1	1	1	1	1	1	1	1	1	1	1	1	1	1	1	1	1	1	1
THPO_MPL	CPI-SS0DC2DD9D7	simple:P40225	simple:P40238	ENSG00000090534	ENSG00000117400	curated	True	False	1	1	1	1	1	1	1	1	1	1	1	1	1	1	1	1	1	1	1	1	1	1	1	1	1	1	1	1	1	1	1	1	1	1	1	1	1	1	1	1	1
TNFSF18_TNFRSF18	CPI-SS0FF51A757	simple:Q9UNG2	simple:Q9Y5U5	ENSG00000120337	ENSG00000186891	curated	True	False	1	1	1	1	1	1	1	1	1	1	1	1	1	1	1	1	1	1	1	1	1	1	1	1	1	1	1	1	1	1	1	1	1	1	1	1	1	1	1	1	1
MARCO_SCGB3A1	CPI-SS08ADB9826	simple:Q9UEW3	simple:Q96QR1	ENSG00000019169	ENSG00000161055	InnateDB-All	True	False	1	1	1	1	1	1	1	1	1	1	1	1	1	1	1	1	1	1	1	1	1	1	1	1	1	1	1	1	1	1	1	1	1	1	1	1	1	1	1	1	1
ANGPT1_TEK	CPI-SS0DE9B07A8	simple:Q15389	simple:Q02763	ENSG00000154188	ENSG00000120156	curated	True	False	1	1	1	1	1	1	1	1	1	1	1	1	1	1	1	1	1	1	1	1	1	1	1	1	1	1	1	1	1	1	1	1	1	1	1	1	1	1	1	1	1
ANGPT2_TEK	CPI-SS0BAB460FF	simple:O15123	simple:Q02763	ENSG00000091879	ENSG00000120156	curated	True	False	1	1	1	1	1	1	1	1	1	1	1	1	1	1	1	1	1	1	1	1	1	1	1	1	1	1	1	1	1	1	0	1	1	1	1	1	1	0	0	0	1
ANGPT4_TEK	CPI-SS0D89F86A7	simple:Q9Y264	simple:Q02763	ENSG00000101280	ENSG00000120156	curated	True	False	1	1	1	1	1	1	1	1	1	1	1	1	1	1	1	1	1	1	1	1	1	1	1	1	1	1	1	1	1	1	1	1	1	1	1	1	1	1	1	1	1
LEFTY1_TDGF1	CPI-SS0E9F84F1F	simple:O75610	simple:P13385	ENSG00000243709	ENSG00000241186	curated	True	False	1	1	1	1	1	1	1	1	1	1	1	1	1	1	1	1	1	1	1	1	1	1	1	1	1	1	1	1	1	1	1	1	1	1	1	1	1	1	1	1	1
CCL1_CCR8	CPI-SS0B784A03E	simple:P22362	simple:P51685	ENSG00000108702	ENSG00000179934	curated	True	False	1	1	1	1	1	1	1	1	1	1	1	1	1	1	1	1	1	1	1	1	1	1	1	1	1	1	1	1	1	1	1	1	1	1	1	1	1	1	1	1	1
CX3CL1_CX3CR1	CPI-SS0388C9C86	simple:P78423	simple:P49238	ENSG00000006210	ENSG00000168329	curated	True	False	1	1	1	1	1	1	1	1	1	1	1	1	1	1	1	1	1	1	1	1	1	1	1	1	1	1	1	1	0	0	1	0	0	0.1	0	0	0	0	0	0	0
TNFSF4_TNFRSF4	CPI-SS04456F441	simple:P23510	simple:P43489	ENSG00000117586	ENSG00000186827	curated	False	False	1	1	1	1	1	1	1	1	1	1	1	1	1	1	1	1	1	1	1	1	1	1	1	1	1	1	1	1	1	1	1	1	1	1	1	1	1	1	1	1	1
XCL1_XCR1	CPI-SS07EF9679E	simple:P47992	simple:P46094	ENSG00000143184	ENSG00000173578	curated	True	False	1	1	1	1	1	1	1	1	1	1	1	1	1	1	0	0	0	0	0	0	0	0	0	0	0	0	0	0	1	1	1	1	1	1	1	1	1	1	1	1	1
CD200_CD200R1	CPI-SS0A9E884E0	simple:P41217	simple:Q8TD46	ENSG00000091972	ENSG00000163606	curated	True	False	0.9	1	1	1	1	1	0.5	1	1	1	1	1	1	1	1	1	1	1	1	1	0.7	1	1	1	1	1	1	1	0	0	1	1	0	1	0	0	0	1	1	1	1
aEb7 complex_CDH1	CPI-CS0E623E651	complex:aEb7 complex	simple:P12830		ENSG00000039068	curated	False	True	1	1	1	1	0	1	1	0	0	1	1	1	0	0	1	1	1	1	1	1	1	1	0.5	1	1	1	1	0	1	1	1	1	1	1	1	1	1	1	1	1	1
aVb1 complex_FN1	CPI-CS0AF9D1B32	complex:aVb1 complex	simple:P02751		ENSG00000115414	curated	True	True	1	0.8	0	0.8	0	0.7	1	0.9	0.4	0	0	0	0.8	1	1	1	1	1	0	1	1	1	1	0	0	0	1	1	1	1	1	1	0.1	1	1	1	1	0	0	0	1
aVb3 complex_FN1	CPI-CS02DE25F1A	complex:aVb3 complex	simple:P02751		ENSG00000115414	curated	True	True	1	1	0.8	1	0	1	1	1	1	0	0	0	1	1	1	1	1	1	0	1	1	1	1	0	0	0	1	1	1	1	1	1	0	1	1	1	1	0	0	0	1
a2Bb3 complex_FN1	CPI-CS073CF583A	complex:a2Bb3 complex	simple:P02751		ENSG00000115414	curated	True	True	1	1	1	1	1	1	1	1	1	1	1	1	1	1	1	1	1	1	1	1	1	1	1	1	1	1	1	1	1	1	1	1	0	1	1	1	1	0	0	0	1
a4b7 complex_FN1	CPI-CS09E2A4C75	complex:a4b7 complex	simple:P02751		ENSG00000115414	curated	True	True	1	1	1	1	0	1	1	1	1	0	0	0	1	1	1	1	1	1	0	1	1	1	1	0	0	0	1	1	1	1	1	1	0.1	1	1	1	1	0	0	0	1
a2b1 complex_FN1	CPI-CS0E12590CC	complex:a2b1 complex	simple:P02751		ENSG00000115414	curated	True	True	1	1	1	1	1	1	1	1	1	1	1	1	1	1	1	1	1	1	1	1	1	1	1	1	1	1	1	1	1	1	1	1	0	1	1	1	1	0	0	0	1
a3b1 complex_FN1	CPI-CS011E677AC	complex:a3b1 complex	simple:P02751		ENSG00000115414	curated	True	True	1	1	1	1	1	1	1	1	1	1	1	1	1	1	1	1	1	1	1	1	1	1	1	1	1	1	1	1	1	1	0.9	1	0	1	1	1	1	0	0	0	1
a4b1 complex_FN1	CPI-CS06CA1EF36	complex:a4b1 complex	simple:P02751		ENSG00000115414	curated	True	True	1	1	1	1	0	1	1	1	1	0	0	0	1	1	1	1	1	1	0	1	1	1	1	0	0	0	1	1	1	1	1	1	0.1	1	1	1	1	0	0	0	1
a8b1 complex_FN1	CPI-CS0FF4E9E1E	complex:a8b1 complex	simple:P02751		ENSG00000115414	curated	True	True	1	1	1	1	1	1	1	1	1	1	1	1	1	1	1	1	1	1	1	1	1	1	1	1	1	1	1	1	1	1	1	1	1	1	1	1	1	1	1	1	1
a10b1 complex_FN1	CPI-CS0C58D4424	complex:a10b1 complex	simple:P02751		ENSG00000115414	curated	True	True	1	1	1	1	1	1	1	1	1	1	1	1	1	1	1	1	1	1	1	1	1	1	1	1	1	1	1	1	1	1	1	1	1	1	1	1	1	1	1	1	1
a11b1 complex_FN1	CPI-CS094D5D014	complex:a11b1 complex	simple:P02751		ENSG00000115414	curated	True	True	1	1	1	1	0	1	1	1	1	0	0	0	1	1	1	1	1	1	0	1	1	1	1	0	0	0	1	1	1	1	1	1	0	1	1	1	1	0	0	0	1
a5b1 complex_FN1	CPI-CS03DA9B97D	complex:a5b1 complex	simple:P02751		ENSG00000115414	curated	True	True	1	1	1	1	1	1	1	1	1	1	1	1	1	1	1	1	1	1	0.7	1	1	1	1	0	0	0	1	1	1	0.9	0.1	1	0	0.8	1	1	0.7	0	0	0	0.9
aVb5 complex_FN1	CPI-CS0BDCABA34	complex:aVb5 complex	simple:P02751		ENSG00000115414	curated	True	True	1	1	1	1	1	1	1	1	1	1	1	1	1	1	1	1	1	1	1	1	1	1	1	1	1	1	1	1	1	1	1	1	1	1	1	1	1	1	1	1	1
aVb1 complex_VTN	CPI-CS0FF7211BE	complex:aVb1 complex	simple:P04004		ENSG00000109072	curated	True	True	1	1	0	1	1	1	1	1	1	0	0	0	1	1	1	1	0.9	1	1	1	1	1	1	0	0.6	0	1	1	1	1	1	1	1	1	1	1	1	0	1	0	1
aVb3 complex_VTN	CPI-CS01064A2AD	complex:aVb3 complex	simple:P04004		ENSG00000109072	curated	True	True	1	1	0	1	1	1	1	1	1	0	0	0	1	1	1	1	0.7	1	1	1	1	1	1	0	0.3	0	1	1	1	1	0.5	1	1	1	1	1	1	0	0.2	0	1
a2Bb3 complex_VTN	CPI-CS065AEC075	complex:a2Bb3 complex	simple:P04004		ENSG00000109072	curated	True	True	1	1	1	1	1	1	1	1	1	1	1	1	1	1	1	1	1	1	1	1	1	1	1	1	1	1	1	1	1	1	1	1	1	1	1	1	1	0	0.6	0	1
aVb3 complex_F2	CPI-CS0FF86C0CF	complex:aVb3 complex	simple:P00734		ENSG00000180210	curated	True	True	1	1	1	1	1	1	1	1	1	1	1	1	1	1	1	1	1	1	1	1	1	1	1	1	1	1	1	1	1	1	1	1	1	1	1	1	1	1	1	1	1
a2Bb3 complex_F2	CPI-CS030B1834E	complex:a2Bb3 complex	simple:P00734		ENSG00000180210	curated	True	True	1	1	1	1	1	1	1	1	1	1	1	1	1	1	1	1	1	1	1	1	1	1	1	1	1	1	1	1	1	1	1	1	1	1	1	1	1	1	1	1	1
Glycoprotein Ib complex_F2	CPI-CS02E5ABC5D	complex:Glycoprotein Ib complex	simple:P00734		ENSG00000180210	curated	True	False	1	1	1	1	1	1	1	1	1	1	1	1	1	1	1	1	1	1	1	1	1	1	1	1	1	1	1	1	1	1	1	1	1	1	1	1	1	1	1	1	1
aVb3 complex_LAMC1	CPI-CS036C23392	complex:aVb3 complex	simple:P11047		ENSG00000135862	curated	True	True	1	1	0	1	1	1	0.7	1	1	0	0	0	1	1	1	1	0	1	1	1	1	1	1	0	0	0.1	1	1	1	1	0	1	1	1	0.9	1	1	0	0	0.1	1
a2b1 complex_LAMC1	CPI-CS0A7E59889	complex:a2b1 complex	simple:P11047		ENSG00000135862	curated	True	True	1	1	1	1	1	1	1	1	1	1	1	1	1	1	1	1	1	1	1	1	1	1	1	1	1	1	1	1	1	1	0	1	1	1	1	1	1	0	0	0.1	1
a6b1 complex_LAMC1	CPI-CS00A10621C	complex:a6b1 complex	simple:P11047		ENSG00000135862	curated	True	True	1	1	0	1	1	1	1	1	1	0	0	0.3	1	1	1	1	0	1	1	1	1	1	1	0	0	0.2	1	1	1	0.8	0	0.6	1	1	0.4	1	1	0	0	0	1
a7b1 complex_LAMC1	CPI-CS0C6332E2B	complex:a7b1 complex	simple:P11047		ENSG00000135862	curated	True	True	1	1	1	1	1	1	1	1	1	1	1	1	1	1	1	1	1	1	1	1	1	1	1	1	1	1	1	1	1	1	1	1	1	1	1	1	1	1	1	1	1
aVb3 complex_SPP1	CPI-CS07B1F01C5	complex:aVb3 complex	simple:P10451		ENSG00000118785	curated	True	True	1	1	1	1	0	0.5	0.9	0.9	1	1	0	1	1	1	1	1	1	1	0	0.5	0.9	0.9	1	1	0	1	1	1	1	1	1	1	0	0.5	0.9	0.9	1	1	0	1	1
a4b1 complex_SPP1	CPI-CS0E11E1C0A	complex:a4b1 complex	simple:P10451		ENSG00000118785	curated	True	True	1	1	1	1	0	0.5	0.9	0.9	1	1	0	1	1	1	1	1	1	1	0	0.5	0.9	0.9	1	1	0	1	1	1	1	1	1	1	0	0.5	0.9	0.9	1	1	0	1	1
a9b1 complex_SPP1	CPI-CS0B7B96ABE	complex:a9b1 complex	simple:P10451		ENSG00000118785	curated	True	True	1	1	1	1	1	1	1	1	1	1	1	1	1	1	1	1	1	1	1	1	1	1	1	1	1	1	1	1	1	1	1	1	0	0.5	0.9	0.9	1	1	0	1	1
aVb3 complex_VWF	CPI-CS07BC57363	complex:aVb3 complex	simple:P04275		ENSG00000110799	curated	True	True	1	1	0	1	1	1	1	0	1	1	1	1	1	1	1	1	0	1	1	1	1	0.1	1	1	1	1	1	1	1	1	0	1	1	1	1	0.1	1	1	1	1	1
Glycoprotein Ib complex_VWF	CPI-CS0152E177A	complex:Glycoprotein Ib complex	simple:P04275		ENSG00000110799	curated	True	False	1	1	1	1	1	1	1	1	1	1	1	1	1	1	1	1	1	1	1	1	1	1	1	1	1	1	1	1	1	1	1	1	1	1	1	1	1	1	1	1	1
aVb3 complex_MMP2	CPI-CS00BB4209A	complex:aVb3 complex	simple:P08253		ENSG00000087245	curated	True	True	1	1	1	1	1	1	1	1	1	0	0	0.2	1	1	1	1	1	1	1	1	1	1	1	0	0	0.2	1	1	1	1	1	1	1	1	1	1	1	0	0	0.2	1
aVb3 complex_TNC	CPI-CS0E99927FE	complex:aVb3 complex	simple:P24821		ENSG00000041982	curated	True	True	1	1	0.9	1	1	1	1	1	1	0.6	0	0	1	1	1	1	1	1	1	1	1	1	1	0.8	0	0	1	1	1	1	1	1	1	1	1	1	1	0.8	0	0	1
a4b1 complex_TNC	CPI-CS06223CD7E	complex:a4b1 complex	simple:P24821		ENSG00000041982	curated	True	True	1	1	1	1	1	1	1	1	1	0.8	0	0	1	1	1	1	1	1	1	1	1	1	1	0.9	0	0	1	1	1	1	1	1	1	1	1	1	1	1	0	0.1	1
a8b1 complex_TNC	CPI-CS0CC30FCA5	complex:a8b1 complex	simple:P24821		ENSG00000041982	curated	True	True	1	1	1	1	1	1	1	1	1	1	1	1	1	1	1	1	1	1	1	1	1	1	1	1	1	1	1	1	1	1	1	1	1	1	1	1	1	1	1	1	1
a9b1 complex_TNC	CPI-CS01A06F36D	complex:a9b1 complex	simple:P24821		ENSG00000041982	curated	True	True	1	1	1	1	1	1	1	1	1	1	1	1	1	1	1	1	1	1	1	1	1	1	1	1	1	1	1	1	1	1	1	1	1	1	1	1	1	0.8	0	0	1
aVb6 complex_TNC	CPI-CS0C900CDF8	complex:aVb6 complex	simple:P24821		ENSG00000041982	curated	True	True	1	1	1	1	1	1	1	1	1	1	1	1	1	1	1	1	1	1	1	1	1	1	1	1	1	1	1	1	1	1	1	1	1	1	1	1	1	1	1	1	1
aVb3 complex_OMD	CPI-CS03FDD4965	complex:aVb3 complex	simple:Q99983		ENSG00000127083	curated	True	True	0	0	0	0	0	0	0	0	0	0	0	0	0	0	0.2	0	0.1	0	0.1	0	0	0.1	0.2	0	0	0.2	0.2	0	0	0	0	0	0	0	0	0	0	0	0	0	0
a2Bb3 complex_PLG	CPI-CS0BB351348	complex:a2Bb3 complex	simple:P00747		ENSG00000122194	curated	True	True	1	1	1	1	1	1	1	1	1	1	1	1	1	1	1	1	1	1	1	1	1	1	1	1	1	1	1	1	1	1	1	1	1	1	1	1	1	1	1	1	1
a4b7 complex_VCAM1	CPI-CS00438820D	complex:a4b7 complex	simple:P19320		ENSG00000162692	curated	False	True	1	1	0	1	1	0.9	0.8	1	1	0	0	0	1	1	1	1	0	1	1	1	0.9	1	1	0	0	0	1	1	1	1	0	1	1	1	1	1	1	0	0	0	1
a9b1 complex_VCAM1	CPI-CS0C432D807	complex:a9b1 complex	simple:P19320		ENSG00000162692	curated	False	True	1	1	1	1	1	1	1	1	1	1	1	1	1	1	1	1	1	1	1	1	1	1	1	1	1	1	1	1	1	1	0	1	1	1	0.8	1	1	0	0	0	1
a4b7 complex_MADCAM1	CPI-CS01C107980	complex:a4b7 complex	simple:Q13477		ENSG00000099866	curated	False	True	1	1	0	1	1	1	1	1	1	1	0.1	0.1	1	1	1	1	0	1	1	1	1	1	1	1	0.3	0.2	1	1	1	1	0.9	1	1	1	1	1	1	1	1	1	1
a2b1 complex_COL1A1	CPI-CS06B7139A7	complex:a2b1 complex	simple:P02452		ENSG00000108821	curated	True	True	1	1	1	1	1	1	1	1	1	1	1	1	1	1	1	1	1	1	1	1	1	1	1	1	1	1	1	1	1	1	1	1	1	1	1	1	1	0	0	0	1
a10b1 complex_COL1A1	CPI-CS0D753BC92	complex:a10b1 complex	simple:P02452		ENSG00000108821	curated	True	True	1	1	1	1	1	1	1	1	1	1	1	1	1	1	1	1	1	1	1	1	1	1	1	1	1	1	1	1	1	1	1	1	1	1	1	1	1	1	1	1	1
a11b1 complex_COL1A1	CPI-CS080C39903	complex:a11b1 complex	simple:P02452		ENSG00000108821	curated	True	True	1	1	1	1	1	1	1	1	1	0	0	0	1	1	1	1	1	1	1	1	1	1	1	0	0	0	1	1	1	1	1	1	1	1	1	1	1	0	0	0	1
a1b1 complex_COL1A1	CPI-CS0A520E71F	complex:a1b1 complex	simple:P02452		ENSG00000108821	curated	True	True	1	1	1	1	1	1	1	1	1	1	1	1	1	1	1	1	1	1	1	1	1	1	1	1	1	1	1	1	1	1	1	1	1	1	1	1	1	0	0	0	1
a2b1 complex_COL4A1	CPI-CS0028629A4	complex:a2b1 complex	simple:P02462		ENSG00000187498	curated	True	True	1	1	1	1	1	1	1	1	1	1	1	1	1	1	1	1	1	1	1	1	1	1	1	1	1	1	1	1	1	1	0	1	1	1	1	1	1	0.4	0	0	1
a10b1 complex_COL4A1	CPI-CS0DFC31AD1	complex:a10b1 complex	simple:P02462		ENSG00000187498	curated	True	True	1	1	1	1	1	1	1	1	1	1	1	1	1	1	1	1	1	1	1	1	1	1	1	1	1	1	1	1	1	1	1	1	1	1	1	1	1	1	1	1	1
a11b1 complex_COL4A1	CPI-CS0CDE2E432	complex:a11b1 complex	simple:P02462		ENSG00000187498	curated	True	True	1	1	0	1	1	1	1	1	1	0.6	0	0	1	1	1	1	0	1	1	1	1	1	1	0.6	0	0	1	1	1	1	0	1	1	1	1	1	1	0.6	0	0	1
a1b1 complex_COL4A1	CPI-CS07746F377	complex:a1b1 complex	simple:P02462		ENSG00000187498	curated	True	True	1	1	1	1	1	1	1	1	1	1	1	1	1	1	1	1	1	1	1	1	1	1	1	1	1	1	1	1	1	1	0	1	1	1	1	1	1	0.4	0	0	1
a2b1 complex_COL4A2	CPI-CS09534636D	complex:a2b1 complex	simple:P08572		ENSG00000134871	curated	True	True	1	1	1	1	1	1	1	1	1	1	1	1	1	1	1	1	1	1	1	1	1	1	1	1	1	1	1	1	1	1	0	1	1	1	1	1	1	0.8	0.1	0	1
a10b1 complex_COL4A2	CPI-CS099096063	complex:a10b1 complex	simple:P08572		ENSG00000134871	curated	True	True	1	1	1	1	1	1	1	1	1	1	1	1	1	1	1	1	1	1	1	1	1	1	1	1	1	1	1	1	1	1	1	1	1	1	1	1	1	1	1	1	1
a11b1 complex_COL4A2	CPI-CS08BC1D0A5	complex:a11b1 complex	simple:P08572		ENSG00000134871	curated	True	True	1	1	0	1	1	1	1	1	1	0.9	0.1	0	1	1	1	1	0	1	1	1	1	1	1	0.9	0.2	0	1	1	1	1	0	1	1	1	1	1	1	0.9	0.1	0	1
a1b1 complex_COL4A2	CPI-CS07428ADC3	complex:a1b1 complex	simple:P08572		ENSG00000134871	curated	True	True	1	1	1	1	1	1	1	1	1	1	1	1	1	1	1	1	1	1	1	1	1	1	1	1	1	1	1	1	1	1	0	1	1	1	1	1	1	0.6	0	0	1
a2b1 complex_COL14A1	CPI-CS034DE5D82	complex:a2b1 complex	simple:Q05707		ENSG00000187955	curated	True	True	1	1	1	1	1	1	1	1	1	1	1	1	1	1	1	1	1	1	1	1	1	1	1	1	1	1	1	1	1	1	1	1	1	1	1	1	1	0	0	0.6	1
a10b1 complex_COL14A1	CPI-CS06B536403	complex:a10b1 complex	simple:Q05707		ENSG00000187955	curated	True	True	1	1	1	1	1	1	1	1	1	1	1	1	1	1	1	1	1	1	1	1	1	1	1	1	1	1	1	1	1	1	1	1	1	1	1	1	1	1	1	1	1
a11b1 complex_COL14A1	CPI-CS0CAF8C9A6	complex:a11b1 complex	simple:Q05707		ENSG00000187955	curated	True	True	1	1	1	1	1	1	1	1	1	0	0	1	1	1	1	1	1	1	1	1	1	1	1	0	0	1	1	1	1	1	1	1	1	1	1	1	1	0	0	0.9	1
a1b1 complex_COL14A1	CPI-CS08D151D0D	complex:a1b1 complex	simple:Q05707		ENSG00000187955	curated	True	True	1	1	1	1	1	1	1	1	1	1	1	1	1	1	1	1	1	1	1	1	1	1	1	1	1	1	1	1	1	1	0.9	1	1	1	1	1	1	0	0	0.2	1
a2b1 complex_COL4A6	CPI-CS01AAAA04A	complex:a2b1 complex	simple:Q14031		ENSG00000197565	curated	True	True	1	1	1	1	1	1	1	1	1	1	1	1	1	1	1	1	1	1	1	1	1	1	1	1	1	1	1	1	1	1	1	1	1	1	1	1	1	1	1	1	1
a10b1 complex_COL4A6	CPI-CS03BD8F598	complex:a10b1 complex	simple:Q14031		ENSG00000197565	curated	True	True	1	1	1	1	1	1	1	1	1	1	1	1	1	1	1	1	1	1	1	1	1	1	1	1	1	1	1	1	1	1	1	1	1	1	1	1	1	1	1	1	1
a11b1 complex_COL4A6	CPI-CS0078E9262	complex:a11b1 complex	simple:Q14031		ENSG00000197565	curated	True	True	1	1	1	1	1	1	1	1	1	1	1	1	1	1	1	1	1	1	1	1	1	1	1	1	1	1	1	1	1	1	1	1	1	1	1	1	1	1	1	1	1
a1b1 complex_COL4A6	CPI-CS013047EEE	complex:a1b1 complex	simple:Q14031		ENSG00000197565	curated	True	True	1	1	1	1	1	1	1	1	1	1	1	1	1	1	1	1	1	1	1	1	1	1	1	1	1	1	1	1	1	1	1	1	1	1	1	1	1	1	1	1	1
a2b1 complex_COL8A1	CPI-CS0F25E6DB5	complex:a2b1 complex	simple:P27658		ENSG00000144810	curated	True	True	1	1	1	1	1	1	1	1	1	1	1	1	1	1	1	1	1	1	1	1	1	1	1	1	1	1	1	1	1	1	0.9	1	1	1	1	1	1	0	0	0	1
a10b1 complex_COL8A1	CPI-CS08D14CA7D	complex:a10b1 complex	simple:P27658		ENSG00000144810	curated	True	True	1	1	1	1	1	1	1	1	1	1	1	1	1	1	1	1	1	1	1	1	1	1	1	1	1	1	1	1	1	1	1	1	1	1	1	1	1	1	1	1	1
a11b1 complex_COL8A1	CPI-CS0217BD42B	complex:a11b1 complex	simple:P27658		ENSG00000144810	curated	True	True	1	1	1	1	1	1	1	1	1	0.1	0	0	1	1	1	1	1	1	1	1	1	1	1	0.1	0	0	1	1	1	1	1	1	1	1	1	1	1	0	0	0	1
a1b1 complex_COL8A1	CPI-CS00C10F40F	complex:a1b1 complex	simple:P27658		ENSG00000144810	curated	True	True	1	1	1	1	1	1	1	1	1	1	1	1	1	1	1	1	1	1	1	1	1	1	1	1	1	1	1	1	0.8	1	0.5	1	1	1	0.7	1	1	0	0	0	1
a2b1 complex_COL7A1	CPI-CS07B06D7C2	complex:a2b1 complex	simple:Q02388		ENSG00000114270	curated	True	True	1	1	1	1	1	1	1	1	1	1	1	1	1	1	1	1	1	1	1	1	1	1	1	1	1	1	1	1	1	1	1	1	1	1	1	1	1	1	0	1	1
a10b1 complex_COL7A1	CPI-CS0FCF3050E	complex:a10b1 complex	simple:Q02388		ENSG00000114270	curated	True	True	1	1	1	1	1	1	1	1	1	1	1	1	1	1	1	1	1	1	1	1	1	1	1	1	1	1	1	1	1	1	1	1	1	1	1	1	1	1	1	1	1
a11b1 complex_COL7A1	CPI-CS04593DC81	complex:a11b1 complex	simple:Q02388		ENSG00000114270	curated	True	True	1	1	1	1	1	1	1	1	1	1	0.6	1	1	1	1	1	1	1	1	1	1	1	1	1	0.6	1	1	1	1	1	1	1	1	1	1	1	1	1	0.7	1	1
a1b1 complex_COL7A1	CPI-CS078142018	complex:a1b1 complex	simple:Q02388		ENSG00000114270	curated	True	True	1	1	1	1	1	1	1	1	1	1	1	1	1	1	1	1	1	1	1	1	1	1	1	1	1	1	1	1	1	1	1	1	1	1	1	1	1	1	0	1	1
a2b1 complex_COL3A1	CPI-CS01103AAE5	complex:a2b1 complex	simple:P02461		ENSG00000168542	curated	True	True	1	1	1	1	1	1	1	1	1	1	1	1	1	1	1	1	1	1	1	1	1	1	1	1	1	1	1	1	1	1	1	1	1	1	1	1	1	0	0	0	1
a10b1 complex_COL3A1	CPI-CS04E1F457A	complex:a10b1 complex	simple:P02461		ENSG00000168542	curated	True	True	1	1	1	1	1	1	1	1	1	1	1	1	1	1	1	1	1	1	1	1	1	1	1	1	1	1	1	1	1	1	1	1	1	1	1	1	1	1	1	1	1
a11b1 complex_COL3A1	CPI-CS0EDEB5ED3	complex:a11b1 complex	simple:P02461		ENSG00000168542	curated	True	True	1	1	1	1	1	1	1	1	1	0	0	0	1	1	1	1	1	1	1	1	1	1	1	0	0	0	1	1	1	1	1	1	1	1	1	1	1	0	0	0	1
a1b1 complex_COL3A1	CPI-CS069BED494	complex:a1b1 complex	simple:P02461		ENSG00000168542	curated	True	True	1	1	1	1	1	1	1	1	1	1	1	1	1	1	1	1	1	1	1	1	1	1	1	1	1	1	1	1	1	1	1	1	1	1	1	1	1	0	0	0	1
a2b1 complex_COL5A1	CPI-CS07D654EE6	complex:a2b1 complex	simple:P20908		ENSG00000130635	curated	True	True	1	1	1	1	1	1	1	1	1	1	1	1	1	1	1	1	1	1	1	1	1	1	1	1	1	1	1	1	1	1	1	1	1	1	1	1	1	0	0	0	1
a10b1 complex_COL5A1	CPI-CS0FE4E40D1	complex:a10b1 complex	simple:P20908		ENSG00000130635	curated	True	True	1	1	1	1	1	1	1	1	1	1	1	1	1	1	1	1	1	1	1	1	1	1	1	1	1	1	1	1	1	1	1	1	1	1	1	1	1	1	1	1	1
a11b1 complex_COL5A1	CPI-CS0B0136049	complex:a11b1 complex	simple:P20908		ENSG00000130635	curated	True	True	1	1	1	1	1	1	1	1	1	0	0	0	1	1	1	1	1	1	1	1	1	1	1	0	0	0	1	1	1	1	1	1	1	1	1	1	1	0	0	0	1
a1b1 complex_COL5A1	CPI-CS0814877A1	complex:a1b1 complex	simple:P20908		ENSG00000130635	curated	True	True	1	1	1	1	1	1	1	1	1	1	1	1	1	1	1	1	1	1	1	1	1	1	1	1	1	1	1	1	1	1	1	1	1	1	1	1	1	0	0	0	1
a2b1 complex_COL2A1	CPI-CS005B85FC8	complex:a2b1 complex	simple:P02458		ENSG00000139219	curated	True	True	1	1	1	1	1	1	1	1	1	1	1	1	1	1	1	1	1	1	1	1	1	1	1	1	1	1	1	1	1	1	1	1	1	1	1	1	1	1	1	1	1
a10b1 complex_COL2A1	CPI-CS0BD5B906C	complex:a10b1 complex	simple:P02458		ENSG00000139219	curated	True	True	1	1	1	1	1	1	1	1	1	1	1	1	1	1	1	1	1	1	1	1	1	1	1	1	1	1	1	1	1	1	1	1	1	1	1	1	1	1	1	1	1
a11b1 complex_COL2A1	CPI-CS0596BED25	complex:a11b1 complex	simple:P02458		ENSG00000139219	curated	True	True	1	1	1	1	1	1	1	1	1	1	1	1	1	1	1	1	1	1	1	1	1	1	1	1	1	1	1	1	1	1	1	1	1	1	1	1	1	1	1	1	1
a1b1 complex_COL2A1	CPI-CS0A025FD93	complex:a1b1 complex	simple:P02458		ENSG00000139219	curated	True	True	1	1	1	1	1	1	1	1	1	1	1	1	1	1	1	1	1	1	1	1	1	1	1	1	1	1	1	1	1	1	1	1	1	1	1	1	1	1	1	1	1
a2b1 complex_COL17A1	CPI-CS0C806041C	complex:a2b1 complex	simple:Q9UMD9		ENSG00000065618	curated	True	True	1	1	1	1	1	1	1	1	1	1	1	1	1	1	1	1	1	1	1	1	1	1	1	1	1	1	1	1	1	1	1	1	1	1	1	1	1	1	1	1	1
a10b1 complex_COL17A1	CPI-CS0E7E52E21	complex:a10b1 complex	simple:Q9UMD9		ENSG00000065618	curated	True	True	1	1	1	1	1	1	1	1	1	1	1	1	1	1	1	1	1	1	1	1	1	1	1	1	1	1	1	1	1	1	1	1	1	1	1	1	1	1	1	1	1
a11b1 complex_COL17A1	CPI-CS0CB8C52C7	complex:a11b1 complex	simple:Q9UMD9		ENSG00000065618	curated	True	True	1	1	1	1	1	1	1	1	1	1	1	1	1	1	1	1	1	1	1	1	1	1	1	1	1	1	1	1	1	1	1	1	1	1	1	1	1	1	1	1	1
a1b1 complex_COL17A1	CPI-CS0AD1B2230	complex:a1b1 complex	simple:Q9UMD9		ENSG00000065618	curated	True	True	1	1	1	1	1	1	1	1	1	1	1	1	1	1	1	1	1	1	1	1	1	1	1	1	1	1	1	1	1	1	1	1	1	1	1	1	1	1	1	1	1
a2b1 complex_COL1A2	CPI-CS09E9AAEA5	complex:a2b1 complex	simple:P08123		ENSG00000164692	curated	True	True	1	1	1	1	1	1	1	1	1	1	1	1	1	1	1	1	1	1	1	1	1	1	1	1	1	1	1	1	1	1	1	1	1	1	1	1	1	0	0	0	1
a10b1 complex_COL1A2	CPI-CS00FE4DD46	complex:a10b1 complex	simple:P08123		ENSG00000164692	curated	True	True	1	1	1	1	1	1	1	1	1	1	1	1	1	1	1	1	1	1	1	1	1	1	1	1	1	1	1	1	1	1	1	1	1	1	1	1	1	1	1	1	1
a11b1 complex_COL1A2	CPI-CS032ACB0EE	complex:a11b1 complex	simple:P08123		ENSG00000164692	curated	True	True	1	1	1	1	1	1	1	1	1	0	0	0	1	1	1	1	1	1	1	1	1	1	1	0	0	0	1	1	1	1	1	1	1	1	1	1	1	0	0	0	1
a1b1 complex_COL1A2	CPI-CS04E6D2786	complex:a1b1 complex	simple:P08123		ENSG00000164692	curated	True	True	1	1	1	1	1	1	1	1	1	1	1	1	1	1	1	1	1	1	1	1	1	1	1	1	1	1	1	1	1	1	1	1	1	1	1	1	1	0	0	0	1
a2b1 complex_COL9A2	CPI-CS0375CED88	complex:a2b1 complex	simple:Q14055		ENSG00000049089	curated	True	True	1	1	1	1	1	1	1	1	1	1	1	1	1	1	1	1	1	1	1	1	1	1	1	1	1	1	1	1	1	1	1	1	1	1	1	1	1	1	1	1	1
a10b1 complex_COL9A2	CPI-CS0246973F7	complex:a10b1 complex	simple:Q14055		ENSG00000049089	curated	True	True	1	1	1	1	1	1	1	1	1	1	1	1	1	1	1	1	1	1	1	1	1	1	1	1	1	1	1	1	1	1	1	1	1	1	1	1	1	1	1	1	1
a11b1 complex_COL9A2	CPI-CS0973DED56	complex:a11b1 complex	simple:Q14055		ENSG00000049089	curated	True	True	1	1	1	1	1	1	1	1	1	1	1	1	1	1	1	1	1	1	1	1	1	1	1	1	1	1	1	1	1	1	1	1	1	1	1	1	1	1	1	1	1
a1b1 complex_COL9A2	CPI-CS0943A0FEE	complex:a1b1 complex	simple:Q14055		ENSG00000049089	curated	True	True	1	1	1	1	1	1	1	1	1	1	1	1	1	1	1	1	1	1	1	1	1	1	1	1	1	1	1	1	1	1	1	1	1	1	1	1	1	1	1	1	1
a2b1 complex_COL4A5	CPI-CS06AF4685C	complex:a2b1 complex	simple:P29400		ENSG00000188153	curated	True	True	1	1	1	1	1	1	1	1	1	1	1	1	1	1	1	1	1	1	1	1	1	1	1	1	1	1	1	1	1	1	1	1	1	1	1	1	1	0	1	1	1
a10b1 complex_COL4A5	CPI-CS064C0B34E	complex:a10b1 complex	simple:P29400		ENSG00000188153	curated	True	True	1	1	1	1	1	1	1	1	1	1	1	1	1	1	1	1	1	1	1	1	1	1	1	1	1	1	1	1	1	1	1	1	1	1	1	1	1	1	1	1	1
a11b1 complex_COL4A5	CPI-CS03510EBE9	complex:a11b1 complex	simple:P29400		ENSG00000188153	curated	True	True	1	1	1	1	1	1	1	1	1	0	1	1	1	1	1	1	1	1	1	1	1	1	1	0	1	1	1	1	1	1	1	1	1	1	1	1	1	0	1	1	1
a1b1 complex_COL4A5	CPI-CS00F58CC59	complex:a1b1 complex	simple:P29400		ENSG00000188153	curated	True	True	1	1	1	1	1	1	1	1	1	1	1	1	1	1	1	1	1	1	1	1	1	1	1	1	1	1	1	1	1	1	1	1	1	1	1	1	1	0	1	1	1
a2b1 complex_COL6A2	CPI-CS02566ED5C	complex:a2b1 complex	simple:P12110		ENSG00000142173	curated	True	True	1	1	1	1	1	1	1	1	1	1	1	1	1	1	1	1	1	1	1	1	1	1	1	1	1	1	1	1	1	1	1	1	1	1	1	1	1	0	0	0	1
a10b1 complex_COL6A2	CPI-CS08B45B4A5	complex:a10b1 complex	simple:P12110		ENSG00000142173	curated	True	True	1	1	1	1	1	1	1	1	1	1	1	1	1	1	1	1	1	1	1	1	1	1	1	1	1	1	1	1	1	1	1	1	1	1	1	1	1	1	1	1	1
a11b1 complex_COL6A2	CPI-CS0C323518C	complex:a11b1 complex	simple:P12110		ENSG00000142173	curated	True	True	1	1	1	1	1	1	1	1	1	0	0	0	1	1	1	1	1	1	1	1	1	1	1	0	0	0	1	1	1	1	1	1	1	1	1	1	1	0	0	0	1
a1b1 complex_COL6A2	CPI-CS04FB70A53	complex:a1b1 complex	simple:P12110		ENSG00000142173	curated	True	True	1	1	1	1	1	1	1	1	1	1	1	1	1	1	1	1	1	1	1	1	1	1	1	1	1	1	1	1	1	1	1	1	1	1	1	1	1	0	0	0	1
a2b1 complex_COL9A1	CPI-CS0EF80F577	complex:a2b1 complex	simple:P20849		ENSG00000112280	curated	True	True	1	1	1	1	1	1	1	1	1	1	1	1	1	1	1	1	1	1	1	1	1	1	1	1	1	1	1	1	1	1	1	1	1	1	1	1	1	1	1	1	1
a10b1 complex_COL9A1	CPI-CS0E37E6B34	complex:a10b1 complex	simple:P20849		ENSG00000112280	curated	True	True	1	1	1	1	1	1	1	1	1	1	1	1	1	1	1	1	1	1	1	1	1	1	1	1	1	1	1	1	1	1	1	1	1	1	1	1	1	1	1	1	1
a11b1 complex_COL9A1	CPI-CS0FD6D52C6	complex:a11b1 complex	simple:P20849		ENSG00000112280	curated	True	True	1	1	1	1	1	1	1	1	1	1	1	1	1	1	1	1	1	1	1	1	1	1	1	1	1	1	1	1	1	1	1	1	1	1	1	1	1	1	1	1	1
a1b1 complex_COL9A1	CPI-CS08A5619A7	complex:a1b1 complex	simple:P20849		ENSG00000112280	curated	True	True	1	1	1	1	1	1	1	1	1	1	1	1	1	1	1	1	1	1	1	1	1	1	1	1	1	1	1	1	1	1	1	1	1	1	1	1	1	1	1	1	1
a2b1 complex_COL10A1	CPI-CS0FF0FD317	complex:a2b1 complex	simple:Q03692		ENSG00000123500	curated	True	True	1	1	1	1	1	1	1	1	1	1	1	1	1	1	1	1	1	1	1	1	1	1	1	1	1	1	1	1	1	1	1	1	1	1	1	1	1	1	1	1	1
a10b1 complex_COL10A1	CPI-CS0BEBEDAD1	complex:a10b1 complex	simple:Q03692		ENSG00000123500	curated	True	True	1	1	1	1	1	1	1	1	1	1	1	1	1	1	1	1	1	1	1	1	1	1	1	1	1	1	1	1	1	1	1	1	1	1	1	1	1	1	1	1	1
a11b1 complex_COL10A1	CPI-CS0044ABBE0	complex:a11b1 complex	simple:Q03692		ENSG00000123500	curated	True	True	1	1	1	1	1	1	1	1	1	1	1	1	1	1	1	1	1	1	1	1	1	1	1	1	1	1	1	1	1	1	1	1	1	1	1	1	1	1	1	1	1
a1b1 complex_COL10A1	CPI-CS06A2E9737	complex:a1b1 complex	simple:Q03692		ENSG00000123500	curated	True	True	1	1	1	1	1	1	1	1	1	1	1	1	1	1	1	1	1	1	1	1	1	1	1	1	1	1	1	1	1	1	1	1	1	1	1	1	1	1	1	1	1
a2b1 complex_COL16A1	CPI-CS0B4E149AB	complex:a2b1 complex	simple:Q07092		ENSG00000084636	curated	True	True	1	1	1	1	1	1	1	1	1	1	1	1	1	1	1	1	1	1	1	1	1	1	1	1	1	1	1	1	1	1	1	1	1	1	1	1	1	0	0	0	1
a10b1 complex_COL16A1	CPI-CS0871912DC	complex:a10b1 complex	simple:Q07092		ENSG00000084636	curated	True	True	1	1	1	1	1	1	1	1	1	1	1	1	1	1	1	1	1	1	1	1	1	1	1	1	1	1	1	1	1	1	1	1	1	1	1	1	1	1	1	1	1
a11b1 complex_COL16A1	CPI-CS075A8A661	complex:a11b1 complex	simple:Q07092		ENSG00000084636	curated	True	True	1	1	1	1	1	1	1	1	1	0	0	0.1	1	1	1	1	1	1	1	1	1	1	1	0	0	0.1	1	1	1	1	1	1	1	1	1	1	1	0	0	0.1	1
a1b1 complex_COL16A1	CPI-CS01CB84779	complex:a1b1 complex	simple:Q07092		ENSG00000084636	curated	True	True	1	1	1	1	1	1	1	1	1	1	1	1	1	1	1	1	1	1	1	1	1	1	1	1	1	1	1	1	1	1	1	1	1	1	1	1	1	0	0	0	1
a2b1 complex_COL6A3	CPI-CS00BE13611	complex:a2b1 complex	simple:P12111		ENSG00000163359	curated	True	True	1	1	1	1	1	1	1	1	1	1	1	1	1	1	1	1	1	1	1	1	1	1	1	1	1	1	1	1	1	1	1	1	1	1	1	1	1	0	0	0	1
a10b1 complex_COL6A3	CPI-CS0675BC1C4	complex:a10b1 complex	simple:P12111		ENSG00000163359	curated	True	True	1	1	1	1	1	1	1	1	1	1	1	1	1	1	1	1	1	1	1	1	1	1	1	1	1	1	1	1	1	1	1	1	1	1	1	1	1	1	1	1	1
a11b1 complex_COL6A3	CPI-CS0C2D8F73F	complex:a11b1 complex	simple:P12111		ENSG00000163359	curated	True	True	1	1	1	1	1	1	1	1	1	0	0	0	1	1	1	1	1	1	1	1	1	1	1	0	0	0	1	1	1	1	1	1	1	1	1	1	1	0	0	0	1
a1b1 complex_COL6A3	CPI-CS0F22F32BA	complex:a1b1 complex	simple:P12111		ENSG00000163359	curated	True	True	1	1	1	1	1	1	1	1	1	1	1	1	1	1	1	1	1	1	1	1	1	1	1	1	1	1	1	1	1	1	1	1	1	1	1	1	1	0	0	0	1
a2b1 complex_COL6A6	CPI-CS0D502E46A	complex:a2b1 complex	simple:A6NMZ7		ENSG00000206384	curated	True	True	1	1	1	1	1	1	1	1	1	1	1	1	1	1	1	1	1	1	1	1	1	1	1	1	1	1	1	1	1	1	1	1	1	1	1	1	1	0	0	1	0
a10b1 complex_COL6A6	CPI-CS08E0D0E39	complex:a10b1 complex	simple:A6NMZ7		ENSG00000206384	curated	True	True	1	1	1	1	1	1	1	1	1	1	1	1	1	1	1	1	1	1	1	1	1	1	1	1	1	1	1	1	1	1	1	1	1	1	1	1	1	1	1	1	1
a11b1 complex_COL6A6	CPI-CS051511E8D	complex:a11b1 complex	simple:A6NMZ7		ENSG00000206384	curated	True	True	1	1	1	1	1	1	1	1	1	0.2	1	1	1	1	1	1	1	1	1	1	1	1	1	0.2	1	1	1	1	1	1	1	1	1	1	1	1	1	0.2	1	1	1
a1b1 complex_COL6A6	CPI-CS001CEABA9	complex:a1b1 complex	simple:A6NMZ7		ENSG00000206384	curated	True	True	1	1	1	1	1	1	1	1	1	1	1	1	1	1	1	1	1	1	1	1	1	1	1	1	1	1	1	1	1	1	1	1	1	1	1	1	1	0	0	1	0
a2b1 complex_COL6A5	CPI-CS0A00A71C6	complex:a2b1 complex	simple:A8TX70		ENSG00000172752	curated	True	True	1	1	1	1	1	1	1	1	1	1	1	1	1	1	1	1	1	1	1	1	1	1	1	1	1	1	1	1	1	1	1	1	1	1	1	1	1	1	1	1	1
a10b1 complex_COL6A5	CPI-CS0CA892219	complex:a10b1 complex	simple:A8TX70		ENSG00000172752	curated	True	True	1	1	1	1	1	1	1	1	1	1	1	1	1	1	1	1	1	1	1	1	1	1	1	1	1	1	1	1	1	1	1	1	1	1	1	1	1	1	1	1	1
a11b1 complex_COL6A5	CPI-CS0ADD714AE	complex:a11b1 complex	simple:A8TX70		ENSG00000172752	curated	True	True	1	1	1	1	1	1	1	1	1	1	1	1	1	1	1	1	1	1	1	1	1	1	1	1	1	1	1	1	1	1	1	1	1	1	1	1	1	1	1	1	1
a1b1 complex_COL6A5	CPI-CS0E553C7D6	complex:a1b1 complex	simple:A8TX70		ENSG00000172752	curated	True	True	1	1	1	1	1	1	1	1	1	1	1	1	1	1	1	1	1	1	1	1	1	1	1	1	1	1	1	1	1	1	1	1	1	1	1	1	1	1	1	1	1
a2b1 complex_COL5A2	CPI-CS0A15AD0C2	complex:a2b1 complex	simple:P05997		ENSG00000204262	curated	True	True	1	1	1	1	1	1	1	1	1	1	1	1	1	1	1	1	1	1	1	1	1	1	1	1	1	1	1	1	1	1	1	1	1	1	1	1	1	0	0	0	1
a10b1 complex_COL5A2	CPI-CS0458264C5	complex:a10b1 complex	simple:P05997		ENSG00000204262	curated	True	True	1	1	1	1	1	1	1	1	1	1	1	1	1	1	1	1	1	1	1	1	1	1	1	1	1	1	1	1	1	1	1	1	1	1	1	1	1	1	1	1	1
a11b1 complex_COL5A2	CPI-CS0D5775EA2	complex:a11b1 complex	simple:P05997		ENSG00000204262	curated	True	True	1	1	1	1	1	1	1	1	1	0	0	0	1	1	1	1	1	1	1	1	1	1	1	0	0	0	1	1	1	1	1	1	1	1	1	1	1	0	0	0	1
a1b1 complex_COL5A2	CPI-CS0DDF935C1	complex:a1b1 complex	simple:P05997		ENSG00000204262	curated	True	True	1	1	1	1	1	1	1	1	1	1	1	1	1	1	1	1	1	1	1	1	1	1	1	1	1	1	1	1	1	1	1	1	1	1	1	1	1	0	0	0	1
a2b1 complex_COL11A1	CPI-CS0DD23C021	complex:a2b1 complex	simple:P12107		ENSG00000060718	curated	True	True	1	1	1	1	1	1	1	1	1	1	1	1	1	1	1	1	1	1	1	1	1	1	1	1	1	1	1	1	1	1	1	1	1	1	1	1	1	1	1	1	1
a10b1 complex_COL11A1	CPI-CS0B31C2B03	complex:a10b1 complex	simple:P12107		ENSG00000060718	curated	True	True	1	1	1	1	1	1	1	1	1	1	1	1	1	1	1	1	1	1	1	1	1	1	1	1	1	1	1	1	1	1	1	1	1	1	1	1	1	1	1	1	1
a11b1 complex_COL11A1	CPI-CS03FB91542	complex:a11b1 complex	simple:P12107		ENSG00000060718	curated	True	True	1	1	1	1	1	1	1	1	1	1	1	1	1	1	1	1	1	1	1	1	1	1	1	1	1	1	1	1	1	1	1	1	1	1	1	1	1	1	1	1	1
a1b1 complex_COL11A1	CPI-CS0C90BE49B	complex:a1b1 complex	simple:P12107		ENSG00000060718	curated	True	True	1	1	1	1	1	1	1	1	1	1	1	1	1	1	1	1	1	1	1	1	1	1	1	1	1	1	1	1	1	1	1	1	1	1	1	1	1	1	1	1	1
a2b1 complex_COL6A1	CPI-CS03465F9E1	complex:a2b1 complex	simple:P12109		ENSG00000142156	curated	True	True	1	1	1	1	1	1	1	1	1	1	1	1	1	1	1	1	1	1	1	1	1	1	1	1	1	1	1	1	1	1	1	1	1	1	1	1	1	0	0	0	1
a10b1 complex_COL6A1	CPI-CS061FF8FB3	complex:a10b1 complex	simple:P12109		ENSG00000142156	curated	True	True	1	1	1	1	1	1	1	1	1	1	1	1	1	1	1	1	1	1	1	1	1	1	1	1	1	1	1	1	1	1	1	1	1	1	1	1	1	1	1	1	1
a11b1 complex_COL6A1	CPI-CS0AD401B3B	complex:a11b1 complex	simple:P12109		ENSG00000142156	curated	True	True	1	1	1	1	1	1	1	1	1	0	0	0	1	1	1	1	1	1	1	1	1	1	1	0	0	0	1	1	1	1	1	1	1	1	1	1	1	0	0	0	1
a1b1 complex_COL6A1	CPI-CS04721C346	complex:a1b1 complex	simple:P12109		ENSG00000142156	curated	True	True	1	1	1	1	1	1	1	1	1	1	1	1	1	1	1	1	1	1	1	1	1	1	1	1	1	1	1	1	1	1	1	1	1	1	1	1	1	0	0	0	1
a2b1 complex_COL8A2	CPI-CS07D2CAF79	complex:a2b1 complex	simple:P25067		ENSG00000171812	curated	True	True	1	1	1	1	1	1	1	1	1	1	1	1	1	1	1	1	1	1	1	1	1	1	1	1	1	1	1	1	1	1	1	1	1	1	1	1	1	1	1	1	1
a10b1 complex_COL8A2	CPI-CS068D4392F	complex:a10b1 complex	simple:P25067		ENSG00000171812	curated	True	True	1	1	1	1	1	1	1	1	1	1	1	1	1	1	1	1	1	1	1	1	1	1	1	1	1	1	1	1	1	1	1	1	1	1	1	1	1	1	1	1	1
a11b1 complex_COL8A2	CPI-CS03314DAF3	complex:a11b1 complex	simple:P25067		ENSG00000171812	curated	True	True	1	1	1	1	1	1	1	1	1	1	1	1	1	1	1	1	1	1	1	1	1	1	1	1	1	1	1	1	1	1	1	1	1	1	1	1	1	1	1	1	1
a1b1 complex_COL8A2	CPI-CS054454CF3	complex:a1b1 complex	simple:P25067		ENSG00000171812	curated	True	True	1	1	1	1	1	1	1	1	1	1	1	1	1	1	1	1	1	1	1	1	1	1	1	1	1	1	1	1	1	1	1	1	1	1	1	1	1	1	1	1	1
a2b1 complex_COL5A3	CPI-CS0CFC2A055	complex:a2b1 complex	simple:P25940		ENSG00000080573	curated	True	True	1	1	1	1	1	1	1	1	1	1	1	1	1	1	1	1	1	1	1	1	1	1	1	1	1	1	1	1	1	1	1	1	1	1	1	1	1	0	0	0	1
a10b1 complex_COL5A3	CPI-CS0DCFE9DA5	complex:a10b1 complex	simple:P25940		ENSG00000080573	curated	True	True	1	1	1	1	1	1	1	1	1	1	1	1	1	1	1	1	1	1	1	1	1	1	1	1	1	1	1	1	1	1	1	1	1	1	1	1	1	1	1	1	1
a11b1 complex_COL5A3	CPI-CS0A10D5175	complex:a11b1 complex	simple:P25940		ENSG00000080573	curated	True	True	1	1	1	1	1	1	1	1	1	0	0	0	1	1	1	1	1	1	1	1	1	1	1	0	0	0	1	1	1	1	1	1	1	1	1	1	1	0	0	0	1
a1b1 complex_COL5A3	CPI-CS0BE9C0135	complex:a1b1 complex	simple:P25940		ENSG00000080573	curated	True	True	1	1	1	1	1	1	1	1	1	1	1	1	1	1	1	1	1	1	1	1	1	1	1	1	1	1	1	1	1	1	0.9	1	1	1	1	1	1	0	0	0	1
a2b1 complex_COL15A1	CPI-CS08BFF8C2C	complex:a2b1 complex	simple:P39059		ENSG00000204291	curated	True	True	1	1	1	1	1	1	1	1	1	1	1	1	1	1	1	1	1	1	1	1	1	1	1	1	1	1	1	1	1	1	0	1	1	1	1	1	1	0	0	0	1
a10b1 complex_COL15A1	CPI-CS0605899FA	complex:a10b1 complex	simple:P39059		ENSG00000204291	curated	True	True	1	1	1	1	1	1	1	1	1	1	1	1	1	1	1	1	1	1	1	1	1	1	1	1	1	1	1	1	1	1	1	1	1	1	1	1	1	1	1	1	1
a11b1 complex_COL15A1	CPI-CS0FA891A57	complex:a11b1 complex	simple:P39059		ENSG00000204291	curated	True	True	1	1	0	1	1	1	1	1	1	0	0	0	1	1	1	1	0	1	1	1	1	1	1	0.1	0	0	1	1	1	1	0	1	1	1	1	1	1	0	0	0	1
a1b1 complex_COL15A1	CPI-CS0B4BD17EC	complex:a1b1 complex	simple:P39059		ENSG00000204291	curated	True	True	1	1	1	1	1	1	1	1	1	1	1	1	1	1	1	1	1	1	1	1	1	1	1	1	1	1	1	1	1	1	0	1	1	1	1	1	1	0	0	0	1
a2b1 complex_COL18A1	CPI-CS0F27BD288	complex:a2b1 complex	simple:P39060		ENSG00000182871	curated	True	True	1	1	1	1	1	1	1	1	1	1	1	1	1	1	1	1	1	1	1	1	1	1	1	1	1	1	1	1	1	1	0	1	1	1	1	1	1	1	0	0	1
a10b1 complex_COL18A1	CPI-CS0D3A5EF39	complex:a10b1 complex	simple:P39060		ENSG00000182871	curated	True	True	1	1	1	1	1	1	1	1	1	1	1	1	1	1	1	1	1	1	1	1	1	1	1	1	1	1	1	1	1	1	1	1	1	1	1	1	1	1	1	1	1
a11b1 complex_COL18A1	CPI-CS0F4339EDF	complex:a11b1 complex	simple:P39060		ENSG00000182871	curated	True	True	1	1	0	1	1	1	1	1	1	1	0	0	1	1	1	1	0	1	1	1	1	1	1	1	0	0	1	1	1	1	0	1	1	1	1	1	1	1	0	0	1
a1b1 complex_COL18A1	CPI-CS0217F6EB1	complex:a1b1 complex	simple:P39060		ENSG00000182871	curated	True	True	1	1	1	1	1	1	1	1	1	1	1	1	1	1	1	1	1	1	1	1	1	1	1	1	1	1	1	1	1	1	0	1	1	1	1	1	1	1	0	0	1
a2b1 complex_COL4A4	CPI-CS06A989B0D	complex:a2b1 complex	simple:P53420		ENSG00000081052	curated	True	True	1	1	1	1	1	1	1	1	1	1	1	1	1	1	1	1	1	1	1	1	1	1	1	1	1	1	1	1	1	1	1	1	1	1	1	1	1	0	1	1	1
a10b1 complex_COL4A4	CPI-CS0A84374FF	complex:a10b1 complex	simple:P53420		ENSG00000081052	curated	True	True	1	1	1	1	1	1	1	1	1	1	1	1	1	1	1	1	1	1	1	1	1	1	1	1	1	1	1	1	1	1	1	1	1	1	1	1	1	1	1	1	1
a11b1 complex_COL4A4	CPI-CS0BAB33159	complex:a11b1 complex	simple:P53420		ENSG00000081052	curated	True	True	1	1	1	1	1	1	1	1	1	0.4	1	1	1	1	1	1	1	1	1	1	1	1	1	0.4	1	1	1	1	1	1	1	1	1	1	1	1	1	0.5	1	1	1
a1b1 complex_COL4A4	CPI-CS05C86B076	complex:a1b1 complex	simple:P53420		ENSG00000081052	curated	True	True	1	1	1	1	1	1	1	1	1	1	1	1	1	1	1	1	1	1	1	1	1	1	1	1	1	1	1	1	1	1	1	1	1	1	1	1	1	0	1	1	1
a2b1 complex_COL4A3	CPI-CS0D6E21143	complex:a2b1 complex	simple:Q01955		ENSG00000169031	curated	True	True	1	1	1	1	1	1	1	1	1	1	1	1	1	1	1	1	1	1	1	1	1	1	1	1	1	1	1	1	0	0.2	0.6	0	0	0	0.1	0.1	0	0.1	0.5	0.4	0.1
a10b1 complex_COL4A3	CPI-CS0CF0AE9CA	complex:a10b1 complex	simple:Q01955		ENSG00000169031	curated	True	True	1	1	1	1	1	1	1	1	1	1	1	1	1	1	1	1	1	1	1	1	1	1	1	1	1	1	1	1	1	1	1	1	1	1	1	1	1	1	1	1	1
a11b1 complex_COL4A3	CPI-CS097C514B9	complex:a11b1 complex	simple:Q01955		ENSG00000169031	curated	True	True	0.2	1	1	0.9	0.4	0	0.8	1	0.7	1	1	1	1	0	0.2	1	1	1	0.4	0	0.9	1	0.8	1	1	1	1	0	0.2	1	1	1	0.5	0	0.9	1	0.8	1	1	1	1
a1b1 complex_COL4A3	CPI-CS0EDC9FD97	complex:a1b1 complex	simple:Q01955		ENSG00000169031	curated	True	True	1	1	1	1	1	1	1	1	1	1	1	1	1	1	1	1	1	1	1	1	1	1	1	1	1	1	1	1	0	0	0	0	0	0	0	0	0	0	0.1	0	0
a2b1 complex_COL9A3	CPI-CS0E70C6A94	complex:a2b1 complex	simple:Q14050		ENSG00000092758	curated	True	True	1	1	1	1	1	1	1	1	1	1	1	1	1	1	1	1	1	1	1	1	1	1	1	1	1	1	1	1	1	1	1	1	1	1	1	1	1	1	1	1	1
a10b1 complex_COL9A3	CPI-CS004FEB9B9	complex:a10b1 complex	simple:Q14050		ENSG00000092758	curated	True	True	1	1	1	1	1	1	1	1	1	1	1	1	1	1	1	1	1	1	1	1	1	1	1	1	1	1	1	1	1	1	1	1	1	1	1	1	1	1	1	1	1
a11b1 complex_COL9A3	CPI-CS042A32454	complex:a11b1 complex	simple:Q14050		ENSG00000092758	curated	True	True	1	1	1	1	1	1	1	1	1	1	1	1	1	1	1	1	1	1	1	1	1	1	1	1	1	1	1	1	1	1	1	1	1	1	1	1	1	1	1	1	1
a1b1 complex_COL9A3	CPI-CS0039C78B6	complex:a1b1 complex	simple:Q14050		ENSG00000092758	curated	True	True	1	1	1	1	1	1	1	1	1	1	1	1	1	1	1	1	1	1	1	1	1	1	1	1	1	1	1	1	1	1	1	1	1	1	1	1	1	1	1	1	1
a2b1 complex_COL19A1	CPI-CS00EC98A3C	complex:a2b1 complex	simple:Q14993		ENSG00000082293	curated	True	True	1	1	1	1	1	1	1	1	1	1	1	1	1	1	1	1	1	1	1	1	1	1	1	1	1	1	1	1	1	1	1	1	1	1	1	1	1	1	1	1	1
a10b1 complex_COL19A1	CPI-CS06CFA622C	complex:a10b1 complex	simple:Q14993		ENSG00000082293	curated	True	True	1	1	1	1	1	1	1	1	1	1	1	1	1	1	1	1	1	1	1	1	1	1	1	1	1	1	1	1	1	1	1	1	1	1	1	1	1	1	1	1	1
a11b1 complex_COL19A1	CPI-CS0AA4083E0	complex:a11b1 complex	simple:Q14993		ENSG00000082293	curated	True	True	1	1	1	1	1	1	1	1	1	1	1	1	1	1	1	1	1	1	1	1	1	1	1	1	1	1	1	1	1	1	1	1	1	1	1	1	1	1	1	1	1
a1b1 complex_COL19A1	CPI-CS092D10FD5	complex:a1b1 complex	simple:Q14993		ENSG00000082293	curated	True	True	1	1	1	1	1	1	1	1	1	1	1	1	1	1	1	1	1	1	1	1	1	1	1	1	1	1	1	1	1	1	1	1	1	1	1	1	1	1	1	1	1
a2b1 complex_COL24A1	CPI-CS07789F713	complex:a2b1 complex	simple:Q17RW2		ENSG00000171502	curated	True	True	1	1	1	1	1	1	1	1	1	1	1	1	1	1	1	1	1	1	1	1	1	1	1	1	1	1	1	1	1	1	1	1	1	1	1	1	1	1	0	1	1
a10b1 complex_COL24A1	CPI-CS0E29519C7	complex:a10b1 complex	simple:Q17RW2		ENSG00000171502	curated	True	True	1	1	1	1	1	1	1	1	1	1	1	1	1	1	1	1	1	1	1	1	1	1	1	1	1	1	1	1	1	1	1	1	1	1	1	1	1	1	1	1	1
a11b1 complex_COL24A1	CPI-CS02E67C584	complex:a11b1 complex	simple:Q17RW2		ENSG00000171502	curated	True	True	1	1	1	1	1	1	1	1	1	1	0.5	1	1	1	1	1	1	1	1	1	1	1	1	1	0.5	1	1	1	1	1	1	1	1	1	1	1	1	1	0.6	1	1
a1b1 complex_COL24A1	CPI-CS0B324D9A5	complex:a1b1 complex	simple:Q17RW2		ENSG00000171502	curated	True	True	1	1	1	1	1	1	1	1	1	1	1	1	1	1	1	1	1	1	1	1	1	1	1	1	1	1	1	1	1	1	1	1	1	1	1	1	1	1	0	1	1
a2b1 complex_COL28A1	CPI-CS0DC217258	complex:a2b1 complex	simple:Q2UY09		ENSG00000215018	curated	True	True	1	1	1	1	1	1	1	1	1	1	1	1	1	1	1	1	1	1	1	1	1	1	1	1	1	1	1	1	1	1	1	1	1	1	1	1	1	1	0	1	1
a10b1 complex_COL28A1	CPI-CS037F11D6B	complex:a10b1 complex	simple:Q2UY09		ENSG00000215018	curated	True	True	1	1	1	1	1	1	1	1	1	1	1	1	1	1	1	1	1	1	1	1	1	1	1	1	1	1	1	1	1	1	1	1	1	1	1	1	1	1	1	1	1
a11b1 complex_COL28A1	CPI-CS097450DBB	complex:a11b1 complex	simple:Q2UY09		ENSG00000215018	curated	True	True	1	1	1	1	1	1	1	1	1	1	0.1	1	1	1	1	1	1	1	1	1	1	1	1	1	0.1	1	1	1	1	1	1	1	1	1	1	1	1	1	0.1	1	1
a1b1 complex_COL28A1	CPI-CS0D5E8EC32	complex:a1b1 complex	simple:Q2UY09		ENSG00000215018	curated	True	True	1	1	1	1	1	1	1	1	1	1	1	1	1	1	1	1	1	1	1	1	1	1	1	1	1	1	1	1	1	1	1	1	1	1	1	1	1	1	0	1	1
a2b1 complex_COL13A1	CPI-CS0EEEC14D1	complex:a2b1 complex	simple:Q5TAT6		ENSG00000197467	curated	False	True	1	1	1	1	1	1	1	1	1	1	1	1	1	1	1	1	1	1	1	1	1	1	1	1	1	1	1	1	1	1	0	1	1	1	1	1	1	1	1	0	1
a10b1 complex_COL13A1	CPI-CS0B8ACEA1B	complex:a10b1 complex	simple:Q5TAT6		ENSG00000197467	curated	False	True	1	1	1	1	1	1	1	1	1	1	1	1	1	1	1	1	1	1	1	1	1	1	1	1	1	1	1	1	1	1	1	1	1	1	1	1	1	1	1	1	1
a11b1 complex_COL13A1	CPI-CS006801CF7	complex:a11b1 complex	simple:Q5TAT6		ENSG00000197467	curated	False	True	1	1	0	1	1	1	1	1	1	1	1	0.6	1	1	1	1	0	1	1	1	1	1	1	1	1	0.5	1	1	1	1	0	1	1	1	1	1	1	1	1	0.5	1
a1b1 complex_COL13A1	CPI-CS038A144AF	complex:a1b1 complex	simple:Q5TAT6		ENSG00000197467	curated	False	True	1	1	1	1	1	1	1	1	1	1	1	1	1	1	1	1	1	1	1	1	1	1	1	1	1	1	1	1	1	1	0	1	1	1	1	1	1	1	1	0	1
a2b1 complex_COL27A1	CPI-CS061359F65	complex:a2b1 complex	simple:Q8IZC6		ENSG00000196739	curated	True	True	1	1	1	1	1	1	1	1	1	1	1	1	1	1	1	1	1	1	1	1	1	1	1	1	1	1	1	1	1	1	1	1	1	1	1	1	1	0	0	0	0
a10b1 complex_COL27A1	CPI-CS08E5A7846	complex:a10b1 complex	simple:Q8IZC6		ENSG00000196739	curated	True	True	1	1	1	1	1	1	1	1	1	1	1	1	1	1	1	1	1	1	1	1	1	1	1	1	1	1	1	1	1	1	1	1	1	1	1	1	1	1	1	1	1
a11b1 complex_COL27A1	CPI-CS0F72157E2	complex:a11b1 complex	simple:Q8IZC6		ENSG00000196739	curated	True	True	1	1	1	1	1	1	1	1	1	0.5	0.2	0.9	0.4	1	1	1	1	1	1	1	1	1	1	0.6	0.3	1	0.4	1	1	1	1	1	1	1	1	1	1	0.7	0.2	1	0.4
a1b1 complex_COL27A1	CPI-CS02FA5CFBE	complex:a1b1 complex	simple:Q8IZC6		ENSG00000196739	curated	True	True	1	1	1	1	1	1	1	1	1	1	1	1	1	1	1	1	1	1	1	1	1	1	1	1	1	1	1	1	1	1	1	1	1	1	1	1	1	0	0	0	0
a2b1 complex_COL22A1	CPI-CS0C550C565	complex:a2b1 complex	simple:Q8NFW1		ENSG00000169436	curated	True	True	1	1	1	1	1	1	1	1	1	1	1	1	1	1	1	1	1	1	1	1	1	1	1	1	1	1	1	1	0	0	0	0	0	0	0	0	0	0	0	0	0
a10b1 complex_COL22A1	CPI-CS050122346	complex:a10b1 complex	simple:Q8NFW1		ENSG00000169436	curated	True	True	1	1	1	1	1	1	1	1	1	1	1	1	1	1	1	1	1	1	1	1	1	1	1	1	1	1	1	1	1	1	1	1	1	1	1	1	1	1	1	1	1
a11b1 complex_COL22A1	CPI-CS063B58454	complex:a11b1 complex	simple:Q8NFW1		ENSG00000169436	curated	True	True	0.9	1	1	1	1	1	0.9	1	1	1	0.9	1	1	1	1	1	1	1	1	1	1	1	1	1	1	1	1	1	1	1	1	1	1	1	1	1	1	1	1	1	1
a1b1 complex_COL22A1	CPI-CS040F0110C	complex:a1b1 complex	simple:Q8NFW1		ENSG00000169436	curated	True	True	1	1	1	1	1	1	1	1	1	1	1	1	1	1	1	1	1	1	1	1	1	1	1	1	1	1	1	1	0	0	0	0	0	0	0	0	0	0	0	0	0
a2b1 complex_COL26A1	CPI-CS018BDAD0D	complex:a2b1 complex	simple:Q96A83		ENSG00000160963	curated	True	True	1	1	1	1	1	1	1	1	1	1	1	1	1	1	1	1	1	1	1	1	1	1	1	1	1	1	1	1	1	1	1	1	1	1	1	1	1	1	1	1	1
a10b1 complex_COL26A1	CPI-CS0DB33AA7A	complex:a10b1 complex	simple:Q96A83		ENSG00000160963	curated	True	True	1	1	1	1	1	1	1	1	1	1	1	1	1	1	1	1	1	1	1	1	1	1	1	1	1	1	1	1	1	1	1	1	1	1	1	1	1	1	1	1	1
a11b1 complex_COL26A1	CPI-CS0C971AE24	complex:a11b1 complex	simple:Q96A83		ENSG00000160963	curated	True	True	1	1	1	1	1	1	1	1	1	1	1	1	1	1	1	1	1	1	1	1	1	1	1	1	1	1	1	1	1	1	1	1	1	1	1	1	1	1	1	1	1
a1b1 complex_COL26A1	CPI-CS055068ECD	complex:a1b1 complex	simple:Q96A83		ENSG00000160963	curated	True	True	1	1	1	1	1	1	1	1	1	1	1	1	1	1	1	1	1	1	1	1	1	1	1	1	1	1	1	1	1	1	1	1	1	1	1	1	1	1	1	1	1
a2b1 complex_COL12A1	CPI-CS04ED33310	complex:a2b1 complex	simple:Q99715		ENSG00000111799	curated	True	True	1	1	1	1	1	1	1	1	1	1	1	1	1	1	1	1	1	1	1	1	1	1	1	1	1	1	1	1	1	1	1	1	1	1	1	1	1	0	0	0	1
a10b1 complex_COL12A1	CPI-CS0A67D0042	complex:a10b1 complex	simple:Q99715		ENSG00000111799	curated	True	True	1	1	1	1	1	1	1	1	1	1	1	1	1	1	1	1	1	1	1	1	1	1	1	1	1	1	1	1	1	1	1	1	1	1	1	1	1	1	1	1	1
a11b1 complex_COL12A1	CPI-CS04627807C	complex:a11b1 complex	simple:Q99715		ENSG00000111799	curated	True	True	1	1	1	1	1	1	1	1	1	0	0	0	1	1	1	1	1	1	1	1	1	1	1	0	0	0	1	1	1	1	1	1	1	1	1	1	1	0	0	0	1
a1b1 complex_COL12A1	CPI-CS0390FB629	complex:a1b1 complex	simple:Q99715		ENSG00000111799	curated	True	True	1	1	1	1	1	1	1	1	1	1	1	1	1	1	1	1	1	1	1	1	1	1	1	1	1	1	1	1	1	1	1	1	1	1	1	1	1	0	0	0	1
a2b1 complex_COL20A1	CPI-CS0BAF6FFF5	complex:a2b1 complex	simple:Q9P218		ENSG00000101203	curated	True	True	1	1	1	1	1	1	1	1	1	1	1	1	1	1	1	1	1	1	1	1	1	1	1	1	1	1	1	1	1	1	1	1	1	1	1	1	1	1	1	1	1
a10b1 complex_COL20A1	CPI-CS03DFA9420	complex:a10b1 complex	simple:Q9P218		ENSG00000101203	curated	True	True	1	1	1	1	1	1	1	1	1	1	1	1	1	1	1	1	1	1	1	1	1	1	1	1	1	1	1	1	1	1	1	1	1	1	1	1	1	1	1	1	1
a11b1 complex_COL20A1	CPI-CS0F5869817	complex:a11b1 complex	simple:Q9P218		ENSG00000101203	curated	True	True	1	1	1	1	1	1	1	1	1	1	1	1	1	1	1	1	1	1	1	1	1	1	1	1	1	1	1	1	1	1	1	1	1	1	1	1	1	1	1	1	1
a1b1 complex_COL20A1	CPI-CS0C9459DA1	complex:a1b1 complex	simple:Q9P218		ENSG00000101203	curated	True	True	1	1	1	1	1	1	1	1	1	1	1	1	1	1	1	1	1	1	1	1	1	1	1	1	1	1	1	1	1	1	1	1	1	1	1	1	1	1	1	1	1
a3b1 complex_CSPG4	CPI-CS0EA96A64E	complex:a3b1 complex	simple:Q6UVK1		ENSG00000173546	curated	False	True	1	1	1	1	1	1	1	1	1	1	1	1	1	1	1	1	1	1	1	1	1	1	1	1	1	1	1	1	1	1	1	1	1	1	1	1	1	0	0	0	1
a3b1 complex_LAMA3	CPI-CS023C72D92	complex:a3b1 complex	simple:Q16787		ENSG00000053747	curated	True	True	1	1	1	1	1	1	1	1	1	1	1	1	1	1	1	1	1	1	1	1	1	1	1	1	1	1	1	1	1	1	0	1	1	1	1	1	1	1	1	1	1
a4b1 complex_PLA2G2A	CPI-CS0A6ABD92A	complex:a4b1 complex	simple:P14555		ENSG00000188257	curated	True	True	1	1	1	1	1	1	1	1	1	1	1	1	1	1	1	1	1	1	1	1	1	1	1	1	1	1	1	1	1	1	1	1	1	1	1	1	1	1	1	1	1
a5b1 complex_PLA2G2A	CPI-CS0E7DD78FA	complex:a5b1 complex	simple:P14555		ENSG00000188257	curated	True	True	1	1	1	1	1	1	1	1	1	1	1	1	1	1	1	1	1	1	1	1	1	1	1	1	1	1	1	1	1	1	1	1	1	1	1	1	1	1	1	1	1
a5b1 complex_FBN1	CPI-CS079D7F0BA	complex:a5b1 complex	simple:P35555		ENSG00000166147	curated	True	True	1	1	1	1	1	1	1	1	1	1	1	1	1	1	1	1	1	1	1	1	1	1	1	0	0	0.9	1	1	1	1	0	1	1	1	1	1	1	0	0	0	1
aMb2 complex_C3	CPI-CS0B5B14DA5	complex:aMb2 complex	simple:P01024		ENSG00000125730	curated	True	True	1	1	1	1	1	1	1	1	1	1	1	1	1	1	1	1	1	1	1	1	1	1	1	1	1	1	1	1	1	1	1	1	1	1	1	1	1	1	1	1	1
aMb2 complex_F10	CPI-CS0CE4725B0	complex:aMb2 complex	simple:P00742		ENSG00000126218	curated	True	True	1	1	1	1	1	1	1	1	1	1	1	1	1	1	1	1	1	1	1	1	1	1	1	1	1	1	1	1	1	1	1	1	1	1	1	1	1	1	1	1	1
aMb2 complex_ICAM1	CPI-CS0B5B4F3A4	complex:aMb2 complex	simple:P05362		ENSG00000090339	curated	False	True	1	1	1	1	1	1	1	1	1	1	1	1	1	1	1	1	1	1	1	1	1	1	1	1	1	1	1	1	1	1	1	1	1	1	1	1	1	1	1	1	1
aLb2 complex_ICAM1	CPI-CS0138B5457	complex:aLb2 complex	simple:P05362		ENSG00000090339	curated	False	True	1	1	1	1	1	1	1	1	1	1	1	1	1	1	1	1	1	1	1	1	1	1	1	1	1	1	1	1	1	1	1	1	1	1	1	1	1	1	1	1	1
IL5 receptor_IL5	CPI-CS0FB8775FC	complex:IL5 receptor	simple:P05113		ENSG00000113525	curated	True	False	0	1	1	0	1	1	0.2	1	1	1	1	1	1	1	0	1	1	0	1	1	0.3	1	1	1	1	1	1	1	0	1	1	0	1	1	0.3	1	1	1	1	1	1
aVb6 complex_TGFB1	CPI-CS0BD61C784	complex:aVb6 complex	simple:P01137		ENSG00000105329	curated	True	True	1	1	1	1	1	1	1	1	1	1	1	1	1	1	1	1	1	1	1	1	1	1	1	1	1	1	1	1	1	1	1	1	1	1	1	1	1	1	1	1	1
TGFbeta receptor1_TGFB1	CPI-CS0DE2F54C9	complex:TGFbeta receptor1	simple:P01137		ENSG00000105329	curated	True	False	1	1	1	0	0	0	1	0.1	0	1	0.3	1	1	0	1	1	1	0.5	0.3	0.1	1	0.7	0.8	1	1	1	1	0	1	1	1	0.8	0.6	0.2	1	1	1	1	1	1	1
TGFbeta receptor2_TGFB1	CPI-CS03F4848C8	complex:TGFbeta receptor2	simple:P01137		ENSG00000105329	curated	True	False	1	1	1	1	1	1	1	1	1	1	1	1	1	1	1	1	1	1	1	1	1	1	1	1	1	1	1	1	1	1	1	0.2	0	0	1	0.4	0.4	1	0.9	1	1
TGFbeta receptor1_TGFB2	CPI-CS03E874E60	complex:TGFbeta receptor1	simple:P61812		ENSG00000092969	curated	True	False	1	1	1	1	1	1	1	1	1	0	0	0	1	1	1	1	1	1	1	1	1	1	1	0	0.2	0	1	1	1	1	1	1	1	1	1	1	1	0	0.3	0	1
TGFbeta receptor2_TGFB2	CPI-CS00FDC6314	complex:TGFbeta receptor2	simple:P61812		ENSG00000092969	curated	True	False	1	1	1	1	1	1	1	1	1	1	1	1	1	1	1	1	1	1	1	1	1	1	1	1	1	1	1	1	1	1	1	1	1	1	1	1	1	0	0	0	1
TGFbeta receptor1_TGFB3	CPI-CS0B0BBB2BB	complex:TGFbeta receptor1	simple:P10600		ENSG00000119699	curated	True	False	1	1	1	1	1	1	1	1	1	0	0	0	1	1	1	1	1	1	1	1	1	1	1	0.3	0	0	1	1	1	1	1	1	1	1	1	1	1	0.6	0	0	1
TGFbeta receptor2_TGFB3	CPI-CS0B61BEA96	complex:TGFbeta receptor2	simple:P10600		ENSG00000119699	curated	True	False	1	1	1	1	1	1	1	1	1	1	1	1	1	1	1	1	1	1	1	1	1	1	1	1	1	1	1	1	1	1	1	1	1	1	1	1	1	0.1	0	0	1
IL1 receptor inhibitor_IL1B	CPI-CS008C9D6E5	complex:IL1 receptor inhibitor	simple:P01584		ENSG00000125538	curated	True	False	1	1	1	1	0	1	1	0.5	0	1	1	1	0.2	1	1	1	1	1	0	1	1	0.5	0	1	1	1	0.2	1	1	1	1	1	0	1	1	0.5	0	1	1	1	0.2
IL1 receptor_IL1B	CPI-CS05426BFFA	complex:IL1 receptor	simple:P01584		ENSG00000125538	curated	True	False	1	1	1	1	0	1	1	0.5	0	1	1	1	0.2	1	1	1	1	1	0	1	1	0.5	0	1	1	1	0.2	1	1	1	1	1	0	1	1	0.5	0	1	1	1	0.2
IL1 receptor inhibitor_IL1A	CPI-CS0AC5142FA	complex:IL1 receptor inhibitor	simple:P01583		ENSG00000115008	curated	True	False	1	1	1	1	0	1	1	0.8	1	1	1	1	0.1	1	1	1	1	1	0	1	1	0.6	1	1	1	1	0.1	1	1	1	1	1	0	1	1	1	1	1	1	1	0.1
IL1 receptor_IL1A	CPI-CS06072FF4E	complex:IL1 receptor	simple:P01583		ENSG00000115008	curated	True	False	1	1	1	1	0	1	1	0.8	1	1	1	1	0.1	1	1	1	1	1	0	1	1	0.6	1	1	1	1	0.1	1	1	1	1	1	0	1	1	1	1	1	1	1	0.1
IL1 receptor inhibitor_IL1RN	CPI-CS085E95BC1	complex:IL1 receptor inhibitor	simple:P18510		ENSG00000136689	curated	True	False	1	1	1	1	0	1	1	1	0.9	1	1	1	0	1	1	1	1	1	0	1	1	1	0.8	1	1	1	0	1	1	1	1	1	0	1	1	1	0.9	1	1	1	0
IL1 receptor_IL1RN	CPI-CS0DEBE7B69	complex:IL1 receptor	simple:P18510		ENSG00000136689	curated	True	False	1	1	1	1	0	1	1	1	0.9	1	1	1	0	1	1	1	1	1	0	1	1	1	0.8	1	1	1	0	1	1	1	1	1	0	1	1	1	0.9	1	1	1	0
FLT1 complex_VEGFA	CPI-CS067298D94	complex:FLT1 complex	simple:P15692		ENSG00000112715	curated	True	False	1	1	1	1	1	1	1	1	1	1	1	1	1	1	1	1	1	1	1	1	1	1	1	1	1	1	1	1	0	0	0	0	0	0	0	0	0	0	0	0	0
FLT1 complex_PGF	CPI-CS073D36B1D	complex:FLT1 complex	simple:P49763		ENSG00000119630	curated	True	False	1	1	1	1	1	1	1	1	1	1	1	1	1	1	1	1	1	1	1	1	1	1	1	1	1	1	1	1	1	1	0	1	1	1	1	1	0	0	0	0	0
FLT1 complex_VEGFB	CPI-CS077F1340A	complex:FLT1 complex	simple:P49765		ENSG00000173511	curated	True	False	1	1	1	1	1	1	1	1	1	1	1	1	1	1	1	1	1	1	1	1	1	1	1	1	1	1	1	1	1	1	1	1	1	1	1	0	1	0	0	0	1
IL10 receptor_IL10	CPI-CS04CBDE052	complex:IL10 receptor	simple:P22301		ENSG00000136634	curated	True	False	1	1	1	1	0	1	0	1	1	1	1	1	1	1	1	1	1	1	0	1	0	1	1	1	1	1	1	1	1	1	1	1	1	1	1	1	1	1	1	1	1
FGF1_aVb3 complex	CPI-SC0E2D0DC4B	simple:P05230	complex:aVb3 complex	ENSG00000113578		curated	True	True	1	1	1	1	1	1	1	1	1	1	1	1	1	1	0	0.2	0.1	0.2	1	0.2	0.5	1	1	0.6	0.6	0.8	1	0.1	0	0	0	0	0.8	0	0	0.7	0.6	0	0	0	0.6
FGF2_aVb3 complex	CPI-SC044E3F9B6	simple:P09038	complex:aVb3 complex	ENSG00000138685		curated	True	True	1	1	1	1	1	1	1	1	1	1	1	1	1	1	1	1	1	1	1	1	1	1	1	1	1	1	1	1	1	1	1	1	1	1	1	1	1	1	1	1	1
PLAUR_aVb3 complex	CPI-SC095A2C115	simple:Q03405	complex:aVb3 complex	ENSG00000011422		curated	True	True	1	1	1	1	1	1	1	1	1	1	1	1	1	1	1	1	1	1	1	1	1	1	1	1	1	1	1	1	0.5	0.6	0.6	0.6	0.8	0.6	0.7	0.8	0.8	0.7	0.7	0.7	0.8
L1CAM_aVb3 complex	CPI-SC06525B099	simple:P32004	complex:aVb3 complex	ENSG00000198910		curated	False	True	0	0	0	0	0.6	0	0	0.6	0.5	0	0	0.1	0.6	0	0	0	0	0	1	0	0.1	1	1	0.1	0.1	0.2	1	0	1	1	1	1	1	1	1	1	1	1	1	1	1
FCER2_aVb3 complex	CPI-SC05A209BEC	simple:P06734	complex:aVb3 complex	ENSG00000104921		curated	True	True	0	0	0	0	1	0.1	0.3	1	1	0.4	0.4	0.6	1	0	0	0	0	0	1	0.1	0.2	1	1	0.3	0.3	0.5	1	0	0	0	0	0.1	1	0.1	0.3	1	1	0.4	0.4	0.6	1
THY1_aVb3 complex	CPI-SC00756BB93	simple:P04216	complex:aVb3 complex	ENSG00000154096		curated	False	True	0	0	0	0	0.1	0	0	0.1	0.1	0	0	0	0.1	0	0	0	0	0	0	0	0	0	0	0	0	0	0	0	1	1	1	1	1	1	1	1	1	1	1	1	1
IL2 receptor_I_IL2	CPI-CS0A34112A6	complex:IL2 receptor_I	simple:P60568		ENSG00000109471	curated	True	False	1	1	1	1	1	1	1	1	1	1	1	1	1	1	1	1	1	1	1	1	1	1	1	1	1	1	1	1	1	1	1	1	1	1	1	1	1	1	1	1	1
IL2 receptor_HA_IL2	CPI-CS0D48BE017	complex:IL2 receptor_HA	simple:P60568		ENSG00000109471	curated	True	False	1	1	1	1	1	1	1	1	1	1	1	1	1	1	1	1	1	1	1	1	1	1	1	1	1	1	1	1	1	1	1	1	1	1	1	1	1	1	1	1	1
CD40LG_a2Bb3 complex	CPI-SC0974B60B7	simple:P29965	complex:a2Bb3 complex	ENSG00000102245		curated	True	True	1	1	0	1	1	1	1	1	1	0	0	0	1	1	1	1	0	1	1	1	1	1	1	0	0	0	1	1	1	1	1	1	1	1	1	1	1	1	1	1	1
CD40LG_a5b1 complex	CPI-SC0C8B4C056	simple:P29965	complex:a5b1 complex	ENSG00000102245		curated	True	True	1	0	0	0	0	0	1	0	0	0	0	0	0	1	1	0.6	0	0.6	0	0.5	1	0.4	0.1	0	0	0	0.3	1	1	1	1	1	1	1	1	1	1	1	1	1	1
L1CAM_a5b1 complex	CPI-SC0592EC3D0	simple:P32004	complex:a5b1 complex	ENSG00000198910		curated	False	True	1	1	0	1	0	1	1	1	0.8	0.4	0	0	1	1	1	1	0	1	0.2	1	1	1	1	0.7	0	0	1	1	1	1	1	1	1	1	1	1	1	1	1	1	1
CD8 receptor_LCK	CPI-CS0A66DB1CA	complex:CD8 receptor	simple:P06239		ENSG00000182866	curated	False	False	0	0	1	0.6	1	0	0	1	1	1	1	1	1	1	0	0	0	0	0	0	0	0	0	1	0	1	0	0	1	1	1	1	1	1	1	1	1	1	1	1	1
JAM2_a4b1 complex	CPI-SC070D5A96F	simple:P57087	complex:a4b1 complex	ENSG00000154721		curated	False	True	0.6	0.8	1	1	0.9	0.3	1	0.9	1	1	1	1	0	0	0.6	0.9	1	1	1	0.3	1	1	1	1	1	1	0	0	0	0	0	0	0	0	0	0	0	0	0	0	0
PLAUR_a4b1 complex	CPI-SC0E9C058EB	simple:Q03405	complex:a4b1 complex	ENSG00000011422		curated	True	True	1	1	1	1	1	1	1	1	1	1	1	1	1	1	1	1	1	1	1	1	1	1	1	1	1	1	1	1	0.6	0.7	0.8	0.8	0.7	0.6	0.8	0.7	0.7	0.8	0.8	0.8	0.1
VCAM1_a4b1 complex	CPI-SC0A9EB628A	simple:P19320	complex:a4b1 complex	ENSG00000162692		curated	False	True	1	1	1	1	1	0.9	1	1	1	1	1	1	0.2	0.6	1	1	1	1	1	1	1	1	1	1	1	1	1	1	0	0	0	0	0	0	0	0	0	0	0	0	0
aLb2 complex_ICAM4	CPI-CS019270B32	complex:aLb2 complex	simple:Q14773		ENSG00000105371	curated	True	True	1	1	1	1	1	1	1	1	1	1	1	1	1	1	1	1	1	1	1	1	1	1	1	1	1	1	1	1	1	1	1	1	1	1	1	1	1	1	1	1	1
aLb2 complex_ICAM2	CPI-CS0A31FD6A7	complex:aLb2 complex	simple:P13598		ENSG00000108622	curated	False	True	1	1	1	1	1	1	1	1	1	1	1	1	1	1	1	1	1	1	1	1	1	1	1	1	1	1	1	1	1	1	1	1	1	1	1	1	1	1	1	1	1
aLb2 complex_F11R	CPI-CS0FD625DFF	complex:aLb2 complex	simple:Q9Y624		ENSG00000158769	curated	False	True	1	1	1	1	1	1	1	1	1	1	1	1	1	1	1	1	1	1	1	1	1	1	1	1	1	1	1	1	1	1	1	1	1	1	1	1	1	1	1	1	1
FcRn complex_ALB	CPI-CS0C9EE65C2	complex:FcRn complex	simple:P02768		ENSG00000163631	curated	True	False	1	1	1	1	1	1	1	1	1	1	1	1	1	1	1	1	1	1	1	1	1	1	1	1	1	1	1	1	1	1	1	1	1	1	1	1	1	1	1	1	1
TSLPR_TSLP	CPI-CS0C97FF5BB	complex:TSLPR	simple:Q969D9		ENSG00000145777	curated	True	False	1	1	1	1	1	1	1	1	1	0	0.4	0	1	1	1	1	1	1	1	1	1	1	1	0	0.2	0	1	1	1	1	1	1	1	1	1	1	1	0	0.1	0	1
TSLPR_CRLF2	CPI-CS043AA5319	complex:TSLPR	simple:Q9HC73		ENSG00000205755	curated	True	False	0.9	1	0.9	1	0.2	1	0.2	0.4	0	1	1	1	1	1	1	1	1	1	0.1	1	0.1	0.4	0	1	1	1	1	1	0.9	1	0.4	1	0	1	0	0	0	1	1	1	1
LIFR_OSM	CPI-CS0E661878B	complex:LIFR	simple:P13725		ENSG00000099985	curated	True	False	1	1	1	1	0	1	1	1	1	1	1	1	0.1	1	1	1	1	1	0	1	1	1	1	1	1	1	0.1	1	1	1	1	1	0	0.7	1	1	0.8	1	1	1	0
OSMR_OSM	CPI-CS06D50EBF8	complex:OSMR	simple:P13725		ENSG00000099985	curated	True	False	1	1	1	1	1	1	1	1	1	1	1	1	1	1	1	1	1	1	1	1	1	1	1	1	1	1	1	1	1	1	1	1	0	0.7	1	1	0.9	1	1	1	0
LIFR_LIF	CPI-CS07B61574B	complex:LIFR	simple:P15018		ENSG00000128342	curated	True	False	1	1	1	1	0.9	1	1	1	1	1	0.8	1	1	1	1	1	1	1	1	1	1	1	1	1	0.9	1	1	1	1	1	1	1	0	1	1	0	1	0	0	0.1	1
IL15 receptor_IL15	CPI-CS06E556972	complex:IL15 receptor	simple:P40933		ENSG00000164136	curated	True	False	1	1	0	1	0	1	1	0	1	0	0	0	0	1	1	1	0	1	0	1	1	0	1	0	0	0	0	1	1	1	1	1	1	1	1	1	1	1	1	1	1
IL7 receptor_IL7	CPI-CS0AB9C7139	complex:IL7 receptor	simple:P13232		ENSG00000104432	curated	True	False	1	1	0	1	1	1	1	1	1	0	0	0	0	1	1	1	0.1	1	1	1	1	1	1	0.1	0	0.1	0	1	1	1	1	1	1	1	1	1	1	1	1	1	1
PDGFR complex_PDGFB	CPI-CS00C360E5A	complex:PDGFR complex	simple:P01127		ENSG00000100311	curated	True	False	1	1	0	1	1	1	1	1	1	1	1	1	1	1	1	1	0	1	1	1	1	1	1	1	1	1	1	1	1	1	0	1	1	1	1	1	1	1	1	1	1
IL6 receptor_IL6	CPI-CS063AE1C91	complex:IL6 receptor	simple:P05231		ENSG00000136244	curated	True	False	1	1	0.9	1	1	1	1	1	1	0	0	0	0.8	1	1	1	1	1	1	1	1	1	1	0	0	0	1	1	1	1	1	1	1	1	1	1	1	0	0	0	1
FCER2_aXb2 complex	CPI-SC03446A95E	simple:P06734	complex:aXb2 complex	ENSG00000104921		curated	True	True	1	1	1	1	1	1	1	1	1	1	1	1	1	1	1	1	1	1	1	1	1	1	1	1	1	1	1	1	1	1	1	1	1	1	1	1	1	1	1	1	1
THY1_aXb2 complex	CPI-SC0C6B54D7A	simple:P04216	complex:aXb2 complex	ENSG00000154096		curated	False	True	1	1	1	1	1	1	1	1	1	1	1	1	1	1	1	1	1	1	1	1	1	1	1	1	1	1	1	1	1	1	1	1	1	1	1	1	1	1	1	1	1
ICAM1_aXb2 complex	CPI-SC0A9458008	simple:P05362	complex:aXb2 complex	ENSG00000090339		curated	False	True	1	1	1	1	1	1	1	1	1	1	1	1	1	1	1	1	1	1	1	1	1	1	1	1	1	1	1	1	1	1	1	1	1	1	1	1	1	1	1	1	1
FCER2_aMb2 complex	CPI-SC07312BD5C	simple:P06734	complex:aMb2 complex	ENSG00000104921		curated	True	True	1	1	1	1	1	1	1	1	1	1	1	1	1	1	1	1	1	1	1	1	1	1	1	1	1	1	1	1	1	1	1	1	1	1	1	1	1	1	1	1	1
THY1_aMb2 complex	CPI-SC0A05D3880	simple:P04216	complex:aMb2 complex	ENSG00000154096		curated	False	True	1	1	1	1	1	1	1	1	1	1	1	1	1	1	1	1	1	1	1	1	1	1	1	1	1	1	1	1	1	1	1	1	1	1	1	1	1	1	1	1	1
JAM3_aMb2 complex	CPI-SC0F9DD28F3	simple:Q9BX67	complex:aMb2 complex	ENSG00000166086		curated	True	True	1	1	1	1	1	1	1	1	1	1	1	1	1	1	1	1	1	1	1	1	1	1	1	1	1	1	1	1	1	1	1	1	1	1	1	1	1	1	1	1	1
GP1BA_aMb2 complex	CPI-SC0B292AEE6	simple:P07359	complex:aMb2 complex	ENSG00000185245		curated	False	True	1	1	1	1	1	1	1	1	1	1	1	1	1	1	1	1	1	1	1	1	1	1	1	1	1	1	1	1	1	1	1	1	1	1	1	1	1	1	1	1	1
a6b4 complex_IGF1	CPI-CS0E781A324	complex:a6b4 complex	simple:P05019		ENSG00000017427	curated	True	True	1	1	1	1	1	1	1	1	1	1	1	1	1	1	1	1	1	1	1	1	1	1	1	1	1	1	1	1	1	1	1	1	1	1	1	1	1	0	0	0.9	1
PDGFR complex_PDGFD	CPI-CS0BAF97962	complex:PDGFR complex	simple:Q9GZP0		ENSG00000170962	curated	True	False	1	1	0	1	1	1	1	1	1	0.1	1	1	1	1	1	1	0	1	1	1	1	1	1	0.1	1	1	1	1	1	1	0	1	1	1	1	1	1	0	1	1	1
CDH1_a2b1 complex	CPI-SC0D9B795CC	simple:P12830	complex:a2b1 complex	ENSG00000039068		curated	False	True	1	1	1	1	1	1	1	1	1	1	1	1	1	1	1	1	1	1	1	1	1	1	1	1	1	1	1	1	1	1	1	1	1	1	1	1	1	1	1	1	1
IL20 receptor Type I_IL24	CPI-CS0553FFC41	complex:IL20 receptor Type I	simple:Q13007		ENSG00000162892	curated	True	False	1	1	1	1	1	1	1	1	1	1	1	1	1	1	1	1	1	1	1	1	1	1	1	1	1	1	1	1	1	1	1	1	1	1	1	1	1	1	1	1	1
IL20 receptor Type I_IL20	CPI-CS0AB365861	complex:IL20 receptor Type I	simple:Q9NYY1		ENSG00000162891	curated	True	False	1	1	1	1	1	1	1	1	1	1	1	1	1	1	1	1	1	1	1	1	1	1	1	1	1	1	1	1	1	1	1	1	1	1	1	1	1	1	1	1	1
IL20 receptor Type I_IL19	CPI-CS0645666B0	complex:IL20 receptor Type I	simple:Q9UHD0		ENSG00000142224	curated	True	False	1	1	1	1	1	1	1	1	1	1	1	1	1	1	1	1	1	1	1	1	1	1	1	1	1	1	1	1	1	1	1	1	1	1	1	1	1	1	1	1	1
GMCSFR_CSF2	CPI-CS0210859AB	complex:GMCSFR	simple:P04141		ENSG00000164400	curated	True	False	1	1	1	0	1	1	1	1	1	1	1	1	1	1	1	1	1	0	1	1	1	1	1	1	1	1	1	1	1	1	1	0	1	1	1	1	1	1	1	1	1
GDF9_TGFR_BMPR2	CPI-SC0FDB4B6D9	simple:O60383	complex:TGFR_BMPR2	ENSG00000164404		curated	True	False	1	1	1	1	1	1	1	1	1	1	1	1	1	1	1	1	1	1	1	1	1	1	1	1	1	1	1	1	1	1	1	1	1	1	1	1	1	1	1	1	1
IL11 receptor_IL11	CPI-CS0DDFD82E7	complex:IL11 receptor	simple:P20809		ENSG00000095752	curated	True	False	1	1	1	1	1	1	1	1	1	0.9	0.9	1	1	1	1	1	1	1	1	1	1	1	1	1	1	1	1	1	0	0	0	0	0	0	0	0	0	0	0	0	0
IL33 receptor_IL33	CPI-CS0C59AF029	complex:IL33 receptor	simple:O95760		ENSG00000137033	curated	True	False	1	1	1	1	1	1	1	1	1	0	0	1	1	1	1	1	1	1	1	1	1	1	1	0	0	1	1	1	1	1	1	1	1	1	1	1	1	0	0	1	1
MSTN_ACVR_1B2B receptor	CPI-SC0F360841D	simple:O14793	complex:ACVR_1B2B receptor	ENSG00000138379		curated	True	False	1	1	1	1	1	1	1	1	1	1	1	1	1	1	1	1	1	1	1	1	1	1	1	1	1	1	1	1	1	1	1	1	1	1	1	1	1	1	1	1	1
GDF11_ACVR_1B2B receptor	CPI-SC0AD8A8881	simple:O95390	complex:ACVR_1B2B receptor	ENSG00000135414		curated	True	False	1	1	1	1	1	1	1	1	1	1	1	1	1	1	1	1	1	1	0	1	1	1	0	0	0	1	0	1	1	1	1	1	1	1	1	1	1	1	1	1	1
GDF1_ACVR_1B2B receptor	CPI-SC072C1E938	simple:P27539	complex:ACVR_1B2B receptor	ENSG00000130283		curated	True	False	1	1	1	1	1	1	1	1	1	1	1	1	1	1	1	1	1	1	1	1	1	1	1	1	1	1	1	1	1	1	1	1	1	1	1	1	1	1	1	1	1
GDF3_ACVR_1B2B receptor	CPI-SC0FD9DD4C7	simple:Q9NR23	complex:ACVR_1B2B receptor	ENSG00000184344		curated	True	False	1	1	1	1	0.4	1	1	1	0.5	0.6	0.5	1	0.8	1	1	1	1	1	0.6	1	1	1	0.6	0.7	0.6	1	0.8	1	1	1	1	1	0.9	1	1	1	0.9	1	0.9	1	1
GDF10_ACVR_1B2B receptor	CPI-SC0268F9B92	simple:P55107	complex:ACVR_1B2B receptor	ENSG00000266524		curated	True	False	1	1	1	1	1	1	1	1	1	1	1	1	1	1	1	1	1	1	1	1	1	1	1	1	1	1	1	1	1	1	1	1	1	1	1	1	1	1	1	1	1
MSTN_ACVR_1B2A receptor	CPI-SC0896DFC46	simple:O14793	complex:ACVR_1B2A receptor	ENSG00000138379		curated	True	False	1	1	1	1	1	1	1	1	1	1	1	1	1	1	1	1	1	1	1	1	1	1	1	1	1	1	1	1	1	1	1	1	1	1	1	1	1	1	1	1	1
GDF11_ACVR_1B2A receptor	CPI-SC0139F30ED	simple:O95390	complex:ACVR_1B2A receptor	ENSG00000135414		curated	True	False	1	1	1	1	1	1	1	1	1	1	1	1	1	1	1	1	1	1	0	1	1	1	0	0	0	1	0	1	1	1	1	1	1	1	1	1	1	1	1	1	1
BMP3_ACVR_1B2A receptor	CPI-SC0FA6F1D9A	simple:P12645	complex:ACVR_1B2A receptor	ENSG00000152785		curated	True	False	1	1	1	1	0.1	1	1	1	0.2	0.2	0.2	1	0.4	1	1	1	1	1	0.2	1	1	1	0.4	0.5	0.4	1	0.8	1	1	1	1	1	0.4	1	1	1	0.7	0.8	0.6	1	1
MSTN_TGFR_AVR2A	CPI-SC023986FB9	simple:O14793	complex:TGFR_AVR2A	ENSG00000138379		curated	True	False	1	1	1	1	1	1	1	1	1	1	1	1	1	1	1	1	1	1	1	1	1	1	1	1	1	1	1	1	1	1	1	1	1	1	1	1	1	1	1	1	1
GDF11_TGFR_AVR2A	CPI-SC001669E22	simple:O95390	complex:TGFR_AVR2A	ENSG00000135414		curated	True	False	1	1	1	1	1	1	1	1	1	1	1	1	1	1	0	1	0.1	1	0.1	1	1	0.2	0	0	0	0.1	0.1	0	1	1	1	1	1	1	1	1	1	1	1	1	1
MSTN_TGFR_AVR2B	CPI-SC08968AFE6	simple:O14793	complex:TGFR_AVR2B	ENSG00000138379		curated	True	False	1	1	1	1	1	1	1	1	1	1	1	1	1	1	1	1	1	1	1	1	1	1	1	1	1	1	1	1	1	1	1	1	1	1	1	1	1	1	1	1	1
GDF11_TGFR_AVR2B	CPI-SC017215F7F	simple:O95390	complex:TGFR_AVR2B	ENSG00000135414		curated	True	False	1	1	1	1	1	1	1	1	1	1	1	1	1	1	1	1	1	1	1	1	1	1	1	1	1	1	1	0	1	1	1	1	1	1	1	1	1	1	1	1	1
BMP10_ACVL1_BMPR2	CPI-SC07C452E3D	simple:O95393	complex:ACVL1_BMPR2	ENSG00000163217		curated	True	False	1	1	1	1	1	1	1	1	1	1	1	1	1	1	1	1	1	1	1	1	1	1	1	1	1	1	1	1	1	1	1	1	1	1	1	1	1	1	1	1	1
GDF2_ACVL1_BMPR2	CPI-SC05B4B8690	simple:Q9UK05	complex:ACVL1_BMPR2	ENSG00000263761		curated	True	False	1	1	1	1	1	1	1	1	1	1	1	1	1	1	1	1	1	1	1	1	1	1	1	1	1	1	1	1	1	1	1	1	1	1	1	1	1	1	1	1	1
CNTF-1R_CNTF	CPI-CS0B0B35928	complex:CNTF-1R	simple:P26441		ENSG00000242689	curated	True	False	1	1	1	1	1	1	1	1	1	1	1	1	1	1	1	1	1	1	1	1	1	1	1	1	1	1	1	1	1	1	1	1	1	1	1	1	1	1	1	1	1
CNTF-1R_CLCF1	CPI-CS0EB5F7B6F	complex:CNTF-1R	simple:Q9UBD9		ENSG00000175505	curated	True	False	1	1	1	1	1	1	1	1	1	1	1	1	1	1	1	1	1	1	1	1	1	1	1	1	1	1	1	1	1	1	1	1	1	1	1	1	1	1	1	1	1
IFNG_Type II IFNR	CPI-SC09E5431A2	simple:P01579	complex:Type II IFNR	ENSG00000111537		curated	True	False	1	1	1	1	1	1	1	1	1	1	1	1	1	1	0	0	0	0	0	0.1	0	0	0	0	0	0	0	0	1	1	1	1	1	1	1	1	1	1	1	1	1
BMP2_BMPR1A_BMPR2	CPI-SC070B9F112	simple:P12643	complex:BMPR1A_BMPR2	ENSG00000125845		curated	True	False	1	1	1	1	1	1	1	1	1	1	1	1	1	1	1	1	1	1	1	1	1	1	1	1	1	1	1	1	1	1	1	1	1	1	1	1	1	1	1	1	1
BMP7_BMPR1A_BMPR2	CPI-SC0B1EBCCC6	simple:P18075	complex:BMPR1A_BMPR2	ENSG00000101144		curated	True	False	1	1	1	1	1	1	1	1	1	0	0	0	1	1	1	1	1	1	1	1	1	1	1	0	0	0	1	1	1	1	1	1	1	1	1	1	1	0	0	0	1
BMP4_BMPR1A_BMPR2	CPI-SC0915DDE22	simple:P12644	complex:BMPR1A_BMPR2	ENSG00000125378		curated	True	False	1	1	1	1	1	1	1	1	1	1	1	1	1	1	1	1	1	1	1	1	1	1	1	1	1	1	1	1	1	1	1	1	1	1	1	1	1	1	1	1	1
BMP6_BMPR1A_BMPR2	CPI-SC00D19A858	simple:P22004	complex:BMPR1A_BMPR2	ENSG00000153162		curated	True	False	1	1	1	1	1	1	1	1	1	1	1	1	1	1	1	1	1	1	1	1	1	1	1	1	1	1	1	1	1	1	1	1	1	1	1	1	1	1	1	1	1
GDF5_BMPR1A_BMPR2	CPI-SC054964DD8	simple:P43026	complex:BMPR1A_BMPR2	ENSG00000125965		curated	True	False	1	1	1	1	1	1	1	1	1	1	1	1	1	1	1	1	1	1	1	1	1	1	1	1	1	1	1	1	1	1	1	1	1	1	1	1	1	1	1	1	1
BMP5_BMPR1A_BMPR2	CPI-SC085698C59	simple:P22003	complex:BMPR1A_BMPR2	ENSG00000112175		curated	True	False	1	1	1	1	1	1	1	1	1	1	1	1	1	1	1	1	1	1	1	1	1	1	1	0	0	0	1	1	1	1	1	1	1	1	1	1	1	0	0	0	1
BMP8A_BMPR1A_BMPR2	CPI-SC02AFDCE1F	simple:Q7Z5Y6	complex:BMPR1A_BMPR2	ENSG00000183682		curated	True	False	1	1	1	1	1	1	1	1	1	1	1	1	1	1	1	1	1	1	1	1	1	1	1	1	1	1	1	1	1	1	1	1	1	1	1	1	1	1	1	1	1
GDF6_BMPR1A_BMPR2	CPI-SC0B118E8DA	simple:Q6KF10	complex:BMPR1A_BMPR2	ENSG00000156466		curated	True	False	1	1	1	1	1	1	1	1	1	1	1	1	1	1	1	1	1	1	1	1	1	1	1	1	1	1	1	1	1	1	1	1	1	1	1	1	1	1	1	1	1
GDF7_BMPR1A_BMPR2	CPI-SC0A1278CD8	simple:Q7Z4P5	complex:BMPR1A_BMPR2	ENSG00000143869		curated	True	False	1	1	1	1	1	1	1	1	1	1	1	1	1	1	1	1	1	1	1	1	1	1	1	1	1	1	1	1	1	1	1	1	1	1	1	1	1	1	1	1	1
BMP2_BMR1A_ACR2A	CPI-SC0464F1C6E	simple:P12643	complex:BMR1A_ACR2A	ENSG00000125845		curated	True	False	1	1	1	1	1	1	1	1	1	1	1	1	1	1	1	1	1	1	1	1	1	1	1	1	1	1	1	1	1	1	1	1	1	1	1	1	1	1	1	1	1
BMP7_BMR1A_ACR2A	CPI-SC0BACF0481	simple:P18075	complex:BMR1A_ACR2A	ENSG00000101144		curated	True	False	1	1	1	1	1	1	1	1	1	0	0	0	1	1	1	1	1	1	1	1	1	1	1	0	0	0	1	1	1	1	1	1	1	1	1	1	1	0	0	0	1
BMP4_BMR1A_ACR2A	CPI-SC052486D3E	simple:P12644	complex:BMR1A_ACR2A	ENSG00000125378		curated	True	False	1	1	1	1	1	1	1	1	1	1	1	1	1	1	1	1	1	1	1	1	1	1	1	1	1	1	1	1	1	1	1	1	1	1	1	1	1	1	1	1	1
BMP6_BMR1A_ACR2A	CPI-SC0C97FACEA	simple:P22004	complex:BMR1A_ACR2A	ENSG00000153162		curated	True	False	1	1	1	1	1	1	1	1	1	1	1	1	1	1	1	1	1	1	1	1	1	1	1	1	1	1	1	1	1	1	1	1	1	1	1	1	1	1	1	1	1
GDF5_BMR1A_ACR2A	CPI-SC061191F76	simple:P43026	complex:BMR1A_ACR2A	ENSG00000125965		curated	True	False	1	1	1	1	1	1	1	1	1	1	1	1	1	1	1	1	1	1	1	1	1	1	1	1	1	1	1	1	1	1	1	1	1	1	1	1	1	1	1	1	1
BMP5_BMR1A_ACR2A	CPI-SC09FC5131F	simple:P22003	complex:BMR1A_ACR2A	ENSG00000112175		curated	True	False	1	1	1	1	1	1	1	1	1	1	1	1	1	1	1	1	1	1	1	1	1	1	1	0	0	0	1	1	1	1	1	1	1	1	1	1	1	0	0	0	1
BMP8A_BMR1A_ACR2A	CPI-SC0F5A1D137	simple:Q7Z5Y6	complex:BMR1A_ACR2A	ENSG00000183682		curated	True	False	1	1	1	1	1	1	1	1	1	1	1	1	1	1	1	1	1	1	1	1	1	1	1	1	1	1	1	1	1	1	1	1	1	1	1	1	1	1	1	1	1
GDF6_BMR1A_ACR2A	CPI-SC00694A66B	simple:Q6KF10	complex:BMR1A_ACR2A	ENSG00000156466		curated	True	False	1	1	1	1	1	1	1	1	1	1	1	1	1	1	1	1	1	1	1	1	1	1	1	1	1	1	1	1	1	1	1	1	1	1	1	1	1	1	1	1	1
GDF7_BMR1A_ACR2A	CPI-SC08FDDEC16	simple:Q7Z4P5	complex:BMR1A_ACR2A	ENSG00000143869		curated	True	False	1	1	1	1	1	1	1	1	1	1	1	1	1	1	1	1	1	1	1	1	1	1	1	1	1	1	1	1	1	1	1	1	1	1	1	1	1	1	1	1	1
BMP2_BMR1A_AVR2B	CPI-SC04266947A	simple:P12643	complex:BMR1A_AVR2B	ENSG00000125845		curated	True	False	1	1	1	1	1	1	1	1	1	1	1	1	1	1	1	1	1	1	1	1	1	1	1	1	1	1	1	1	1	1	1	1	1	1	1	1	1	1	1	1	1
BMP7_BMR1A_AVR2B	CPI-SC049520B40	simple:P18075	complex:BMR1A_AVR2B	ENSG00000101144		curated	True	False	1	1	1	1	1	1	1	1	1	1	1	1	1	0	1	1	1	1	1	1	1	1	1	1	1	1	1	0	1	1	1	1	1	1	1	1	1	1	1	1	1
BMP4_BMR1A_AVR2B	CPI-SC01D95B14C	simple:P12644	complex:BMR1A_AVR2B	ENSG00000125378		curated	True	False	1	1	1	1	1	1	1	1	1	1	1	1	1	1	1	1	1	1	1	1	1	1	1	1	1	1	1	1	1	1	1	1	1	1	1	1	1	1	1	1	1
BMP6_BMR1A_AVR2B	CPI-SC0D05B755E	simple:P22004	complex:BMR1A_AVR2B	ENSG00000153162		curated	True	False	1	1	1	1	1	1	1	1	1	1	1	1	1	1	1	1	1	1	1	1	1	1	1	1	1	1	1	1	1	1	1	1	1	1	1	1	1	1	1	1	1
GDF5_BMR1A_AVR2B	CPI-SC02AACC81C	simple:P43026	complex:BMR1A_AVR2B	ENSG00000125965		curated	True	False	1	1	1	1	1	1	1	1	1	1	1	1	1	1	1	1	1	1	1	1	1	1	1	1	1	1	1	1	1	1	1	1	1	1	1	1	1	1	1	1	1
BMP5_BMR1A_AVR2B	CPI-SC09E264612	simple:P22003	complex:BMR1A_AVR2B	ENSG00000112175		curated	True	False	1	1	1	1	1	1	1	1	1	1	1	1	1	1	1	1	1	1	1	1	1	1	1	1	1	1	1	0	1	1	1	1	1	1	1	1	1	1	1	1	1
BMP8A_BMR1A_AVR2B	CPI-SC0A6BE23E9	simple:Q7Z5Y6	complex:BMR1A_AVR2B	ENSG00000183682		curated	True	False	1	1	1	1	1	1	1	1	1	1	1	1	1	1	1	1	1	1	1	1	1	1	1	1	1	1	1	1	1	1	1	1	1	1	1	1	1	1	1	1	1
GDF6_BMR1A_AVR2B	CPI-SC0A4134C6C	simple:Q6KF10	complex:BMR1A_AVR2B	ENSG00000156466		curated	True	False	1	1	1	1	1	1	1	1	1	1	1	1	1	1	1	1	1	1	1	1	1	1	1	1	1	1	1	1	1	1	1	1	1	1	1	1	1	1	1	1	1
GDF7_BMR1A_AVR2B	CPI-SC02B778C0B	simple:Q7Z4P5	complex:BMR1A_AVR2B	ENSG00000143869		curated	True	False	1	1	1	1	1	1	1	1	1	1	1	1	1	1	1	1	1	1	1	1	1	1	1	1	1	1	1	1	1	1	1	1	1	1	1	1	1	1	1	1	1
BMP2_BMPR1B_BMPR2	CPI-SC0C403F032	simple:P12643	complex:BMPR1B_BMPR2	ENSG00000125845		curated	True	False	1	1	1	1	1	1	1	1	1	1	1	1	1	1	1	1	1	1	1	1	1	1	1	1	1	1	1	1	1	1	1	1	1	1	1	1	1	1	1	1	1
BMP7_BMPR1B_BMPR2	CPI-SC0DA028FF9	simple:P18075	complex:BMPR1B_BMPR2	ENSG00000101144		curated	True	False	1	1	1	1	1	1	1	1	1	1	0	0	1	1	1	1	1	1	1	1	1	1	1	1	0	0	1	1	1	1	1	1	1	1	1	1	1	1	0	0.3	1
BMP4_BMPR1B_BMPR2	CPI-SC07F8BC578	simple:P12644	complex:BMPR1B_BMPR2	ENSG00000125378		curated	True	False	1	1	1	1	1	1	1	1	1	1	1	1	1	1	1	1	1	1	1	1	1	1	1	1	1	1	1	1	1	1	1	1	1	1	1	1	1	1	1	1	1
BMP6_BMPR1B_BMPR2	CPI-SC0DDF53DDB	simple:P22004	complex:BMPR1B_BMPR2	ENSG00000153162		curated	True	False	1	1	1	1	1	1	1	1	1	1	1	1	1	1	1	1	1	1	1	1	1	1	1	1	1	1	1	1	1	1	1	1	1	1	1	1	1	1	1	1	1
GDF5_BMPR1B_BMPR2	CPI-SC0A76B562F	simple:P43026	complex:BMPR1B_BMPR2	ENSG00000125965		curated	True	False	1	1	1	1	1	1	1	1	1	1	1	1	1	1	1	1	1	1	1	1	1	1	1	1	1	1	1	1	1	1	1	1	1	1	1	1	1	1	1	1	1
BMP5_BMPR1B_BMPR2	CPI-SC08AB23320	simple:P22003	complex:BMPR1B_BMPR2	ENSG00000112175		curated	True	False	1	1	1	1	1	1	1	1	1	1	1	1	1	1	1	1	1	1	1	1	1	1	1	1	0	0.1	1	1	1	1	1	1	1	1	1	1	1	1	0	0	1
BMP8A_BMPR1B_BMPR2	CPI-SC0E866CD7F	simple:Q7Z5Y6	complex:BMPR1B_BMPR2	ENSG00000183682		curated	True	False	1	1	1	1	1	1	1	1	1	1	1	1	1	1	1	1	1	1	1	1	1	1	1	1	1	1	1	1	1	1	1	1	1	1	1	1	1	1	1	1	1
GDF6_BMPR1B_BMPR2	CPI-SC090BF166F	simple:Q6KF10	complex:BMPR1B_BMPR2	ENSG00000156466		curated	True	False	1	1	1	1	1	1	1	1	1	1	1	1	1	1	1	1	1	1	1	1	1	1	1	1	1	1	1	1	1	1	1	1	1	1	1	1	1	1	1	1	1
GDF7_BMPR1B_BMPR2	CPI-SC039AFE4AD	simple:Q7Z4P5	complex:BMPR1B_BMPR2	ENSG00000143869		curated	True	False	1	1	1	1	1	1	1	1	1	1	1	1	1	1	1	1	1	1	1	1	1	1	1	1	1	1	1	1	1	1	1	1	1	1	1	1	1	1	1	1	1
BMP15_BMPR1B_BMPR2	CPI-SC058533A46	simple:O95972	complex:BMPR1B_BMPR2	ENSG00000130385		curated	True	False	1	1	1	1	1	1	1	1	1	1	1	1	1	1	1	1	1	1	1	1	1	1	1	1	1	1	1	1	1	1	1	1	1	1	1	1	1	1	1	1	1
BMP2_BMR1B_AVR2A	CPI-SC05FF723A3	simple:P12643	complex:BMR1B_AVR2A	ENSG00000125845		curated	True	False	1	1	1	1	1	1	1	1	1	1	1	1	1	1	1	1	1	1	1	1	1	1	1	1	1	1	1	1	1	1	1	1	1	1	1	1	1	1	1	1	1
BMP7_BMR1B_AVR2A	CPI-SC0D389E644	simple:P18075	complex:BMR1B_AVR2A	ENSG00000101144		curated	True	False	1	1	1	1	1	1	1	1	1	1	0	0	1	1	1	1	1	1	1	1	1	1	1	1	0	0	1	1	1	1	1	1	1	1	1	1	1	1	0	0.3	1
BMP4_BMR1B_AVR2A	CPI-SC00DB2B867	simple:P12644	complex:BMR1B_AVR2A	ENSG00000125378		curated	True	False	1	1	1	1	1	1	1	1	1	1	1	1	1	1	1	1	1	1	1	1	1	1	1	1	1	1	1	1	1	1	1	1	1	1	1	1	1	1	1	1	1
BMP6_BMR1B_AVR2A	CPI-SC0C676F3BE	simple:P22004	complex:BMR1B_AVR2A	ENSG00000153162		curated	True	False	1	1	1	1	1	1	1	1	1	1	1	1	1	1	1	1	1	1	1	1	1	1	1	1	1	1	1	1	1	1	1	1	1	1	1	1	1	1	1	1	1
GDF5_BMR1B_AVR2A	CPI-SC011C55B71	simple:P43026	complex:BMR1B_AVR2A	ENSG00000125965		curated	True	False	1	1	1	1	1	1	1	1	1	1	1	1	1	1	1	1	1	1	1	1	1	1	1	1	1	1	1	1	1	1	1	1	1	1	1	1	1	1	1	1	1
BMP5_BMR1B_AVR2A	CPI-SC00CF68ED3	simple:P22003	complex:BMR1B_AVR2A	ENSG00000112175		curated	True	False	1	1	1	1	1	1	1	1	1	1	1	1	1	1	1	1	1	1	1	1	1	1	1	1	0	0.1	1	1	1	1	1	1	1	1	1	1	1	1	0	0	1
BMP8A_BMR1B_AVR2A	CPI-SC0079A1C11	simple:Q7Z5Y6	complex:BMR1B_AVR2A	ENSG00000183682		curated	True	False	1	1	1	1	1	1	1	1	1	1	1	1	1	1	1	1	1	1	1	1	1	1	1	1	1	1	1	1	1	1	1	1	1	1	1	1	1	1	1	1	1
GDF6_BMR1B_AVR2A	CPI-SC0E5E4119C	simple:Q6KF10	complex:BMR1B_AVR2A	ENSG00000156466		curated	True	False	1	1	1	1	1	1	1	1	1	1	1	1	1	1	1	1	1	1	1	1	1	1	1	1	1	1	1	1	1	1	1	1	1	1	1	1	1	1	1	1	1
GDF7_BMR1B_AVR2A	CPI-SC0819046AF	simple:Q7Z4P5	complex:BMR1B_AVR2A	ENSG00000143869		curated	True	False	1	1	1	1	1	1	1	1	1	1	1	1	1	1	1	1	1	1	1	1	1	1	1	1	1	1	1	1	1	1	1	1	1	1	1	1	1	1	1	1	1
BMP2_BMR1B_AVR2B	CPI-SC0FB40175C	simple:P12643	complex:BMR1B_AVR2B	ENSG00000125845		curated	True	False	1	1	1	1	1	1	1	1	1	1	1	1	1	1	1	1	1	1	1	1	1	1	1	1	1	1	1	1	1	1	1	1	1	1	1	1	1	1	1	1	1
BMP7_BMR1B_AVR2B	CPI-SC05824EDF4	simple:P18075	complex:BMR1B_AVR2B	ENSG00000101144		curated	True	False	1	1	1	1	1	1	1	1	1	1	0	0	1	1	1	1	1	1	1	1	1	1	1	1	0	0	1	1	1	1	1	1	1	1	1	1	1	1	0	0.3	1
BMP4_BMR1B_AVR2B	CPI-SC01C6EA11C	simple:P12644	complex:BMR1B_AVR2B	ENSG00000125378		curated	True	False	1	1	1	1	1	1	1	1	1	1	1	1	1	1	1	1	1	1	1	1	1	1	1	1	1	1	1	1	1	1	1	1	1	1	1	1	1	1	1	1	1
BMP6_BMR1B_AVR2B	CPI-SC0F6C8C336	simple:P22004	complex:BMR1B_AVR2B	ENSG00000153162		curated	True	False	1	1	1	1	1	1	1	1	1	1	1	1	1	1	1	1	1	1	1	1	1	1	1	1	1	1	1	1	1	1	1	1	1	1	1	1	1	1	1	1	1
GDF5_BMR1B_AVR2B	CPI-SC09AFF0384	simple:P43026	complex:BMR1B_AVR2B	ENSG00000125965		curated	True	False	1	1	1	1	1	1	1	1	1	1	1	1	1	1	1	1	1	1	1	1	1	1	1	1	1	1	1	1	1	1	1	1	1	1	1	1	1	1	1	1	1
BMP5_BMR1B_AVR2B	CPI-SC0D6D4E48B	simple:P22003	complex:BMR1B_AVR2B	ENSG00000112175		curated	True	False	1	1	1	1	1	1	1	1	1	1	1	1	1	1	1	1	1	1	1	1	1	1	1	1	0	0.1	1	1	1	1	1	1	1	1	1	1	1	1	0	0	1
BMP8A_BMR1B_AVR2B	CPI-SC0722594B0	simple:Q7Z5Y6	complex:BMR1B_AVR2B	ENSG00000183682		curated	True	False	1	1	1	1	1	1	1	1	1	1	1	1	1	1	1	1	1	1	1	1	1	1	1	1	1	1	1	1	1	1	1	1	1	1	1	1	1	1	1	1	1
GDF6_BMR1B_AVR2B	CPI-SC089058CD0	simple:Q6KF10	complex:BMR1B_AVR2B	ENSG00000156466		curated	True	False	1	1	1	1	1	1	1	1	1	1	1	1	1	1	1	1	1	1	1	1	1	1	1	1	1	1	1	1	1	1	1	1	1	1	1	1	1	1	1	1	1
GDF7_BMR1B_AVR2B	CPI-SC06C46F1A9	simple:Q7Z4P5	complex:BMR1B_AVR2B	ENSG00000143869		curated	True	False	1	1	1	1	1	1	1	1	1	1	1	1	1	1	1	1	1	1	1	1	1	1	1	1	1	1	1	1	1	1	1	1	1	1	1	1	1	1	1	1	1
BMP7_ACVR1_BMPR2	CPI-SC04771EF53	simple:P18075	complex:ACVR1_BMPR2	ENSG00000101144		curated	True	False	1	1	0	1	1	1	1	1	1	0	0	0	1	1	1	1	0	1	1	1	1	1	1	0	0	0	1	1	1	1	1	1	1	1	1	1	1	0.4	0	0.1	1
BMP6_ACVR1_BMPR2	CPI-SC00DF87C38	simple:P22004	complex:ACVR1_BMPR2	ENSG00000153162		curated	True	False	1	1	1	1	1	1	1	1	1	1	1	1	1	1	1	1	1	1	1	1	1	1	1	1	1	1	1	1	1	1	1	1	1	1	1	1	1	1	1	1	1
BMP5_ACVR1_BMPR2	CPI-SC0D0822443	simple:P22003	complex:ACVR1_BMPR2	ENSG00000112175		curated	True	False	1	1	1	1	1	1	1	1	1	1	1	1	1	1	1	1	0.8	1	1	1	1	1	1	0.2	0	0.1	1	1	1	1	0.8	1	1	1	1	1	1	0.2	0	0.1	1
BMP8A_ACVR1_BMPR2	CPI-SC0BD23E626	simple:Q7Z5Y6	complex:ACVR1_BMPR2	ENSG00000183682		curated	True	False	1	1	1	1	1	1	1	1	1	1	1	1	1	1	1	1	1	1	1	1	1	1	1	1	1	1	1	1	1	1	1	1	1	1	1	1	1	1	1	1	1
BMP7_ACVR_1A2B receptor	CPI-SC0FD1DE897	simple:P18075	complex:ACVR_1A2B receptor	ENSG00000101144		curated	True	False	1	1	1	1	1	1	1	1	1	1	1	1	1	0	1	1	1	1	1	1	1	1	1	1	1	1	1	0	1	1	1	1	1	1	1	1	1	1	1	1	1
BMP6_ACVR_1A2B receptor	CPI-SC0446E01DF	simple:P22004	complex:ACVR_1A2B receptor	ENSG00000153162		curated	True	False	1	1	1	1	1	1	1	1	1	1	1	1	1	1	1	1	1	1	1	1	1	1	1	1	1	1	1	1	1	1	1	1	1	1	1	1	1	1	1	1	1
BMP5_ACVR_1A2B receptor	CPI-SC0C44F0E54	simple:P22003	complex:ACVR_1A2B receptor	ENSG00000112175		curated	True	False	1	1	1	1	1	1	1	1	1	1	1	1	1	1	1	1	1	1	1	1	1	1	1	1	1	1	1	0	1	1	1	1	1	1	1	1	1	1	1	1	1
BMP8A_ACVR_1A2B receptor	CPI-SC000E41217	simple:Q7Z5Y6	complex:ACVR_1A2B receptor	ENSG00000183682		curated	True	False	1	1	1	1	1	1	1	1	1	1	1	1	1	1	1	1	1	1	1	1	1	1	1	1	1	1	1	1	1	1	1	1	1	1	1	1	1	1	1	1	1
BMP7_ACVR_1A2A receptor	CPI-SC028CAD37D	simple:P18075	complex:ACVR_1A2A receptor	ENSG00000101144		curated	True	False	1	1	0	1	1	1	1	1	1	0	0	0	1	1	1	1	0	1	1	1	1	1	1	0	0	0	1	1	1	1	1	1	1	1	1	1	1	0.4	0	0.1	1
BMP6_ACVR_1A2A receptor	CPI-SC056627215	simple:P22004	complex:ACVR_1A2A receptor	ENSG00000153162		curated	True	False	1	1	1	1	1	1	1	1	1	1	1	1	1	1	1	1	1	1	1	1	1	1	1	1	1	1	1	1	1	1	1	1	1	1	1	1	1	1	1	1	1
BMP5_ACVR_1A2A receptor	CPI-SC08C740EAA	simple:P22003	complex:ACVR_1A2A receptor	ENSG00000112175		curated	True	False	1	1	1	1	1	1	1	1	1	1	1	1	1	1	1	1	0.8	1	1	1	1	1	1	0.2	0	0.1	1	1	1	1	0.8	1	1	1	1	1	1	0.2	0	0.1	1
BMP8A_ACVR_1A2A receptor	CPI-SC0B4A7BE20	simple:Q7Z5Y6	complex:ACVR_1A2A receptor	ENSG00000183682		curated	True	False	1	1	1	1	1	1	1	1	1	1	1	1	1	1	1	1	1	1	1	1	1	1	1	1	1	1	1	1	1	1	1	1	1	1	1	1	1	1	1	1	1
IFNL1_Type III IFNR	CPI-SC07B4ED8C9	simple:Q8IU54	complex:Type III IFNR	ENSG00000182393		curated	True	False	1	1	1	1	1	1	1	1	1	1	1	1	1	1	1	1	1	1	1	1	1	1	1	1	1	1	1	1	1	1	1	1	1	1	1	1	1	1	1	1	1
a6b4 complex_NRG1	CPI-CS06A26EED8	complex:a6b4 complex	simple:Q02297		ENSG00000157168	curated	True	True	1	1	1	1	1	1	1	1	1	1	1	1	1	1	1	1	1	1	1	1	1	1	1	1	1	1	1	1	1	1	1	1	0	1	1	1	0.7	1	0.7	1	0
SEMA7A_a1b1 complex	CPI-SC0EAF80261	simple:O75326	complex:a1b1 complex	ENSG00000138623		curated	False	True	1	1	1	1	1	1	1	1	1	1	1	1	1	1	1	1	1	1	1	1	1	1	1	1	1	1	1	1	1	1	0	1	1	1	1	1	1	1	0	0	1
IFNB1_Type I IFNR	CPI-SC091D10DFA	simple:P01574	complex:Type I IFNR	ENSG00000171855		curated	True	False	1	1	1	1	1	1	1	1	1	1	1	1	1	1	1	1	1	1	1	1	1	1	1	1	1	1	1	1	1	1	1	1	1	1	1	1	1	1	1	1	1
IFNE_Type I IFNR	CPI-SC0859FAC25	simple:Q86WN2	complex:Type I IFNR	ENSG00000184995		curated	True	False	1	1	1	1	1	1	1	1	1	1	1	1	1	1	1	1	1	1	1	1	1	1	1	1	1	1	1	1	1	1	1	1	1	1	1	1	1	1	1	1	1
IFNK_Type I IFNR	CPI-SC0D089F0A9	simple:Q9P0W0	complex:Type I IFNR	ENSG00000147896		curated	True	False	1	1	1	1	1	1	1	1	1	1	1	1	1	1	1	1	1	1	1	1	1	1	1	1	1	1	1	1	1	1	1	1	1	1	1	1	1	1	1	1	1
IFNA4_Type I IFNR	CPI-SC0EC4B9BBD	simple:P05014	complex:Type I IFNR	ENSG00000236637		curated	True	False	1	1	1	1	1	1	1	1	1	1	1	1	1	1	1	1	1	1	1	1	1	1	1	1	1	1	1	1	1	1	1	1	1	1	1	1	1	1	1	1	1
IFNA16_Type I IFNR	CPI-SC0B0AFEFF1	simple:P05015	complex:Type I IFNR	ENSG00000147885		curated	True	False	1	1	1	1	1	1	1	1	1	1	1	1	1	1	1	1	1	1	1	1	1	1	1	1	1	1	1	1	1	1	1	1	1	1	1	1	1	1	1	1	1
IFNA14_Type I IFNR	CPI-SC0AF90F422	simple:P01570	complex:Type I IFNR	ENSG00000228083		curated	True	False	1	1	1	1	1	1	1	1	1	1	1	1	1	1	1	1	1	1	1	1	1	1	1	1	1	1	1	1	1	1	1	1	1	1	1	1	1	1	1	1	1
IFNA17_Type I IFNR	CPI-SC07A2679B1	simple:P01571	complex:Type I IFNR	ENSG00000234829		curated	True	False	1	1	1	1	1	1	1	1	1	1	1	1	1	1	1	1	1	1	1	1	1	1	1	1	1	1	1	1	1	1	1	1	1	1	1	1	1	1	1	1	1
IL21 receptor_IL21	CPI-CS0E80B08E2	complex:IL21 receptor	simple:Q9HBE4		ENSG00000138684	curated	True	False	1	1	1	0	1	1	1	1	1	1	1	1	1	1	1	1	1	0	1	1	1	1	1	1	1	1	1	1	1	1	1	1	1	1	1	1	1	1	1	1	1
IL9 receptor_IL9	CPI-CS06B657CAB	complex:IL9 receptor	simple:P15248		ENSG00000145839	curated	True	False	1	1	1	1	1	1	1	1	1	1	1	1	1	1	1	1	1	1	1	1	1	1	1	1	1	1	1	1	1	1	1	1	1	1	1	1	1	1	1	1	1
IL36 receptor_IL1F10	CPI-CS04C628758	complex:IL36 receptor	simple:Q8WWZ1		ENSG00000136697	curated	True	False	1	1	1	1	1	1	1	1	1	1	1	1	1	1	1	1	1	1	1	1	1	1	1	1	1	1	1	1	1	1	1	1	1	1	1	1	1	1	1	1	1
IL36 receptor_IL36G	CPI-CS0D9B5AB86	complex:IL36 receptor	simple:Q9NZH8		ENSG00000136688	curated	True	False	1	1	1	1	1	1	1	1	1	1	1	1	1	1	1	1	1	1	1	1	1	1	1	1	1	1	1	1	1	1	1	1	1	1	1	1	1	1	1	1	1
IL36 receptor_IL36RN	CPI-CS04BB8F1EC	complex:IL36 receptor	simple:Q9UBH0		ENSG00000136695	curated	True	False	1	1	1	1	1	1	1	1	1	1	1	1	1	1	1	1	1	1	1	1	1	1	1	1	1	1	1	1	1	1	1	1	1	1	1	1	1	1	1	1	1
IL36 receptor_IL36A	CPI-CS0F6472748	complex:IL36 receptor	simple:Q9UHA7		ENSG00000136694	curated	True	False	1	1	1	1	1	1	1	1	1	1	1	1	1	1	1	1	1	1	1	1	1	1	1	1	1	1	1	1	1	1	1	1	1	1	1	1	1	1	1	1	1
IL36 receptor_IL36B	CPI-CS0A6AB5149	complex:IL36 receptor	simple:Q9NZH7		ENSG00000136696	curated	True	False	1	1	1	1	1	1	1	1	1	1	1	1	1	1	1	1	1	1	1	1	1	1	1	1	1	1	1	1	1	1	1	1	1	1	1	1	1	1	1	1	1
IL18 receptor_IL18	CPI-CS09831CCFD	complex:IL18 receptor	simple:Q14116		ENSG00000150782	curated	True	False	1	1	1	1	0	1	1	0	1	0	0.1	1	1	1	1	1	1	1	0	1	1	0	1	0	0.1	1	1	1	1	1	1	1	1	1	1	1	1	1	1	1	1
IL17 receptor AC_IL17A	CPI-CS04F158618	complex:IL17 receptor AC	simple:Q16552		ENSG00000112115	curated	True	False	1	1	1	1	1	1	1	1	1	1	1	1	1	1	1	1	1	1	1	1	1	1	1	1	1	1	1	1	0.6	1	1	0	1	1	0.8	1	1	1	1	1	1
IL17 receptor AC_IL17F	CPI-CS0558AB6A5	complex:IL17 receptor AC	simple:Q96PD4		ENSG00000112116	curated	True	False	1	1	1	1	1	1	1	1	1	1	1	1	1	1	1	1	1	1	1	1	1	1	1	1	1	1	1	1	0.6	0.9	1	0	1	0.6	0.6	0.8	0.9	0.9	0.8	0.7	0.8
IL4 receptor_IL4	CPI-CS0FBBCDD66	complex:IL4 receptor	simple:P05112		ENSG00000113520	curated	True	False	1	1	1	1	1	1	1	1	1	1	1	1	1	1	1	1	1	1	1	1	1	1	1	1	1	1	1	1	1	1	1	1	1	1	1	1	1	1	1	1	1
IL13 receptor_IL4	CPI-CS00BF6CD40	complex:IL13 receptor	simple:P05112		ENSG00000113520	curated	True	False	1	1	1	1	1	1	1	1	1	1	1	1	1	1	1	1	1	1	1	1	1	1	1	1	1	1	1	1	1	1	1	1	1	1	1	1	1	1	1	1	1
IL13 receptor_IL13	CPI-CS0EE8AEA34	complex:IL13 receptor	simple:P35225		ENSG00000169194	curated	True	False	1	1	1	1	1	1	1	1	1	1	1	1	1	1	1	1	1	1	1	1	1	1	1	1	1	1	1	1	1	1	1	1	1	1	1	1	1	1	1	1	1
BMPR1B_BMPR2_BMPR1A	CPI-CS0569B9B91	complex:BMPR1B_BMPR2	simple:P36894		ENSG00000107779	curated	False	False	1	1	1	1	1	1	1	1	1	1	1	1	1	1	1	1	1	1	1	1	1	1	1	1	1	1	1	1	1	1	1	1	1	1	1	1	1	1	1	1	1
Type I IFNR_IFNA2	CPI-CS00EB56813	complex:Type I IFNR	simple:P01563		ENSG00000188379	curated	True	False	1	1	1	1	1	1	1	1	1	1	1	1	1	1	1	1	1	1	1	1	1	1	1	1	1	1	1	1	1	1	1	1	1	1	1	1	1	1	1	1	1
IL17 receptor AE_IL17C	CPI-CS0BA342294	complex:IL17 receptor AE	simple:Q9P0M4		ENSG00000124391	curated	True	False	1	1	1	1	1	1	1	1	1	1	1	1	1	1	1	1	1	1	1	1	1	1	1	1	1	1	1	1	1	1	1	1	1	1	1	1	1	1	1	1	1
IL17 receptor AB_IL25	CPI-CS045D41398	complex:IL17 receptor AB	simple:Q9H293		ENSG00000166090	curated	True	False	1	1	1	1	1	1	1	1	1	1	1	1	1	1	1	1	1	1	1	1	1	1	1	1	1	1	1	1	1	1	1	1	1	1	1	1	1	1	1	1	1
SEMA3A_PlexinA1_complex3	CPI-SC0C8A5C197	simple:Q14563	complex:PlexinA1_complex3	ENSG00000075213		curated	True	False	1	1	0.6	1	0.5	1	1	0.9	0.9	0.2	0.3	0.2	1	1	1	1	0.8	1	0.6	1	1	1	1	0.2	0.4	0.2	1	1	1	1	0	1	0	1	1	0	0	0	0	0	1
SEMA3A_PlexinA2_complex1	CPI-SC019D0A439	simple:Q14563	complex:PlexinA2_complex1	ENSG00000075213		curated	True	False	1	1	0	1	1	1	1	1	1	1	1	1	1	1	1	1	0	1	1	1	1	1	1	1	1	1	1	1	1	1	0	1	1	1	1	1	1	1	1	1	1
SEMA3A_PlexinA3_complex1	CPI-SC05F339947	simple:Q14563	complex:PlexinA3_complex1	ENSG00000075213		curated	True	False	1	1	1	1	1	1	1	1	1	1	0.3	1	1	1	1	1	1	1	1	1	1	1	1	1	0.5	1	1	1	1	1	1	1	1	1	1	1	1	1	0	1	1
SEMA3A_PlexinA4_complex1	CPI-SC096905331	simple:Q14563	complex:PlexinA4_complex1	ENSG00000075213		curated	True	False	0.3	0.8	0.8	0.6	0.4	0.4	0.7	0.7	0.6	0.9	0.4	1	0.6	0.2	0.3	1	1	0.7	0.6	0.5	0.9	1	0.8	1	0.6	1	0.8	0.2	0	0	0	0	0	0	0	0	0	0	0	0	0
SEMA6D_PlexinA1_complex1	CPI-SC03CCAAB4B	simple:Q8NFY4	complex:PlexinA1_complex1	ENSG00000137872		curated	False	False	1	1	1	1	1	1	1	1	1	0.9	0.9	0.8	1	1	1	1	1	1	1	1	1	1	1	1	1	1	1	1	1	1	0	1	0	1	1	0	0	0	0	0	1
SEMA6D_PlexinA1_complex2	CPI-SC0E3C606DB	simple:Q8NFY4	complex:PlexinA1_complex2	ENSG00000137872		curated	False	False	1	1	1	1	1	1	1	1	1	0.9	0.9	0.8	1	1	1	1	1	1	1	1	1	1	1	1	1	1	1	1	1	1	0	1	0	1	1	0	0	0	0	0	1
ACVR_1B2B receptor_INHBA	CPI-CS0C159B54D	complex:ACVR_1B2B receptor	simple:P08476		ENSG00000122641	curated	True	False	1	1	1	1	1	1	1	1	1	1	1	1	1	1	1	1	1	1	1	1	1	1	1	1	1	1	1	1	1	1	1	1	1	1	1	1	1	1	1	1	1
ACVR_1B2A receptor_INHBA	CPI-CS0533A30DC	complex:ACVR_1B2A receptor	simple:P08476		ENSG00000122641	curated	True	False	1	1	1	1	1	1	1	1	1	1	1	1	1	1	1	1	1	1	1	1	1	1	1	1	1	1	1	1	1	1	1	1	1	1	1	1	1	1	1	1	1
ACVR_1A2A receptor_INHBA	CPI-CS091BF99D0	complex:ACVR_1A2A receptor	simple:P08476		ENSG00000122641	curated	True	False	1	1	1	1	1	1	1	1	1	1	1	1	1	1	1	1	1	1	1	1	1	1	1	1	1	1	1	1	1	1	1	1	0	0.9	1	1	1	0.2	0	0	1
ACVR_1C2A receptor_INHBA	CPI-CS0924060DB	complex:ACVR_1C2A receptor	simple:P08476		ENSG00000122641	curated	True	False	1	1	1	1	1	1	1	1	1	1	1	1	1	1	1	1	1	1	1	1	1	1	1	1	1	1	1	1	1	1	1	1	1	1	1	1	1	1	1	1	1
ACVR_1C2B receptor_INHBA	CPI-CS0B79F5D68	complex:ACVR_1C2B receptor	simple:P08476		ENSG00000122641	curated	True	False	1	1	1	1	1	1	1	1	1	1	1	1	1	1	1	1	1	1	1	1	1	1	1	1	1	1	1	1	1	1	1	1	1	1	1	1	1	1	1	1	1
ACVR_1A2B receptor_INHBA	CPI-CS04DD927C9	complex:ACVR_1A2B receptor	simple:P08476		ENSG00000122641	curated	True	False	1	1	1	1	1	1	1	1	1	1	1	1	1	1	1	1	1	1	1	1	1	1	1	1	1	1	1	1	1	1	1	1	1	1	1	1	1	1	1	1	1
ACVR_1B2B receptor_INHBB	CPI-CS085EF890A	complex:ACVR_1B2B receptor	simple:P09529		ENSG00000163083	curated	True	False	1	1	1	1	1	1	1	1	1	1	1	1	1	1	1	1	1	1	1	1	1	1	1	1	1	1	1	1	1	1	1	1	1	1	1	1	1	1	1	1	1
ACVR_1B2A receptor_INHBB	CPI-CS02899BF8B	complex:ACVR_1B2A receptor	simple:P09529		ENSG00000163083	curated	True	False	1	1	1	1	1	1	1	1	1	1	1	1	1	1	1	1	1	1	1	1	1	1	1	1	1	1	1	1	1	1	1	1	1	1	1	1	1	1	1	1	1
ACVR_1A2A receptor_INHBB	CPI-CS073233FCC	complex:ACVR_1A2A receptor	simple:P09529		ENSG00000163083	curated	True	False	1	1	1	1	1	1	1	1	1	1	1	1	1	1	1	1	1	1	1	1	1	1	1	1	1	1	1	1	1	1	0	1	1	1	1	1	1	1	0.9	1	1
ACVR_1C2A receptor_INHBB	CPI-CS007ADC2D1	complex:ACVR_1C2A receptor	simple:P09529		ENSG00000163083	curated	True	False	1	1	1	1	1	1	1	1	1	1	1	1	1	1	1	1	1	1	1	1	1	1	1	1	1	1	1	1	1	1	1	1	1	1	1	1	1	1	1	1	1
ACVR_1C2B receptor_INHBB	CPI-CS0A5400A6A	complex:ACVR_1C2B receptor	simple:P09529		ENSG00000163083	curated	True	False	1	1	1	1	1	1	1	1	1	1	1	1	1	1	1	1	1	1	1	1	1	1	1	1	1	1	1	1	1	1	1	1	1	1	1	1	1	1	1	1	1
ACVR_1A2B receptor_INHBB	CPI-CS048465560	complex:ACVR_1A2B receptor	simple:P09529		ENSG00000163083	curated	True	False	1	1	1	1	1	1	1	1	1	1	1	1	1	1	1	1	1	1	1	1	1	1	1	1	1	1	1	1	1	1	1	1	1	1	1	1	1	1	1	1	1
AMH_MIS receptor 1	CPI-SC0FD4A1277	simple:P03971	complex:MIS receptor 1	ENSG00000104899		curated	True	False	1	1	1	1	1	1	1	1	1	1	1	1	1	1	1	1	1	1	1	1	1	1	1	1	1	1	1	1	1	1	1	1	1	1	1	1	1	1	1	1	1
AMH_MIS receptor 2	CPI-SC053DF3067	simple:P03971	complex:MIS receptor 2	ENSG00000104899		curated	True	False	1	1	1	1	1	1	1	1	1	1	1	1	1	1	1	1	1	1	1	1	1	1	1	1	1	1	1	1	1	1	1	1	1	1	1	1	1	1	1	1	1
AMH_MIS receptor 3	CPI-SC02CDFD48B	simple:P03971	complex:MIS receptor 3	ENSG00000104899		curated	True	False	1	1	1	1	1	1	1	1	1	1	1	1	1	1	1	1	1	1	1	1	1	1	1	1	1	1	1	1	1	1	1	1	1	1	1	1	1	1	1	1	1
GDNF_RET receptor 1	CPI-SC00ACA947E	simple:P39905	complex:RET receptor 1	ENSG00000168621		curated	True	False	1	1	1	1	1	1	1	1	1	1	1	1	1	1	1	1	1	1	1	1	1	1	1	1	1	1	1	1	1	1	1	1	1	1	1	1	1	1	1	1	1
ARTN_RET receptor 1	CPI-SC0EB9D030F	simple:Q5T4W7	complex:RET receptor 1	ENSG00000117407		curated	True	False	1	1	1	1	1	1	1	1	1	1	1	1	1	1	1	1	1	1	1	1	1	1	1	1	1	1	1	1	1	1	1	1	1	1	1	1	1	1	1	1	1
NRTN_RET receptor 2	CPI-SC001AFA16D	simple:Q99748	complex:RET receptor 2	ENSG00000171119		curated	True	False	1	1	1	1	1	1	1	1	1	1	1	1	1	1	1	1	1	1	1	1	1	1	1	1	1	1	1	1	1	1	1	1	1	1	1	1	1	1	1	1	1
PSPN_RET receptor 4	CPI-SC0BD56F4CB	simple:O60542	complex:RET receptor 4	ENSG00000125650		curated	True	False	1	1	1	1	1	1	1	1	1	1	1	1	1	1	1	1	1	1	1	1	1	1	1	1	1	1	1	1	1	1	1	1	1	1	1	1	1	1	1	1	1
[truncated: 155 more columns]

## Sheet: means
interacting_pair	id_cp_interaction	partner_a	partner_b	ensembl_a	ensembl_b	source	secreted	is_integrin	CD4_CD4	CD4_CD8	CD4_Endo	CD4_GD	CD4_Mac	CD4_NK	CD4_Tregs	CD4_cDC1	CD4_cDC2	CD4_caf_0	CD4_caf_1	CD4_caf_2	CD4_migDC	CD4_pDC	CD8_CD4	CD8_CD8	CD8_Endo	CD8_GD	CD8_Mac	CD8_NK	CD8_Tregs	CD8_cDC1	CD8_cDC2	CD8_caf_0	CD8_caf_1	CD8_caf_2	CD8_migDC	CD8_pDC	Endo_CD4	Endo_CD8	Endo_Endo	Endo_GD	Endo_Mac	Endo_NK	Endo_Tregs	Endo_cDC1	Endo_cDC2	Endo_caf_0	Endo_caf_1	Endo_caf_2	Endo_migDC
CXCL12_ACKR3	CPI-SS0976BA7F0	simple:P48061	simple:P25106	ENSG00000107562	ENSG00000144476	guidetopharmacology.org	True	False	0	0	0	0	0	0	0	0	0	0	0	0	0	0	0	0	32.9	3.7	0	0	0	0	0	242.1	23.5	1.2	0	0	0	77	109.8	80.6	77	0	0	77	77	319	100.4	78.1	0
CXCL11_ACKR3	CPI-SS0747FCACD	simple:O14625	simple:P25106	ENSG00000169248	ENSG00000144476	guidetopharmacology.org	True	False	0	0.7	33.5	4.3	0.7	0	0	0.7	0.7	242.7	24.1	1.8	0	0	0	0.1	33	3.7	0.1	0	0	0.1	0.1	242.1	23.6	1.2	0	0	0	5.1	38	8.7	5.1	0	0	5.1	5.1	247.1	28.6	6.2	0
CXCL12_CXCR3	CPI-SS0EFE0B07A	simple:P48061	simple:P49682	ENSG00000107562	ENSG00000186810	guidetopharmacology.org	True	False	0	0	0	0	0	0	0	0	0	0	0	0	0	0	146	182.5	0	17.1	0.4	34.8	73.1	31.7	0	0	0	0	0.1	25.2	223	259.5	77	94.1	77.3	111.8	150	108.7	77	0	0	0	77
CXCL11_CXCR3	CPI-SS09FAC4977	simple:O14625	simple:P49682	ENSG00000169248	ENSG00000186810	curated	True	False	146.7	183.2	0.7	17.8	1	35.5	73.7	32.4	0.7	0	0	0	0.7	25.9	146.1	182.6	0.1	17.2	0.4	34.9	73.1	31.8	0.1	0	0	0	0.1	25.3	151.1	187.6	5.1	22.2	5.4	39.9	78.1	36.8	5.1	0	0	0	5.1
CCL19_CXCR3	CPI-SS07B005E6A	simple:Q99731	simple:P49682	ENSG00000172724	ENSG00000186810	guidetopharmacology.org	True	False	0	0	0	0	0	0	0	0	0	0	0	0	0	0	0	0	0	0	0	0	0	0	0	0	0	0	0	0	153.3	189.8	7.3	24.4	7.7	42.1	80.4	39	7.3	0	0	0	7.4
CCL20_CXCR3	CPI-SS0BC5EEC2D	simple:P78556	simple:P49682	ENSG00000115009	ENSG00000186810	guidetopharmacology.org	True	False	156.1	192.6	10.1	27.2	10.4	44.9	83.1	41.8	10.1	0	0	0	10.2	35.3	0	0	0	0	0	0	0	0	0	0	0	0	0	0	146.1	182.6	0.1	17.2	0.4	34.9	73.1	31.8	0.1	0	0	0	0.1
CXCL10_CXCR3	CPI-SS080683E15	simple:P02778	simple:P49682	ENSG00000169245	ENSG00000186810	curated	True	False	215.5	251.9	69.5	86.5	69.8	104.2	142.5	101.1	69.4	0	0	0	69.5	94.6	196.2	232.7	50.2	67.3	50.5	84.9	123.2	81.8	50.2	0	0	0	50.2	75.4	375.9	412.4	229.9	247	230.2	264.7	302.9	261.6	229.9	0	0	0	229.9
CXCL9_CXCR3	CPI-SS09A1EB4B3	simple:Q07325	simple:P49682	ENSG00000138755	ENSG00000186810	curated	True	False	146.1	182.6	0.1	17.2	0.4	34.8	73.1	31.7	0.1	0	0	0	0.1	25.3	146.2	182.7	0.2	17.3	0.5	34.9	73.2	31.8	0.2	0	0	0	0.2	25.4	287.4	323.8	141.4	158.4	141.7	176.1	214.4	173	141.3	0	0	0	141.4
CXCL12_CXCR4	CPI-SS0A28DCA72	simple:P48061	simple:P61073	ENSG00000107562	ENSG00000121966	curated	True	False	0	0	0	0	0	0	0	0	0	0	0	0	0	0	14.5	14.3	2.8	19.5	10.3	15	13.5	3.8	4	0	0.1	0	2.2	11.7	91.5	91.2	79.7	96.5	87.3	91.9	90.4	80.8	81	77	77	77	79.1
CXCL12_DPP4	CPI-SS0B1B18F2D	simple:P48061	simple:P27487	ENSG00000107562	ENSG00000197635	curated	True	False	0	0	0	0	0	0	0	0	0	0	0	0	0	0	7.5	18.2	0.2	10.1	4.5	0.1	11.1	37.3	28.5	73.6	5.8	0	50.9	8.4	84.5	95.1	77.1	87	81.4	77	88	114.3	105.4	150.5	82.7	77	127.8
CXCL11_DPP4	CPI-SS0CC738ABC	simple:O14625	simple:P27487	ENSG00000169248	ENSG00000197635	curated	True	False	8.2	18.8	0.8	10.7	5.1	0.7	11.7	38	29.1	74.2	6.4	0.7	51.5	9.1	7.6	18.2	0.3	10.2	4.5	0.1	11.1	37.4	28.5	73.6	5.9	0.1	50.9	8.5	12.6	23.2	5.3	15.2	9.5	5.1	16.1	42.4	33.5	78.6	10.9	5.1	55.9
CXCL10_DPP4	CPI-SS0FDAB7BA8	simple:P02778	simple:P27487	ENSG00000169245	ENSG00000197635	curated	True	False	76.9	87.6	69.6	79.5	73.9	69.5	80.5	106.7	97.9	143	75.2	69.4	120.3	77.8	57.7	68.3	50.3	60.2	54.6	50.2	61.2	87.5	78.6	123.7	55.9	50.1	101	58.6	237.4	248	230	239.9	234.3	229.9	240.9	267.2	258.3	303.4	235.7	229.9	280.7
CXCL9_DPP4	CPI-SS068BC31E4	simple:Q07325	simple:P27487	ENSG00000138755	ENSG00000197635	curated	True	False	7.6	18.2	0.2	10.1	4.5	0.1	11.1	37.4	28.5	73.6	5.8	0	50.9	8.5	7.7	18.3	0.3	10.2	4.6	0.2	11.2	37.5	28.6	73.7	5.9	0.1	51	8.6	148.9	159.5	141.5	151.4	145.8	141.4	152.4	178.6	169.8	214.9	147.1	141.3	192.2
CCL11_DPP4	CPI-SS0491EECEA	simple:P51671	simple:P27487	ENSG00000172156	ENSG00000197635	curated	True	False	0	0	0	0	0	0	0	0	0	0	0	0	0	0	0	0	0	0	0	0	0	0	0	0	0	0	0	0	8.3	19	1	10.9	5.3	0.8	11.9	38.1	29.3	74.3	6.6	0.8	51.7
VIP_DPP4	CPI-SS0F9BBC31B	simple:P01282	simple:P27487	ENSG00000146469	ENSG00000197635	MINT	True	False	0	0	0	0	0	0	0	0	0	0	0	0	0	0	0	0	0	0	0	0	0	0	0	0	0	0	0	0	7.7	18.4	0.4	10.3	4.7	0.2	11.3	37.5	28.7	73.7	6	0.2	51
CCL22_DPP4	CPI-SS0AEC33FF1	simple:O00626	simple:P27487	ENSG00000102962	ENSG00000197635	curated	True	False	7.6	18.3	0.3	10.2	4.6	0.1	11.2	37.4	28.6	73.6	5.9	0.1	50.9	8.5	7.5	18.2	0.2	10.1	4.5	0.1	11.1	37.3	28.5	73.6	5.8	0	50.9	8.4	7.7	18.3	0.3	10.2	4.6	0.2	11.2	37.5	28.6	73.7	5.9	0.1	51
CXCL2_DPP4	CPI-SS0CDAC688B	simple:P19875	simple:P27487	ENSG00000081041	ENSG00000197635	curated	True	False	7.8	18.5	0.5	10.4	4.8	0.4	11.4	37.6	28.8	73.9	6.1	0.3	51.2	8.7	7.8	18.4	0.4	10.3	4.7	0.3	11.3	37.6	28.7	73.8	6.1	0.3	51.1	8.7	121.4	132.1	114.1	124	118.4	113.9	125	151.2	142.4	187.4	119.7	113.9	164.7
CCL19_CCRL2	CPI-SS0605AC9BF	simple:Q99731	simple:O00421	ENSG00000172724	ENSG00000121797	guidetopharmacology.org	True	False	0	0	0	0	0	0	0	0	0	0	0	0	0	0	0	0	0	0	0	0	0	0	0	0	0	0	0	0	37.8	20.9	15.7	65.5	167.3	22.5	77.8	19.1	47	14.7	13.8	15.7	104.3
CCL19_ACKR4	CPI-SS00AEC3818	simple:Q99731	simple:Q9NPB9	ENSG00000172724	ENSG00000129048	curated	True	False	0	0	0	0	0	0	0	0	0	0	0	0	0	0	0	0	0	0	0	0	0	0	0	0	0	0	0	0	7.6	7.9	7.5	7.4	7.5	7.6	7.9	7.5	7.5	12.6	7.7	7.7	7.8
CCL21_ACKR4	CPI-SS0ECD9BB5E	simple:O00585	simple:Q9NPB9	ENSG00000137077	ENSG00000129048	curated	True	False	0	0	0	0	0	0	0	0	0	0	0	0	0	0	0	0	0	0	0	0	0	0	0	0	0	0	0	0	95.9	96.3	95.8	95.7	95.8	95.9	96.2	95.8	95.8	100.9	96	96	96.1
CCL25_ACKR4	CPI-SS0CCD89E02	simple:O15444	simple:Q9NPB9	ENSG00000131142	ENSG00000129048	curated	True	False	0.3	0.7	0.2	0.1	0.2	0.3	0.6	0.2	0.2	5.3	0.4	0.4	0.5	0.8	3.2	3.5	3	3	3.1	3.2	3.5	3.1	3.1	8.2	3.3	3.2	3.4	3.6	4	4.4	3.9	3.8	3.9	4	4.3	3.9	3.9	9	4.1	4.1	4.2
CXCL13_ACKR4	CPI-SS083B5EBAB	simple:O43927	simple:Q9NPB9	ENSG00000156234	ENSG00000129048	curated	True	False	0	0	0	0	0	0	0	0	0	0	0	0	0	0	0.8	1.2	0.7	0.6	0.7	0.8	1.1	0.7	0.7	5.8	0.9	0.9	1	1.2	0.5	0.9	0.4	0.3	0.4	0.5	0.8	0.4	0.4	5.5	0.6	0.6	0.7
CCL19_CCR7	CPI-SS09239FB26	simple:Q99731	simple:P32248	ENSG00000172724	ENSG00000126353	curated	True	False	0	0	0	0	0	0	0	0	0	0	0	0	0	0	0	0	0	0	0	0	0	0	0	0	0	0	0	0	160.1	192.3	7.6	67.3	35	95.4	266	172.8	572.7	7.4	8.4	7.3	5635.8
CCL21_CCR7	CPI-SS06C0074BD	simple:O00585	simple:P32248	ENSG00000137077	ENSG00000126353	curated	True	False	0	0	0	0	0	0	0	0	0	0	0	0	0	0	0	0	0	0	0	0	0	0	0	0	0	0	0	0	248.4	280.6	95.9	155.6	123.3	183.7	354.3	261.1	661	95.7	96.7	95.6	5724.1
CCL20_CCR6	CPI-SS0079E2156	simple:P78556	simple:P51684	ENSG00000115009	ENSG00000112486	curated	True	False	23.2	10.3	0	69.9	10.1	0	28.6	10.2	11.4	0	0	0	24	10.2	0	0	0	0	0	0	0	0	0	0	0	0	0	0	13.2	0.2	0	59.9	0.1	0	18.6	0.2	1.3	0	0	0	13.9
CXCR3_PF4	CPI-SS0342A0F8F	simple:P49682	simple:P02776	ENSG00000186810	ENSG00000163737	curated	True	False	146.2	154.5	149	146.1	285.8	146.1	0	149.8	155.3	146.4	146.1	148.2	148.4	0	182.7	190.9	185.5	182.5	322.3	182.6	0	186.3	191.8	182.9	182.5	184.6	184.9	0	0.2	8.5	3	0.1	139.8	0.1	0	3.8	9.3	0.4	0.1	2.2	2.4
CCL11_CCR3	CPI-SS0F33890C0	simple:P51671	simple:P51677	ENSG00000172156	ENSG00000183625	curated	True	False	0	0	0	0	0	0	0	0	0	0	0	0	0	0	0	0	0	0	0	0	0	0	0	0	0	0	0	0	12.8	0	0	1.6	0.9	0	25.5	0	0	0	0	0	0
CCL5_CCR3	CPI-SS0F6B529A1	simple:P13501	simple:P51677	ENSG00000271503	ENSG00000183625	curated	True	False	455.7	0	0	444.6	443.9	0	468.5	0	0	0	0	0	0	0	8619.8	0	0	8608.6	8608	0	8632.5	0	0	0	0	0	0	0	37	0	0	25.8	25.1	0	49.7	0	0	0	0	0	0
CCL7_CCR3	CPI-SS008CEEAB9	simple:P80098	simple:P51677	ENSG00000108688	ENSG00000183625	curated	True	False	0	0	0	0	0	0	0	0	0	0	0	0	0	0	26.8	0	0	15.7	15	0	39.6	0	0	0	0	0	0	0	14.4	0	0	3.3	2.6	0	27.2	0	0	0	0	0	0
CCL8_CCR3	CPI-SS0DF6991A8	simple:P80075	simple:P51677	ENSG00000108700	ENSG00000183625	curated	True	False	12.2	0	0	1	0.3	0	24.9	0	0	0	0	0	0	0	90.2	0	0	79	78.4	0	102.9	0	0	0	0	0	0	0	13.5	0	0	2.3	1.6	0	26.2	0	0	0	0	0	0
CCL24_CCR3	CPI-SS0B0AC1603	simple:O00175	simple:P51677	ENSG00000106178	ENSG00000183625	curated	True	False	12.2	0	0	1	0.3	0	24.9	0	0	0	0	0	0	0	12	0	0	0.8	0.1	0	24.7	0	0	0	0	0	0	0	12	0	0	0.8	0.2	0	24.7	0	0	0	0	0	0
CCL28_CCR3	CPI-SS03B41BCDD	simple:Q9NRJ3	simple:P51677	ENSG00000151882	ENSG00000183625	guidetopharmacology.org	True	False	12.3	0	0	1.1	0.4	0	25	0	0	0	0	0	0	0	12.3	0	0	1.1	0.4	0	25	0	0	0	0	0	0	0	12.1	0	0	0.9	0.2	0	24.8	0	0	0	0	0	0
CCL11_CCR2	CPI-SS0FB2279FE	simple:P51671	simple:P41597	ENSG00000172156	ENSG00000121807	guidetopharmacology.org	True	False	0	0	0	0	0	0	0	0	0	0	0	0	0	0	0	0	0	0	0	0	0	0	0	0	0	0	0	0	141.8	47.6	0.9	267.6	197.9	236	262.4	39.1	86.3	1.3	1.1	0.9	2.1
CCL7_CCR2	CPI-SS0F5AA0D9B	simple:P80098	simple:P41597	ENSG00000108688	ENSG00000121807	curated	True	False	0	0	0	0	0	0	0	0	0	0	0	0	0	0	155.8	61.7	15	281.7	212	250	276.5	53.2	100.3	15.3	15.1	15	16.1	34.4	143.4	49.3	2.6	269.3	199.6	237.6	264.1	40.8	87.9	2.9	2.7	2.6	3.8
CCL8_CCR2	CPI-SS019381277	simple:P80075	simple:P41597	ENSG00000108700	ENSG00000121807	curated	True	False	141.2	47	0.3	267	197.3	235.4	261.8	38.5	85.7	0.6	0.4	0.3	1.5	19.7	219.2	125.1	78.3	345	275.4	313.4	339.9	116.5	163.7	78.7	78.5	78.4	79.5	97.8	142.5	48.3	1.6	268.3	198.6	236.7	263.1	39.8	87	1.9	1.7	1.6	2.8
CCL24_CCR2	CPI-SS0B7BC0E4D	simple:O00175	simple:P41597	ENSG00000106178	ENSG00000121807	guidetopharmacology.org	True	False	141.2	47	0.3	267	197.3	235.4	261.8	38.5	85.7	0.7	0.5	0.3	1.5	19.7	141	46.8	0.1	266.8	197.1	235.2	261.6	38.3	85.5	0.5	0.3	0.1	1.3	19.5	141	46.9	0.1	266.8	197.1	235.2	261.7	38.3	85.5	0.5	0.3	0.2	1.3
CCL2_CCR2	CPI-SS0CF0E4DE9	simple:P13500	simple:P41597	ENSG00000108691	ENSG00000121807	curated	True	False	141.1	46.9	0.2	266.9	197.2	235.2	261.7	38.4	85.6	0.5	0.3	0.2	1.4	19.6	143.6	49.5	2.7	269.4	199.7	237.8	264.3	40.9	88.1	3.1	2.9	2.8	3.9	22.2	176.6	82.4	35.7	302.4	232.7	270.7	297.2	73.9	121	36	35.8	35.7	36.9
IGF2_IDE	CPI-SS0A3569604	simple:P01344	simple:P14735	ENSG00000167244	ENSG00000119912	InnateDB-All	True	False	8.8	18.3	4.9	11.3	2.1	7.9	20.2	3.2	3.1	7.1	6.7	4.1	2	2.8	8.8	18.3	4.9	11.3	2.1	7.9	20.2	3.2	3.1	7.1	6.7	4.1	2	2.8	10.2	19.7	6.3	12.7	3.5	9.4	21.7	4.6	4.5	8.5	8.2	5.5	3.4
INS_IDE	CPI-SS06908C6CC	simple:P01308	simple:P14735	ENSG00000254647	ENSG00000119912	InnateDB-All	True	False	0	0	0	0	0	0	0	0	0	0	0	0	0	0	0	0	0	0	0	0	0	0	0	0	0	0	0	0	0	0	0	0	0	0	0	0	0	0	0	0	0
NPPA_NPR1	CPI-SS032AD1183	simple:P01160	simple:P16066	ENSG00000175206	ENSG00000169418	guidetopharmacology.org	True	False	0	0	0	0	0	0	0	0	0	0	0	0	0	0	0	0	0	0	0	0	0	0	0	0	0	0	0	0	0	0	10	0	0	0	0	0	0.1	7.7	1.6	0	7.2
NPPC_NPR3	CPI-SS0A3778103	simple:P23582	simple:P17342	ENSG00000163273	ENSG00000113389	InnateDB-All	True	False	0	0	0	0	0	0	0	0	0	0	0	0	0	0	0	0	0	0	0	0	0	0	0	0	0	0	0	0	0	0	0	0	0	0	0	0	0	0	0	0	0
OSTN_NPR3	CPI-SS02BB5E698	simple:P61366	simple:P17342	ENSG00000188729	ENSG00000113389	guidetopharmacology.org	True	False	0	0	0	0	0	0	0	0	0	0	0	0	0	0	0.2	0.1	0.3	0.1	0.1	0.2	0.2	0.2	0.1	0.1	0.2	0.2	0.3	0.3	0.2	0.1	0.3	0.2	0.2	0.2	0.2	0.2	0.1	0.2	0.2	0.3	0.3
NPPC_NPR2	CPI-SS04EE13FF7	simple:P23582	simple:P20594	ENSG00000163273	ENSG00000159899	guidetopharmacology.org	True	False	0	0	0	0	0	0	0	0	0	0	0	0	0	0	0	0	0	0	0	0	0	0	0	0	0	0	0	0	0	0	0	0	0	0	0	0	0	0	0	0	0
VIP_VIPR1	CPI-SS0C8A09915	simple:P01282	simple:P32241	ENSG00000146469	ENSG00000114812	guidetopharmacology.org	True	False	0	0	0	0	0	0	0	0	0	0	0	0	0	0	0	0	0	0	0	0	0	0	0	0	0	0	0	0	1.6	1.1	0.2	0	0.2	1	0.2	0.2	0.5	0	0.3	0.3	0.3
SCT_VIPR1	CPI-SS0EC70F078	simple:P09683	simple:P32241	ENSG00000070031	ENSG00000114812	InnateDB-All	True	False	0	0	0	0	0	0	0	0	0	0	0	0	0	0	0	0	0	0	0	0	0	0	0	0	0	0	0	0	0	0	0	0	0	0	0	0	0	0	0	0	0
CCL22_CCR4	CPI-SS052B38F1C	simple:O00626	simple:P51679	ENSG00000102962	ENSG00000183813	curated	True	False	63.3	1.9	0.3	26.3	0.6	0.5	71.9	0.1	0.2	0.2	0.1	0.1	0.4	0.6	63.3	1.8	0.2	26.3	0.5	0.4	71.8	0.1	0.1	0.1	0	0.1	0.3	0.5	63.4	2	0.4	26.4	0.6	0.6	71.9	0.2	0.2	0.3	0.2	0.2	0.4
CCL5_CCR4	CPI-SS0EA05941A	simple:P13501	simple:P51679	ENSG00000271503	ENSG00000183813	curated	True	False	507	445.6	444	470	444.3	444.2	515.5	443.8	443.8	443.9	443.8	443.8	444	444.3	8671.1	8609.7	8608.1	8634.1	8608.3	8608.3	8679.6	8607.9	8607.9	8608	8607.9	8607.9	8608.1	8608.4	88.3	26.8	25.2	51.3	25.5	25.4	96.8	25.1	25.1	25.1	25	25.1	25.3
CCL17_CCR4	CPI-SS0EDD38B58	simple:Q92583	simple:P51679	ENSG00000102970	ENSG00000183813	curated	True	False	0	0	0	0	0	0	0	0	0	0	0	0	0	0	63.3	1.8	0.2	26.3	0.5	0.4	71.8	0.1	0.1	0.1	0	0.1	0.3	0.5	0	0	0	0	0	0	0	0	0	0	0	0	0
SCT_SCTR	CPI-SS021F26C73	simple:P09683	simple:P47872	ENSG00000070031	ENSG00000080293	guidetopharmacology.org	True	False	0	0	0	0	0	0	0	0	0	0	0	0	0	0	0	0	0	0	0	0	0	0	0	0	0	0	0	0	0	0	0	0	0	0	0	0	0	0	0	0	0
CCL25_CCR9	CPI-SS039863E62	simple:O15444	simple:P51686	ENSG00000131142	ENSG00000173585	curated	True	False	3.6	0.7	0.3	1	0.7	1.1	1.3	1.2	3.8	0.1	0.3	0.1	1.5	473.8	6.5	3.5	3.2	3.8	3.6	4	4.1	4.1	6.6	3	3.2	3	4.4	476.7	7.3	4.4	4	4.7	4.4	4.8	5	4.9	7.5	3.8	4	3.8	5.2
CXCL13_CXCR5	CPI-SS0C2437E0D	simple:O43927	simple:P32302	ENSG00000156234	ENSG00000160683	curated	True	False	0	0	0	0	0	0	0	0	0	0	0	0	0	0	0	8.9	0.6	8.1	0.6	0.5	0.5	0.5	1.4	0	0.5	0	58.3	0.7	0	8.6	0.3	7.8	0.4	0.3	0.2	0.2	1.1	0	0.2	0	58
TNFRSF1A_FASLG	CPI-SS0A4F27388	simple:P19438	simple:P48023	ENSG00000067182	ENSG00000117560	InnateDB-All	True	False	134.5	286.8	7.5	15.3	8.1	259.1	14.5	7.6	7.8	0	0	0	7.5	7.6	134.4	286.7	7.4	15.3	8	259.1	14.5	7.5	7.8	0	0	0	7.5	7.5	214	366.3	87	94.9	87.6	338.7	94.1	87.1	87.3	0	0	0	87.1
NRG1_MS4A4A	CPI-SS0978D28AB	simple:Q02297	simple:Q96JQ5	ENSG00000157168	ENSG00000110079	IntAct	True	False	0.2	17	0	3.9	604.9	22	4.3	3.3	61.4	0	0	0	2.5	1.4	0.1	17	0	3.8	604.8	21.9	4.3	3.3	61.3	0	0	0	2.4	1.3	0	0	0	0	0	0	0	0	0	0	0	0	0
NRG1_EGFR	CPI-SS0E845281E	simple:Q02297	simple:P00533	ENSG00000157168	ENSG00000146648	IntAct	True	False	0.2	0.2	1.4	0.3	0.2	0.4	0.3	0.2	0.2	42.5	22.8	5.2	0.6	1.7	0.2	0.1	1.3	0.2	0.1	0.3	0.3	0.1	0.1	42.5	22.7	5.2	0.5	1.7	0	0	0	0	0	0	0	0	0	0	0	0	0
TGFA_EGFR	CPI-SS07E5C3060	simple:P01135	simple:P00533	ENSG00000163235	ENSG00000146648	curated	True	False	0	0	0	0	0	0	0	0	0	0	0	0	0	0	0.2	0.1	1.3	0.2	0.1	0.3	0.3	0.1	0.1	42.5	22.7	5.2	0.5	1.7	0.7	0.7	1.8	0.8	0.7	0.9	0.8	0.7	0.7	43	23.3	5.7	1.1
HBEGF_EGFR	CPI-SS09B2ACA25	simple:Q99075	simple:P00533	ENSG00000113070	ENSG00000146648	curated	True	False	6.3	6.3	7.4	6.4	6.3	6.5	6.4	6.3	6.3	48.6	28.9	11.3	6.7	7.8	1.6	1.6	2.7	1.7	1.6	1.8	1.7	1.6	1.5	43.9	24.2	6.6	2	3.1	34.3	34.2	35.4	34.3	34.2	34.4	34.4	34.2	34.2	76.6	56.8	39.3	34.6
BTC_EGFR	CPI-SS0CC966B71	simple:P35070	simple:P00533	ENSG00000174808	ENSG00000146648	curated	True	False	3	3	4.2	3.1	3	3.2	3.2	3	3	45.4	25.6	8.1	3.4	4.5	2.4	2.4	3.6	2.5	2.4	2.6	2.6	2.4	2.4	44.8	25	7.5	2.8	3.9	0.6	0.6	1.8	0.7	0.6	0.8	0.8	0.6	0.6	43	23.2	5.7	1
EREG_EGFR	CPI-SS004C23DCE	simple:O14944	simple:P00533	ENSG00000124882	ENSG00000146648	curated	True	False	0.2	0.1	1.3	0.2	0.1	0.3	0.3	0.1	0.1	42.5	22.7	5.2	0.6	1.7	0.2	0.2	1.3	0.2	0.2	0.3	0.3	0.2	0.1	42.5	22.7	5.2	0.6	1.7	0.2	0.2	1.3	0.3	0.2	0.4	0.3	0.2	0.1	42.5	22.8	5.2	0.6
EPGN_EGFR	CPI-SS060790CF0	simple:Q6UW88	simple:P00533	ENSG00000182585	ENSG00000146648	curated	True	False	0	0	0	0	0	0	0	0	0	0	0	0	0	0	0.2	0.1	1.3	0.2	0.1	0.3	0.3	0.1	0.1	42.5	22.7	5.2	0.6	1.7	0	0	0	0	0	0	0	0	0	0	0	0	0
NRG1_ERBB4	CPI-SS0BD5C2A23	simple:Q02297	simple:Q15303	ENSG00000157168	ENSG00000178568	curated	True	False	0	0	0	0.1	0	0	0	0	0	0	0	0	0	0	0	0	0	0	0	0	0	0	0	0	0	0	0	0	0	0	0	0	0	0	0	0	0	0	0	0	0
HBEGF_ERBB4	CPI-SS060B846D1	simple:Q99075	simple:Q15303	ENSG00000113070	ENSG00000178568	curated	True	False	0	0	0	6.2	0	0	0	0	0	0	0	0	0	0	0	0	0	1.4	0	0	0	0	0	0	0	0	0	0	0	0	0	34.1	0	0	0	0	0	0	0	0	0
BTC_ERBB4	CPI-SS0F0D7F25C	simple:P35070	simple:Q15303	ENSG00000174808	ENSG00000178568	curated	True	False	0	0	0	2.9	0	0	0	0	0	0	0	0	0	0	0	0	0	2.3	0	0	0	0	0	0	0	0	0	0	0	0	0	0.5	0	0	0	0	0	0	0	0	0
EREG_ERBB4	CPI-SS0FC42EC80	simple:O14944	simple:Q15303	ENSG00000124882	ENSG00000178568	curated	True	False	0	0	0	0	0	0	0	0	0	0	0	0	0	0	0	0	0	0	0	0	0	0	0	0	0	0	0	0	0	0	0	0.1	0	0	0	0	0	0	0	0	0
NRG2_ERBB4	CPI-SS0E063192D	simple:O14511	simple:Q15303	ENSG00000158458	ENSG00000178568	curated	True	False	0	0	0	0	0	0	0	0	0	0	0	0	0	0	0	0	0	0	0	0	0	0	0	0	0	0	0	0	0	0	0	0	0	0	0	0	0	0	0	0	0
NRG3_ERBB4	CPI-SS0D5E30C6C	simple:P56975	simple:Q15303	ENSG00000185737	ENSG00000178568	curated	True	False	0	0	0	0.5	0	0	0	0	0	0	0	0	0	0	0	0	0	0.2	0	0	0	0	0	0	0	0	0	0	0	0	0	0.1	0	0	0	0	0	0	0	0	0
NRG4_ERBB4	CPI-SS0627D0E22	simple:Q8WWG1	simple:Q15303	ENSG00000169752	ENSG00000178568	curated	True	False	0	0	0	0.2	0	0	0	0	0	0	0	0	0	0	0	0	0	5.3	0	0	0	0	0	0	0	0	0	0	0	0	0	0.9	0	0	0	0	0	0	0	0	0
NRG1_ERBB3	CPI-SS02B906C26	simple:Q02297	simple:P21860	ENSG00000157168	ENSG00000065361	curated	True	False	1	0.1	0.1	1	0.2	0	8.7	0.3	0	0.1	0.1	0.1	0	4	0.9	0	0	0.9	0.2	0	8.6	0.3	0	0.1	0	0.1	0	4	0	0	0	0	0	0	0	0	0	0	0	0	0
BTC_ERBB3	CPI-SS05A6C9EC5	simple:P35070	simple:P21860	ENSG00000174808	ENSG00000065361	curated	True	False	3.8	2.9	2.9	3.8	3.1	0	11.5	3.2	0	2.9	2.9	3	0	6.8	3.2	2.3	2.3	3.2	2.5	0	10.9	2.6	0	2.3	2.3	2.4	0	6.2	1.4	0.5	0.5	1.4	0.7	0	9.1	0.8	0	0.5	0.5	0.6	0
NRG2_ERBB3	CPI-SS053613259	simple:O14511	simple:P21860	ENSG00000158458	ENSG00000065361	curated	True	False	0	0	0	0	0	0	0	0	0	0	0	0	0	0	0	0	0	0	0	0	0	0	0	0	0	0	0	0	0.9	0	0	0.9	0.2	0	8.6	0.3	0	0.1	0	0.1	0
CCL5_CCR1	CPI-SS0A021DB6E	simple:P13501	simple:P32246	ENSG00000271503	ENSG00000163823	curated	True	False	464.2	443.8	443.8	453.9	598.7	443.8	468.4	445.1	466.9	0	0	0	445.8	444.5	8628.3	8607.9	8607.8	8618	8762.8	8607.9	8632.5	8609.2	8631	0	0	0	8609.8	8608.5	45.5	25.1	25	35.2	180	25.1	49.7	26.4	48.2	0	0	0	27
CCL18_CCR1	CPI-SS0DCF161BD	simple:P55774	simple:P32246	ENSG00000275385	ENSG00000163823	guidetopharmacology.org	True	False	0	0	0	0	0	0	0	0	0	0	0	0	0	0	40.8	20.4	20.3	30.5	175.3	20.4	45	21.6	43.5	0	0	0	22.3	21	20.5	0.1	0	10.2	155	0.1	24.7	1.4	23.2	0	0	0	2
CCL7_CCR1	CPI-SS02CC53E89	simple:P80098	simple:P32246	ENSG00000108688	ENSG00000163823	curated	True	False	0	0	0	0	0	0	0	0	0	0	0	0	0	0	35.3	14.9	14.8	25	169.8	14.9	39.5	16.2	38	0	0	0	16.8	15.5	22.9	2.5	2.5	12.6	157.4	2.5	27.1	3.8	25.6	0	0	0	4.5
CCL8_CCR1	CPI-SS087054090	simple:P80075	simple:P32246	ENSG00000108700	ENSG00000163823	curated	True	False	20.7	0.3	0.2	10.4	155.1	0.2	24.8	1.5	23.4	0	0	0	2.2	0.9	98.7	78.3	78.2	88.4	233.2	78.3	102.9	79.6	101.4	0	0	0	80.2	78.9	22	1.6	1.5	11.7	156.5	1.5	26.1	2.8	24.7	0	0	0	3.5
CCL5_ACKR2	CPI-SS0E555F91F	simple:P13501	simple:O00590	ENSG00000271503	ENSG00000144648	curated	True	False	0	0	448	0	443.8	443.8	0	443.8	443.8	449.2	443.8	443.8	0	443.8	0	0	8612.1	0	8607.8	8607.8	0	8607.8	8607.9	8613.3	8607.9	8607.9	0	8607.8	0	0	29.3	0	25	25	0	25	25.1	30.4	25.1	25.1	0
CCL7_ACKR2	CPI-SS0FD442A0E	simple:P80098	simple:O00590	ENSG00000108688	ENSG00000144648	curated	True	False	0	0	0	0	0	0	0	0	0	0	0	0	0	0	0	0	19.1	0	14.9	14.9	0	14.8	14.9	20.3	14.9	14.9	0	14.8	0	0	6.7	0	2.5	2.5	0	2.5	2.5	7.9	2.5	2.5	0
CCL8_ACKR2	CPI-SS0F6F1C29E	simple:P80075	simple:O00590	ENSG00000108700	ENSG00000144648	curated	True	False	0	0	4.4	0	0.2	0.2	0	0.2	0.2	5.6	0.3	0.2	0	0.2	0	0	82.5	0	78.2	78.2	0	78.2	78.3	83.7	78.3	78.3	0	78.2	0	0	5.7	0	1.5	1.5	0	1.5	1.5	6.9	1.6	1.5	0
CCL5_GPR75	CPI-SS0BDA6DD92	simple:P13501	simple:O95800	ENSG00000271503	ENSG00000119737	guidetopharmacology.org	True	False	0	443.8	443.8	0	443.8	0	0	0	0	444.3	443.8	443.8	443.8	0	0	8607.9	8607.9	0	8607.9	0	0	0	0	8608.3	8607.9	8607.8	8607.9	0	0	25.1	25	0	25	0	0	0	0	25.5	25	25	25
CCL28_CCR10	CPI-SS0BCCA6596	simple:Q9NRJ3	simple:P46092	ENSG00000151882	ENSG00000184451	guidetopharmacology.org	True	False	2.1	0.3	0.3	0.5	0.3	0	11.2	0.4	0	0.5	0	0.4	0	0	2.1	0.3	0.3	0.5	0.3	0	11.2	0.4	0	0.5	0	0.4	0	0	1.9	0.1	0.1	0.3	0.1	0	11	0.2	0	0.3	0	0.2	0
CCL27_CCR10	CPI-SS0BFCF6B11	simple:Q9Y4X3	simple:P46092	ENSG00000213927	ENSG00000184451	curated	True	False	40.6	38.9	38.9	39	38.9	0	49.7	38.9	0	39	0	38.9	0	0	2.6	0.9	0.9	1.1	0.9	0	11.7	0.9	0	1	0	0.9	0	0	3.5	1.7	1.7	1.9	1.7	0	12.6	1.8	0	1.9	0	1.8	0
KLRG1_CDH1	CPI-SS0854A5B2B	simple:Q96E93	simple:P12830	ENSG00000139187	ENSG00000039068	curated	False	False	54.3	56	54.8	54.4	55.2	55.8	54.4	55.2	64.6	55.4	54.4	54.3	54.4	80.9	20.6	22.3	21.1	20.7	21.5	22.1	20.7	21.5	30.9	21.7	20.7	20.6	20.7	47.3	0	0	0	0	0	0	0	0	0	0	0	0	0
ACKR1_CCL5	CPI-SS0A7DF44A1	simple:Q16570	simple:P13501	ENSG00000213088	ENSG00000271503	curated	True	False	0	0	0	0	0	0	0	0	0	0	0	0	0	0	0	0	0	0	0	0	0	0	0	0	0	0	0	0	598.9	8763	180.2	158.3	267	8585.1	1424.5	176.1	451.9	155.9	341.8	158.3	8473.9
ACKR1_CCL2	CPI-SS0563E51A8	simple:Q16570	simple:P13500	ENSG00000213088	ENSG00000108691	curated	True	False	0	0	0	0	0	0	0	0	0	0	0	0	0	0	0	0	0	0	0	0	0	0	0	0	0	0	0	0	155.2	157.8	190.7	159	1602.6	156.3	155.2	175.3	192.3	1913.8	4622.9	3174.4	158.7
ACKR2_CCL2	CPI-SS03165AD8C	simple:O00590	simple:P13500	ENSG00000144648	ENSG00000108691	curated	True	False	0	0	0	0	0	0	0	0	0	0	0	0	0	0	0	0	0	0	0	0	0	0	0	0	0	0	0	0	4.3	6.9	39.8	8.1	1451.7	5.3	4.3	24.4	41.4	1762.9	4472	3023.5	7.7
PF4_ACKR1	CPI-SS03821C2C6	simple:P02776	simple:Q16570	ENSG00000163737	ENSG00000213088	InnateDB	True	False	0	0	155.3	0	0	0.2	0	0	0	37.8	1.7	0.2	0	0.2	0	0	163.6	0	0	8.5	0	0	0	46.1	9.9	8.5	0	8.5	0	0	158.1	0	0	3	0	0	0	40.6	4.5	3	0
HBEGF_CD44	CPI-SS0CF76A867	simple:Q99075	simple:P16070	ENSG00000113070	ENSG00000026508	InnateDB-All	True	False	126.1	52.5	9	198.4	202	44.8	99.7	51.5	78.2	32.6	67.5	57.5	34	199.2	121.4	47.8	4.3	193.7	197.2	40.1	95	46.7	73.5	27.9	62.8	52.8	29.3	194.5	154.1	80.5	36.9	226.4	229.9	72.8	127.6	79.4	106.2	60.6	95.4	85.5	61.9
LGALS9_CD44	CPI-SS0703338F5	simple:O00182	simple:P16070	ENSG00000168961	ENSG00000026508	InnateDB	True	False	214.6	141	97.4	286.8	290.4	133.3	188.1	139.9	166.6	121.1	155.9	146	122.4	287.6	216.9	143.3	99.8	289.2	292.8	135.6	190.5	142.3	169	123.4	158.3	148.3	124.8	290	702.4	628.8	585.3	774.7	778.3	621.1	676	627.8	654.5	609	643.8	633.8	610.3
SPP1_CD44	CPI-SS02AB0C3E0	simple:P10451	simple:P16070	ENSG00000118785	ENSG00000026508	IntAct	True	False	128.8	55.2	11.6	201.1	204.6	47.5	102.3	54.1	80.9	35.3	70.1	60.2	36.6	201.8	169.5	95.9	52.4	241.8	245.3	88.2	143.1	94.8	121.6	76	110.9	100.9	77.4	242.6	133.1	59.5	15.9	205.4	208.9	51.8	106.6	58.4	85.2	39.6	74.4	64.5	40.9
SELE_CD44	CPI-SS0D329BE85	simple:P16581	simple:P16070	ENSG00000007908	ENSG00000026508	curated	False	False	0	0	0	0	0	0	0	0	0	0	0	0	0	0	0	0	0	0	0	0	0	0	0	0	0	0	0	0	139.5	65.9	22.3	211.8	215.3	58.2	113	64.8	91.6	46	80.8	70.9	47.3
TNFRSF1A_TNFSF13	CPI-SS018588D3A	simple:P19438	simple:O75888	ENSG00000067182	ENSG00000161955	InnateDB-All	True	False	0	7.5	8.9	7.6	34.8	7.6	0	8.1	11.6	9	7.8	7.6	7.9	0	0	7.4	8.9	7.6	34.8	7.5	0	8.1	11.5	9	7.7	7.6	7.9	0	0	87	88.5	87.2	114.4	87.1	0	87.7	91.1	88.6	87.3	87.1	87.5
FAS_TNFSF13	CPI-SS00ADA045A	simple:P25445	simple:O75888	ENSG00000026103	ENSG00000161955	InnateDB-All	True	False	0	90.7	92.2	90.9	118.1	90.8	0	91.4	94.8	92.2	91	90.8	91.2	0	0	26.6	28	26.7	53.9	26.6	0	27.2	30.6	28.1	26.8	26.7	27	0	0	5.6	7.1	5.7	32.9	5.7	0	6.3	9.7	7.1	5.9	5.7	6.1
LGALS9_HAVCR2	CPI-SS0E23CEB91	simple:O00182	simple:Q8TDQ0	ENSG00000168961	ENSG00000135077	curated	True	False	101.7	129.3	95	100.6	124.5	97.9	130	152.1	108.1	95.7	94.8	94.8	95.8	98.3	104	131.7	97.3	103	126.9	100.3	132.4	154.5	110.5	98	97.1	97.2	98.2	100.7	589.6	617.2	582.8	588.5	612.4	585.8	617.9	640	596	583.5	582.7	582.7	583.7
CXCL5_CXCR1	CPI-SS0BC034428	simple:P42830	simple:P25024	ENSG00000163735	ENSG00000163464	curated	True	False	12.5	11.5	7.8	11.3	16.8	10.7	11.6	10.2	9.8	7.2	7.7	7.3	10	16.5	8.7	7.7	4	7.5	13.1	6.9	7.8	6.4	6	3.5	3.9	3.6	6.3	12.8	13.1	12.1	8.4	11.9	17.5	11.3	12.2	10.8	10.4	7.9	8.3	8	10.6
PRL_PRLR	CPI-SS00689751B	simple:P01236	simple:P16471	ENSG00000172179	ENSG00000113494	IntAct	True	False	8.4	8.1	8.2	7.9	8.2	8.1	8.4	8.1	8.2	12.3	8	8.1	8	8.9	8.7	8.4	8.5	8.2	8.5	8.4	8.7	8.4	8.5	12.6	8.3	8.4	8.3	9.2	5	4.7	4.8	4.5	4.8	4.7	5	4.7	4.9	8.9	4.7	4.7	4.6
CSF3_CSF1R	CPI-SS094EDDBBA	simple:P09919	simple:P07333	ENSG00000108342	ENSG00000182578	guidetopharmacology.org	True	False	0	0	0	0	0	0	0	0	0	0	0	0	0	0	0	0	0	0	0	0	0	0	0	0	0	0	0	0	1	1.2	1.1	1.4	177.7	1.5	1.4	2.5	28.8	3.7	3.8	1.2	1.4
CSF2_CSF1R	CPI-SS092E57263	simple:P04141	simple:P07333	ENSG00000164400	ENSG00000182578	guidetopharmacology.org	True	False	0.7	0.9	0.8	1.1	177.4	1.2	1.1	2.2	28.5	3.4	3.5	0.9	1.1	1.1	0.4	0.5	0.4	0.7	177	0.8	0.8	1.9	28.1	3	3.1	0.5	0.7	0.7	0.3	0.4	0.3	0.6	176.9	0.7	0.7	1.8	28	3	3	0.4	0.6
CSF1_CSF1R	CPI-SS0AB1F04A0	simple:P09603	simple:P07333	ENSG00000184371	ENSG00000182578	curated	True	False	0.7	0.8	0.8	1.1	177.4	1.2	1.1	2.2	28.5	3.4	3.5	0.9	1.1	1.1	0.4	0.6	0.5	0.8	177.1	0.9	0.8	1.9	28.2	3.1	3.2	0.6	0.8	0.8	8.3	8.4	8.3	8.7	184.9	8.7	8.7	9.8	36	11	11.1	8.4	8.7
IL34_CSF1R	CPI-SS015162AFC	simple:Q6ZMJ4	simple:P07333	ENSG00000157368	ENSG00000182578	curated	True	False	0	0	0	0	0	0	0	0	0	0	0	0	0	0	0	0	0	0	0	0	0	0	0	0	0	0	0	0	0.6	0.7	0.6	0.9	177.2	1	1	2	28.3	3.2	3.3	0.7	0.9
CSF3_CSF3R	CPI-SS08376F0E6	simple:P09919	simple:Q99062	ENSG00000108342	ENSG00000119535	curated	True	False	0	0	0	0	0	0	0	0	0	0	0	0	0	0	0	0	0	0	0	0	0	0	0	0	0	0	0	0	1.6	1.6	1.1	1.7	45.6	1.3	1.8	1.4	2.9	1.2	1.2	1	2.2
CSF2_CSF3R	CPI-SS0B3C45484	simple:P04141	simple:Q99062	ENSG00000164400	ENSG00000119535	InnateDB-All	True	False	1.3	1.3	0.8	1.4	45.3	1	1.5	1.1	2.7	0.9	0.9	0.7	1.9	4.6	0.9	0.9	0.4	1	44.9	0.6	1.1	0.7	2.3	0.5	0.5	0.4	1.5	4.2	0.8	0.8	0.3	0.9	44.8	0.5	1	0.6	2.2	0.4	0.4	0.3	1.4
EGFR_TGFB1	CPI-SS0055264F3	simple:P00533	simple:P01137	ENSG00000146648	ENSG00000105329	MINT	True	False	6.9	4.5	0.8	5.7	7.9	11.9	5.1	4.2	4.2	0	0.6	0.4	0.5	14.5	6.9	4.5	0.7	5.7	7.8	11.9	5.1	4.2	4.2	0	0.6	0.3	0.4	14.5	8.1	5.6	1.9	6.9	9	13.1	6.3	5.3	5.3	0	1.8	1.5	1.6
TGFBR3_TGFB1	CPI-SS0322F3EA0	simple:Q03167	simple:P01137	ENSG00000069702	ENSG00000105329	curated	True	False	9.9	7.4	3.7	8.7	10.8	14.9	8.1	7.1	7.1	0	3.6	3.3	3.4	17.4	7.6	5.1	1.4	6.4	8.5	12.5	5.8	4.8	4.8	0	1.3	1	1.1	15.1	10.8	8.3	4.6	9.6	11.7	15.8	9	8	8	0	4.5	4.2	4.3
TGFBR3_TGFB3	CPI-SS0B4EEA780	simple:Q03167	simple:P10600	ENSG00000069702	ENSG00000119699	curated	True	False	0	3.4	3.9	4.7	3.1	7	4.4	4.5	3.8	13.3	49.7	79	0	3.1	0	1.1	1.5	2.4	0.8	4.7	2.1	2.2	1.5	11	47.4	76.7	0	0.8	0	4.3	4.8	5.7	4	7.9	5.3	5.4	4.7	14.2	50.6	79.9	0
APP_CD74	CPI-SS080C81D37	simple:P05067	simple:P04233	ENSG00000142192	ENSG00000019582	curated	False	False	54.5	26.1	129.2	205.7	3665.5	313.5	198.8	10446.7	12612.6	18.1	41.6	5.7	4871.8	1884.4	51.7	23.3	126.4	202.9	3662.7	310.7	196	10443.9	12609.8	15.3	38.8	2.9	4869	1881.6	157.4	129	232.1	308.6	3768.4	416.4	301.7	10549.6	12715.5	121.1	144.5	108.6	4974.7
APP_FPR2	CPI-SS0F66EA6BE	simple:P05067	simple:P25090	ENSG00000142192	ENSG00000171049	guidetopharmacology.org	False	False	0	3.9	0	0	27.4	0	0	3.9	3.9	0	0	0	0	0	0	1.1	0	0	24.6	0	0	1.1	1.1	0	0	0	0	0	0	106.8	0	0	130.3	0	0	106.8	106.8	0	0	0	0
ANXA1_FPR2	CPI-SS030BB46BB	simple:P04083	simple:P25090	ENSG00000135046	ENSG00000171049	curated	True	False	0	27.5	0	0	51	0	0	27.5	27.5	0	0	0	0	0	0	30	0	0	53.4	0	0	30	30	0	0	0	0	0	0	458.8	0	0	482.2	0	0	458.8	458.8	0	0	0	0
NRP2_VEGFA	CPI-SS0E00478B4	simple:O60462	simple:P15692	ENSG00000118257	ENSG00000112715	curated	True	False	0.9	0.9	0.7	1	16.4	12	0.9	2.3	6.6	4.2	4.6	1.4	2.7	4	0.9	1	0.7	1	16.5	12.1	1	2.4	6.6	4.2	4.7	1.5	2.7	4.1	11.8	11.9	11.6	11.9	27.4	22.9	11.9	13.2	17.5	15.1	15.5	12.4	13.6
KDR_VEGFA	CPI-SS043D33875	simple:P35968	simple:P15692	ENSG00000128052	ENSG00000112715	curated	True	False	0	0	0	0	0	0	0	0	0	0	0	0	0	0	0	0	0	0	0	0	0	0	0	0	0	0	0	0	77.5	77.5	77.3	77.6	93.1	88.6	77.5	78.9	83.2	80.8	81.2	78.1	79.3
FLT1_VEGFA	CPI-SS0C8F2C0F6	simple:P17948	simple:P15692	ENSG00000102755	ENSG00000112715	curated	True	False	0.7	0.8	0.5	0.8	16.3	11.9	0.8	2.1	6.4	4	4.5	1.3	2.5	3.9	0.7	0.8	0.5	0.8	16.3	11.9	0.8	2.1	6.4	4	4.5	1.3	2.5	3.9	125.5	125.5	125.3	125.6	141.1	136.6	125.6	126.9	131.2	128.8	129.2	126.1	127.3
NRP1_VEGFA	CPI-SS0DE0A486F	simple:O14786	simple:P15692	ENSG00000099250	ENSG00000112715	curated	True	False	35.5	35.6	35.3	35.6	51.1	46.7	35.6	36.9	41.2	38.8	39.2	36.1	37.3	38.7	22.4	22.5	22.2	22.5	38	33.5	22.5	23.8	28.1	25.7	26.1	23	24.2	25.6	131.6	131.7	131.4	131.7	147.2	142.8	131.7	133	137.3	134.9	135.4	132.2	133.4
NRP2_SEMA3F	CPI-SS0F15C1AB3	simple:O60462	simple:Q13275	ENSG00000118257	ENSG00000001617	curated	True	False	0.3	0.3	59.6	0.3	0.3	0.4	0.3	0.3	1.2	0.4	0.4	0.6	0.7	0.5	0.4	0.4	59.7	0.3	0.3	0.4	0.3	0.3	1.3	0.5	0.5	0.7	0.8	0.5	11.2	11.2	70.6	11.2	11.2	11.3	11.2	11.2	12.1	11.4	11.4	11.5	11.7
NRP2_PGF	CPI-SS0D22A09AD	simple:O60462	simple:P49763	ENSG00000118257	ENSG00000119630	curated	True	False	0	0	71.3	0.2	4.2	0.3	0	4.3	19.2	11.1	17.1	161.8	33.8	0	0	0	71.3	0.3	4.3	0.3	0	4.3	19.2	11.1	17.1	161.8	33.9	0	0	0	82.2	11.2	15.2	11.2	0	15.2	30.1	22	28	172.7	44.8
FLT1_PGF	CPI-SS0E61DB5DF	simple:P17948	simple:P49763	ENSG00000102755	ENSG00000119630	curated	True	False	0	0	71.1	0.1	4.1	0.1	0	4.1	19	10.9	16.9	161.6	33.7	0	0	0	71.1	0.1	4.1	0.1	0	4.1	19	10.9	16.9	161.6	33.7	0	0	0	195.9	124.9	128.8	124.9	0	128.9	143.8	135.7	141.7	286.4	158.5
NRP1_PGF	CPI-SS0855C0353	simple:O14786	simple:P49763	ENSG00000099250	ENSG00000119630	curated	True	False	0	0	105.9	34.9	38.9	34.9	0	38.9	53.8	45.7	51.7	196.4	68.5	0	0	0	92.8	21.8	25.8	21.8	0	25.8	40.7	32.6	38.6	183.3	55.4	0	0	0	202	131	135	131	0	135	149.9	141.8	147.8	292.5	164.6
NRP2_SEMA3C	CPI-SS0241A1F57	simple:O60462	simple:Q99985	ENSG00000118257	ENSG00000075223	curated	True	False	0	0	0.4	0	0.5	0	0	0	0.3	39.1	7.3	0.2	0	0	0	0	0.4	0	0.5	0	0	0	0.3	39.1	7.3	0.3	0	0	0	0	11.3	0	11.4	0	0	0	11.2	50	18.2	11.2	0
FLT1_VEGFB	CPI-SS0947A8549	simple:P17948	simple:P49765	ENSG00000102755	ENSG00000173511	curated	True	False	2.5	1	1.8	0.4	0.7	0.8	0.8	3.5	2.2	6	2.9	4	0	4.4	2.5	1	1.8	0.4	0.7	0.8	0.8	3.5	2.2	6	2.9	4	0	4.4	127.3	125.7	126.6	125.2	125.5	125.5	125.5	128.2	126.9	130.8	127.6	128.8	0
NRP1_VEGFB	CPI-SS033E6DE7E	simple:O14786	simple:P49765	ENSG00000099250	ENSG00000173511	curated	True	False	37.3	35.8	36.6	35.2	35.5	35.5	35.5	38.3	37	40.8	37.7	38.8	0	39.2	24.2	22.7	23.5	22.1	22.4	22.4	22.4	25.1	23.9	27.7	24.6	25.7	0	26.1	133.4	131.9	132.7	131.3	131.6	131.7	131.7	134.4	133.1	136.9	133.8	134.9	0
ADRB2_VEGFB	CPI-SS098425155	simple:P07550	simple:P49765	ENSG00000169252	ENSG00000173511	InnateDB-All	True	False	45.4	43.9	44.7	43.3	43.6	43.6	43.6	46.4	45.1	48.9	45.8	46.9	0	47.3	23.2	21.6	22.5	21	21.3	21.4	21.4	24.1	22.8	26.7	23.5	24.7	0	25	11.4	9.9	10.8	9.3	9.6	9.7	9.7	12.4	11.1	14.9	11.8	12.9	0
KDR_VEGFC	CPI-SS0273C9AED	simple:P35968	simple:P49767	ENSG00000128052	ENSG00000150630	curated	True	False	0	0	0	0	0	0	0	0	0	0	0	0	0	0	0	0	0	0	0	0	0	0	0	0	0	0	0	0	0	0	99.4	0	76.9	82.8	0	76.9	0	78	86.6	77.5	77.2
KDR_VEGFD	CPI-SS065A6EF06	simple:P35968	simple:O43915	ENSG00000128052	ENSG00000165197	curated	True	False	0	0	0	0	0	0	0	0	0	0	0	0	0	0	0	0	0	0	0	0	0	0	0	0	0	0	0	0	0	0	77	0	0	78.3	0	76.9	76.9	129.2	83.4	77.9	0
NRP1_SEMA3A	CPI-SS08083B141	simple:O14786	simple:Q14563	ENSG00000099250	ENSG00000075213	curated	True	False	35.8	35.5	40.2	35.3	35.4	35.1	35.5	35.3	35.2	36.5	36.5	35	35.8	35.8	22.7	22.4	27.1	22.2	22.3	22	22.4	22.2	22.1	23.3	23.3	21.9	22.7	22.7	131.9	131.6	136.3	131.4	131.5	131.2	131.6	131.4	131.3	132.6	132.6	131.1	131.9
FASLG_FAS	CPI-SS0D168412F	simple:P48023	simple:P25445	ENSG00000117560	ENSG00000026103	curated	True	False	217.7	153.5	132.6	254.5	167.8	175.5	217.2	127.8	147.3	151.4	155.3	143.5	237.3	129.3	370	305.9	284.9	406.9	320.1	327.8	369.5	280.1	299.6	303.7	307.6	295.8	389.7	281.6	90.7	26.6	5.6	127.6	40.8	48.5	90.2	0.9	20.3	24.4	28.3	16.6	110.4
ACKR2_CCL11	CPI-SS08E13FAF2	simple:O00590	simple:P51671	ENSG00000144648	ENSG00000172156	curated	True	False	0	0	0	0	0	0	0	0	0	0	0	0	0	0	0	0	0	0	0	0	0	0	0	0	0	0	0	0	0	0	5	0	4.3	4.3	0	4.3	4.3	781.6	521.4	230.6	4.3
SCGB3A1_FGFR4	CPI-SS08A0C3910	simple:Q96QR1	simple:P22455	ENSG00000161055	ENSG00000160867	MINT	True	False	0	0	0	0	0	0	0	0	0	0	0	0	0	0	0	0	0	0	0	0	0	0	0	0	0	0	0	0	0	0	2.4	0	0	0	0	0	0	4	2.5	2.4	0
FGF1_FGFR4	CPI-SS0D9366D11	simple:P05230	simple:P22455	ENSG00000113578	ENSG00000160867	IntAct	True	False	0	0	0.1	0	0	0	0	0	0	1.7	0.1	0.1	0	0	0	0	0.2	0	0	0	0	0	0	1.8	0.3	0.2	0	0	0	0	7.9	0	0	0	0	0	0	9.5	7.9	7.9	0
FGF2_FGFR4	CPI-SS008FB916C	simple:P09038	simple:P22455	ENSG00000138685	ENSG00000160867	curated	True	False	0	0	0.1	0	0	0	0	0	0	1.7	0.1	0.1	0	0	0	0	0	0	0	0	0	0	0	1.6	0.1	0	0	0	0	0	1	0	0	0	0	0	0	2.6	1.1	1	0
FGF5_FGFR4	CPI-SS066347638	simple:P12034	simple:P22455	ENSG00000138675	ENSG00000160867	IntAct	True	False	0	0	1.2	0	0	0	0	0	0	2.8	1.3	1.2	0	0	0	0	0.5	0	0	0	0	0	0	2.1	0.5	0.5	0	0	0	0	0.2	0	0	0	0	0	0	1.9	0.3	0.3	0
FGF1_FGFR2	CPI-SS04A97448D	simple:P05230	simple:P21802	ENSG00000113578	ENSG00000066468	MINT	True	False	0	0	0.3	0	0	0	0	0.3	0.1	4.9	0.4	0	0	0	0	0	0.5	0	0	0	0	0.4	0.3	5.1	0.6	0	0	0	0	0	8.2	0	0	0	0	8.1	7.9	12.8	8.2	0	0
FGF2_FGFR2	CPI-SS05A94DE17	simple:P09038	simple:P21802	ENSG00000138685	ENSG00000066468	curated	True	False	0	0	0.3	0	0	0	0	0.3	0.1	4.9	0.4	0	0	0	0	0	0.3	0	0	0	0	0.2	0	4.9	0.3	0	0	0	0	0	1.3	0	0	0	0	1.2	1	5.9	1.3	0	0
TFF1_FGFR2	CPI-SS04640F9C3	simple:P04155	simple:P21802	ENSG00000160182	ENSG00000066468	MINT	True	False	0	0	0	0	0	0	0	0	0	0	0	0	0	0	0	0	0	0	0	0	0	0	0	0	0	0	0	0	0	0	0	0	0	0	0	0	0	0	0	0	0
FGF7_FGFR2	CPI-SS0E928B8C8	simple:P21781	simple:P21802	ENSG00000140285	ENSG00000066468	IntAct	True	False	0	0	0.3	0	0	0	0	0.3	0.1	4.9	0.4	0	0	0	0	0	0.3	0	0	0	0	0.2	0	4.9	0.3	0	0	0	0	0	0.4	0	0	0	0	0.3	0.2	5	0.5	0	0
FGF8_FGFR2	CPI-SS0C77C0D65	simple:P55075	simple:P21802	ENSG00000107831	ENSG00000066468	IntAct	True	False	0	0	1.1	0	0	0	0	1.1	0.9	5.7	1.2	0	0	0	0	0	1.1	0	0	0	0	1.1	0.9	5.7	1.2	0	0	0	0	0	1	0	0	0	0	1	0.8	5.6	1.1	0	0
FGF9_FGFR2	CPI-SS07B324162	simple:P31371	simple:P21802	ENSG00000102678	ENSG00000066468	InnateDB-All	True	False	0	0	0.4	0	0	0	0	0.4	0.2	5	0.5	0	0	0	0	0	0.3	0	0	0	0	0.2	0	4.9	0.3	0	0	0	0	0	0.9	0	0	0	0	0.9	0.7	5.5	1	0	0
FGF23_FGFR2	CPI-SS092FB7770	simple:Q9GZV9	simple:P21802	ENSG00000118972	ENSG00000066468	IntAct	True	False	0	0	0.3	0	0	0	0	0.2	0	4.9	0.3	0	0	0	0	0	0.3	0	0	0	0	0.3	0.1	4.9	0.4	0	0	0	0	0	0.3	0	0	0	0	0.2	0	4.9	0.3	0	0
FGF6_FGFR2	CPI-SS08883E9F6	simple:P10767	simple:P21802	ENSG00000111241	ENSG00000066468	InnateDB-All	True	False	0	0	0.3	0	0	0	0	0.3	0.1	4.9	0.4	0	0	0	0	0	0.3	0	0	0	0	0.2	0	4.9	0.3	0	0	0	0	0	0.3	0	0	0	0	0.2	0	4.9	0.3	0	0
FGF1_FGFR1	CPI-SS0755A26DD	simple:P05230	simple:P11362	ENSG00000113578	ENSG00000077782	curated	True	False	1.6	0	9.7	0	0.5	0	0.7	9.2	6.6	54.7	51.8	3.9	3.2	13.5	1.8	0	9.9	0	0.7	0	0.8	9.4	6.7	54.9	52	4.1	3.4	13.7	9.4	0	17.6	0	8.3	0	8.5	17	14.4	62.6	59.7	11.8	11
FGF2_FGFR1	CPI-SS01F67987A	simple:P09038	simple:P11362	ENSG00000138685	ENSG00000077782	curated	True	False	1.6	0	9.7	0	0.5	0	0.7	9.2	6.6	54.7	51.8	3.9	3.2	13.5	1.5	0	9.7	0	0.4	0	0.6	9.1	6.5	54.7	51.8	3.9	3.1	13.5	2.6	0	10.7	0	1.5	0	1.6	10.2	7.5	55.7	52.8	4.9	4.2
FGF8_FGFR1	CPI-SS02B9A88D3	simple:P55075	simple:P11362	ENSG00000107831	ENSG00000077782	IntAct	True	False	2.4	0	10.5	0	1.3	0	1.5	10	7.4	55.5	52.7	4.7	4	14.3	2.4	0	10.5	0	1.3	0	1.5	10	7.4	55.5	52.7	4.7	4	14.3	2.3	0	10.4	0	1.2	0	1.4	9.9	7.3	55.4	52.5	4.6	3.9
FGF23_FGFR1	CPI-SS09015A868	simple:Q9GZV9	simple:P11362	ENSG00000118972	ENSG00000077782	InnateDB-All	True	False	1.6	0	9.7	0	0.5	0	0.6	9.2	6.5	54.7	51.8	3.9	3.2	13.5	1.6	0	9.7	0	0.5	0	0.7	9.2	6.6	54.7	51.8	3.9	3.2	13.5	1.6	0	9.7	0	0.5	0	0.6	9.2	6.5	54.7	51.8	3.9	3.2
FGF1_FGFR3	CPI-SS015819E65	simple:P05230	simple:P22607	ENSG00000113578	ENSG00000068078	IntAct	True	False	0	0.4	1.5	2	0.1	0	0	0	0	0.6	0.2	0.6	10.8	0	0	0.6	1.6	2.2	0.2	0	0	0	0	0.8	0.4	0.7	11	0	0	8.3	9.3	9.8	7.9	0	0	0	0	8.4	8.1	8.4	18.7
FGF8_FGFR3	CPI-SS0CFABB69A	simple:P55075	simple:P22607	ENSG00000107831	ENSG00000068078	InnateDB-All	True	False	0	1.2	2.3	2.8	0.9	0	0	0	0	1.4	1	1.4	11.6	0	0	1.2	2.3	2.8	0.9	0	0	0	0	1.4	1	1.4	11.6	0	0	1.1	2.2	2.7	0.8	0	0	0	0	1.3	0.9	1.3	11.5
FGF9_FGFR3	CPI-SS05D62446A	simple:P31371	simple:P22607	ENSG00000102678	ENSG00000068078	InnateDB-All	True	False	0	0.5	1.6	2.1	0.2	0	0	0	0	0.7	0.3	0.7	10.9	0	0	0.4	1.4	2	0	0	0	0	0	0.6	0.2	0.5	10.8	0	0	1	2.1	2.6	0.7	0	0	0	0	1.2	0.8	1.2	11.4
FGFR2_FGFR3	CPI-SS0BF3ED143	simple:P21802	simple:P22607	ENSG00000066468	ENSG00000068078	InnateDB-All	True	False	0	0	0	0	0	0	0	0	0	0	0	0	0	0	0	0	0	0	0	0	0	0	0	0	0	0	0	0	0	0.6	1.7	2.2	0.3	0	0	0	0	0.8	0.4	0.8	11
RIPK1_TNFSF10	CPI-SS028A6D527	simple:Q13546	simple:P50591	ENSG00000137275	ENSG00000121858	InnateDB-All	True	False	14.8	21.9	26.2	15	16.1	19	27.6	14.9	16.2	15.4	15.3	14.8	14.9	15.3	31.2	38.3	42.6	31.5	32.5	35.5	44	31.4	32.7	31.9	31.8	31.2	31.4	31.8	18.1	25.2	29.5	18.4	19.4	22.4	30.9	18.2	19.6	18.7	18.7	18.1	18.2
TNFRSF10C_TNFSF10	CPI-SS01ECFDA18	simple:O14798	simple:P50591	ENSG00000173535	ENSG00000121858	curated	True	False	10.3	17.4	21.7	10.6	11.6	14.6	23.1	10.5	11.8	11	10.9	10.3	10.5	10.9	4.9	12	16.3	5.2	6.2	9.2	17.7	5	6.4	5.5	5.4	4.9	5	5.4	5.5	12.6	16.9	5.8	6.8	9.8	18.3	5.7	7	6.2	6.1	5.5	5.7
FGFR3_FGF2	CPI-SS06B649B31	simple:P22607	simple:P09038	ENSG00000068078	ENSG00000138685	curated	True	False	0	0	0	0	0	0	0	0	0	0	0	0	0	0	0.4	0.4	1.4	0.4	0.4	0	0	0.4	0.4	5.4	2	0.6	0.8	1.2	1.5	1.4	2.4	1.4	1.5	0	0	1.4	1.5	6.4	3	1.6	1.8
FGFR3_FGF5	CPI-SS05B7C1DB1	simple:P22607	simple:P12034	ENSG00000068078	ENSG00000138675	InnateDB-All	True	False	0	0	0	0	0	0	0	0	0	0	0	0	0	0	1.6	0.9	0.6	1.3	0.9	0.6	1.7	1	0.6	0.6	0.4	0.5	1	1.9	2.6	1.9	1.7	2.4	2	1.7	2.7	2	1.7	1.7	1.5	1.5	2
FGFR2_FGF5	CPI-SS08232DC7B	simple:P21802	simple:P12034	ENSG00000066468	ENSG00000138675	IntAct	True	False	0	0	0	0	0	0	0	0	0	0	0	0	0	0	0	0	0	0	0	0	0	0	0	0	0	0	0	0	1.5	0.8	0.5	1.2	0.8	0.5	1.6	0.9	0.5	0.5	0.3	0.4	0.9
FGFR1_FGF5	CPI-SS0E0BCE16F	simple:P11362	simple:P12034	ENSG00000077782	ENSG00000138675	InnateDB-All	True	False	2.8	2	1.8	2.5	2.1	1.8	2.9	2.2	1.8	1.8	1.6	1.6	2.2	3.1	0	0	0	0	0	0	0	0	0	0	0	0	0	0	10.9	10.2	9.9	10.6	10.2	9.9	11	10.3	9.9	9.9	9.7	9.8	10.3
FGFR3_FGF4	CPI-SS0621B4650	simple:P22607	simple:P08620	ENSG00000068078	ENSG00000075388	InnateDB-All	True	False	0	0	0	0	0	0	0	0	0	0	0	0	0	0	0	0	0	0	0	0	0	0	0	0	0	0.5	0	0	0	0	0	0	0	0	0	0	0	0	0	1.6	0
FGFR3_FGF7	CPI-SS0E1FF5FD8	simple:P22607	simple:P21781	ENSG00000068078	ENSG00000140285	InnateDB-All	True	False	0	0	0	0	0	0	0	0	0	0	0	0	0	0	0.4	0.4	0.5	0.4	0.7	0.4	1	0.6	0.7	78.9	12.4	2.1	0.6	0.4	1.5	1.4	1.5	1.5	1.7	1.4	2.1	1.6	1.8	79.9	13.4	3.1	1.6
CD34_SELP	CPI-SS013E6EBC3	simple:P28906	simple:P16109	ENSG00000174059	ENSG00000174175	curated	False	False	0	0	0	0	0	0	0	0	0	0	0	0	0	0	0	0	0	0	0	0	0	0	0	0	0	0	0	0	0	649.7	691.9	0	651.1	0	0	650	653	649.7	649.7	649.7	0
CEACAM1_CD209	CPI-SS055B305F1	simple:P13688	simple:Q9NNX6	ENSG00000079385	ENSG00000090659	curated	True	False	1.3	1.6	0	1.3	69.2	1.6	1.3	3.4	1549.5	0	0	0	1.8	64.4	0.8	1.2	0	0.9	68.8	1.2	0.9	2.9	1549	0	0	0	1.3	63.9	57.4	57.7	0	57.4	125.3	57.7	57.4	59.5	1605.6	0	0	0	57.9
CEACAM1_SELE	CPI-SS0BDC04683	simple:P13688	simple:P16581	ENSG00000079385	ENSG00000007908	curated	True	False	0	0	20.7	0	0	0	0	0	1.5	2	3.4	5.2	0	2	0	0	20.3	0	0	0	0	0	1.1	1.5	3	4.8	0	1.5	0	0	76.9	0	0	0	0	0	57.6	58.1	59.5	61.3	0
SELPLG_SELE	CPI-SS085C6A191	simple:Q14242	simple:P16581	ENSG00000110876	ENSG00000007908	curated	False	False	0	0	396.1	0	0	0	0	0	376.8	377.3	378.7	380.5	0	377.3	0	0	770.4	0	0	0	0	0	751.1	751.6	753	754.8	0	751.6	0	0	26.9	0	0	0	0	0	7.7	8.1	9.6	11.4	0
TNFSF13B_CD40	CPI-SS09332BB64	simple:Q9Y275	simple:P25942	ENSG00000102524	ENSG00000101017	InnateDB	True	False	5	3.1	25.2	4.2	71.8	3.4	8	39.6	144.5	7.8	9	14.7	421.2	12.7	5.8	3.9	26	5	72.5	4.2	8.8	40.4	145.3	8.6	9.8	15.5	421.9	13.4	4.6	2.7	24.8	3.8	71.4	3	7.6	39.2	144.1	7.4	8.6	14.3	420.7
CD40LG_CD40	CPI-SS0D9E45677	simple:P29965	simple:P25942	ENSG00000102245	ENSG00000101017	curated	True	False	200.3	198.4	220.5	199.5	267.1	198.7	203.3	234.9	339.8	203.1	204.3	210	616.5	208	46.4	44.5	66.6	45.6	113.2	44.8	49.4	81	185.9	49.2	50.4	56.1	462.5	54	4.4	2.5	24.6	3.6	71.2	2.8	7.4	39	143.9	7.2	8.4	14.1	420.5
TNFSF13B_TNFRSF13C	CPI-SS0247B3C14	simple:Q9Y275	simple:Q96RJ3	ENSG00000102524	ENSG00000159958	guidetopharmacology.org	True	False	2.1	2.8	1	1.8	2	1.2	1.6	7	3.8	0.8	0.8	0.8	2.6	14.7	2.9	3.6	1.8	2.5	2.8	1.9	2.4	7.8	4.6	1.6	1.6	1.6	3.4	15.5	1.7	2.4	0.6	1.3	1.6	0.7	1.2	6.6	3.4	0.4	0.4	0.4	2.2
TNFSF13B_TNFRSF13B	CPI-SS07FEEF0C3	simple:Q9Y275	simple:O14836	ENSG00000102524	ENSG00000240505	curated	True	False	29.5	4.2	0.7	7.9	12.8	0.7	60.6	10.7	22.9	0	0.6	1.1	10.2	37.7	30.3	5	1.5	8.7	13.5	1.4	61.4	11.5	23.7	0	1.4	1.9	10.9	38.5	29.1	3.8	0.3	7.5	12.3	0.2	60.2	10.3	22.5	0	0.2	0.7	9.8
TNFSF13_TNFRSF13B	CPI-SS06BA9088E	simple:O75888	simple:O14836	ENSG00000161955	ENSG00000240505	curated	True	False	0	0	0	0	0	0	0	0	0	0	0	0	0	0	28.9	3.6	0.1	7.3	12.1	0	60	10.1	22.3	0	0	0.5	9.5	37.1	30.3	5.1	1.5	8.8	13.6	1.5	61.5	11.5	23.7	0	1.5	1.9	11
GRN_TNFRSF1A	CPI-SS0A8258F88	simple:P28799	simple:P19438	ENSG00000030582	ENSG00000067182	MINT	True	False	26.3	26.3	105.8	48.8	103.7	45.3	22.4	50	84.2	93.6	101.2	121.9	34.9	35.5	28.9	28.9	108.5	51.4	106.3	47.9	25	52.6	86.8	96.2	103.8	124.5	37.5	38.1	220	220	299.6	242.6	297.5	239	216.1	243.7	277.9	287.4	294.9	315.6	228.7
GRN_TNFRSF1B	CPI-SS03B9E01A2	simple:P28799	simple:P20333	ENSG00000030582	ENSG00000028137	MINT	True	False	217.6	200.1	26	177.3	124.3	179.4	276.4	40.6	60.2	28.4	26.6	20.5	79.6	45.5	220.2	202.8	28.6	179.9	126.9	182	279	43.2	62.8	31	29.2	23.2	82.3	48.1	411.3	393.9	219.8	371	318	373.1	470.1	234.3	254	222.1	220.3	214.3	273.4
TNFSF14_LTBR	CPI-SS0859C173B	simple:O43557	simple:P36941	ENSG00000125735	ENSG00000111321	curated	True	False	0	11.6	53.8	11.6	22.6	12.5	11.7	17.7	21.9	34.5	34.2	47.6	16	15.9	0	5.1	47.2	5.1	16	5.9	5.1	11.2	15.3	27.9	27.6	41	9.4	9.4	0	0	0	0	0	0	0	0	0	0	0	0	0
NTF3_NGFR	CPI-SS0AEAEEECB	simple:P20783	simple:P08138	ENSG00000185652	ENSG00000064300	curated	True	False	0	0	0	0	0	0	0	0	0	0	0	0	0	0	0	0	0	0	0	0	0	0	0	0	0	0	0	0	0.8	2.7	1.3	0.7	1.4	0.8	0.9	0.8	9.1	73.3	11.5	15.4	0.8
NGF_NGFR	CPI-SS0EDD4928A	simple:P01138	simple:P08138	ENSG00000134259	ENSG00000064300	curated	True	False	0	0	0	0	0	0	0	0	0	0	0	0	0	0	0	0	0	0	0	0	0	0	0	0	0	0	0	0	0.6	2.4	1.1	0.5	1.1	0.6	0.7	0.5	8.9	73	11.3	15.2	0.6
NTF4_NGFR	CPI-SS0AA76E0E4	simple:P34130	simple:P08138	ENSG00000225950	ENSG00000064300	curated	True	False	0.2	2	0.7	0.1	0.7	0.2	0.2	0.1	8.5	72.6	10.9	14.8	0.2	0.5	0.1	2	0.7	0	0.7	0.1	0.2	0.1	8.5	72.6	10.8	14.8	0.1	0.5	0.2	2	0.7	0.1	0.8	0.2	0.3	0.2	8.5	72.7	10.9	14.8	0.2
BDNF_NGFR	CPI-SS0E4E83C2E	simple:P23560	simple:P08138	ENSG00000176697	ENSG00000064300	curated	True	False	0.1	2	0.7	0	0.7	0.1	0.2	0.1	8.5	72.6	10.8	14.8	0.1	0.5	0.2	2	0.7	0	0.7	0.2	0.2	0.1	8.5	72.6	10.9	14.8	0.1	0.5	0.1	2	0.6	0	0.7	0.1	0.2	0.1	8.4	72.6	10.8	14.7	0.1
NTF3_NTRK3	CPI-SS05162C56B	simple:P20783	simple:Q16288	ENSG00000185652	ENSG00000140538	curated	True	False	0	0	0	0	0	0	0	0	0	0	0	0	0	0	0	0	0	0	0	0	0	0	0	0	0	0	0	0	0.9	1	0.7	1	0.8	0.8	1	0.8	0.8	4.3	0.8	1.1	0.9
NGF_NTRK1	CPI-SS052127A00	simple:P01138	simple:P04629	ENSG00000134259	ENSG00000198400	curated	True	False	0	0	0	0	0	0	0	0	0	0	0	0	0	0	0	0	0	0	0	0	0	0	0	0	0	0	0	0	0	0	0.5	0	0	0	0	0	0	1.1	1	0	0
BDNF_NTRK2	CPI-SS0BA601DC4	simple:P23560	simple:Q16620	ENSG00000176697	ENSG00000148053	curated	True	False	0.3	0.2	0.4	0.4	0.2	0.1	0.3	0.2	0.1	20.3	2.7	0.3	0.1	1	0.4	0.2	0.4	0.4	0.2	0.1	0.3	0.2	0.1	20.3	2.8	0.3	0.2	1	0.3	0.2	0.4	0.3	0.2	0.1	0.3	0.2	0.1	20.3	2.7	0.3	0.1
BDNF_SORT1	CPI-SS09A36B221	simple:P23560	simple:Q99523	ENSG00000176697	ENSG00000134243	InnateDB-All	True	False	0	0	1.4	0	1.5	0	0	0.3	0.1	0.3	0.1	1.3	1.6	7.6	0	0	1.4	0	1.5	0	0	0.3	0.1	0.3	0.1	1.3	1.6	7.6	0	0	1.4	0	1.5	0	0	0.3	0.1	0.2	0	1.3	1.6
NOV_NOTCH1	CPI-SS0C700EC0B	simple:P48745	simple:P46531	ENSG00000136999	ENSG00000148400	InnateDB-All	True	False	0	0	0	0	0	0	0	0	0	0	0	0	0	0	0	0	0	0	0	0	0	0	0	0	0	0	0	0	10.2	8.3	12.4	5.7	3.4	5.9	10.3	1.6	1.6	1.2	4.3	6	0.4
DLL1_NOTCH1	CPI-SS04A5D6B6F	simple:O00548	simple:P46531	ENSG00000198719	ENSG00000148400	curated	False	False	0	0	0	0	0	0	0	0	0	0	0	0	0	0	0	0	0	0	0	0	0	0	0	0	0	0	0	0	19.3	17.4	21.4	14.7	12.5	14.9	19.4	10.6	10.6	10.2	13.3	15	9.5
INSL6_NOTCH1	CPI-SS027CDC2CA	simple:Q9Y581	simple:P46531	ENSG00000120210	ENSG00000148400	InnateDB-All	True	False	38.7	36.9	40.9	34.2	32	34.4	38.8	30.1	30.1	29.7	32.8	34.5	29	33.7	32	30.1	34.1	27.4	25.2	27.6	32.1	23.4	23.4	23	26	27.8	22.2	27	10.5	8.6	12.6	5.9	3.7	6.1	10.6	1.8	1.8	1.4	4.5	6.2	0.7
DLL4_NOTCH1	CPI-SS0AFCA0602	simple:Q9NR61	simple:P46531	ENSG00000128917	ENSG00000148400	curated	False	False	0	0	0	0	0	0	0	0	0	0	0	0	0	0	0	0	0	0	0	0	0	0	0	0	0	0	0	0	91.3	89.4	93.5	86.8	84.5	87	91.4	82.7	82.7	82.3	85.4	87.1	81.5
DLL1_NOTCH3	CPI-SS047232C64	simple:O00548	simple:Q9UM47	ENSG00000198719	ENSG00000074181	curated	False	False	0	0	0	0	0	0	0	0	0	0	0	0	0	0	0	0	0	0	0	0	0	0	0	0	0	0	0	0	9.5	0	9.6	9.6	9.5	0	10.1	0	9.5	9.9	10.8	34.2	10.2
DLL4_NOTCH3	CPI-SS0938C6980	simple:Q9NR61	simple:Q9UM47	ENSG00000128917	ENSG00000074181	curated	False	False	0	0	0	0	0	0	0	0	0	0	0	0	0	0	0	0	0	0	0	0	0	0	0	0	0	0	0	0	81.6	0	81.6	81.6	81.6	0	82.2	0	81.6	82	82.9	106.3	82.2
DLL4_NOTCH2	CPI-SS08E4D6FA9	simple:Q9NR61	simple:Q04721	ENSG00000128917	ENSG00000134250	curated	False	False	0	0	0	0	0	0	0	0	0	0	0	0	0	0	0	0	0	0	0	0	0	0	0	0	0	0	0	0	88.1	85.4	81.5	99.8	93	84.9	86.2	92	91.3	84	82.9	82.4	87.3
DLL1_NOTCH4	CPI-SS0FB5FE587	simple:O00548	simple:Q99466	ENSG00000198719	ENSG00000204301	curated	False	False	0	0	0	0	0	0	0	0	0	0	0	0	0	0	0	0	0	0	0	0	0	0	0	0	0	0	0	0	0	0	23	0	9.4	0	0	9.9	0	9.4	9.5	9.6	0
DLL4_NOTCH4	CPI-SS0558101D1	simple:Q9NR61	simple:Q99466	ENSG00000128917	ENSG00000204301	curated	False	False	0	0	0	0	0	0	0	0	0	0	0	0	0	0	0	0	0	0	0	0	0	0	0	0	0	0	0	0	0	0	95.1	0	81.5	0	0	81.9	0	81.5	81.6	81.6	0
TNFSF10_TNFRSF11B	CPI-SS05A3055C3	simple:P50591	simple:O00300	ENSG00000121858	ENSG00000164761	curated	True	False	0	0	0.7	0	0	0.8	0	0	0	8.6	14.7	2.8	0	0	0	0	7.7	0	0	7.9	0	0	0	15.6	21.8	9.8	0	0	0	0	12	0	0	12.2	0	0	0	19.9	26.1	14.1	0
TNFSF11_TNFRSF11B	CPI-SS0F83BE97B	simple:O14788	simple:O00300	ENSG00000120659	ENSG00000164761	curated	True	False	0	0	77	0	0	77.2	0	0	0	84.9	91	79.1	0	0	0	0	19.7	0	0	19.9	0	0	0	27.6	33.7	21.8	0	0	0	0	0.4	0	0	0.6	0	0	0	8.3	14.4	2.5	0
C5_C5AR1	CPI-SS00581282E	simple:P01031	simple:P21730	ENSG00000106804	ENSG00000197405	guidetopharmacology.org	True	False	0	0	0	0	0	0	0	0	0	0	0	0	0	0	0	0.2	0	0.3	178.3	0.1	0.1	0.6	1.6	0	0	0	1.3	0	0	0.2	0	0.3	178.3	0.1	0.1	0.6	1.6	0	0	0	1.3
C5_C5AR2	CPI-SS0A7E3A1AF	simple:P01031	simple:Q9P296	ENSG00000106804	ENSG00000134830	guidetopharmacology.org	True	False	0	0	0	0	0	0	0	0	0	0	0	0	0	0	1.2	0.6	0.4	0.5	5.2	0.3	0.7	0.4	0.5	0.5	0.1	0.1	0.4	1.8	1.2	0.6	0.4	0.5	5.2	0.3	0.7	0.4	0.5	0.5	0.1	0.1	0.4
CD74_MIF	CPI-SS0ABC5C1B8	simple:P04233	simple:P14174	ENSG00000019582	ENSG00000240972	InnateDB-All	True	False	261.4	544.2	480.4	286.7	470.5	414.8	427.6	416.2	581.7	292.7	716.4	553	284.5	403.9	232.9	515.7	451.9	258.2	442.1	386.4	399.1	387.7	553.3	264.2	687.9	524.5	256	375.4	336.1	618.9	555.1	361.3	545.2	489.5	502.3	490.8	656.4	367.3	791.1	627.6	359.1
EFNA2_EPHA2	CPI-SS08A54963F	simple:O43921	simple:P29317	ENSG00000099617	ENSG00000142627	curated	False	False	0	0	9.5	1.6	2.3	0	0	0.4	2.2	1.1	0.1	5.1	1.1	16	0	0	0	0	0	0	0	0	0	0	0	0	0	0	0	0.1	9.5	1.7	2.4	0.1	0	0.4	2.2	1.2	0.2	5.2	1.1
EFNA3_EPHA2	CPI-SS0CBCBBA83	simple:P52797	simple:P29317	ENSG00000143590	ENSG00000142627	curated	False	False	0	0	0	0	0	0	0	0	0	0	0	0	0	0	0	0	0	0	0	0	0	0	0	0	0	0	0	0	0	0.9	10.4	2.5	3.2	0.9	0	1.3	3.1	2	1	6	2
EFNA5_EPHA2	CPI-SS09587DA63	simple:P52803	simple:P29317	ENSG00000184349	ENSG00000142627	curated	False	False	0	0	9.5	1.6	2.3	0	0	0.4	2.2	1.1	0.1	5.1	1.1	16	0	0	9.5	1.6	2.3	0	0	0.4	2.2	1.1	0.1	5.1	1.1	16	0	1.3	10.8	2.9	3.6	1.3	0	1.7	3.5	2.4	1.5	6.5	2.4
EFNA1_EPHA2	CPI-SS046F6F0C1	simple:P20827	simple:P29317	ENSG00000169242	ENSG00000142627	curated	True	False	0	0	0	0	0	0	0	0	0	0	0	0	0	0	0	0	0	0	0	0	0	0	0	0	0	0	0	0	0	295.3	304.8	296.9	297.6	295.3	0	295.7	297.5	296.5	295.5	300.5	296.4
EFNA4_EPHA2	CPI-SS0475BE8ED	simple:P52798	simple:P29317	ENSG00000243364	ENSG00000142627	curated	True	False	0	0	0	0	0	0	0	0	0	0	0	0	0	0	0	0	0	0	0	0	0	0	0	0	0	0	0	0	0	0.1	9.5	1.7	2.4	0.1	0	0.4	2.2	1.2	0.2	5.2	1.1
EFNA2_EPHA3	CPI-SS0C875BA24	simple:O43921	simple:P29320	ENSG00000099617	ENSG00000044524	curated	True	False	2.8	0.2	0	0	0	0	0.1	0	0	2.1	4.8	0.5	0	0	0	0	0	0	0	0	0	0	0	0	0	0	0	0	2.8	0.3	0.1	0	0.1	0.1	0.2	0.1	0	2.1	4.9	0.5	0
EFNA3_EPHA3	CPI-SS0EF309375	simple:P52797	simple:P29320	ENSG00000143590	ENSG00000044524	curated	True	False	0	0	0	0	0	0	0	0	0	0	0	0	0	0	0	0	0	0	0	0	0	0	0	0	0	0	0	0	3.7	1.1	0.9	0	0.9	0.9	1	0.9	0	3	5.7	1.4	0
EFNA5_EPHA3	CPI-SS0C70ADA28	simple:P52803	simple:P29320	ENSG00000184349	ENSG00000044524	curated	True	False	2.8	0.2	0	0	0	0	0.1	0	0	2.1	4.8	0.5	0	0	2.8	0.2	0	0	0	0	0.1	0	0	2.1	4.8	0.5	0	0	4.1	1.6	1.3	0	1.3	1.3	1.4	1.3	0	3.4	6.1	1.8	0
EFNA1_EPHA3	CPI-SS09CA492BA	simple:P20827	simple:P29320	ENSG00000169242	ENSG00000044524	curated	True	False	0	0	0	0	0	0	0	0	0	0	0	0	0	0	0	0	0	0	0	0	0	0	0	0	0	0	0	0	298.1	295.6	295.3	0	295.3	295.3	295.4	295.3	0	297.4	300.1	295.8	0
EFNA4_EPHA3	CPI-SS0D1D8FF06	simple:P52798	simple:P29320	ENSG00000243364	ENSG00000044524	curated	True	False	0	0	0	0	0	0	0	0	0	0	0	0	0	0	0	0	0	0	0	0	0	0	0	0	0	0	0	0	2.8	0.3	0.1	0	0.1	0.1	0.2	0.1	0	2.1	4.9	0.5	0
EFNA2_EPHA1	CPI-SS0B34CBA4B	simple:O43921	simple:P21709	ENSG00000099617	ENSG00000146904	curated	False	False	0	0	0.1	0	0.9	0.8	0	0.2	0.2	1.3	0.9	1.2	0.4	0.5	0	0	0	0	0	0	0	0	0	0	0	0	0	0	0	0	0.1	0.1	1	0.9	0.1	0.3	0.3	1.4	1	1.3	0.5
EFNA3_EPHA1	CPI-SS0222DF7B4	simple:P52797	simple:P21709	ENSG00000143590	ENSG00000146904	curated	False	False	0	0	0	0	0	0	0	0	0	0	0	0	0	0	0	0	0	0	0	0	0	0	0	0	0	0	0	0	0	0	1	0.9	1.8	1.7	0.9	1.1	1.1	2.2	1.8	2.1	1.3
EFNA5_EPHA1	CPI-SS04E33D0FB	simple:P52803	simple:P21709	ENSG00000184349	ENSG00000146904	curated	False	False	0	0	0.1	0	0.9	0.8	0	0.2	0.2	1.3	0.9	1.2	0.4	0.5	0	0	0.1	0	0.9	0.8	0	0.2	0.2	1.3	0.9	1.2	0.4	0.5	0	0	1.4	1.3	2.2	2.1	1.3	1.5	1.6	2.6	2.2	2.5	1.7
EFNA1_EPHA1	CPI-SS0FF49C823	simple:P20827	simple:P21709	ENSG00000169242	ENSG00000146904	curated	True	False	0	0	0	0	0	0	0	0	0	0	0	0	0	0	0	0	0	0	0	0	0	0	0	0	0	0	0	0	0	0	295.4	295.3	296.2	296.1	295.3	295.5	295.6	296.6	296.2	296.5	295.7
EFNA4_EPHA1	CPI-SS05BB5902B	simple:P52798	simple:P21709	ENSG00000243364	ENSG00000146904	curated	True	False	0	0	0	0	0	0	0	0	0	0	0	0	0	0	0	0	0	0	0	0	0	0	0	0	0	0	0	0	0	0	0.1	0.1	1	0.9	0.1	0.3	0.3	1.4	1	1.3	0.5
EFNA2_EPHA5	CPI-SS0D81D9F5E	simple:O43921	simple:P54756	ENSG00000099617	ENSG00000145242	curated	False	False	1.9	0.5	0.4	1.7	0.6	1	0.9	0.5	0.5	0.2	0.2	0.1	0.4	1.1	0	0	0	0	0	0	0	0	0	0	0	0	0	0	2	0.6	0.4	1.8	0.6	1.1	1	0.6	0.6	0.3	0.3	0.2	0.5
EFNA3_EPHA5	CPI-SS079EF5D9C	simple:P52797	simple:P54756	ENSG00000143590	ENSG00000145242	curated	False	False	0	0	0	0	0	0	0	0	0	0	0	0	0	0	0	0	0	0	0	0	0	0	0	0	0	0	0	0	2.8	1.4	1.3	2.6	1.5	1.9	1.8	1.4	1.4	1.1	1.1	1	1.3
EFNA5_EPHA5	CPI-SS09E3F5044	simple:P52803	simple:P54756	ENSG00000184349	ENSG00000145242	curated	False	False	1.9	0.5	0.4	1.7	0.6	1	0.9	0.5	0.5	0.2	0.2	0.1	0.4	1.1	1.9	0.5	0.4	1.7	0.6	1	0.9	0.5	0.5	0.2	0.2	0.1	0.4	1.1	3.2	1.9	1.7	3	1.9	2.3	2.2	1.8	1.8	1.6	1.5	1.4	1.7
EFNA1_EPHA5	CPI-SS0762B455F	simple:P20827	simple:P54756	ENSG00000169242	ENSG00000145242	curated	True	False	0	0	0	0	0	0	0	0	0	0	0	0	0	0	0	0	0	0	0	0	0	0	0	0	0	0	0	0	297.2	295.9	295.7	297	295.9	296.3	296.2	295.8	295.8	295.6	295.5	295.5	295.7
EFNA4_EPHA5	CPI-SS0008137B6	simple:P52798	simple:P54756	ENSG00000243364	ENSG00000145242	curated	True	False	0	0	0	0	0	0	0	0	0	0	0	0	0	0	0	0	0	0	0	0	0	0	0	0	0	0	0	0	2	0.6	0.4	1.8	0.6	1.1	1	0.6	0.6	0.3	0.3	0.2	0.5
EFNA3_EPHA4	CPI-SS05B4EB419	simple:P52797	simple:P54764	ENSG00000143590	ENSG00000116106	curated	False	False	0	0	0	0	0	0	0	0	0	0	0	0	0	0	0	0	0	0	0	0	0	0	0	0	0	0	0	0	1.1	0.9	3	1	1.1	1	0.9	1	0.9	3.2	2.1	1.2	0.9
EFNA5_EPHA4	CPI-SS0FC01B947	simple:P52803	simple:P54764	ENSG00000184349	ENSG00000116106	curated	False	False	0.2	0	2.1	0.1	0.2	0.1	0	0.1	0	2.3	1.1	0.3	0	0.3	0.2	0	2.1	0.1	0.2	0.1	0	0.1	0	2.3	1.2	0.3	0	0.3	1.5	1.4	3.4	1.4	1.5	1.4	1.3	1.5	1.3	3.6	2.5	1.6	1.3
EFNA1_EPHA4	CPI-SS0EBFE1854	simple:P20827	simple:P54764	ENSG00000169242	ENSG00000116106	curated	True	False	0	0	0	0	0	0	0	0	0	0	0	0	0	0	0	0	0	0	0	0	0	0	0	0	0	0	0	0	295.5	295.4	297.4	295.4	295.5	295.4	295.3	295.5	295.3	297.6	296.5	295.6	295.4
EFNA4_EPHA4	CPI-SS0659DBE72	simple:P52798	simple:P54764	ENSG00000243364	ENSG00000116106	curated	True	False	0	0	0	0	0	0	0	0	0	0	0	0	0	0	0	0	0	0	0	0	0	0	0	0	0	0	0	0	0.2	0.1	2.2	0.2	0.2	0.1	0.1	0.2	0.1	2.4	1.2	0.3	0.1
EFNB2_EPHA4	CPI-SS087E0E3FB	simple:P52799	simple:P54764	ENSG00000125266	ENSG00000116106	curated	False	False	0	0	0	0	0	0	0	0	0	0	0	0	0	0	0.7	0.6	2.7	0.7	0.7	0.6	0.6	0.7	0.6	2.9	1.7	0.8	0.6	0.9	9.8	9.7	11.7	9.7	9.8	9.7	9.6	9.8	9.6	11.9	10.8	9.9	9.6
EFNB3_EPHA4	CPI-SS084B1ED25	simple:Q15768	simple:P54764	ENSG00000108947	ENSG00000116106	curated	False	False	0	0	0	0	0	0	0	0	0	0	0	0	0	0	0	0	0	0	0	0	0	0	0	0	0	0	0	0	0.4	0.3	2.3	0.3	0.4	0.3	0.2	0.4	0.2	2.5	1.4	0.5	0.2
EFNA3_EPHA7	CPI-SS0D5DBB634	simple:P52797	simple:Q15375	ENSG00000143590	ENSG00000135333	curated	False	False	0	0	0	0	0	0	0	0	0	0	0	0	0	0	0	0	0	0	0	0	0	0	0	0	0	0	0	0	0.9	0.9	0.9	0.9	0.9	0.9	1	0.9	0.9	1.6	0.9	1	0.9
EFNA1_EPHA7	CPI-SS03E450F99	simple:P20827	simple:Q15375	ENSG00000169242	ENSG00000135333	curated	True	False	0	0	0	0	0	0	0	0	0	0	0	0	0	0	0	0	0	0	0	0	0	0	0	0	0	0	0	0	295.3	295.4	295.3	295.3	295.4	295.4	295.4	295.3	295.3	296	295.3	295.4	295.3
EFNA4_EPHA7	CPI-SS0F81DBF22	simple:P52798	simple:Q15375	ENSG00000243364	ENSG00000135333	curated	True	False	0	0	0	0	0	0	0	0	0	0	0	0	0	0	0	0	0	0	0	0	0	0	0	0	0	0	0	0	0.1	0.1	0.1	0.1	0.1	0.1	0.1	0.1	0.1	0.7	0.1	0.1	0.1
INSR_INS	CPI-SS0BE88A4E2	simple:P06213	simple:P01308	ENSG00000171105	ENSG00000254647	curated	True	False	0	0	0	0.8	0.2	0	0	0	0	0.2	0	0	0	0	0	0	0	1.1	0.5	0	0	0	0	0.5	0	0	0	0	0	0	0	5.5	4.9	0	0	0	0	5	0	0	0
IGF2_IGF2R	CPI-SS042A6F835	simple:P01344	simple:P11717	ENSG00000167244	ENSG00000197081	curated	True	False	1.4	6.1	6.7	4	2.8	7.8	3	1.2	0.1	6.8	23.6	18.5	0.1	0.1	1.4	6.1	6.7	4	2.9	7.8	3	1.2	0.1	6.8	23.6	18.5	0.1	0.1	2.8	7.5	8.1	5.4	4.3	9.2	4.4	2.7	1.5	8.2	25	19.9	1.5
EPO_EPOR	CPI-SS087A17AD6	simple:P01588	simple:P19235	ENSG00000130427	ENSG00000187266	curated	True	False	0	0	0	0	0	0	0	0	0	0	0	0	0	0	0	0	0	0	0	0	0	0	0	0	0	0	0	0	0	0	9.3	0	0	0	0	0	0	0	0	1.5	0
EPO_EPHB4	CPI-SS0A0DE9CD6	simple:P01588	simple:P54760	ENSG00000130427	ENSG00000196411	IntAct	True	False	0	0	0	0	0	0	0	0	0	0	0	0	0	0	0	0	0	0	0	0	0	0	0	0	0	0	0	0	0	0	15.4	0	0	0	0	0	0	1.9	2.9	5.2	0
EFNB2_EPHB4	CPI-SS08D0F9109	simple:P52799	simple:P54760	ENSG00000125266	ENSG00000196411	curated	False	False	0	0	0	0	0	0	0	0	0	0	0	0	0	0	0	0	16	0	0.6	0	0	0	0	2.4	3.5	5.8	0	0.6	0	0	25	0	9.6	0	0	0	0	11.5	12.5	14.9	0
EFNB3_EPHB4	CPI-SS0F6AA700E	simple:Q15768	simple:P54760	ENSG00000108947	ENSG00000196411	curated	False	False	0	0	0	0	0	0	0	0	0	0	0	0	0	0	0	0	0	0	0	0	0	0	0	0	0	0	0	0	0	0	15.6	0	0.2	0	0	0	0	2.1	3.1	5.5	0
CD48_CD244	CPI-SS056FF4363	simple:P09326	simple:Q9BZW8	ENSG00000117091	ENSG00000122223	curated	False	False	0	203	197.1	197	231.7	231.6	197.9	212.6	211.2	0	197.6	0	197.2	210.4	0	264.2	258.3	258.2	292.9	292.7	259.1	273.8	272.4	0	258.7	0	258.4	271.6	0	6.6	0.8	0.7	35.4	35.2	1.6	16.3	14.9	0	1.2	0	0.9
DPP4_PYY	CPI-SS03E05F677	simple:P27487	simple:P10082	ENSG00000197635	ENSG00000131096	MINT	True	False	0	0	0	0	0	0	0	0	0	0	7.7	0	0	0	0	0	0	0	0	0	0	0	0	0	18.3	0	0	0	0	0	0	0	0	0	0	0	0	0	0.3	0	0
APLN_APLNR	CPI-SS086CB298F	simple:Q9ULZ1	simple:P35414	ENSG00000171388	ENSG00000134817	guidetopharmacology.org	True	False	0	0	0	0	0	0	0	0	0	0	0	0	0	0	0	0	0	0	0	0	0	0	0	0	0	0	0	0	0	90	325.9	0	90.5	0	0	0	90	90.1	90.4	90.1	90
AGT_AGTR1	CPI-SS05996C8FD	simple:P01019	simple:P30556	ENSG00000135744	ENSG00000144891	guidetopharmacology.org	True	False	0	0	0	0	0	0	0	0	0	0	0	0	0	0	0	0	0	0	0	0	0	0	0	0	0	0	0	0	2.3	3.1	2.8	1.7	2.5	2	4.7	2.3	1.5	47.8	10.8	103.4	2.1
AGT_AGTR2	CPI-SS069924427	simple:P01019	simple:P50052	ENSG00000135744	ENSG00000180772	guidetopharmacology.org	True	False	0	0	0	0	0	0	0	0	0	0	0	0	0	0	0	0	0	0	0	0	0	0	0	0	0	0	0	0	0	0	0.9	0	0	0	0	0	0	5.7	0	0	0
JAM2_JAM3	CPI-SS087B53ABF	simple:P57087	simple:Q9BX67	ENSG00000154721	ENSG00000166086	curated	True	False	2.6	0	21.7	2.8	2.7	2.6	0	2.6	2.7	24.6	25	30.3	0	4.1	2.5	0	21.6	2.7	2.6	2.5	0	2.5	2.6	24.5	24.8	30.1	0	3.9	31.1	0	50.3	31.4	31.2	31.2	0	31.2	31.3	53.2	53.5	58.8	0
PTHLH_PTH1R	CPI-SS0483CE4ED	simple:P12272	simple:Q03431	ENSG00000087494	ENSG00000160801	guidetopharmacology.org	True	False	0	0	0	0	0	0	0	0	0	0	0	0	0	0	0	0	0	0	0	0	0	0	0	0	0	0	0	0	0	1.6	1.9	1.2	1.3	0	0	1.8	1.2	11.6	8.4	11.8	0
PTHLH_PTH2R	CPI-SS012B216F6	simple:P12272	simple:P49190	ENSG00000087494	ENSG00000144407	guidetopharmacology.org	True	False	0	0	0	0	0	0	0	0	0	0	0	0	0	0	0	0	0	0	0	0	0	0	0	0	0	0	0	0	0	0	1.5	0	1.2	0	0	0	0	1.3	1.6	2.1	0
KNG1_BDKRB1	CPI-SS075D9B9AD	simple:P01042	simple:P46663	ENSG00000113889	ENSG00000100739	guidetopharmacology.org	True	False	0	0	0	0	0	0	0	0	0	0	0	0	0	0	0	0	0	0	0	0	0	0	0	0	0	0	0	0	0	0	0	0	0	0	0	0	0	0	0	0	0
NPR3_NPPA	CPI-SS04F79F446	simple:P17342	simple:P01160	ENSG00000113389	ENSG00000175206	InnateDB-All	True	False	0	0	0.2	0	1.1	0	0	0.2	0	0	0	0	0	0	0	0	0	0	1	0	0	0.1	0	0	0	0	0	0	0	0	0.2	0	1.2	0	0	0.2	0	0	0	0	0
NPR2_NPPA	CPI-SS05172DAA1	simple:P20594	simple:P01160	ENSG00000159899	ENSG00000175206	InnateDB-All	True	False	0	0	0	0	0	0	0	0	0	0	0	0	0	0	0	0	0	0	0	0	0	0	0	0	0	0	0	0	0	0	6.5	0	7.4	0	0	6.5	0	0	0	0	0
UCN_CRHR2	CPI-SS0E654708F	simple:P55089	simple:Q13324	ENSG00000163794	ENSG00000106113	guidetopharmacology.org	True	False	0	0	0	0	0	0	0	0	0	0	0	0	0	0	0	0	0	0	0	0	0	0	0	0	0	0	0	0	0	0	0	0	0	0	0	0	0	3.1	0.9	2.3	0
UCN2_CRHR2	CPI-SS0EDEEE57E	simple:Q96RP3	simple:Q13324	ENSG00000145040	ENSG00000106113	guidetopharmacology.org	True	False	0	0	0	0	0	0	0	0	0	2.6	0.4	1.7	0	0	0	0	0	0	0	0	0	0	0	2.5	0.3	1.6	0	0	0	0	0	0	0	0	0	0	0	2.7	0.6	1.9	0
ANXA1_FPR1	CPI-SS0F739D3DB	simple:P04083	simple:P21462	ENSG00000135046	ENSG00000171051	guidetopharmacology.org	True	False	0	0	0	0	33.6	0	0	28.3	0	27.6	0	0	0	0	0	0	0	0	36	0	0	30.7	0	30	0	0	0	0	0	0	0	0	464.8	0	0	459.5	0	458.8	0	0	0
WNT7B_FZD1	CPI-SS0D81C6C1D	simple:P56706	simple:Q9UP38	ENSG00000188064	ENSG00000157240	curated	True	False	0	0	0	0	0	0	0	0	0	0	0	0	0	0	0	0	0	0	0	0	0	0	0	0	0	0	0	0	0	0	0.2	0	0.3	0	0	3.6	0.2	14.8	20.7	6.5	0
EFNB2_EPHB1	CPI-SS0BFD8E056	simple:P52799	simple:P54762	ENSG00000125266	ENSG00000154928	curated	False	False	0	0	0	0	0	0	0	0	0	0	0	0	0	0	0.7	0.6	2.8	0.7	0.8	0.6	0.8	0.7	0.7	1.2	0.8	0.6	0.8	0.7	9.8	9.7	11.8	9.7	9.9	9.6	9.8	9.7	9.7	10.3	9.8	9.6	9.8
EFNB3_EPHB1	CPI-SS0CE96B837	simple:Q15768	simple:P54762	ENSG00000108947	ENSG00000154928	curated	False	False	0	0	0	0	0	0	0	0	0	0	0	0	0	0	0	0	0	0	0	0	0	0	0	0	0	0	0	0	0.4	0.3	2.4	0.3	0.5	0.2	0.4	0.3	0.3	0.9	0.4	0.3	0.4
EFNB2_EPHB3	CPI-SS082ABF1EA	simple:P52799	simple:P54753	ENSG00000125266	ENSG00000182580	curated	False	False	0	0	0	0	0	0	0	0	0	0	0	0	0	0	0.6	0.6	0.7	0.7	0.7	0.7	0.6	0.6	1.2	2.8	4.8	3.2	0.7	0.7	9.7	9.7	9.7	9.7	9.7	9.7	9.7	9.7	10.3	11.9	13.9	12.2	9.8
EFNB3_EPHB3	CPI-SS01BBAD475	simple:Q15768	simple:P54753	ENSG00000108947	ENSG00000182580	curated	False	False	0	0	0	0	0	0	0	0	0	0	0	0	0	0	0	0	0	0	0	0	0	0	0	0	0	0	0	0	0.3	0.3	0.3	0.3	0.3	0.3	0.3	0.3	0.9	2.5	4.5	2.8	0.4
EFNB2_EPHB2	CPI-SS0ECC9DF3E	simple:P52799	simple:P29323	ENSG00000125266	ENSG00000133216	curated	False	False	0	0	0	0	0	0	0	0	0	0	0	0	0	0	0.7	0.7	0.7	0.8	0.8	0.7	0.8	0.7	0.8	1.3	1.5	0.8	1.5	3.7	9.7	9.7	9.7	9.8	9.9	9.7	9.8	9.7	9.8	10.4	10.5	9.8	10.5
EFNB3_EPHB2	CPI-SS0ECCB4382	simple:Q15768	simple:P29323	ENSG00000108947	ENSG00000133216	curated	False	False	0	0	0	0	0	0	0	0	0	0	0	0	0	0	0	0	0	0	0	0	0	0	0	0	0	0	0	0	0.3	0.3	0.3	0.4	0.5	0.3	0.4	0.3	0.4	1	1.2	0.4	1.2
EFNB2_EPO	CPI-SS034D095EE	simple:P52799	simple:P01588	ENSG00000125266	ENSG00000130427	IntAct	True	False	0	0	0	0	0	0	0	0	0	0	0	0	0	0	0	0	0.6	0	0	0	0	0	0	0	0	0	0	0	0	0	9.6	0	0	0	0	0	0	0	0	0	0
F11R_BDNF	CPI-SS0D01E21D9	simple:Q9Y624	simple:P23560	ENSG00000158769	ENSG00000176697	IntAct	True	False	0.6	0.6	0.6	0.6	0.6	0.7	0.7	0.6	0.6	1.2	2.9	1.5	0.6	0.6	1.3	1.3	1.2	1.3	1.3	1.4	1.4	1.3	1.3	1.9	3.5	2.2	1.3	1.3	278.1	278.1	278.1	278.1	278.1	278.2	278.2	278.1	278.1	278.7	280.4	279	278.1
RLN3_RXFP3	CPI-SS02EF37382	simple:Q8WXF3	simple:Q9NSD7	ENSG00000171136	ENSG00000182631	guidetopharmacology.org	True	False	29.9	29.9	29.9	29.9	29.9	29.9	30	29.9	29.9	29.9	0	0	29.9	30	0.1	0.1	0.1	0.1	0.1	0.1	0.1	0.1	0.1	0.1	0	0	0.1	0.1	0	0	0	0	0	0	0	0	0	0	0	0	0
INSL5_RXFP3	CPI-SS0C097BD24	simple:Q9Y5Q6	simple:Q9NSD7	ENSG00000172410	ENSG00000182631	guidetopharmacology.org	True	False	0	0	0	0	0	0	0	0	0	0	0	0	0	0	0	0	0	0	0	0	0.1	0	0	0	0	0	0	0.1	0	0	0	0	0	0	0	0	0	0	0	0	0
RLN3_RXFP1	CPI-SS031E35270	simple:Q8WXF3	simple:Q9HBX9	ENSG00000171136	ENSG00000171509	guidetopharmacology.org	True	False	30.9	30.3	30	30.3	30.1	30.1	30.1	30.1	30.1	30.1	30	30	30.2	30.5	1	0.4	0.1	0.4	0.2	0.2	0.2	0.2	0.2	0.2	0.1	0.1	0.4	0.6	0	0	0	0	0	0	0	0	0	0	0	0	0
INSL3_RXFP1	CPI-SS08805BBC2	simple:P51460	simple:Q9HBX9	ENSG00000248099	ENSG00000171509	guidetopharmacology.org	True	False	15.8	15.2	14.9	15.2	15	15	15	15	15	15	14.9	14.9	15.2	15.4	19.9	19.4	19.1	19.3	19.2	19.2	19.2	19.2	19.1	19.1	19.1	19	19.3	19.5	28.5	27.9	27.6	27.9	27.7	27.7	27.7	27.7	27.7	27.6	27.6	27.5	27.8
RLN1_RXFP1	CPI-SS0FAE75A75	simple:P04808	simple:Q9HBX9	ENSG00000107018	ENSG00000171509	guidetopharmacology.org	True	False	0	0	0	0	0	0	0	0	0	0	0	0	0	0	0	0	0	0	0	0	0	0	0	0	0	0	0	0	0	0	0	0	0	0	0	0	0	0	0	0	0
GAS6_AXL	CPI-SS0AE964947	simple:Q14393	simple:P30530	ENSG00000183087	ENSG00000167601	guidetopharmacology.org	True	False	0	0	0	0	0	0	0	0	0	0	0	0	0	0	7.7	2.5	3.8	2.6	20.2	3.8	6.3	3.8	11.5	137.1	84.4	93.8	4.4	0	13.2	8.1	9.4	8.1	25.8	9.3	11.9	9.3	17.1	142.7	90	99.3	9.9
PROS1_AXL	CPI-SS0C85BC9AF	simple:P07225	simple:P30530	ENSG00000184500	ENSG00000167601	guidetopharmacology.org	True	False	12.5	7.3	8.6	7.4	25	8.5	11.1	8.5	16.3	141.9	89.2	98.6	9.1	0	5.6	0.4	1.7	0.5	18.1	1.6	4.2	1.6	9.4	135	82.3	91.7	2.2	0	46.6	41.5	42.8	41.6	59.2	42.7	45.3	42.7	50.5	176.1	123.4	132.7	43.3
GAS6_MERTK	CPI-SS0F7FF099C	simple:Q14393	simple:Q12866	ENSG00000183087	ENSG00000153208	guidetopharmacology.org	True	False	0	0	0	0	0	0	0	0	0	0	0	0	0	0	2.6	2.6	6.1	2.7	5.4	2.5	2.5	2.5	2.6	3.6	3.4	5.5	2.5	2.6	8.1	8.1	11.7	8.2	10.9	8.1	8	8	8.1	9.1	9	11	8.1
GAS6_TYRO3	CPI-SS0BDA0E5E0	simple:Q14393	simple:Q06418	ENSG00000183087	ENSG00000092445	guidetopharmacology.org	True	False	0	0	0	0	0	0	0	0	0	0	0	0	0	0	0	3.6	2.5	0	0	0	5.4	0	0	2.9	3.8	2.9	0	0	0	9.1	8.1	0	0	0	11	0	0	8.5	9.3	8.4	0
PROS1_TYRO3	CPI-SS09C4988F8	simple:P07225	simple:Q06418	ENSG00000184500	ENSG00000092445	guidetopharmacology.org	True	False	0	8.3	7.3	0	0	0	10.2	0	0	7.7	8.5	7.6	0	0	0	1.5	0.4	0	0	0	3.3	0	0	0.8	1.6	0.8	0	0	0	42.5	41.5	0	0	0	44.4	0	0	41.9	42.7	41.8	0
PTN_ALK	CPI-SS05D7900BF	simple:P21246	simple:Q9UM73	ENSG00000105894	ENSG00000171094	curated	True	False	0	0	0	0	0	0	0	0	0	1.1	1.1	0	0	0	0	0	0	0	0	0	0	0	0	0.5	0.5	0	0	0	0	0	0	0	0	0	0	0	0	9.9	9.9	0	0
MDK_ALK	CPI-SS012AFC842	simple:P21741	simple:Q9UM73	ENSG00000110492	ENSG00000171094	curated	True	False	0	0	0	0	0	0	0	0	0	1.4	1.4	0	0	0	0	0	0	0	0	0	0	0	0	0.1	0.1	0	0	0	0	0	0	0	0	0	0	0	0	0.9	0.9	0	0
PTN_PLXNB2	CPI-SS07F2369F1	simple:P21246	simple:O15031	ENSG00000105894	ENSG00000196576	IntAct	True	False	0	1.1	5.6	1.1	12.9	1.1	0	4.7	7.8	10.6	16.6	22.1	1.9	15	0	0.5	4.9	0.5	12.3	0.5	0	4	7.1	10	16	21.4	1.3	14.4	0	9.9	14.3	9.9	21.6	9.9	0	13.4	16.5	19.4	25.4	30.8	10.7
SEMA4D_PLXNB2	CPI-SS012F60F11	simple:Q92854	simple:O15031	ENSG00000187764	ENSG00000196576	curated	False	False	0	25.2	29.7	25.2	37	25.2	0	28.7	31.9	34.7	40.7	46.1	26	39.1	0	21.5	26	21.5	33.3	21.5	0	25.1	28.2	31	37	42.5	22.3	35.4	0	0	4.5	0	11.8	0	0	3.5	6.7	9.5	15.5	20.9	0.8
SEMA4C_PLXNB2	CPI-SS0892F3080	simple:Q9C0C4	simple:O15031	ENSG00000168758	ENSG00000196576	curated	False	False	0	0	0	0	0	0	0	0	0	0	0	0	0	0	0	0.4	4.9	0.4	12.2	0.4	0	3.9	7.1	9.9	15.9	21.4	1.2	14.3	0	0.5	4.9	0.5	12.3	0.5	0	4	7.2	10	16	21.4	1.3
SEMA4G_PLXNB2	CPI-SS011931B0F	simple:Q9NTN9	simple:O15031	ENSG00000095539	ENSG00000196576	curated	False	False	0	0	0	0	0	0	0	0	0	0	0	0	0	0	0	0	0	0	0	0	0	0	0	0	0	0	0	0	0	0	4.5	0	11.8	0	0	3.5	6.7	9.5	15.5	20.9	0.8
PTN_PTPRS	CPI-SS00F4DDF4B	simple:P21246	simple:Q13332	ENSG00000105894	ENSG00000105426	IntAct	True	False	1.9	5.2	1.4	3.7	1.8	4.1	4.8	2.9	4.2	5.5	12	6.5	5.7	35.2	1.3	4.6	0.7	3	1.2	3.5	4.1	2.2	3.5	4.8	11.4	5.9	5	34.5	10.7	14	10.1	12.4	10.6	12.9	13.5	11.6	12.9	14.2	20.8	15.2	14.4
CD80_CTLA4	CPI-SS08EC6823D	simple:P33681	simple:P16410	ENSG00000121594	ENSG00000163599	curated	False	False	603	315.4	7.7	80.6	8.4	47.6	1463.3	31.7	10.5	0	0	0	8.1	24.7	598.6	311	3.3	76.2	4	43.2	1458.9	27.3	6.1	0	0	0	3.7	20.3	595.4	307.7	0	72.9	0.7	39.9	1455.6	24	2.8	0	0	0	0.4
CD86_CTLA4	CPI-SS0A72C2360	simple:P42081	simple:P16410	ENSG00000114013	ENSG00000163599	curated	False	False	604.5	316.9	9.2	82.1	9.9	49.1	1464.8	33.2	12	0	0	0	9.6	26.2	621.2	333.5	25.9	98.8	26.6	65.8	1481.5	49.9	28.7	0	0	0	26.3	42.9	595.3	307.7	0	72.9	0.7	39.9	1455.6	24	2.8	0	0	0	0.4
CD80_CD28	CPI-SS0DC98E54D	simple:P33681	simple:P10747	ENSG00000121594	ENSG00000178562	curated	False	False	169.7	83.1	7.8	19	8.8	20.4	114.4	7.8	7.7	7.7	0	0	8	9.8	165.3	78.7	3.4	14.5	4.4	16	110	3.3	3.3	3.3	0	0	3.6	5.4	162	75.4	0.1	11.3	1.1	12.7	106.7	0.1	0.1	0	0	0	0.3
EPHA7_EFNA5	CPI-SS007DA8C89	simple:Q15375	simple:P52803	ENSG00000135333	ENSG00000184349	curated	False	False	0	0	1.3	0	0	0	0	0	0	13.8	9.6	0.3	0.3	1.5	0	0	1.4	0.1	0	0	0	0.1	0.1	13.8	9.6	0.4	0.3	1.5	0	0	1.3	0	0	0	0	0.1	0	13.8	9.6	0.4	0.3
EPHB2_EFNA5	CPI-SS0586F2596	simple:P29323	simple:P52803	ENSG00000133216	ENSG00000184349	curated	False	False	0.1	0.1	1.4	0.1	0.1	0.1	0	0.1	0.1	13.9	9.7	0.4	0.3	1.5	0.1	0.1	1.4	0.1	0.1	0.1	0	0.1	0.1	13.9	9.7	0.4	0.4	1.5	0.1	0.1	1.5	0.1	0.1	0.1	0	0.2	0.2	13.9	9.7	0.5	0.4
EPHA7_EFNA2	CPI-SS0A16EDB50	simple:Q15375	simple:O43921	ENSG00000135333	ENSG00000099617	curated	False	False	0	0	0.1	0	0	0	0	0	0.6	2.3	3.4	2.7	16.6	0	0	0	0.1	0	0	0	0	0	0.6	2.4	3.4	2.7	16.6	0	0	0	0.1	0	0	0	0	0	0.6	2.3	3.4	2.7	16.6
EPHA4_EFNA2	CPI-SS0BC458CF7	simple:P54764	simple:O43921	ENSG00000116106	ENSG00000099617	curated	False	False	0.2	0	0.2	0.2	0	0	0.2	0.2	0.7	2.5	3.6	2.8	16.7	0.2	0	0	0.1	0	0	0	0	0	0.6	2.4	3.4	2.7	16.6	0	2.1	0	2.2	2.1	0	0	2.1	2.1	2.7	4.4	5.5	4.8	18.7
PSAP_GPR37	CPI-SS0D8DE8E59	simple:P07602	simple:O15354	ENSG00000197746	ENSG00000170775	guidetopharmacology.org	True	False	58.6	58.9	57.2	58.7	57.7	60.4	58.4	57.9	57.4	57.3	57.3	57.2	58	59	67.9	68.2	66.5	68	67	69.7	67.7	67.2	66.7	66.5	66.6	66.5	67.3	68.3	71.4	71.7	70	71.5	70.5	73.2	71.2	70.7	70.2	70	70.1	70	70.8
FGFR2_FGF10	CPI-SS0189C79E7	simple:P21802	simple:O15520	ENSG00000066468	ENSG00000070193	IntAct	True	False	0	0	0	0	0	0	0	0	0	0	0	0	0	0	0	0	0	0	0	0	0	0	0	0	0	0	0	0	0.4	0.4	0.3	0.3	0.4	1.7	0.3	0.3	0.3	7.2	1.8	0.3	0.3
FGFR2_FGF3	CPI-SS0103DEC52	simple:P21802	simple:P11487	ENSG00000066468	ENSG00000186895	InnateDB-All	True	False	0	0	0	0	0	0	0	0	0	0	0	0	0	0	0	0	0	0	0	0	0	0	0	0	0	0	0	0	0	0	0	0	0	0	0	0	0	0	0	0.8	0
TNFSF12_TNFRSF12A	CPI-SS02EF3E1BA	simple:O43508	simple:Q9NP84	ENSG00000239697	ENSG00000006327	curated	True	False	0	0	0	0	0	0	0	0	0	0	0	0	0	0	23.6	8.6	48.4	9.3	44.5	12.1	3.6	9.4	49.8	101.2	134.1	74.3	6.2	0	29.7	14.6	54.4	15.3	50.6	18.1	9.6	15.5	55.8	107.3	140.2	80.4	12.2
GRP_GRPR	CPI-SS07AF9303D	simple:P07492	simple:P30550	ENSG00000134443	ENSG00000126010	guidetopharmacology.org	True	False	0	0	0	0	0	0	0	0	0	0	0	0	0	0	0	0	0	0	0	0	0	0	0	0	0	0	0	0	2.1	2	2	2	2	2	2	2	2	2	1.9	1.9	1.9
DSC2_DSG2	CPI-SS06D13FCD3	simple:Q02487	simple:Q14126	ENSG00000134755	ENSG00000046604	curated	False	False	0	0	0	0	0	0	0	0	0	0	0	0	0	0	0	0	0	0	0	0	0	0	0	0	0	0	0	0	0.4	0.1	0.1	0.1	0.1	0.2	0.1	0.1	0.1	0.4	0.1	0.1	0.2
DSC2_DSG1	CPI-SS0B02B63C2	simple:Q02487	simple:Q02413	ENSG00000134755	ENSG00000134760	curated	False	False	0	0	0	0	0	0	0	0	0	0	0	0	0	0	0	0	0	0	0	0	0	0	0	0	0	0	0	0	0.1	0.1	0.1	0.1	0.1	0.1	0	0.1	0.1	0	0.1	0	0.1
DSC1_DSG1	CPI-SS0C1520B40	simple:Q08554	simple:Q02413	ENSG00000134765	ENSG00000134760	curated	False	False	0	0	0	0	0	0	0	0	0	0	0	0	0	0	0	0	0	0	0	0	0	0	0	0	0	0	0	0	0	0	0	0	0	0	0	0	0	0	0	0	0
LRP1_MDK	CPI-SS067695081	simple:Q07954	simple:P21741	ENSG00000123384	ENSG00000110492	InnateDB-All	True	False	1.4	0.1	0.9	0.1	11	0.5	0	0.2	0.6	33.2	34.3	8.4	1	0.3	1.4	0.1	0.9	0	11	0.5	0	0.2	0.6	33.2	34.3	8.4	0.9	0.3	1.6	0.3	1.1	0.2	11.2	0.7	0.2	0.3	0.8	33.3	34.4	8.5	1.1
PTPRZ1_MDK	CPI-SS03B99978F	simple:P23471	simple:P21741	ENSG00000106278	ENSG00000110492	curated	True	False	0	0	0	0	0	0	0	0	0	0	0	0	0	0	1.4	0.1	1	0.1	11	0.5	0.1	0.2	0.7	33.2	34.3	8.4	1	0.3	1.4	0.1	0.9	0.1	11	0.5	0	0.2	0.6	33.2	34.3	8.4	1
LRP1_PDGFB	CPI-SS052F9CDB6	simple:Q07954	simple:P01127	ENSG00000123384	ENSG00000100311	InnateDB-All	True	False	0	1.5	36	1	1.8	0.6	0	0.8	1.4	0.1	0	4.6	4.1	0.1	0	1.5	36	1	1.8	0.6	0	0.8	1.4	0.1	0	4.6	4.1	0.1	0	1.6	36.2	1.2	2	0.7	0.2	0.9	1.6	0.2	0.2	4.8	4.2
PTPRZ1_PTN	CPI-SS050195FEB	simple:P23471	simple:P21246	ENSG00000106278	ENSG00000105894	curated	True	False	0	0	0	0	0	0	0	0	0	0	0	0	0	0	1.1	0.5	9.9	0.7	0.6	0.6	0.6	0.4	0.5	10	93.2	4.9	1.9	1.6	1.1	0.5	9.9	0.7	0.6	0.6	0.6	0.3	0.5	10	93.2	4.9	1.9
CCK_CCKAR	CPI-SS0EA96C304	simple:P06307	simple:P32238	ENSG00000187094	ENSG00000163394	InnateDB-All	True	False	0	0	0	0	0	0	0	0	0	0	0	0	0	0	0	0	0	0	0	0	0	0	0	0	0	0	0	0	0.3	0.4	0.2	1.2	0.4	0.4	1.8	0.3	0.4	0.2	0.2	0.2	0.4
TNFSF15_TNFRSF25	CPI-SS0B0CF0EDF	simple:O95150	simple:Q93038	ENSG00000181634	ENSG00000215788	guidetopharmacology.org	True	False	74.9	14.4	1.7	101.5	0.2	0.2	57.1	0.2	0.1	0.2	0	0	1.4	0	74.8	14.3	1.6	101.4	0.1	0.1	57	0.1	0	0	0	0	1.3	0	74.9	14.3	1.7	101.4	0.1	0.1	57	0.1	0.1	0.1	0	0	1.3
POMC_MC1R	CPI-SS00BD8FF72	simple:P01189	simple:Q01726	ENSG00000115138	ENSG00000258839	guidetopharmacology.org	True	False	5.6	4.2	4	5.4	5.1	4.9	4.9	4.4	4.4	4.2	3.8	3.8	4.2	6.5	3.7	2.4	2.1	3.5	3.3	3.1	3	2.5	2.6	2.3	2	2	2.3	4.6	3.9	2.6	2.4	3.8	3.5	3.3	3.3	2.7	2.8	2.5	2.2	2.2	2.5
POMC_MC3R	CPI-SS0B1F94CD2	simple:P01189	simple:P41968	ENSG00000115138	ENSG00000124089	guidetopharmacology.org	True	False	3.8	3.6	3.5	3.6	3.6	3.5	3.6	3.6	3.5	3.5	3.5	3.5	3.6	3.9	1.9	1.7	1.6	1.7	1.8	1.6	1.8	1.7	1.7	1.6	1.6	1.6	1.7	2	2.1	1.9	1.9	2	2	1.8	2	1.9	1.9	1.8	1.9	1.8	1.9
AGRP_MC3R	CPI-SS034C2FBA9	simple:O00253	simple:P41968	ENSG00000159723	ENSG00000124089	guidetopharmacology.org	True	False	1.9	1.7	1.7	1.8	1.8	1.6	1.8	1.7	1.7	1.6	1.7	1.6	1.7	2	6.3	6.1	6.1	6.2	6.2	6.1	6.2	6.1	6.1	6.1	6.1	6.1	6.1	6.4	1.3	1.1	1.1	1.2	1.2	1.1	1.2	1.2	1.1	1.1	1.1	1.1	1.1
POMC_MC4R	CPI-SS098F8DB82	simple:P01189	simple:P32245	ENSG00000115138	ENSG00000166603	guidetopharmacology.org	True	False	0	0	3.5	0	0	0	0	0	0	0	0	0	0	0	0	0	1.6	0	0	0	0	0	0	0	0	0	0	0	0	0	1.8	0	0	0	0	0	0	0	0	0	0
AGRP_MC4R	CPI-SS09CF5B145	simple:O00253	simple:P32245	ENSG00000159723	ENSG00000166603	guidetopharmacology.org	True	False	0	0	1.6	0	0	0	0	0	0	0	0	0	0	0	0	0	6	0	0	0	0	0	0	0	0	0	0	0	0	0	1.1	0	0	0	0	0	0	0	0	0	0
POMC_MC5R	CPI-SS0BE6DBE1A	simple:P01189	simple:P33032	ENSG00000115138	ENSG00000176136	guidetopharmacology.org	True	False	0	0	3.6	4.4	0	0	0	0	0	7.3	4.2	3.5	0	0	0	0	1.7	2.5	0	0	0	0	0	5.4	2.4	1.6	0	0	0	0	2	2.7	0	0	0	0	0	5.6	2.6	1.8	0
AGRP_MC5R	CPI-SS0CC136A8D	simple:O00253	simple:P33032	ENSG00000159723	ENSG00000176136	guidetopharmacology.org	True	False	0	0	1.8	2.5	0	0	0	0	0	5.4	2.4	1.6	0	0	0	0	6.2	6.9	0	0	0	0	0	9.9	6.8	6.1	0	0	0	0	1.2	1.9	0	0	0	0	0	4.9	1.8	1.1	0
NECTIN2_CD226	CPI-SS01036C1ED	simple:Q92692	simple:Q15762	ENSG00000130202	ENSG00000150637	curated	False	False	0	0	0	0	0	0	0	0	0	0	0	0	0	0	31.2	37.9	0	24	1.9	10	8.6	16.1	7.8	0	0	0	1.1	0	103.9	110.6	72.7	96.7	74.6	82.7	81.3	88.8	80.5	72.7	72.7	0	73.8
NECTIN2_NECTIN3	CPI-SS02FBD007E	simple:Q92692	simple:Q9NQS3	ENSG00000130202	ENSG00000177707	curated	False	False	0	0	0	0	0	0	0	0	0	0	0	0	0	0	0.2	0.1	4.7	0.1	0.2	0	0.2	0.3	0.1	5.7	6.9	8	3.5	0.1	72.9	72.8	77.4	72.8	72.9	72.7	72.9	73	72.8	78.4	79.6	80.7	76.1
TIGIT_NECTIN3	CPI-SS03859E16F	simple:Q495A1	simple:Q9NQS3	ENSG00000181847	ENSG00000177707	curated	False	False	655.1	655	659.6	655	655.1	654.9	655.1	655.3	655	660.6	661.9	662.9	658.4	655	561.3	561.2	565.8	561.1	561.3	561.1	561.3	561.4	561.1	566.8	568	569.1	564.5	561.1	0.9	0.9	5.4	0.8	0.9	0.7	0.9	1.1	0.8	6.4	7.7	8.7	4.2
NECTIN1_NECTIN3	CPI-SS0C5E9FBFB	simple:Q15223	simple:Q9NQS3	ENSG00000110400	ENSG00000177707	curated	True	False	0.2	0.1	4.7	0.1	0.2	0	0.2	0.3	0.1	5.7	6.9	8	3.4	0.1	0.2	0.1	4.7	0.1	0.2	0	0.2	0.3	0.1	5.7	6.9	8	3.4	0.1	0.2	0.1	4.7	0.1	0.2	0	0.2	0.3	0.1	5.7	6.9	8	3.4
TIGIT_NECTIN2	CPI-SS0A5DF05C0	simple:Q495A1	simple:Q92692	ENSG00000181847	ENSG00000130202	curated	False	False	0	654.9	727.6	654.9	655.5	654.9	0	656.7	659.9	660.9	667.9	687.6	663.4	656.6	0	561.1	633.8	561.1	561.6	561.1	0	562.9	566.1	567.1	574	593.8	569.6	562.7	0	0.7	73.4	0.7	1.3	0.8	0	2.5	5.7	6.7	13.7	33.4	9.2
CD96_NECTIN1	CPI-SS03F821467	simple:P40200	simple:Q15223	ENSG00000153283	ENSG00000110400	curated	True	False	42.3	42.3	42.3	42.4	42.5	42.3	42.3	43	43.2	42.9	42.8	42.6	43.8	0	81	81	81	81.1	81.2	81	81	81.7	82	81.6	81.5	81.3	82.5	0	0	0	0	0.1	0.2	0	0	0.7	1	0.6	0.5	0.3	1.5
DSG2_DSC1	CPI-SS0109D5B6A	simple:Q14126	simple:Q08554	ENSG00000046604	ENSG00000134765	curated	False	False	0	0	0	0	0	0.4	0	0	0	0	0	0	0	0	0	0	0	0	0	0	0	0	0	0	0	0	0	0	0	0	0	0	0	0.1	0	0	0	0	0	0	0
DSG2_DSC3	CPI-SS0B6F0C894	simple:Q14126	simple:Q14574	ENSG00000046604	ENSG00000134762	curated	False	False	0	0	0.6	0	0	0	0	0	0	1.2	0.4	0	0	0	0	0	0.2	0	0	0	0	0	0	0.8	0	0	0	0	0	0	0.2	0	0	0	0	0	0	0.8	0.1	0	0
DSG1_DSC3	CPI-SS09000F32A	simple:Q02413	simple:Q14574	ENSG00000134760	ENSG00000134762	curated	False	False	0	0	0.2	0	0	0	0	0	0	0.8	0.1	0	0	0	0	0	0.2	0	0	0	0	0	0	0.8	0.1	0	0	0	0	0	0.2	0	0	0	0	0	0	0.8	0.1	0	0
FCER2_CR2	CPI-SS000568A0E	simple:P06734	simple:P20023	ENSG00000104921	ENSG00000117322	curated	True	False	0.2	0.7	0.2	0.3	0.3	0.4	0.6	0.3	0.3	0.4	0.3	0.2	0.3	0.3	0.6	1.1	0.6	0.7	0.7	0.8	1	0.7	0.7	0.9	0.7	0.6	0.7	0.7	0.2	0.7	0.2	0.2	0.3	0.4	0.6	0.3	0.3	0.4	0.3	0.2	0.3
IGF1R_IGF2	CPI-SS09DB7D3A1	simple:P08069	simple:P01344	ENSG00000140443	ENSG00000167244	curated	True	False	0.5	0.5	1.9	0.5	0.4	0.5	0.5	0.4	0.4	1.2	0.9	0.6	0.4	0.5	0.2	0.2	1.7	0.2	0.2	0.3	0.2	0.2	0.1	1	0.6	0.4	0.2	0.3	0.8	0.8	2.2	0.8	0.7	0.9	0.8	0.8	0.7	1.5	1.2	1	0.7
IGF1R_IGF1	CPI-SS0C7732B91	simple:P08069	simple:P05019	ENSG00000140443	ENSG00000017427	curated	True	False	0.3	0.4	4.1	0.4	7.3	0.3	0.4	0.3	2	102.7	41	1.7	0.4	0.5	0.1	0.1	3.9	0.1	7.1	0.1	0.2	0.1	1.8	102.5	40.8	1.5	0.1	0.3	0.7	0.7	4.5	0.7	7.7	0.7	0.7	0.7	2.4	103.1	41.4	2.1	0.7
IL13_IL13RA2	CPI-SS066FBE098	simple:P35225	simple:Q14627	ENSG00000169194	ENSG00000123496	curated	True	False	0	0.2	0.3	0	0.2	0.3	0	0.2	0.2	0.8	0.6	0	0.2	0.3	0	0	0	0	0	0	0	0	0	0	0	0	0	0	0	0	0	0	0	0	0	0	0	0	0	0	0
NOTCH2_DLL1	CPI-SS0F20B8633	simple:Q04721	simple:O00548	ENSG00000134250	ENSG00000198719	curated	False	False	0	0	16	0	6.7	8.2	0	6.8	0	6.7	6.7	7	0	7.6	0	0	13.4	0	4.1	5.6	0	4.2	0	4.1	4	4.4	0	4.9	0	0	9.5	0	0.2	1.6	0	0.3	0	0.1	0.1	0.4	0
C3_C3AR1	CPI-SS03E48EFEA	simple:P01024	simple:Q16581	ENSG00000125730	ENSG00000171860	guidetopharmacology.org	True	False	0.1	0.1	0	0	58.4	0.5	0	0.4	2.3	0	0	0.1	0.7	0.2	0.1	0.1	0.1	0.1	58.5	0.6	0.1	0.5	2.3	0.1	0.1	0.1	0.7	0.3	2.1	2.2	2.1	2.1	60.5	2.6	2.1	2.5	4.3	2.1	2.1	2.2	2.7
ICAM1_ITGAL	CPI-SS0E9A581F8	simple:P05362	simple:P20701	ENSG00000090339	ENSG00000005844	curated	False	False	246.5	286.9	187.3	240.2	220.8	252.3	231.1	203.5	192	187	187	187.3	187.3	234.7	217.2	257.5	158	210.8	191.5	223	201.7	174.2	162.6	157.7	157.7	158	158	205.3	161.7	202.1	102.5	155.4	136	167.5	146.3	118.7	107.2	102.2	102.2	102.5	102.5
NTRK2_NTF4	CPI-SS0D79D2F2A	simple:Q16620	simple:P34130	ENSG00000148053	ENSG00000225950	IntAct	True	False	0.4	0.3	0.4	0.4	0.4	0.8	0.4	0.4	0.4	0.3	0.3	0.3	0.3	0.6	0.2	0.2	0.2	0.3	0.2	0.6	0.3	0.2	0.2	0.2	0.2	0.1	0.2	0.4	0.4	0.4	0.4	0.5	0.4	0.8	0.5	0.4	0.4	0.4	0.4	0.3	0.4
NTRK2_NTF3	CPI-SS0CF7B434C	simple:Q16620	simple:P20783	ENSG00000148053	ENSG00000185652	curated	True	False	0	0	1	0	0	0	0	0	0	17.7	2.3	0	0	0	0	0	0.8	0	0	0	0	0	0	17.6	2.1	0	0	0	0	0	1	0	0	0	0	0	0	17.8	2.3	0	0
NTRK1_NTF3	CPI-SS004A073E1	simple:P04629	simple:P20783	ENSG00000198400	ENSG00000185652	curated	True	False	0	0	0	0	0	0	0	0	0	0	0	0	0	0	0	0	0	0	0	0	0	0	0	0	0	0	0	0	0	0	0.7	0	0	0	0	0	0	17.4	2	0	0
SORT1_GRN	CPI-SS063F6EED4	simple:Q99523	simple:P28799	ENSG00000134243	ENSG00000030582	MINT	True	False	0	0	0	0	0	0	0	0	0	0	0	0	0	0	18.8	21.4	212.6	16.8	352.6	16.5	40.1	146.7	145.5	247	236.1	172.6	23.2	1187.2	20.2	22.8	213.9	18.2	354	17.9	41.5	148.1	146.9	248.4	237.5	174	24.6
SORT1_COPA	CPI-SS0F94A3DAC	simple:Q99523	simple:P53621	ENSG00000134243	ENSG00000122218	IntAct	True	False	0	0	0	0	0	0	0	0	0	0	0	0	0	0	38	43.6	54.2	26	28.3	22.9	56.6	32.1	23.5	62.2	95.3	73.5	26.1	37	39.4	45	55.6	27.4	29.6	24.3	58	33.5	24.9	63.6	96.7	74.9	27.5
PROKR2_ADIPOQ	CPI-SS0FC17A1D0	simple:Q8NFJ6	simple:Q15848	ENSG00000101292	ENSG00000181092	IntAct	True	False	0	0	0	0	0	0	0	0	0	36.7	0	0.8	0	0	0	0	0	0	0	0	0	0	0	36.6	0	0.7	0	0	0	0	0	0	0	0	0	0	0	36.1	0	0.2	0
ASGR2_ADIPOQ	CPI-SS04A4A2334	simple:P07307	simple:Q15848	ENSG00000161944	ENSG00000181092	IntAct	True	False	0	0	0	0	0	0	0	0	0	0	0	0	0	0	0	0	0	0	0	0	0	0	0	0	0	0	0	0	0	0	0	0	0	0	0	0	0	35.9	0	0	0
ALCAM_CD6	CPI-SS04256AA73	simple:Q13740	simple:P30203	ENSG00000170017	ENSG00000013725	curated	True	False	205.7	210	12.6	21	12.9	12.7	291.1	13.5	12.7	12.6	12.6	12.8	14	0	199.2	203.5	6.1	14.6	6.5	6.3	284.6	7	6.2	6.1	6.1	6.3	7.5	0	194	198.3	0.9	9.4	1.2	1	279.4	1.8	1	0.9	0.9	1.1	2.3
PYY_NPY1R	CPI-SS0A9F17199	simple:P10082	simple:P25929	ENSG00000131096	ENSG00000164128	guidetopharmacology.org	True	False	0	0	0	0	0	0	0	0	0	0	0	0	0	0	0	0	0	0	0	0	0	0	0	0	0	0	0	0	0	0	0	0	0	0	0	0	0	0	0	0	0
PYY_NPY4R	CPI-SS0A82945AA	simple:P10082	simple:P50391	ENSG00000131096	ENSG00000204174	guidetopharmacology.org	True	False	0	0	0	0	0	0	0	0	0	0	0	0	0	0	0	0	0	0	0	0	0	0	0	0	0	0	0	0	0	0	0	0	0	0	0	0	0	0	0	0	0
PPY_NPY4R	CPI-SS0A06F86B9	simple:P01298	simple:P50391	ENSG00000108849	ENSG00000204174	guidetopharmacology.org	True	False	0	0	0	0	0	0	0	0	0	0	0	0	0	0	0	0	0	0	0	0	0	0	0	0	0	0	0	0	0	0	0	0	0	0	0	0	0	0	0	0.6	0
FLT3LG_FLT3	CPI-SS0D97E07F8	simple:P49771	simple:P36888	ENSG00000090554	ENSG00000122025	curated	True	False	1.5	1.5	1.5	1.5	3	1.6	1.5	48.6	16	0	1.5	0	93.8	34.7	0.8	0.8	0.8	0.8	2.3	0.8	0.8	47.9	15.3	0	0.8	0	93.1	34	0.2	0.2	0.2	0.2	1.7	0.3	0.2	47.3	14.7	0	0.2	0	92.5
FGFR1_FGF19	CPI-SS0D8158973	simple:P11362	simple:O95750	ENSG00000077782	ENSG00000162344	InnateDB-All	True	False	0	0	0	0	0	0	0	0	0	0	0	5.3	0	0	0	0	0	0	0	0	0	0	0	0	0	0	0	0	0	0	0	0	0	0	0	0	0	0	0	13.4	0
FGFR4_FGF19	CPI-SS0C5ED0332	simple:P22455	simple:O95750	ENSG00000160867	ENSG00000162344	InnateDB-All	True	False	0	0	0	0	0	0	0	0	0	0	0	0	0	0	0	0	0	0	0	0	0	0	0	0	0	0	0	0	0	0	0	0	0	0	0	0	0	0	0	3.8	0
FGFR1_NCAM1	CPI-SS039799099	simple:P11362	simple:P13591	ENSG00000077782	ENSG00000149294	curated	True	False	1.9	1.9	1.9	1.9	2.1	1.7	2.5	1.9	1.9	11.7	31.5	4.3	2	2.5	0	0	0	0	0	0	0	0	0	0	0	0	0	0	10	10.1	10	10	10.2	9.8	10.6	10	10	19.8	39.6	12.4	10.1
RARRES2_CMKLR1	CPI-SS0CDEE4A57	simple:Q99969	simple:Q99788	ENSG00000106538	ENSG00000174600	guidetopharmacology.org	True	False	0	0	0	0	0	0	0	0	0	0	0	0	0	0	0	0	0	0	0	0	0	0	0	0	0	0	0	0	5	5	5.2	4.8	7.7	4.8	4.8	4.8	5	5.5	6.9	4.9	5.8
RARRES2_GPR1	CPI-SS095A33EE9	simple:Q99969	simple:P46091	ENSG00000106538	ENSG00000183671	guidetopharmacology.org	True	False	0	0	0	0	0	0	0	0	0	0	0	0	0	0	0	0	0	0	0	0	0	0	0	0	0	0	0	0	0	0	8.8	0	0	0	0	0	4.8	10.1	0	4.9	0
WNT5A_FZD5	CPI-SS0E32BEF02	simple:P41221	simple:Q13467	ENSG00000114251	ENSG00000163251	curated	True	False	0.1	1	0.3	1.4	0.8	2.6	1.6	0.3	0.4	0.1	1.1	0.6	0.7	0.1	0.1	1	0.3	1.4	0.8	2.6	1.6	0.3	0.3	0.1	1.1	0.6	0.7	0.1	0.1	1	0.4	1.4	0.8	2.6	1.6	0.4	0.4	0.1	1.2	0.7	0.8
WNT5A_FZD3	CPI-SS002673EFE	simple:P41221	simple:Q9NPG1	ENSG00000114251	ENSG00000104290	curated	True	False	0	0	0.2	0	0.4	0.1	0	0.1	0.1	1	0.6	0.6	0	0	0	0	0.2	0	0.3	0.1	0	0.1	0.1	0.9	0.5	0.6	0	0	0	0	0.2	0	0.4	0.2	0	0.2	0.1	1	0.6	0.6	0
WNT2_FZD3	CPI-SS0F26BB901	simple:P09544	simple:Q9NPG1	ENSG00000105989	ENSG00000104290	curated	True	False	0	0	0	0	0	0	0	0	0	0	0	0	0	0	0	0	0	0	0	0	0	0	0	0	0	0	0	0	0	0	0.1	0	0.3	0.1	0	0.1	0	0.9	0.5	0.5	0
WNT5A_FZD2	CPI-SS01C2BA5C8	simple:P41221	simple:Q14332	ENSG00000114251	ENSG00000180340	curated	True	False	0	0	0.1	0	0	0	0	0	0	4.5	2.8	0.3	0	1.6	0	0	0.1	0	0	0	0	0	0	4.5	2.8	0.3	0	1.6	0	0	0.1	0	0	0	0	0	0	4.5	2.9	0.3	0
WNT2_FZD2	CPI-SS02C418D99	simple:P09544	simple:Q14332	ENSG00000105989	ENSG00000180340	curated	True	False	0	0	0	0	0	0	0	0	0	0	0	0	0	0	0	0	0	0	0	0	0	0	0	0	0	0	0	0	0	0	0	0	0	0	0	0	0	4.4	2.8	0.2	0
WNT5A_FZD6	CPI-SS06C087B42	simple:P41221	simple:O60353	ENSG00000114251	ENSG00000164930	curated	True	False	0.4	0.4	4.6	0.2	0.4	1.6	0.3	0.2	0.3	0.5	0.8	0.2	0.3	0.3	0.4	0.4	4.6	0.2	0.4	1.6	0.3	0.2	0.3	0.5	0.7	0.2	0.2	0.3	0.4	0.4	4.6	0.3	0.5	1.6	0.4	0.3	0.3	0.6	0.8	0.2	0.3
WNT4_FZD6	CPI-SS097A2D133	simple:P56705	simple:O60353	ENSG00000162552	ENSG00000164930	curated	True	False	1.3	1.2	5.5	1.1	1.3	2.5	1.2	1.1	1.2	1.4	1.6	1	1.1	1.2	1.3	1.3	5.5	1.1	1.4	2.5	1.2	1.2	1.2	1.4	1.7	1.1	1.2	1.2	0.7	0.6	4.9	0.5	0.7	1.9	0.6	0.5	0.5	0.8	1	0.4	0.5
RSPO1_LGR4	CPI-SS0057AB387	simple:Q2MKA7	simple:Q9BXB1	ENSG00000169218	ENSG00000205213	guidetopharmacology.org	True	False	0.5	0.8	1.4	1.3	0.8	0.9	0	0.6	0.5	5.1	2.9	4.1	0.5	0.5	0	0.4	1	0.9	0.4	0.5	0	0.1	0.1	4.7	2.5	3.6	0	0.1	0.1	0.4	1	0.9	0.4	0.5	0	0.1	0.1	4.7	2.5	3.6	0.1
RSPO2_LGR4	CPI-SS01E3453DB	simple:Q6UXX9	simple:Q9BXB1	ENSG00000147655	ENSG00000205213	guidetopharmacology.org	True	False	0	0	0	0	0	0	0	0	0	0	0	0	0	0	0	0	0	0	0	0	0	0	0	0	0	0	0	0	0	0	0	0	0	0	0	0	0	0	0	0	0
RSPO3_LGR4	CPI-SS0ACAB1835	simple:Q9BXY4	simple:Q9BXB1	ENSG00000146374	ENSG00000205213	guidetopharmacology.org	True	False	0	0	0	0	0	0	0	0	0	0	0	0	0	0	0	0	0	0	0	0	0	0	0	0	0	0	0	0	0	0.4	1	0.9	0.4	0.5	0	0.1	0	4.6	2.5	3.6	0
RSPO4_LGR4	CPI-SS034D3988F	simple:Q2I0M5	simple:Q9BXB1	ENSG00000101282	ENSG00000205213	guidetopharmacology.org	True	False	0	0	0	0	0	0	0	0	0	0	0	0	0	0	0	0	0	0	0	0	0	0	0	0	0	0	0	0	0	0.4	1	0.8	0.4	0.5	0	0.1	0	4.6	2.5	3.6	0
RSPO1_LGR5	CPI-SS09B2320BC	simple:Q2MKA7	simple:O75473	ENSG00000169218	ENSG00000139292	guidetopharmacology.org	True	False	0.6	0.5	0.8	0.6	0.6	0.6	0.8	0.6	0.5	2.7	1.9	0.6	0.6	0.8	0.2	0.1	0.4	0.2	0.2	0.1	0.3	0.1	0.1	2.3	1.5	0.2	0.2	0.4	0.2	0.1	0.4	0.2	0.2	0.1	0.3	0.2	0.1	2.3	1.5	0.2	0.2
RSPO2_LGR5	CPI-SS056D0AD0D	simple:Q6UXX9	simple:O75473	ENSG00000147655	ENSG00000139292	guidetopharmacology.org	True	False	0	0	0	0	0	0	0	0	0	0	0	0	0	0	0	0	0	0	0	0	0	0	0	0	0	0	0	0	0	0	0	0	0	0	0	0	0	0	0	0	0
RSPO3_LGR5	CPI-SS0C3906934	simple:Q9BXY4	simple:O75473	ENSG00000146374	ENSG00000139292	guidetopharmacology.org	True	False	0	0	0	0	0	0	0	0	0	0	0	0	0	0	0	0	0	0	0	0	0	0	0	0	0	0	0	0	0.1	0.1	0.3	0.2	0.1	0.1	0.3	0.1	0.1	2.2	1.5	0.1	0.2
RSPO4_LGR5	CPI-SS079CAC99C	simple:Q2I0M5	simple:O75473	ENSG00000101282	ENSG00000139292	guidetopharmacology.org	True	False	0	0	0	0	0	0	0	0	0	0	0	0	0	0	0	0	0	0	0	0	0	0	0	0	0	0	0	0	0.1	0.1	0.3	0.2	0.1	0.1	0.3	0.1	0.1	2.2	1.5	0.1	0.2
RSPO1_LGR6	CPI-SS0E5397537	simple:Q2MKA7	simple:Q9HBX8	ENSG00000169218	ENSG00000133067	guidetopharmacology.org	True	False	0.8	1.5	0.6	1.2	0.9	1.2	1.3	0.6	0.8	1	1.5	0.7	0.9	1.2	0.4	1.1	0.2	0.8	0.5	0.7	0.9	0.2	0.4	0.5	1.1	0.3	0.5	0.7	0.4	1.1	0.2	0.8	0.5	0.8	0.9	0.2	0.4	0.5	1.1	0.3	0.5
RSPO2_LGR6	CPI-SS019104E2E	simple:Q6UXX9	simple:Q9HBX8	ENSG00000147655	ENSG00000133067	guidetopharmacology.org	True	False	0	0	0	0	0	0	0	0	0	0	0	0	0	0	0	0	0	0	0	0	0	0	0	0	0	0	0	0	0	0	0	0	0	0	0	0	0	0	0	0	0
RSPO3_LGR6	CPI-SS0EB5364D4	simple:Q9BXY4	simple:Q9HBX8	ENSG00000146374	ENSG00000133067	guidetopharmacology.org	True	False	0	0	0	0	0	0	0	0	0	0	0	0	0	0	0	0	0	0	0	0	0	0	0	0	0	0	0	0	0.3	1.1	0.2	0.7	0.4	0.7	0.8	0.2	0.3	0.5	1	0.2	0.4
RSPO4_LGR6	CPI-SS0609FCF76	simple:Q2I0M5	simple:Q9HBX8	ENSG00000101282	ENSG00000133067	guidetopharmacology.org	True	False	0	0	0	0	0	0	0	0	0	0	0	0	0	0	0	0	0	0	0	0	0	0	0	0	0	0	0	0	0.3	1	0.2	0.7	0.4	0.7	0.8	0.2	0.3	0.5	1	0.2	0.4
CXCL16_CXCR6	CPI-SS0B1535576	simple:Q9H2A7	simple:O00574	ENSG00000161921	ENSG00000172215	guidetopharmacology.org	True	False	450	420.5	8.3	2071.6	10.3	11.6	183.3	8.4	8.3	0	0	0	8.7	8.3	442.1	412.6	0.3	2063.7	2.4	3.7	175.3	0.5	0.4	0	0	0	0.8	0.3	449.5	420	7.7	2071.1	9.8	11.1	182.8	7.9	7.8	0	0	0	8.2
EDA_EDAR	CPI-SS05A8552D7	simple:Q92838	simple:Q9UNE0	ENSG00000158813	ENSG00000135960	guidetopharmacology.org	True	False	0	0	0	0	0	0	0	0	0	0	0	0	0	0	0	0	0	0	0	0	0	0	0	0	0	0	0	0	0	0	0	0	0	0	0	0	0	0	0	0	0
EDA_EDA2R	CPI-SS00797FD15	simple:Q92838	simple:Q9HAV5	ENSG00000158813	ENSG00000131080	guidetopharmacology.org	True	False	0	0	0	0	0	0	0	0	0	0	0	0	0	0	0	0	0	0	0	0	0	0	0	0	0	0	0	0	0	0	0	0	0	0	0	0	0	0	0	0	0
EDN2_EDNRA	CPI-SS056AA08CF	simple:P20800	simple:P25101	ENSG00000127129	ENSG00000151617	guidetopharmacology.org	True	False	0	0	0	0	0	0	0	0	0	0	0	0	0	0	0	0	0	0	0	0	0	0	0	0	0	0	0	0	0	0	0	0	0	0	0	0	0	0	0	0	0
PDGFC_FLT4	CPI-SS0EC50C68D	simple:Q9NRA1	simple:P35916	ENSG00000145431	ENSG00000037280	guidetopharmacology.org	True	False	0	0	0	0	0	0	0	0	0	0	0	0	0	0	0	0	17.8	0.4	0	0	0	0.5	0	0.1	0.1	0	0.1	0	0	0	17.9	0.5	0	0	0	0.5	0.1	0.1	0.2	0.1	0.1
VEGFC_FLT4	CPI-SS005572B52	simple:P49767	simple:P35916	ENSG00000150630	ENSG00000037280	curated	True	False	0	0	0	0	0	0	0	0	0	0	0	0	0	0	0	0	0	0	0	0	0	0	0	0	0	0	0	0	0	0	40.3	22.9	22.5	0	0	23	22.6	22.6	22.6	22.5	22.6
VEGFD_FLT4	CPI-SS0D883FFF1	simple:O43915	simple:P35916	ENSG00000165197	ENSG00000037280	curated	True	False	0	0	0	0	0	0	0	0	0	0	0	0	0	0	0	0	0	0	0	0	0	0	0	0	0	0	0	0	0	0	18	0.5	0.1	0	0	0.6	0.2	0.2	0.2	0.2	0.2
PDGFC_PDGFRA	CPI-SS06DA9B4FE	simple:Q9NRA1	simple:P16234	ENSG00000145431	ENSG00000134853	curated	True	False	0	0	0	0	0	0	0	0	0	0	0	0	0	0	0.2	0.1	0.2	0.1	0.1	0.2	0.3	0.1	0.1	83.8	31.1	0.2	0.2	0.2	0.2	0.1	0.3	0.2	0.1	0.2	0.3	0.1	0.1	83.8	31.2	0.3	0.2
PDGFB_PDGFRA	CPI-SS0FEEB187C	simple:P01127	simple:P16234	ENSG00000100311	ENSG00000134853	curated	True	False	0	0	0	0	0	0	0	0	0	0	0	0	0	0	1.6	1.5	1.7	1.6	1.6	1.7	1.7	1.5	1.6	85.3	32.6	1.7	1.7	1.6	36.1	36	36.2	36.1	36.1	36.2	36.2	36.1	36.1	119.8	67.1	36.2	36.2
PDGFA_PDGFRA	CPI-SS0B70EB09E	simple:P04085	simple:P16234	ENSG00000197461	ENSG00000134853	curated	True	False	0.2	0.1	0.2	0.1	0.1	0.2	0.3	0.1	0.1	83.8	31.1	0.2	0.2	0.2	0.4	0.3	0.5	0.4	0.3	0.4	0.5	0.3	0.3	84	31.4	0.5	0.4	0.4	8.8	8.7	8.9	8.8	8.8	8.8	8.9	8.7	8.7	92.4	39.8	8.9	8.8
PDGFB_PDGFRB	CPI-SS05A26A1DE	simple:P01127	simple:P09619	ENSG00000100311	ENSG00000113721	curated	True	False	0	0	0	0	0	0	0	0	0	0	0	0	0	0	0	0	3.1	0	1.6	0	0	1.5	1.8	18.4	86	179.3	0	0	0	0	37.7	0	36.1	0	0	36	36.3	52.9	120.5	213.8	0
PDGFD_PDGFRB	CPI-SS0B3C76C9D	simple:Q9GZP0	simple:P09619	ENSG00000170962	ENSG00000113721	curated	True	False	0	0	0	0	0	0	0	0	0	0	0	0	0	0	0	0	0	0	0	0	0	0	0	0	0	0	0	0	0	0	41.3	0	39.8	0	0	39.7	40	56.6	124.2	217.5	0
WNT2_FZD4	CPI-SS0C2561156	simple:P09544	simple:Q9ULV1	ENSG00000105989	ENSG00000174804	curated	True	False	0	0	0	0	0	0	0	0	0	0	0	0	0	0	0	0	0	0	0	0	0	0	0	0	0	0	0	0	0.1	0.1	15.7	1.4	0.8	0	0.1	0.5	0.2	12	3.7	9.2	0.1
WNT7B_FZD4	CPI-SS0B8083B44	simple:P56706	simple:Q9ULV1	ENSG00000188064	ENSG00000174804	curated	True	False	0	0	0	0	0	0	0	0	0	0	0	0	0	0	0	0	0	0	0	0	0	0	0	0	0	0	0	0	0.1	0.2	15.8	1.4	0.8	0	0.1	0.5	0.2	12	3.8	9.3	0.1
WNT2B_FZD4	CPI-SS01469637C	simple:Q93097	simple:Q9ULV1	ENSG00000134245	ENSG00000174804	curated	True	False	0	0	0	0	0	0	0	0	0	0	0	0	0	0	0.1	0.1	15.7	1.4	0.8	0	0.1	0.5	0.2	12	3.7	9.2	0.1	0.1	0.1	0.1	15.7	1.4	0.8	0	0.1	0.5	0.2	12	3.7	9.2	0.1
WNT2_FZD9	CPI-SS0AE4A66E2	simple:P09544	simple:O00144	ENSG00000105989	ENSG00000188763	curated	True	False	0	0	0	0	0	0	0	0	0	0	0	0	0	0	0	0	0	0	0	0	0	0	0	0	0	0	0	0	0	0	0.1	0	0	0	0	0	1.2	0	0.4	0	0
SEMA4A_PLXND1	CPI-SS044C72D0D	simple:Q9H3S1	simple:Q9Y4D7	ENSG00000196189	ENSG00000004399	curated	False	False	40.9	40.8	64.5	45.4	41.9	40.7	42.5	41.7	43.4	42.6	42.1	43.4	44.9	41.4	77.5	77.3	101.1	81.9	78.4	77.2	79	78.3	79.9	79.1	78.7	80	81.5	78	1.9	1.7	25.5	6.3	2.8	1.7	3.5	2.7	4.3	3.5	3.1	4.4	5.9
SEMA3E_PLXND1	CPI-SS0F3A089DE	simple:O15041	simple:Q9Y4D7	ENSG00000170381	ENSG00000004399	curated	True	False	0.3	0.2	24	4.8	1.3	0.1	1.9	1.1	2.8	2	1.5	2.8	4.3	0.8	0.4	0.2	24	4.8	1.4	0.2	2	1.2	2.9	2	1.6	2.9	4.4	0.9	0.3	0.2	24	4.8	1.3	0.1	1.9	1.1	2.8	2	1.5	2.8	4.3
SEMA4D_PLXNB1	CPI-SS0606E97F0	simple:Q92854	simple:O43157	ENSG00000187764	ENSG00000164050	curated	True	False	25.2	25.2	25.4	25.2	25.2	25.2	25.2	25.2	25.2	25.2	25.2	26.8	25.2	25.2	21.5	21.5	21.7	21.5	21.5	21.5	21.5	21.6	21.5	21.5	21.5	23.1	21.5	21.6	0	0	0.2	0	0	0	0	0	0	0	0	1.6	0
SELP_SELPLG	CPI-SS02B7540B0	simple:P16109	simple:Q14242	ENSG00000174175	ENSG00000110876	curated	False	False	0	0	0	0	0	0	0	0	0	0	0	0	0	0	376.5	750.9	7.4	466.9	127.5	766	342.9	290	245.1	0.4	22.4	0.1	686.4	937.3	418.8	793.1	49.7	509.1	169.8	808.3	385.2	332.3	287.4	42.6	64.7	42.4	728.7
SELL_SELPLG	CPI-SS087321EB5	simple:P14151	simple:Q14242	ENSG00000188404	ENSG00000110876	curated	False	False	411.3	785.6	42.2	501.6	162.3	800.8	377.6	324.8	279.9	35.1	57.2	34.8	721.1	972.1	390.1	764.4	20.9	480.4	141	779.5	356.4	303.5	258.6	13.9	35.9	13.6	699.9	950.8	377.4	751.7	8.3	467.7	128.4	766.9	343.7	290.9	246	1.2	23.3	1	687.2
SELL_CD34	CPI-SS0EB5AEC83	simple:P14151	simple:P28906	ENSG00000188404	ENSG00000174059	curated	False	False	0	0	684.4	0	35	35.1	0	35.2	39.2	886.6	200.5	37.1	0	35.7	0	0	663.2	0	13.8	13.9	0	14	18	865.4	179.3	15.9	0	14.5	0	0	650.5	0	1.1	1.3	0	1.4	5.3	852.8	166.6	3.2	0
SELL_PODXL	CPI-SS04FDFE943	simple:P14151	simple:O00592	ENSG00000188404	ENSG00000128567	curated	False	False	0	0	52.5	0	0	0	0	0	0	34.8	34.8	34.8	0	34.9	0	0	31.3	0	0	0	0	0	0	13.5	13.5	13.5	0	13.6	0	0	18.6	0	0	0	0	0	0	0.9	0.9	0.9	0
GHRL_TBXA2R	CPI-SS07A178C01	simple:Q9UBU3	simple:P21731	ENSG00000157017	ENSG00000006638	InnateDB-All	True	False	0	0	0	0	0	0	0	0	0	0	0	0	0	0	2.5	12.6	35.6	2.6	2.5	3	24.9	2.6	2.8	7.5	4.3	3.2	2.5	47.4	0.5	10.7	33.6	0.6	0.5	1	22.9	0.6	0.8	5.5	2.3	1.2	0.5
GHRL_PTGIR	CPI-SS00F32F8C0	simple:Q9UBU3	simple:P43119	ENSG00000157017	ENSG00000160013	InnateDB-All	True	False	0	0	0	0	0	0	0	0	0	0	0	0	0	0	18.5	3.3	2.5	5.5	7	0	2.5	2.5	2.8	11.3	9.2	20.4	2.5	0	16.5	1.4	0.5	3.6	5.1	0	0.5	0.5	0.8	9.3	7.2	18.4	0.5
GHRL_GHSR	CPI-SS0DE3B267F	simple:Q9UBU3	simple:Q92847	ENSG00000157017	ENSG00000121853	guidetopharmacology.org	True	False	0	0	0	0	0	0	0	0	0	0	0	0	0	0	0	0	2.5	0	0	0	0	0	0	2.5	2.5	0	0	0	0	0	0.5	0	0	0	0	0	0	0.5	0.5	0	0
LEAP2_GHSR	CPI-SS0C4173BD9	simple:Q969E1	simple:Q92847	ENSG00000164406	ENSG00000121853	guidetopharmacology.org	True	False	0	0	0	0	0	0	0	0	0	0	0	0	0	0	0	0	0	0	0	0	0	0	0	0	0	0	0	0	0	0	1.3	0	0	0	0	0	0	1.3	1.3	0	0
GHRL_PTGER3	CPI-SS09EF9F821	simple:Q9UBU3	simple:P43115	ENSG00000157017	ENSG00000050628	InnateDB-All	True	False	0	0	0	0	0	0	0	0	0	0	0	0	0	0	0	0	2.5	0	0	6.2	0	0	2.5	10.2	2.8	5.3	0	0	0	0	0.5	0	0	4.2	0	0	0.5	8.2	0.8	3.3	0
ROR1_NGF	CPI-SS0F558C3B7	simple:Q01973	simple:P01138	ENSG00000185483	ENSG00000134259	InnateDB-All	True	False	0	0	0	0	0	0	0	0	0	0	0	0	0	0	0	0	0	0	0	0	0	0	0	0	0	0	0	0	0	0	0.5	0	0	0	0	0	0	11.3	3.5	60.4	0
ROR1_WNT5A	CPI-SS01D725385	simple:Q01973	simple:P41221	ENSG00000185483	ENSG00000114251	InnateDB-All	True	False	0	0	0	0	0	0	0	0	0	0	0	0	0	0	0	0	0	0	0	0	0	0	0	0	0	0	0	0	0.1	0.1	0.2	0.1	0.1	0.1	0.2	0.1	0.1	8.6	5.5	7.7	0.2
FZD1_WNT5A	CPI-SS0B836353B	simple:Q9UP38	simple:P41221	ENSG00000157240	ENSG00000114251	curated	True	False	0	0	0	0	0	0	0	0	0	0	0	0	0	0	0	0	0	0	0	0	0	0	0	0	0	0	0	0	0.2	0.2	0.2	0.2	0.2	0.1	0.3	0.1	0.2	8.6	5.6	7.7	0.2
KITLG_KIT	CPI-SS0A612BCEF	simple:P21583	simple:P10721	ENSG00000049130	ENSG00000157404	curated	True	False	0	0	0	0	0	0	0	0	0	0	0	0	0	0	0	0	0	0	0	0	0	0	0	0	0	0	0	0	37.6	39.4	50.7	38.6	38.1	57.8	38.6	58.5	46.9	40	37.6	37.6	52.3
WNT7B_FZD10	CPI-SS0A683CBC1	simple:P56706	simple:Q9ULW2	ENSG00000188064	ENSG00000111432	curated	True	False	0	0	0	0	0	0	0	0	0	0	0	0	0	0	0	0	0	0	0	0	0	0	0	0	0	0	0	0	0	0	0	0	0	0	0	0	0	0.6	0.1	0.1	0
SEMA5A_PLXNB3	CPI-SS0D00AAD2F	simple:Q13591	simple:Q9ULL4	ENSG00000112902	ENSG00000198753	curated	False	False	0	0	0	0	0	0	0	0.1	0	0	0	0	0	0	0	0	0	0	0	0	0	0.1	0	0	0	0	0	0	0	0	0	0	0	0	0	0.1	0.1	0	0	0	0
PENK_MRGPRX1	CPI-SS06AC5AF53	simple:P01210	simple:Q96LB2	ENSG00000181195	ENSG00000170255	guidetopharmacology.org	True	False	0.5	0.4	0.3	0.3	0.3	0.4	0.3	0.3	0.3	0.2	0.2	0.2	0.5	0.6	0.3	0.2	0.1	0.2	0.2	0.3	0.2	0.1	0.1	0.1	0	0	0.3	0.5	0.5	0.3	0.3	0.3	0.3	0.4	0.3	0.3	0.3	0.2	0.2	0.2	0.5
ENTPD1_ADORA1	CPI-SS026C7F8A2	simple:P49961	simple:P30542	ENSG00000138185	ENSG00000163485	curated	False	False	10.6	10.5	10.2	10.5	10.3	10.4	10.3	10.3	10.2	12.1	10.2	10.2	10.4	10.4	32.5	32.4	32.1	32.4	32.2	32.3	32.2	32.2	32.1	34	32.1	32.1	32.3	32.3	104.1	104	103.7	104	103.7	103.8	103.7	103.8	103.7	105.6	103.7	103.7	103.9
ENTPD1_ADORA2A	CPI-SS0E90C46BC	simple:P49961	simple:P29274	ENSG00000138185	ENSG00000128271	curated	False	False	36.3	48.6	16.4	27.9	22.8	60.1	71.7	12.1	19.4	12.4	10.4	14.5	99	11.4	58.2	70.5	38.3	49.8	44.7	82	93.6	34	41.3	34.3	32.3	36.4	120.9	33.3	129.8	142.1	109.9	121.4	116.2	153.6	165.2	105.6	112.9	105.8	103.9	107.9	192.5
ENTPD1_ADORA2B	CPI-SS08C884E97	simple:P49961	simple:P29275	ENSG00000138185	ENSG00000170425	curated	False	False	13.3	10.3	10.2	10.4	88.3	10.3	10.2	14.7	52.7	42.4	20.5	13.9	17.1	10.2	35.2	32.2	32.1	32.3	110.2	32.2	32.1	36.6	74.6	64.3	42.4	35.8	39	32.1	106.8	103.8	103.7	103.9	181.8	103.8	103.7	108.2	146.2	135.9	114	107.4	110.6
ENTPD1_ADORA3	CPI-SS0276D5C7E	simple:P49961	simple:P0DMS8	ENSG00000138185	ENSG00000282608	curated	False	False	11.1	11.3	10.6	11.1	12.8	11.1	11.3	13.8	10.7	10.3	10.3	10.4	10.6	11.7	33	33.2	32.5	33	34.7	33	33.2	35.7	32.6	32.2	32.2	32.3	32.5	33.6	104.6	104.8	104.1	104.6	106.2	104.6	104.7	107.3	104.2	103.7	103.8	103.9	104.1
TGFB2_TGFBR3	CPI-SS0178F5C45	simple:P61812	simple:Q03167	ENSG00000092969	ENSG00000069702	curated	True	False	3.1	0.8	4	3	0.1	0.6	0.8	0.1	0	32.6	11	2.4	0	0.1	3.1	0.8	4	3	0.1	0.6	0.8	0.1	0	32.6	11	2.3	0	0	4.2	1.9	5.1	4.1	1.2	1.7	1.9	1.2	1.1	33.7	12.1	3.5	1.2
GAL_GALR1	CPI-SS0BE567EFB	simple:P22466	simple:P47211	ENSG00000069482	ENSG00000166573	guidetopharmacology.org	True	False	0	0	0	0	0	0	0	0	0	0	0	0	0	0	0	0	0	0	0	0	0	0	0	0	0	0	0	0	0	0	0	0	0	0	0	0	0	2.1	0	0	0
GAL_GALR2	CPI-SS04BCE85CA	simple:P22466	simple:O43603	ENSG00000069482	ENSG00000182687	guidetopharmacology.org	True	False	0	0	0	0	0	0	0	0	0	0	0	0	0	0	0	0	0	0	0	0	0	0	0	0	0	0	0	0	0	0	0	0	0	0	0	0	0	0	2.8	2.2	0
GUCA2A_GUCY2C	CPI-SS08BF22309	simple:Q02747	simple:P25092	ENSG00000197273	ENSG00000070019	guidetopharmacology.org	True	False	0	0	0	0	0	0	0	0	0	0	0	0	0	0	0	0	0	0	0	0	0	0	0	0	0	0	0	0	0	0.1	0	0	0.6	0.1	0	3.1	0.4	0	0	0	0.7
CXCR1_PPBP	CPI-SS01CA9A0A6	simple:P25024	simple:P02775	ENSG00000163464	ENSG00000163736	curated	True	False	0	0	8.2	0	10.4	0	0	0	0	6.5	0	0	0	0	0	0	7.2	0	9.4	0	0	0	0	5.5	0	0	0	0	0	0	3.5	0	5.7	0	0	0	0	1.8	0	0	0
IL15_IL15RA	CPI-SS077B160B9	simple:P40933	simple:Q13261	ENSG00000164136	ENSG00000134470	guidetopharmacology.org	True	False	0.1	10.9	15.2	3.7	15.4	8.6	15.8	7.5	0.9	61.2	49.3	22.3	212.5	0.1	3	13.7	18.1	6.5	18.2	11.5	18.6	10.3	3.7	64	52.1	25.2	215.3	3	8.4	19.1	23.5	12	23.6	16.9	24	15.8	9.1	69.5	57.5	30.6	220.7
IL6_HRH1	CPI-SS0DC2A6D35	simple:P05231	simple:P35367	ENSG00000136244	ENSG00000196639	IntAct	True	False	0	0	2.6	2.3	2.7	2.3	2.3	2.3	6.1	2.9	2.7	2.4	4.1	6.8	0	0	0	0	0	0	0	0	0	0	0	0	0	0	0	0	17.3	17	17.4	17	17	17	20.8	17.6	17.4	17.1	18.8
NPB_NPBWR1	CPI-SS031151895	simple:Q8NG41	simple:P48145	ENSG00000183979	ENSG00000183729	guidetopharmacology.org	True	False	0	0	0	0	0	0	0	0	0	0	0	0	0	0	0	0	0	0	0	0	0	0	0	0	0	0	0	0	0	0	0	0	0	0	0	0	0	0	0	0	0
NPW_NPBWR1	CPI-SS0888931C5	simple:Q8N729	simple:P48145	ENSG00000183971	ENSG00000183729	guidetopharmacology.org	True	False	0	0	0	0	0	0	0	0	0	0	0	0	0	0	0	0	0	0	0	0	0	0	0	0	0	0	0	0	0	0	0	0	0	0	0	0	0	0	0	0	0
CD28_CD86	CPI-SS077D7365D	simple:P10747	simple:P42081	ENSG00000178562	ENSG00000114013	curated	False	False	171.2	187.9	162	162.4	299.3	162.4	178.1	274	298.8	162	162	162	537.4	170.3	84.6	101.2	75.4	75.8	212.7	75.8	91.5	187.3	212.2	75.4	75.4	75.4	450.7	83.6	9.3	25.9	0.1	0.4	137.4	0.5	16.2	112	136.9	0.1	0.1	0.1	375.4
TNFSF11_TNFRSF11A	CPI-SS0ED2573CA	simple:O14788	simple:Q9Y6Q6	ENSG00000120659	ENSG00000141655	curated	True	False	77.6	77.6	77	78.6	80.6	77.6	77.6	78.5	78.4	76.8	76.8	76.8	90.6	78.8	20.3	20.3	19.7	21.3	23.2	20.3	20.3	21.2	21.1	19.5	19.5	19.5	33.3	21.5	1	1	0.4	2	3.9	1	0.9	1.9	1.8	0.2	0.2	0.2	14
NMU_NMUR1	CPI-SS018BD4882	simple:P48645	simple:Q9HB89	ENSG00000109255	ENSG00000171596	guidetopharmacology.org	True	False	0	0	0	0	0	0	0	0	0	0	0	0	0	0	0	0	0	0	0	0	0	0	0	0	0	0	0	0	0	0	0	0	0	0	0	0	0	0	0	0	0
ENHO_GPR19	CPI-SS0B281803E	simple:Q6UWT2	simple:Q15760	ENSG00000168913	ENSG00000183150	guidetopharmacology.org	True	False	0	0	0	0	0	0	0	0	0	0	0	0	0	0	0	0	0	0	0	0	0	0	0	0	0	0	0	0	0	20.1	15.9	14.1	11.2	17.8	16.9	13.5	12.1	16.3	13.3	15.4	0
CXCL17_GPR35	CPI-SS08C995EB4	simple:Q6UXB2	simple:Q9HC97	ENSG00000189377	ENSG00000178623	guidetopharmacology.org	True	False	0	0	0	0	0	0	0	0	0	0	0	0	0	0	0	0	0	0	0	0	0	0	0	0	0	0	0	0	4.1	2.6	0.9	2.6	119.4	1.2	1.5	34.9	50.5	0.9	8.6	2.7	13.6
KISS1_KISS1R	CPI-SS0F856A80F	simple:Q15726	simple:Q969F8	ENSG00000170498	ENSG00000116014	guidetopharmacology.org	True	False	0	0	0	0	0	0	0	0	0	0	0	0	0	0	0	0	0	0	0	0	0	0	0	0	0	0	0	0	0	0	0	0	0	0	0	0	0	0	0	0	0
NPS_NPSR1	CPI-SS0270A2CA9	simple:P0C0P6	simple:Q6W5P4	ENSG00000214285	ENSG00000187258	guidetopharmacology.org	True	False	0	0	0	0	0	0	0	0	0	0	0	0	0	0	0	0	0	0	0	0	0	0	0	0	0	0	0	0	0	0	0	0	0	0	0	0	0	0	0	0	0
PROK2_PROKR1	CPI-SS09F635449	simple:Q9HC23	simple:Q8TCW9	ENSG00000163421	ENSG00000169618	guidetopharmacology.org	True	False	0	0	0	0	0	0	0	0	0	0	0	0	0	0	0	0	0	0	0	0	0	0	0	0	0	0	0	0	0	0	0.2	0	0.1	0	0	0	0.3	2.1	0.9	0.8	0
PROK2_PROKR2	CPI-SS0AEED3EB0	simple:Q9HC23	simple:Q8NFJ6	ENSG00000163421	ENSG00000101292	guidetopharmacology.org	True	False	0	0	0	0	0	0	0	0	0	0	0	0	0	0	0	0	0	0	0	0	0	0	0	0	0	0	0	0	0.9	0.9	0.3	1	1.1	0.4	1.3	0.6	0.6	1	10.3	0.3	0.5
ADORA2A_NAMPT	CPI-SS00A6D366F	simple:P29274	simple:P43490	ENSG00000128271	ENSG00000105835	MINT	True	False	68.1	46.8	39.4	51.5	130.5	37.6	81.3	59.6	93.8	47.4	47.4	51.2	98.5	46	80.4	59.1	51.6	63.8	142.8	49.8	93.5	71.9	106	59.7	59.6	63.4	110.8	58.3	48.3	27	19.5	31.7	110.6	17.7	61.4	39.7	73.9	27.5	27.5	31.3	78.7
CORT_SSTR1	CPI-SS06CE0CF64	simple:O00230	simple:P30872	ENSG00000241563	ENSG00000139874	guidetopharmacology.org	True	False	0	0	0	0	0	0	0	0	0	0	0	0	0	0	0	0	0	0	0	0	0	0	0	0	0	0	0	0	0	0	0	0	0.1	0	0	0	0	0	0	0	0
CORT_SSTR4	CPI-SS008509DBD	simple:O00230	simple:P31391	ENSG00000241563	ENSG00000132671	guidetopharmacology.org	True	False	0	0	0	0	0	0	0	0	0	0	0	0	0	0	0	0	0	0	0	0	0	0	0	0	0	0	0	0	0.1	0	0	0.1	0.1	0	0	0.2	0.6	0	0	0	0
AVPR1A_VIP	CPI-SS0EAF2DEFE	simple:P37288	simple:P01282	ENSG00000166148	ENSG00000146469	IntAct	True	False	0	0	0	0	0	0	0	0	0	0	0	0	0	0	0	0	0	0	0	0	0	0	0	0	0	0	0	0	0	0	0.6	0	0	0	0	0	0	0	0	0	0
CD274_CD80	CPI-SS0D7DB794A	simple:Q9NZQ7	simple:P33681	ENSG00000120217	ENSG00000121594	curated	False	False	102.4	98	94.7	94.7	109.5	94.8	102.1	108	125.4	96.2	95.5	95.2	197	95.4	28.5	24.1	20.8	20.8	35.6	20.9	28.2	34.1	51.5	22.3	21.6	21.3	123.1	21.5	19.1	14.7	11.4	11.4	26.2	11.4	18.7	24.7	42	12.9	12.2	11.8	113.6
CD274_PDCD1	CPI-SS09D4B2070	simple:Q9NZQ7	simple:Q15116	ENSG00000120217	ENSG00000188389	curated	False	False	343.8	671.3	94.7	809.1	96.9	94.8	324.4	102.4	100.8	0	0	94.7	179.1	96.8	269.9	597.4	20.8	735.2	23	20.9	250.5	28.5	26.9	0	0	20.8	105.2	22.9	260.5	588	11.4	725.7	13.5	11.4	241	19.1	17.4	0	0	11.4	95.8
PDCD1LG2_PDCD1	CPI-SS08DF7B12C	simple:Q9BQ51	simple:Q15116	ENSG00000197646	ENSG00000188389	curated	True	False	260.5	588	11.5	725.8	13.6	11.5	241.1	19.1	17.5	0	0	11.5	95.8	13.5	260.5	588.1	11.5	725.8	13.6	11.5	241.1	19.2	17.5	0	0	11.5	95.8	13.5	249.2	576.7	0.1	714.4	2.2	0.1	229.7	7.8	6.1	0	0	0.1	84.5
LEP_LEPR	CPI-SS066FE05CA	simple:P41159	simple:P48357	ENSG00000174697	ENSG00000116678	curated	True	False	0	0	0	0	0	0	0	0	0	0	0	0	0	0	0	0	0	0	0	0	0	0	0	0	0	0	0	0	0	0.1	3.7	0.3	0.3	0.5	0.3	0.1	0.3	4.9	0.8	0.3	0.4
GPR25_RETN	CPI-SS0EECD7662	simple:O00155	simple:Q9HD89	ENSG00000170128	ENSG00000104918	IntAct	True	False	0	0	0	0	0	0	0	0	0	0	0	0	0	0	0	0	0	0	0	0	0	0	0	0	0	0	0	0	0	0	0	0	0	0	0	0	0	0	0	0	0
ICOS_ICOSLG	CPI-SS0DEC5095E	simple:Q9Y6W8	simple:O75144	ENSG00000163600	ENSG00000160223	curated	True	False	1185.3	1175.4	1175.4	1175.3	1178.1	1180.6	1176.3	1180.5	1183.1	1178.6	1177.6	1175.7	1185.5	1178	249	239	239.1	239	241.8	244.3	240	244.1	246.8	242.3	241.3	239.4	249.2	241.7	10.8	0.9	0.9	0.9	3.7	6.2	1.9	6	8.7	4.1	3.2	1.3	11.1
CADM1_CRTAM	CPI-SS0DECC850D	simple:Q9BY67	simple:O95727	ENSG00000182985	ENSG00000109943	curated	False	False	2.1	22	1.8	1.9	1.9	12.7	0	1.8	1.8	1.9	2.1	0	1.8	0	3.2	23.1	3	3.1	3	13.9	0	3	3	3.1	3.3	0	3	0	0.6	20.5	0.4	0.5	0.4	11.2	0	0.4	0.4	0.4	0.7	0	0.4
NPR1_NPPC	CPI-SS0A1864A37	simple:P16066	simple:P23582	ENSG00000169418	ENSG00000163273	InnateDB-All	True	False	0	0	0	0	0	0	0	3.9	0.6	2	0.6	0	0	0	0	0	0	0	0	0	0	0	0	0	0	0	0	0	0	0	0	0	0	0	0	13.9	10.6	12	10.6	10	10
TNFSF9_TNFRSF9	CPI-SS0431D2256	simple:P41273	simple:Q07011	ENSG00000125657	ENSG00000049249	curated	True	False	196	204.2	86.6	300.1	25.2	401.7	1145.5	26.7	25.4	24.3	25.2	26.2	251.5	25	217.2	225.4	107.8	321.2	46.4	422.9	1166.7	47.9	46.6	45.4	46.4	47.4	272.6	46.1	174.2	182.4	64.8	278.2	3.3	379.8	1123.6	4.8	3.5	2.4	3.3	4.3	229.6
CD47_SIRPG	CPI-SS0E9015902	simple:Q08722	simple:Q9P1W8	ENSG00000196776	ENSG00000089012	curated	False	False	0	301.2	301.1	301.2	519.1	301.4	301.1	302	325.5	0	0	0	301.8	301.1	0	218	217.9	218	435.9	218.2	217.9	218.8	242.3	0	0	0	218.6	217.9	0	163.1	163.1	163.1	381	163.3	163.1	164	187.4	0	0	0	163.7
ACVR2B_INHBE	CPI-SS0E28FD773	simple:Q13705	simple:P58166	ENSG00000114739	ENSG00000139269	curated	True	False	0	0	0	0	0	0	0	0	0	0	0	0	0	0	0	0	0	0	0	0	0	0	0	0	0	0	0	0	1.5	1.4	1	1.7	1.7	1.7	1.5	1.3	1.3	0.9	1.1	1.2	1.5
ACVR2A_INHBE	CPI-SS099C401F7	simple:P27037	simple:P58166	ENSG00000121989	ENSG00000139269	curated	True	False	12.3	12.2	11.7	12.5	12.5	12.5	12.3	12	12.1	11.7	11.9	11.9	12.2	13.9	2.8	2.8	2.3	3.1	3	3.1	2.8	2.6	2.7	2.3	2.5	2.5	2.8	4.5	3.3	3.3	2.8	3.6	3.5	3.6	3.3	3.1	3.2	2.8	3	3	3.3
CCR8_CCL18	CPI-SS03188FD02	simple:P51685	simple:P55774	ENSG00000179934	ENSG00000275385	curated	True	False	0	130.3	110	110.1	447.5	203.8	120.3	135.3	155.3	110.1	0	110.7	119.6	261.7	0	52.7	32.4	32.5	369.9	126.2	42.7	57.7	77.8	32.5	0	33.1	42	184.1	0	20.3	0	0.1	337.5	93.8	10.3	25.2	45.3	0	0	0.7	9.6
TNFSF8_TNFRSF8	CPI-SS084306E19	simple:P32971	simple:P28908	ENSG00000106952	ENSG00000120949	curated	False	False	0	216.4	216.8	216.2	216.1	215.8	219.8	0	215.9	215.8	215.8	215.8	215.8	0	0	7.3	7.7	7.1	7.1	6.8	10.8	0	6.8	6.8	6.8	6.8	6.8	0	0	0.6	0.9	0.4	0.3	0	4	0	0	0	0	0	0
THPO_MPL	CPI-SS0DC2DD9D7	simple:P40225	simple:P40238	ENSG00000090534	ENSG00000117400	curated	True	False	0	0	0	0	0	0	0	0	0	0	0	0	0	0	0	0	0	0	0	0	0	0	0	0	0	0	0	0	0	0.7	0.4	0	0.4	0.5	0	0	0.5	0.4	0.4	0.9	0
TNFSF18_TNFRSF18	CPI-SS0FF51A757	simple:Q9UNG2	simple:Q9Y5U5	ENSG00000120337	ENSG00000186891	curated	True	False	0	0	0	0	0	0	0	0	0	0	0	0	0	0	0	0	0	0	0	0	0	0	0	0	0	0	0	0	696.1	312.5	4.7	77.7	6.9	300	961	31.6	25.5	3.5	8.9	2.7	123.5
MARCO_SCGB3A1	CPI-SS08ADB9826	simple:Q9UEW3	simple:Q96QR1	ENSG00000019169	ENSG00000161055	InnateDB-All	True	False	0	0	0	0	0	0	0	0	0	0	0	0	0	0	0	0	3.9	0	0	0	0	0	0	1.5	3.7	0	0	0	0	0	2.5	0	0	0	0	0	0	0.1	2.2	0	0
ANGPT1_TEK	CPI-SS0DE9B07A8	simple:Q15389	simple:Q02763	ENSG00000154188	ENSG00000120156	curated	True	False	0	0	0	0	0	0	0	0	0	0	0	0	0	0	0	0	0	0	0	0	0	0	0	0	0	0	0	0	0	0	34.2	0	0.1	0	0	0	0	19.3	1.8	0.1	0
ANGPT2_TEK	CPI-SS0BAB460FF	simple:O15123	simple:Q02763	ENSG00000091879	ENSG00000120156	curated	True	False	0	0	34.2	0	0.1	0	0	0	0	19.3	1.8	0.1	0	0.1	0	0	34.3	0	0.2	0	0	0	0	19.4	1.9	0.2	0	0.2	0	0	206.5	0	172.4	0	0	0	0	191.6	174.1	172.4	0
ANGPT4_TEK	CPI-SS0D89F86A7	simple:Q9Y264	simple:Q02763	ENSG00000101280	ENSG00000120156	curated	True	False	0	0	0	0	0	0	0	0	0	0	0	0	0	0	0	0	0	0	0	0	0	0	0	0	0	0	0	0	0	0	34.2	0	0	0	0	0	0	19.3	1.8	0.1	0
LEFTY1_TDGF1	CPI-SS0E9F84F1F	simple:O75610	simple:P13385	ENSG00000243709	ENSG00000241186	curated	True	False	0	0	0	0	0	0	0	0	0	0	0	0	0	0	0	0	0	0	0	0	0	0	0	0	0	0	0	0	0.6	1.4	0.6	0.6	0.9	0.9	1.4	2.5	0.6	0.8	0.6	0.6	0
CCL1_CCR8	CPI-SS0B784A03E	simple:P22362	simple:P51685	ENSG00000108702	ENSG00000179934	curated	True	False	115.1	37.5	5.1	84.1	6.1	39.1	388.1	5.1	5.1	0	0	0	5.9	5.8	114	36.4	4	83	5	38	387	4	4	0	0	0	4.8	4.7	0	0	0	0	0	0	0	0	0	0	0	0	0
CX3CL1_CX3CR1	CPI-SS0388C9C86	simple:P78423	simple:P49238	ENSG00000006210	ENSG00000168329	curated	True	False	0.6	5	0.1	0.3	8.4	0.8	0.6	0.5	1.7	0.2	0.9	0.1	0.3	0.8	0	0	0	0	0	0	0	0	0	0	0	0	0	0	12.6	17	12.1	12.3	20.3	12.8	12.6	12.4	13.7	12.1	12.9	12.1	12.3
TNFSF4_TNFRSF4	CPI-SS04456F441	simple:P23510	simple:P43489	ENSG00000117586	ENSG00000186827	curated	False	False	0	0	0	0	0	0	0	0	0	0	0	0	0	0	1148.8	215.9	19.6	16.6	17.2	15.6	2330.9	16.6	15.6	16.3	17.6	15.9	325	15.7	0	0	0	0	0	0	0	0	0	0	0	0	0
XCL1_XCR1	CPI-SS07EF9679E	simple:P47992	simple:P46094	ENSG00000143184	ENSG00000173578	curated	True	False	0	0	0	0	0	0	0	0	0	0	0	0	0	0	125.6	123.2	120.5	152.5	121.7	120.6	128.1	170	121.1	120.6	120.5	120.5	122.2	121.4	5.4	3	0.3	32.3	1.5	0.4	7.9	49.8	0.9	0.4	0.3	0.3	2
CD200_CD200R1	CPI-SS0A9E884E0	simple:P41217	simple:Q8TD46	ENSG00000091972	ENSG00000163606	curated	True	False	40.7	23.7	9.1	17	26.3	19.4	65.7	14.9	38.7	0	9.3	0	9.3	34.3	36.2	19.2	4.7	12.5	21.8	14.9	61.2	10.4	34.3	0	4.8	0	4.8	29.8	184.2	167.3	152.7	160.6	169.9	163	209.3	158.5	182.3	0	152.8	0	152.9
aEb7 complex_CDH1	CPI-CS0E623E651	complex:aEb7 complex	simple:P12830		ENSG00000039068	curated	False	True	28.7	30.3	29.2	28.8	29.6	30.2	28.8	29.6	39	29.8	28.7	28.7	28.8	55.3	2.2	3.8	2.7	2.3	3.1	3.7	2.3	3	12.5	3.3	2.2	2.2	2.3	28.8	0.1	1.8	0.6	0.2	1	1.6	0.2	1	10.4	1.2	0.2	0.1	0.2
aVb1 complex_FN1	CPI-CS0AF9D1B32	complex:aVb1 complex	simple:P02751		ENSG00000115414	curated	True	True	60.6	60.8	95.6	61.2	137	60.7	0	61.3	71.7	229.6	407	175.6	62.1	60.6	19.4	19.6	54.4	20	95.8	19.5	0	20.1	30.5	188.4	365.8	134.4	20.9	19.4	8.3	8.5	43.2	8.9	84.7	8.4	0	8.9	19.4	177.3	354.7	123.2	9.8
aVb3 complex_FN1	CPI-CS02DE25F1A	complex:aVb3 complex	simple:P02751		ENSG00000115414	curated	True	True	19.5	19.7	54.5	20.1	96	19.6	0	20.2	30.6	188.5	365.9	134.5	21	19.6	11.3	11.5	46.3	11.9	87.8	11.4	0	12	22.4	180.3	357.7	126.3	12.8	11.3	13	13.2	47.9	13.6	89.4	13.1	0	13.6	24.1	182	359.3	127.9	14.5
a2Bb3 complex_FN1	CPI-CS073CF583A	complex:a2Bb3 complex	simple:P02751		ENSG00000115414	curated	True	True	0	0	0	0	0	0	0	0	0	0	0	0	0	0	0	0	0	0	0	0	0	0	0	0	0	0	0	0	1.2	1.4	36.2	1.8	77.7	1.3	0	1.9	12.3	170.2	347.6	116.2	2.7
a4b7 complex_FN1	CPI-CS09E2A4C75	complex:a4b7 complex	simple:P02751		ENSG00000115414	curated	True	True	12.4	12.6	47.3	13	88.8	12.5	0	13.1	23.5	181.4	358.8	127.3	13.9	12.4	10.4	10.6	45.3	11	86.8	10.5	0	11	21.5	179.4	356.7	125.3	11.9	10.4	0.4	0.7	35.4	1	76.9	0.5	0	1.1	11.6	169.5	346.8	115.4	2
a2b1 complex_FN1	CPI-CS0E12590CC	complex:a2b1 complex	simple:P02751		ENSG00000115414	curated	True	True	5.8	6	40.7	6.4	82.2	5.9	0	6.5	16.9	174.8	352.2	120.7	7.3	5.8	0.5	0.7	35.4	1.1	76.9	0.6	0	1.1	11.6	169.5	346.8	115.4	2	0.5	5.2	5.4	40.2	5.8	81.6	5.3	0	5.9	16.3	174.2	351.6	120.2	6.7
a3b1 complex_FN1	CPI-CS011E677AC	complex:a3b1 complex	simple:P02751		ENSG00000115414	curated	True	True	2.3	2.6	37.3	2.9	78.8	2.4	0	3	13.5	171.4	348.7	117.3	3.9	2.4	0	0.2	35	0.6	76.5	0.1	0	0.7	11.1	169	346.4	115	1.5	0	13.9	14.1	48.8	14.5	90.3	14	0	14.5	25	182.9	360.2	128.8	15.4
a4b1 complex_FN1	CPI-CS06CA1EF36	complex:a4b1 complex	simple:P02751		ENSG00000115414	curated	True	True	12.4	12.6	47.3	13	88.8	12.5	0	13.1	23.5	181.4	358.8	127.3	13.9	12.4	10.4	10.6	45.3	11	86.8	10.5	0	11	21.5	179.4	356.7	125.3	11.9	10.4	0.4	0.7	35.4	1	76.9	0.5	0	1.1	11.6	169.5	346.8	115.4	2
a8b1 complex_FN1	CPI-CS0FF4E9E1E	complex:a8b1 complex	simple:P02751		ENSG00000115414	curated	True	True	0	0	0	0	0	0	0	0	0	0	0	0	0	0	0	0.2	34.9	0.6	76.4	0.1	0	0.7	11.1	169	346.4	114.9	1.5	0	0.2	0.4	35.1	0.8	76.6	0.3	0	0.8	11.3	169.2	346.5	115.1	1.7
a10b1 complex_FN1	CPI-CS0C58D4424	complex:a10b1 complex	simple:P02751		ENSG00000115414	curated	True	True	0	0	0	0	0	0	0	0	0	0	0	0	0	0	0	0.2	35	0.6	76.5	0.1	0	0.7	11.1	169	346.4	115	1.5	0	0	0.2	34.9	0.6	76.4	0.1	0	0.7	11.1	169	346.4	114.9	1.5
a11b1 complex_FN1	CPI-CS094D5D014	complex:a11b1 complex	simple:P02751		ENSG00000115414	curated	True	True	0.3	0.5	35.3	0.9	76.8	0.4	0	1	11.5	169.4	346.7	115.3	1.9	0.4	0.4	0.6	35.4	1	76.9	0.5	0	1.1	11.6	169.5	346.8	115.4	2	0.5	0.1	0.3	35.1	0.7	76.6	0.2	0	0.8	11.3	169.2	346.5	115.1	1.7
a5b1 complex_FN1	CPI-CS03DA9B97D	complex:a5b1 complex	simple:P02751		ENSG00000115414	curated	True	True	0.1	0.3	35	0.7	76.5	0.2	0	0.7	11.2	169.1	346.4	115	1.6	0.1	0.5	0.7	35.4	1.1	76.9	0.6	0	1.2	11.6	169.5	346.9	115.4	2	0.5	65.7	65.9	100.6	66.3	142.1	65.8	0	66.3	76.8	234.7	412	180.6	67.2
aVb5 complex_FN1	CPI-CS0BDCABA34	complex:aVb5 complex	simple:P02751		ENSG00000115414	curated	True	True	0	0	0	0	0	0	0	0	0	0	0	0	0	0	0	0.2	34.9	0.6	76.4	0.1	0	0.7	11.1	169	346.4	114.9	1.5	0	0.6	0.8	35.5	1.2	77	0.7	0	1.2	11.7	169.6	346.9	115.5	2.1
aVb1 complex_VTN	CPI-CS0FF7211BE	complex:aVb1 complex	simple:P04004		ENSG00000109072	curated	True	True	0	0	62.7	0	60.6	0	0	0	61	121.3	66.4	133.9	0	0	0	0	21.5	0	19.4	0	0	0	19.8	80.1	25.2	92.7	0	0	0	0	10.3	0	8.3	0	0	0	8.6	69	14.1	81.5	0
aVb3 complex_VTN	CPI-CS01064A2AD	complex:aVb3 complex	simple:P04004		ENSG00000109072	curated	True	True	0	0	21.6	0	19.5	0	0	0	19.9	80.2	25.3	92.8	0	0	0	0	13.4	0	11.3	0	0	0	11.7	72	17.1	84.6	0	0	0	0	15	0	13	0	0	0	13.3	73.7	18.8	86.2	0
a2Bb3 complex_VTN	CPI-CS065AEC075	complex:a2Bb3 complex	simple:P04004		ENSG00000109072	curated	True	True	0	0	0	0	0	0	0	0	0	0	0	0	0	0	0	0	0	0	0	0	0	0	0	0	0	0	0	0	0	0	3.3	0	1.2	0	0	0	1.6	61.9	7	74.5	0
aVb3 complex_F2	CPI-CS0FF86C0CF	complex:aVb3 complex	simple:P00734		ENSG00000180210	curated	True	True	0	19.9	19.7	0	19.6	0	0	0	19.5	19.5	19.5	19.5	0	20.1	0	11.7	11.5	0	11.4	0	0	0	11.3	11.3	11.3	11.3	0	11.9	0	13.3	13.2	0	13.1	0	0	0	13	13	13	13	0
a2Bb3 complex_F2	CPI-CS030B1834E	complex:a2Bb3 complex	simple:P00734		ENSG00000180210	curated	True	True	0	0	0	0	0	0	0	0	0	0	0	0	0	0	0	0	0	0	0	0	0	0	0	0	0	0	0	0	0	1.6	1.4	0	1.3	0	0	0	1.2	1.2	1.2	1.2	0
Glycoprotein Ib complex_F2	CPI-CS02E5ABC5D	complex:Glycoprotein Ib complex	simple:P00734		ENSG00000180210	curated	True	False	0	0	0	0	0	0	0	0	0	0	0	0	0	0	0	0	0	0	0	0	0	0	0	0	0	0	0	0	0	0.4	0.3	0	0.2	0	0	0	0.1	0.1	0.1	0.1	0
aVb3 complex_LAMC1	CPI-CS036C23392	complex:aVb3 complex	simple:P11047		ENSG00000135862	curated	True	True	27.7	22.2	122.6	25.6	21.2	19.5	32.3	19.6	20	123.9	75.2	57.9	19.5	19.6	19.5	14	114.4	17.4	13	11.3	24.1	11.4	11.8	115.7	67	49.7	11.3	11.4	21.1	15.7	116.1	19	14.6	13	25.7	13.1	13.5	117.4	68.7	51.4	13
a2b1 complex_LAMC1	CPI-CS0A7E59889	complex:a2b1 complex	simple:P11047		ENSG00000135862	curated	True	True	14	8.5	108.9	11.9	7.4	5.8	18.5	5.9	6.3	110.2	61.5	44.2	5.8	5.8	8.6	3.1	103.6	6.5	2.1	0.5	13.2	0.6	1	104.9	56.2	38.9	0.5	0.5	13.4	7.9	108.3	11.3	6.9	5.2	18	5.3	5.7	109.6	60.9	43.6	5.2
a6b1 complex_LAMC1	CPI-CS00A10621C	complex:a6b1 complex	simple:P11047		ENSG00000135862	curated	True	True	11.7	6.3	106.7	9.6	5.2	3.6	16.3	3.7	4.1	108	59.3	42	3.6	3.6	15.7	10.3	110.7	13.7	9.2	7.6	20.3	7.7	8.1	112	63.3	46	7.6	7.6	38.9	33.4	133.8	36.8	32.3	30.7	43.4	30.8	31.2	135.1	86.4	69.1	30.7
a7b1 complex_LAMC1	CPI-CS0C6332E2B	complex:a7b1 complex	simple:P11047		ENSG00000135862	curated	True	True	0	0	0	0	0	0	0	0	0	0	0	0	0	0	8.2	2.7	103.1	6.1	1.7	0	12.8	0.1	0.5	104.4	55.7	38.4	0	0.1	8.4	2.9	103.3	6.3	1.9	0.2	13	0.3	0.7	104.7	56	38.7	0.2
aVb3 complex_SPP1	CPI-CS07B1F01C5	complex:aVb3 complex	simple:P10451		ENSG00000118785	curated	True	True	28.3	69.1	32.6	21.7	953.7	317.5	115.2	145.6	37.8	22.2	4678.8	31.5	24.9	20.6	20.1	60.9	24.4	13.5	945.5	309.3	107	137.4	29.6	14	4670.6	23.3	16.7	12.4	21.8	62.5	26.1	15.1	947.1	311	108.6	139	31.2	15.7	4672.2	25	18.3
a4b1 complex_SPP1	CPI-CS0E11E1C0A	complex:a4b1 complex	simple:P10451		ENSG00000118785	curated	True	True	21.2	61.9	25.5	14.6	946.5	310.4	108.1	138.4	30.6	15.1	4671.7	24.4	17.7	13.5	19.2	59.9	23.5	12.5	944.5	308.4	106	136.4	28.6	13.1	4669.6	22.4	15.7	11.4	9.2	50	13.6	2.6	934.6	298.5	96.1	126.5	18.7	3.1	4659.7	12.4	5.8
a9b1 complex_SPP1	CPI-CS0B7B96ABE	complex:a9b1 complex	simple:P10451		ENSG00000118785	curated	True	True	12.2	52.9	16.5	5.6	937.5	301.4	99.1	129.4	21.6	6.1	4662.7	15.4	8.7	4.5	9.7	50.5	14	3.1	935.1	298.9	96.6	126.9	19.2	3.6	4660.2	12.9	6.3	2	16.9	57.6	21.2	10.3	942.3	306.1	103.8	134.1	26.3	10.8	4667.4	20.1	13.4
aVb3 complex_VWF	CPI-CS07BC57363	complex:aVb3 complex	simple:P04275		ENSG00000110799	curated	True	True	0	0	36.6	0	20.2	0	0	22.2	20.6	19.6	19.5	20.2	0	19.5	0	0	28.4	0	12	0	0	14	12.4	11.4	11.3	12	0	11.3	0	0	30.1	0	13.7	0	0	15.7	14	13	13	13.7	0
Glycoprotein Ib complex_VWF	CPI-CS0152E177A	complex:Glycoprotein Ib complex	simple:P04275		ENSG00000110799	curated	True	False	0	0	0	0	0	0	0	0	0	0	0	0	0	0	0	0	0	0	0	0	0	0	0	0	0	0	0	0	0	0	17.2	0	0.8	0	0	2.8	1.2	0.1	0.1	0.8	0
aVb3 complex_MMP2	CPI-CS00BB4209A	complex:aVb3 complex	simple:P08253		ENSG00000087245	curated	True	True	0	0	25	0	20.1	0	0	19.6	19.5	557.2	280.1	86.7	20.1	0	0	0	16.8	0	11.9	0	0	11.4	11.3	549	271.9	78.5	11.9	0	0	0	18.4	0	13.6	0	0	13.1	13	550.6	273.5	80.1	13.5
aVb3 complex_TNC	CPI-CS0E99927FE	complex:aVb3 complex	simple:P24821		ENSG00000041982	curated	True	True	20.1	0	29.2	20.2	19.5	0	0	0	0	31.7	508.3	75.7	19.6	0	11.9	0	21	12	11.3	0	0	0	0	23.5	500.1	67.5	11.4	0	13.5	0	22.6	13.6	13	0	0	0	0	25.1	501.8	69.2	13
a4b1 complex_TNC	CPI-CS06223CD7E	complex:a4b1 complex	simple:P24821		ENSG00000041982	curated	True	True	12.9	0	22.1	13.1	12.4	0	0	0	0	24.6	501.2	68.6	12.4	0	10.9	0	20	11	10.4	0	0	0	0	22.5	499.2	66.6	10.4	0	1	0	10.1	1.1	0.4	0	0	0	0	12.6	489.2	56.7	0.5
a8b1 complex_TNC	CPI-CS0CC30FCA5	complex:a8b1 complex	simple:P24821		ENSG00000041982	curated	True	True	0	0	0	0	0	0	0	0	0	0	0	0	0	0	0.5	0	9.7	0.7	0	0	0	0	0	12.2	488.8	56.2	0.1	0	0.7	0	9.8	0.8	0.2	0	0	0	0	12.3	488.9	56.4	0.2
a9b1 complex_TNC	CPI-CS01A06F36D	complex:a9b1 complex	simple:P24821		ENSG00000041982	curated	True	True	3.9	0	13.1	4.1	3.4	0	0	0	0	15.6	492.2	59.6	3.4	0	1.4	0	10.6	1.6	0.9	0	0	0	0	13.1	489.7	57.1	1	0	8.6	0	17.8	8.8	8.1	0	0	0	0	20.3	496.9	64.3	8.2
aVb6 complex_TNC	CPI-CS0C900CDF8	complex:aVb6 complex	simple:P24821		ENSG00000041982	curated	True	True	0.7	0	9.8	0.8	0.2	0	0	0	0	12.3	489	56.4	0.2	0	0.6	0	9.7	0.7	0	0	0	0	0	12.2	488.8	56.3	0.1	0	0.5	0	9.7	0.7	0	0	0	0	0	12.2	488.8	56.2	0.1
aVb3 complex_OMD	CPI-CS03FDD4965	complex:aVb3 complex	simple:Q99983		ENSG00000127083	curated	True	True	22.9	24.8	24	26.8	24.2	26.9	24.7	24.2	22.8	32.8	27.5	22.5	22.7	30.3	14.7	16.6	15.8	18.6	16	18.7	16.5	16	14.6	24.6	19.3	14.3	14.5	22.1	16.4	18.2	17.5	20.3	17.6	20.4	18.2	17.6	16.2	26.2	20.9	16	16.2
a2Bb3 complex_PLG	CPI-CS0BB351348	complex:a2Bb3 complex	simple:P00747		ENSG00000122194	curated	True	True	0	0	0	0	0	0	0	0	0	0	0	0	0	0	0	0	0	0	0	0	0	0	0	0	0	0	0	0	0	0	0	0	0	0	0	0	0	1.4	0	0	0
a4b7 complex_VCAM1	CPI-CS00438820D	complex:a4b7 complex	simple:P19320		ENSG00000162692	curated	False	True	13.1	14.3	51	13.9	17.7	13.7	18.8	13.3	13	65.4	112.6	80.2	13.4	15.3	11.1	12.2	48.9	11.9	15.7	11.7	16.8	11.3	11	63.4	110.5	78.2	11.4	13.3	1.2	2.3	39	1.9	5.7	1.8	6.9	1.3	1.1	53.5	100.6	68.2	1.4
a9b1 complex_VCAM1	CPI-CS0C432D807	complex:a9b1 complex	simple:P19320		ENSG00000162692	curated	False	True	4.1	5.3	42	4.9	8.7	4.7	9.8	4.3	4	56.4	103.6	71.2	4.4	6.3	1.6	2.8	39.5	2.4	6.2	2.2	7.4	1.8	1.5	53.9	101.1	68.7	1.9	3.8	8.8	10	46.7	9.6	13.4	9.4	14.5	9	8.7	61.1	108.3	75.9	9.1
a4b7 complex_MADCAM1	CPI-CS01C107980	complex:a4b7 complex	simple:Q13477		ENSG00000099866	curated	False	True	0	0	19.9	0	0	0	0	0	12.5	13.1	12.8	13.2	0	0	0	0	17.9	0	0	0	0	0	10.4	11	10.8	11.2	0	0	0	0	7.9	0	0	0	0	0	0.5	1.1	0.8	1.3	0
a2b1 complex_COL1A1	CPI-CS06B7139A7	complex:a2b1 complex	simple:P02452		ENSG00000108821	curated	True	True	5.9	5.8	6.8	5.9	5.9	6	5.9	6	5.9	867	2016.6	588.8	5.9	5.9	0.5	0.5	1.5	0.5	0.6	0.6	0.5	0.6	0.6	861.7	2011.3	583.5	0.6	0.6	5.3	5.3	6.3	5.3	5.3	5.4	5.3	5.4	5.4	866.5	2016	588.2	5.4
a10b1 complex_COL1A1	CPI-CS0D753BC92	complex:a10b1 complex	simple:P02452		ENSG00000108821	curated	True	True	0	0	0	0	0	0	0	0	0	0	0	0	0	0	0.1	0.1	1.1	0.1	0.1	0.2	0.1	0.2	0.2	861.3	2010.8	583	0.2	0.2	0.1	0.1	1.1	0.1	0.1	0.2	0.1	0.2	0.1	861.2	2010.8	583	0.2
a11b1 complex_COL1A1	CPI-CS080C39903	complex:a11b1 complex	simple:P02452		ENSG00000108821	curated	True	True	0.4	0.4	1.4	0.4	0.5	0.5	0.4	0.5	0.5	861.6	2011.1	583.3	0.5	0.5	0.5	0.5	1.5	0.5	0.6	0.6	0.5	0.6	0.6	861.7	2011.2	583.4	0.6	0.6	0.2	0.2	1.2	0.2	0.3	0.3	0.2	0.3	0.3	861.4	2010.9	583.1	0.3
a1b1 complex_COL1A1	CPI-CS0A520E71F	complex:a1b1 complex	simple:P02452		ENSG00000108821	curated	True	True	0.1	0.1	1.1	0.1	0.1	0.2	0.1	0.2	0.2	861.2	2010.8	583	0.2	0.1	1.9	1.9	2.9	1.9	1.9	2	1.9	2	2	863.1	2012.6	584.8	2	2	14.4	14.4	15.4	14.4	14.5	14.5	14.4	14.5	14.5	875.6	2025.2	597.4	14.5
a2b1 complex_COL4A1	CPI-CS0028629A4	complex:a2b1 complex	simple:P02462		ENSG00000187498	curated	True	True	0	0	384.3	5.8	6.6	0	0	5.8	5.9	104.8	168.7	401.8	0	6	0	0	378.9	0.5	1.3	0	0	0.4	0.6	99.5	163.4	396.5	0	0.7	0	0	383.7	5.2	6	0	0	5.2	5.4	104.3	168.1	401.3	0
a10b1 complex_COL4A1	CPI-CS0DFC31AD1	complex:a10b1 complex	simple:P02462		ENSG00000187498	curated	True	True	0	0	0	0	0	0	0	0	0	0	0	0	0	0	0	0	378.5	0	0.8	0	0	0	0.2	99.1	162.9	396.1	0	0.2	0	0	378.5	0	0.8	0	0	0	0.2	99.1	162.9	396	0
a11b1 complex_COL4A1	CPI-CS0CDE2E432	complex:a11b1 complex	simple:P02462		ENSG00000187498	curated	True	True	0	0	378.8	0.3	1.1	0	0	0.3	0.5	99.4	163.2	396.4	0	0.6	0	0	378.9	0.4	1.2	0	0	0.4	0.6	99.5	163.3	396.5	0	0.7	0	0	378.6	0.1	0.9	0	0	0.1	0.3	99.2	163	396.2	0
a1b1 complex_COL4A1	CPI-CS07746F377	complex:a1b1 complex	simple:P02462		ENSG00000187498	curated	True	True	0	0	378.5	0	0.8	0	0	0	0.2	99.1	162.9	396	0	0.2	0	0	380.3	1.8	2.6	0	0	1.8	2	100.9	164.7	397.9	0	2	0	0	392.8	14.4	15.2	0	0	14.4	14.5	113.4	177.3	410.4	0
a2b1 complex_COL4A2	CPI-CS09534636D	complex:a2b1 complex	simple:P08572		ENSG00000134871	curated	True	True	0	0	176.1	5.8	5.9	5.8	0	5.8	5.8	39.7	58.6	128.8	6	5.9	0	0	170.8	0.5	0.6	0.5	0	0.4	0.5	34.4	53.3	123.5	0.6	0.5	0	0	175.5	5.3	5.4	5.2	0	5.2	5.3	39.2	58	128.2	5.4
a10b1 complex_COL4A2	CPI-CS099096063	complex:a10b1 complex	simple:P08572		ENSG00000134871	curated	True	True	0	0	0	0	0	0	0	0	0	0	0	0	0	0	0	0	170.3	0.1	0.2	0	0	0	0.1	34	52.8	123	0.2	0.1	0	0	170.3	0	0.2	0	0	0	0	33.9	52.8	123	0.2
a11b1 complex_COL4A2	CPI-CS08BC1D0A5	complex:a11b1 complex	simple:P08572		ENSG00000134871	curated	True	True	0	0	170.7	0.4	0.5	0.3	0	0.3	0.4	34.3	53.2	123.3	0.5	0.4	0	0	170.8	0.5	0.6	0.4	0	0.4	0.5	34.4	53.3	123.4	0.6	0.5	0	0	170.5	0.2	0.3	0.1	0	0.1	0.2	34.1	53	123.1	0.3
a1b1 complex_COL4A2	CPI-CS07428ADC3	complex:a1b1 complex	simple:P08572		ENSG00000134871	curated	True	True	0	0	170.3	0	0.2	0	0	0	0	33.9	52.8	123	0.2	0.1	0	0	172.1	1.9	2	1.8	0	1.8	1.9	35.8	54.6	124.8	2	1.9	0	0	184.7	14.4	14.5	14.4	0	14.4	14.4	48.3	67.2	137.4	14.6
a2b1 complex_COL14A1	CPI-CS034DE5D82	complex:a2b1 complex	simple:Q05707		ENSG00000187955	curated	True	True	0	0	5.9	0	5.8	0	0	5.8	5.8	110.5	37.4	10.6	0	0	0	0	0.6	0	0.5	0	0	0.4	0.5	105.1	32	5.2	0	0	0	0	5.3	0	5.2	0	0	5.2	5.3	109.9	36.8	10	0
a10b1 complex_COL14A1	CPI-CS06B536403	complex:a10b1 complex	simple:Q05707		ENSG00000187955	curated	True	True	0	0	0	0	0	0	0	0	0	0	0	0	0	0	0	0	0.1	0	0	0	0	0	0.1	104.7	31.6	4.8	0	0	0	0	0.1	0	0	0	0	0	0.1	104.7	31.6	4.8	0
a11b1 complex_COL14A1	CPI-CS0CAF8C9A6	complex:a11b1 complex	simple:Q05707		ENSG00000187955	curated	True	True	0	0	0.4	0	0.3	0	0	0.3	0.4	105	31.9	5.1	0	0	0	0	0.5	0	0.4	0	0	0.4	0.5	105.1	32	5.2	0	0	0	0	0.2	0	0.1	0	0	0.1	0.2	104.8	31.7	4.9	0
a1b1 complex_COL14A1	CPI-CS08D151D0D	complex:a1b1 complex	simple:Q05707		ENSG00000187955	curated	True	True	0	0	0.1	0	0	0	0	0	0.1	104.7	31.6	4.8	0	0	0	0	1.9	0	1.8	0	0	1.8	1.9	106.5	33.4	6.6	0	0	0	0	14.5	0	14.4	0	0	14.4	14.4	119	45.9	19.1	0
a2b1 complex_COL4A6	CPI-CS01AAAA04A	complex:a2b1 complex	simple:Q14031		ENSG00000197565	curated	True	True	0	0	0	0	0	0	0	5.8	0	5.8	5.8	0	0	0	0	0	0	0	0	0	0	0.4	0	0.4	0.5	0	0	0	0	0	0	0	0	0	0	5.2	0	5.2	5.2	0	0
a10b1 complex_COL4A6	CPI-CS03BD8F598	complex:a10b1 complex	simple:Q14031		ENSG00000197565	curated	True	True	0	0	0	0	0	0	0	0	0	0	0	0	0	0	0	0	0	0	0	0	0	0	0	0	0	0	0	0	0	0	0	0	0	0	0	0	0	0	0	0	0
a11b1 complex_COL4A6	CPI-CS0078E9262	complex:a11b1 complex	simple:Q14031		ENSG00000197565	curated	True	True	0	0	0	0	0	0	0	0.3	0	0.3	0.3	0	0	0	0	0	0	0	0	0	0	0.4	0	0.4	0.4	0	0	0	0	0	0	0	0	0	0	0.1	0	0.1	0.1	0	0
a1b1 complex_COL4A6	CPI-CS013047EEE	complex:a1b1 complex	simple:Q14031		ENSG00000197565	curated	True	True	0	0	0	0	0	0	0	0	0	0	0	0	0	0	0	0	0	0	0	0	0	1.8	0	1.8	1.8	0	0	0	0	0	0	0	0	0	0	14.4	0	14.4	14.4	0	0
a2b1 complex_COL8A1	CPI-CS0F25E6DB5	complex:a2b1 complex	simple:P27658		ENSG00000144810	curated	True	True	6.1	5.8	10.4	5.9	6	5.9	6.3	5.8	5.8	25	117.3	88.5	0	6	0.8	0.5	5.1	0.5	0.6	0.6	1	0.5	0.5	19.6	112	83.2	0	0.6	5.6	5.2	9.8	5.3	5.4	5.3	5.8	5.3	5.3	24.4	116.8	87.9	0
a10b1 complex_COL8A1	CPI-CS08D14CA7D	complex:a10b1 complex	simple:P27658		ENSG00000144810	curated	True	True	0	0	0	0	0	0	0	0	0	0	0	0	0	0	0.4	0.1	4.7	0.1	0.2	0.1	0.6	0.1	0.1	19.2	111.6	82.7	0	0.2	0.4	0	4.6	0.1	0.2	0.1	0.6	0.1	0	19.2	111.5	82.7	0
a11b1 complex_COL8A1	CPI-CS0217BD42B	complex:a11b1 complex	simple:P27658		ENSG00000144810	curated	True	True	0.7	0.4	5	0.4	0.5	0.4	0.9	0.4	0.4	19.5	111.9	83	0	0.5	0.8	0.5	5.1	0.5	0.6	0.5	1	0.5	0.5	19.6	112	83.1	0	0.6	0.5	0.2	4.8	0.2	0.3	0.2	0.7	0.2	0.2	19.3	111.7	82.9	0
a1b1 complex_COL8A1	CPI-CS00C10F40F	complex:a1b1 complex	simple:P27658		ENSG00000144810	curated	True	True	0.4	0	4.6	0.1	0.2	0.1	0.6	0.1	0	19.2	111.5	82.7	0	0.2	2.2	1.8	6.5	1.9	2	1.9	2.4	1.9	1.9	21	113.4	84.5	0	2	14.7	14.4	19	14.4	14.5	14.5	14.9	14.4	14.4	33.5	125.9	97.1	0
a2b1 complex_COL7A1	CPI-CS07B06D7C2	complex:a2b1 complex	simple:Q02388		ENSG00000114270	curated	True	True	0	0	5.8	0	0	0	0	0	5.8	5.8	6.4	6	0	5.8	0	0	0.4	0	0	0	0	0	0.4	0.5	1	0.7	0	0.5	0	0	5.2	0	0	0	0	0	5.2	5.2	5.8	5.4	0
a10b1 complex_COL7A1	CPI-CS0FCF3050E	complex:a10b1 complex	simple:Q02388		ENSG00000114270	curated	True	True	0	0	0	0	0	0	0	0	0	0	0	0	0	0	0	0	0	0	0	0	0	0	0	0	0.6	0.2	0	0	0	0	0	0	0	0	0	0	0	0	0.6	0.2	0
a11b1 complex_COL7A1	CPI-CS04593DC81	complex:a11b1 complex	simple:Q02388		ENSG00000114270	curated	True	True	0	0	0.3	0	0	0	0	0	0.3	0.4	0.9	0.6	0	0.3	0	0	0.4	0	0	0	0	0	0.4	0.5	1	0.7	0	0.4	0	0	0.1	0	0	0	0	0	0.1	0.2	0.7	0.4	0
a1b1 complex_COL7A1	CPI-CS078142018	complex:a1b1 complex	simple:Q02388		ENSG00000114270	curated	True	True	0	0	0	0	0	0	0	0	0	0	0.6	0.2	0	0	0	0	1.8	0	0	0	0	0	1.8	1.8	2.4	2	0	1.8	0	0	14.4	0	0	0	0	0	14.4	14.4	15	14.6	0
a2b1 complex_COL3A1	CPI-CS01103AAE5	complex:a2b1 complex	simple:P02461		ENSG00000168542	curated	True	True	0	0	9.7	5.8	5.9	0	0	7.1	6.4	2981.1	2875.5	678.2	0	0	0	0	4.3	0.4	0.5	0	0	1.8	1.1	2975.7	2870.1	672.8	0	0	0	0	9.1	5.2	5.3	0	0	6.6	5.8	2980.5	2874.9	677.6	0
a10b1 complex_COL3A1	CPI-CS04E1F457A	complex:a10b1 complex	simple:P02461		ENSG00000168542	curated	True	True	0	0	0	0	0	0	0	0	0	0	0	0	0	0	0	0	3.9	0	0.1	0	0	1.4	0.6	2975.3	2869.7	672.4	0	0	0	0	3.9	0	0.1	0	0	1.3	0.6	2975.3	2869.7	672.4	0
a11b1 complex_COL3A1	CPI-CS0EDEB5ED3	complex:a11b1 complex	simple:P02461		ENSG00000168542	curated	True	True	0	0	4.2	0.3	0.4	0	0	1.7	1	2975.6	2870	672.7	0	0	0	0	4.3	0.4	0.5	0	0	1.8	1	2975.7	2870.1	672.8	0	0	0	0	4	0.1	0.2	0	0	1.5	0.8	2975.4	2869.8	672.5	0
a1b1 complex_COL3A1	CPI-CS069BED494	complex:a1b1 complex	simple:P02461		ENSG00000168542	curated	True	True	0	0	3.9	0	0.1	0	0	1.4	0.6	2975.3	2869.7	672.4	0	0	0	0	5.7	1.8	1.9	0	0	3.2	2.4	2977.1	2871.5	674.2	0	0	0	0	18.2	14.4	14.4	0	0	15.7	15	2989.6	2884	686.7	0
a2b1 complex_COL5A1	CPI-CS07D654EE6	complex:a2b1 complex	simple:P20908		ENSG00000130635	curated	True	True	0	0	6.1	0	0	0	0	5.8	5.8	58.2	91.1	53.4	6.2	5.8	0	0	0.7	0	0	0	0	0.5	0.4	52.8	85.7	48.1	0.8	0.5	0	0	5.5	0	0	0	0	5.2	5.2	57.6	90.5	52.8	5.6
a10b1 complex_COL5A1	CPI-CS0FE4E40D1	complex:a10b1 complex	simple:P20908		ENSG00000130635	curated	True	True	0	0	0	0	0	0	0	0	0	0	0	0	0	0	0	0	0.3	0	0	0	0	0	0	52.4	85.3	47.6	0.4	0	0	0	0.3	0	0	0	0	0	0	52.4	85.3	47.6	0.4
a11b1 complex_COL5A1	CPI-CS0B0136049	complex:a11b1 complex	simple:P20908		ENSG00000130635	curated	True	True	0	0	0.6	0	0	0	0	0.3	0.3	52.7	85.6	47.9	0.7	0.4	0	0	0.7	0	0	0	0	0.4	0.4	52.8	85.7	48	0.8	0.5	0	0	0.4	0	0	0	0	0.1	0.1	52.5	85.4	47.7	0.5
a1b1 complex_COL5A1	CPI-CS0814877A1	complex:a1b1 complex	simple:P20908		ENSG00000130635	curated	True	True	0	0	0.3	0	0	0	0	0	0	52.4	85.3	47.6	0.4	0	0	0	2.1	0	0	0	0	1.8	1.8	54.2	87.1	49.4	2.2	1.8	0	0	14.6	0	0	0	0	14.4	14.4	66.7	99.7	62	14.7
a2b1 complex_COL2A1	CPI-CS005B85FC8	complex:a2b1 complex	simple:P02458		ENSG00000139219	curated	True	True	0	0	0	0	0	0	0	0	0	0	0	5.8	0	0	0	0	0	0	0	0	0	0	0	0	0	0.5	0	0	0	0	0	0	0	0	0	0	0	0	0	5.2	0
a10b1 complex_COL2A1	CPI-CS0BD5B906C	complex:a10b1 complex	simple:P02458		ENSG00000139219	curated	True	True	0	0	0	0	0	0	0	0	0	0	0	0	0	0	0	0	0	0	0	0	0	0	0	0	0	0	0	0	0	0	0	0	0	0	0	0	0	0	0	0	0
a11b1 complex_COL2A1	CPI-CS0596BED25	complex:a11b1 complex	simple:P02458		ENSG00000139219	curated	True	True	0	0	0	0	0	0	0	0	0	0	0	0.3	0	0	0	0	0	0	0	0	0	0	0	0	0	0.4	0	0	0	0	0	0	0	0	0	0	0	0	0	0.1	0
a1b1 complex_COL2A1	CPI-CS0A025FD93	complex:a1b1 complex	simple:P02458		ENSG00000139219	curated	True	True	0	0	0	0	0	0	0	0	0	0	0	0	0	0	0	0	0	0	0	0	0	0	0	0	0	1.8	0	0	0	0	0	0	0	0	0	0	0	0	0	14.4	0
a2b1 complex_COL17A1	CPI-CS0C806041C	complex:a2b1 complex	simple:Q9UMD9		ENSG00000065618	curated	True	True	0	0	5.9	5.8	0	0	0	0	5.8	6.1	5.8	5.8	5.8	7.7	0	0	0.5	0.5	0	0	0	0	0.4	0.7	0.4	0.4	0.5	2.4	0	0	5.3	5.2	0	0	0	0	5.2	5.5	5.2	5.2	5.2
a10b1 complex_COL17A1	CPI-CS0E7E52E21	complex:a10b1 complex	simple:Q9UMD9		ENSG00000065618	curated	True	True	0	0	0	0	0	0	0	0	0	0	0	0	0	0	0	0	0.1	0	0	0	0	0	0	0.3	0	0	0	2	0	0	0.1	0	0	0	0	0	0	0.3	0	0	0
a11b1 complex_COL17A1	CPI-CS0CB8C52C7	complex:a11b1 complex	simple:Q9UMD9		ENSG00000065618	curated	True	True	0	0	0.4	0.4	0	0	0	0	0.3	0.6	0.3	0.3	0.3	2.3	0	0	0.5	0.5	0	0	0	0	0.4	0.7	0.4	0.4	0.4	2.4	0	0	0.2	0.2	0	0	0	0	0.1	0.4	0.1	0.1	0.1
a1b1 complex_COL17A1	CPI-CS0AD1B2230	complex:a1b1 complex	simple:Q9UMD9		ENSG00000065618	curated	True	True	0	0	0.1	0	0	0	0	0	0	0.3	0	0	0	1.9	0	0	1.9	1.8	0	0	0	0	1.8	2.1	1.8	1.8	1.8	3.8	0	0	14.5	14.4	0	0	0	0	14.4	14.6	14.4	14.4	14.4
a2b1 complex_COL1A2	CPI-CS09E9AAEA5	complex:a2b1 complex	simple:P08123		ENSG00000164692	curated	True	True	0	6.1	6.5	0	5.8	0	0	5.8	5.8	787.2	1274.7	324.2	6.1	0	0	0.8	1.1	0	0.5	0	0	0.5	0.5	781.8	1269.4	318.9	0.8	0	0	5.6	5.9	0	5.2	0	0	5.2	5.2	786.6	1274.1	323.7	5.6
a10b1 complex_COL1A2	CPI-CS00FE4DD46	complex:a10b1 complex	simple:P08123		ENSG00000164692	curated	True	True	0	0	0	0	0	0	0	0	0	0	0	0	0	0	0	0.4	0.7	0	0	0	0	0	0	781.4	1269	318.5	0.4	0	0	0.4	0.7	0	0	0	0	0	0	781.4	1268.9	318.5	0.3
a11b1 complex_COL1A2	CPI-CS032ACB0EE	complex:a11b1 complex	simple:P08123		ENSG00000164692	curated	True	True	0	0.7	1	0	0.3	0	0	0.4	0.4	781.7	1269.3	318.8	0.7	0	0	0.8	1.1	0	0.4	0	0	0.5	0.5	781.8	1269.4	318.9	0.8	0	0	0.5	0.8	0	0.1	0	0	0.2	0.2	781.5	1269.1	318.6	0.5
a1b1 complex_COL1A2	CPI-CS04E6D2786	complex:a1b1 complex	simple:P08123		ENSG00000164692	curated	True	True	0	0.4	0.7	0	0	0	0	0	0	781.4	1268.9	318.5	0.3	0	0	2.2	2.5	0	1.8	0	0	1.8	1.8	783.2	1270.8	320.3	2.2	0	0	14.7	15	0	14.4	0	0	14.4	14.4	795.7	1283.3	332.8	14.7
a2b1 complex_COL9A2	CPI-CS0375CED88	complex:a2b1 complex	simple:Q14055		ENSG00000049089	curated	True	True	0	0	0	0	0	0	0	0	0	6.4	5.9	0	0	0	0	0	0	0	0	0	0	0	0	1.1	0.6	0	0	0	0	0	0	0	0	0	0	0	0	5.8	5.4	0	0
a10b1 complex_COL9A2	CPI-CS0246973F7	complex:a10b1 complex	simple:Q14055		ENSG00000049089	curated	True	True	0	0	0	0	0	0	0	0	0	0	0	0	0	0	0	0	0	0	0	0	0	0	0	0.6	0.2	0	0	0	0	0	0	0	0	0	0	0	0	0.6	0.1	0	0
a11b1 complex_COL9A2	CPI-CS0973DED56	complex:a11b1 complex	simple:Q14055		ENSG00000049089	curated	True	True	0	0	0	0	0	0	0	0	0	1	0.5	0	0	0	0	0	0	0	0	0	0	0	0	1.1	0.6	0	0	0	0	0	0	0	0	0	0	0	0	0.8	0.3	0	0
a1b1 complex_COL9A2	CPI-CS0943A0FEE	complex:a1b1 complex	simple:Q14055		ENSG00000049089	curated	True	True	0	0	0	0	0	0	0	0	0	0.6	0.1	0	0	0	0	0	0	0	0	0	0	0	0	2.4	2	0	0	0	0	0	0	0	0	0	0	0	0	15	14.5	0	0
a2b1 complex_COL4A5	CPI-CS06AF4685C	complex:a2b1 complex	simple:P29400		ENSG00000188153	curated	True	True	0	0	5.8	0	0	0	0	0	0	12.9	6.1	6	0	0	0	0	0.4	0	0	0	0	0	0	7.5	0.8	0.6	0	0	0	0	5.2	0	0	0	0	0	0	12.3	5.5	5.4	0
a10b1 complex_COL4A5	CPI-CS064C0B34E	complex:a10b1 complex	simple:P29400		ENSG00000188153	curated	True	True	0	0	0	0	0	0	0	0	0	0	0	0	0	0	0	0	0	0	0	0	0	0	0	7.1	0.3	0.2	0	0	0	0	0	0	0	0	0	0	0	7.1	0.3	0.2	0
a11b1 complex_COL4A5	CPI-CS03510EBE9	complex:a11b1 complex	simple:P29400		ENSG00000188153	curated	True	True	0	0	0.3	0	0	0	0	0	0	7.4	0.7	0.5	0	0	0	0	0.4	0	0	0	0	0	0	7.5	0.8	0.6	0	0	0	0	0.1	0	0	0	0	0	0	7.2	0.5	0.3	0
a1b1 complex_COL4A5	CPI-CS00F58CC59	complex:a1b1 complex	simple:P29400		ENSG00000188153	curated	True	True	0	0	0	0	0	0	0	0	0	7.1	0.3	0.2	0	0	0	0	1.8	0	0	0	0	0	0	8.9	2.1	2	0	0	0	0	14.4	0	0	0	0	0	0	21.4	14.7	14.5	0
a2b1 complex_COL6A2	CPI-CS02566ED5C	complex:a2b1 complex	simple:P12110		ENSG00000142173	curated	True	True	0	5.8	6.7	0	5.9	5.8	0	5.8	6.1	211.5	540.4	300.2	5.8	5.8	0	0.5	1.3	0	0.5	0.5	0	0.5	0.7	206.1	535	294.9	0.5	0.5	0	5.2	6.1	0	5.3	5.2	0	5.2	5.5	210.9	539.8	299.6	5.2
a10b1 complex_COL6A2	CPI-CS08B45B4A5	complex:a10b1 complex	simple:P12110		ENSG00000142173	curated	True	True	0	0	0	0	0	0	0	0	0	0	0	0	0	0	0	0	0.9	0	0.1	0	0	0	0.3	205.7	534.6	294.4	0	0	0	0	0.9	0	0.1	0	0	0	0.3	205.7	534.6	294.4	0
a11b1 complex_COL6A2	CPI-CS0C323518C	complex:a11b1 complex	simple:P12110		ENSG00000142173	curated	True	True	0	0.3	1.2	0	0.4	0.4	0	0.4	0.6	206	534.9	294.7	0.3	0.4	0	0.4	1.3	0	0.5	0.5	0	0.5	0.7	206.1	535	294.8	0.4	0.5	0	0.1	1	0	0.2	0.2	0	0.2	0.4	205.8	534.7	294.5	0.2
a1b1 complex_COL6A2	CPI-CS04FB70A53	complex:a1b1 complex	simple:P12110		ENSG00000142173	curated	True	True	0	0	0.9	0	0.1	0	0	0	0.3	205.7	534.6	294.4	0	0	0	1.8	2.7	0	1.9	1.8	0	1.8	2.1	207.5	536.4	296.2	1.8	1.8	0	14.4	15.3	0	14.5	14.4	0	14.4	14.6	220	548.9	308.8	14.4
a2b1 complex_COL9A1	CPI-CS0EF80F577	complex:a2b1 complex	simple:P20849		ENSG00000112280	curated	True	True	0	0	0	0	0	0	0	0	0	0	0	0	0	0	0	0	0	0	0	0	0	0	0	0	0	0	0	0	0	0	0	0	0	0	0	0	0	0	0	0	0
a10b1 complex_COL9A1	CPI-CS0E37E6B34	complex:a10b1 complex	simple:P20849		ENSG00000112280	curated	True	True	0	0	0	0	0	0	0	0	0	0	0	0	0	0	0	0	0	0	0	0	0	0	0	0	0	0	0	0	0	0	0	0	0	0	0	0	0	0	0	0	0
a11b1 complex_COL9A1	CPI-CS0FD6D52C6	complex:a11b1 complex	simple:P20849		ENSG00000112280	curated	True	True	0	0	0	0	0	0	0	0	0	0	0	0	0	0	0	0	0	0	0	0	0	0	0	0	0	0	0	0	0	0	0	0	0	0	0	0	0	0	0	0	0
a1b1 complex_COL9A1	CPI-CS08A5619A7	complex:a1b1 complex	simple:P20849		ENSG00000112280	curated	True	True	0	0	0	0	0	0	0	0	0	0	0	0	0	0	0	0	0	0	0	0	0	0	0	0	0	0	0	0	0	0	0	0	0	0	0	0	0	0	0	0	0
a2b1 complex_COL10A1	CPI-CS0FF0FD317	complex:a2b1 complex	simple:Q03692		ENSG00000123500	curated	True	True	0	5.8	5.9	6.9	5.8	0	0	5.8	5.8	0	5.8	0	5.8	0	0	0.5	0.6	1.5	0.5	0	0	0.5	0.5	0	0.5	0	0.5	0	0	5.2	5.4	6.3	5.2	0	0	5.2	5.2	0	5.3	0	5.2
a10b1 complex_COL10A1	CPI-CS0BEBEDAD1	complex:a10b1 complex	simple:Q03692		ENSG00000123500	curated	True	True	0	0	0	0	0	0	0	0	0	0	0	0	0	0	0	0	0.2	1.1	0	0	0	0	0	0	0.1	0	0	0	0	0	0.2	1.1	0	0	0	0	0	0	0.1	0	0
a11b1 complex_COL10A1	CPI-CS0044ABBE0	complex:a11b1 complex	simple:Q03692		ENSG00000123500	curated	True	True	0	0.4	0.5	1.4	0.3	0	0	0.3	0.3	0	0.4	0	0.3	0	0	0.5	0.6	1.5	0.4	0	0	0.4	0.4	0	0.5	0	0.4	0	0	0.2	0.3	1.2	0.1	0	0	0.1	0.1	0	0.2	0	0.1
a1b1 complex_COL10A1	CPI-CS06A2E9737	complex:a1b1 complex	simple:Q03692		ENSG00000123500	curated	True	True	0	0	0.2	1.1	0	0	0	0	0	0	0.1	0	0	0	0	1.8	2	2.9	1.8	0	0	1.8	1.8	0	1.9	0	1.8	0	0	14.4	14.5	15.5	14.4	0	0	14.4	14.4	0	14.4	0	14.4
a2b1 complex_COL16A1	CPI-CS0B4E149AB	complex:a2b1 complex	simple:Q07092		ENSG00000084636	curated	True	True	0	0	5.9	5.8	0	0	0	0	5.8	18.9	27.3	11.6	0	0	0	0	0.6	0.5	0	0	0	0	0.5	13.5	21.9	6.2	0	0	0	0	5.3	5.2	0	0	0	0	5.2	18.3	26.7	11	0
a10b1 complex_COL16A1	CPI-CS0871912DC	complex:a10b1 complex	simple:Q07092		ENSG00000084636	curated	True	True	0	0	0	0	0	0	0	0	0	0	0	0	0	0	0	0	0.1	0	0	0	0	0	0	13.1	21.5	5.8	0	0	0	0	0.1	0	0	0	0	0	0	13.1	21.5	5.8	0
a11b1 complex_COL16A1	CPI-CS075A8A661	complex:a11b1 complex	simple:Q07092		ENSG00000084636	curated	True	True	0	0	0.4	0.4	0	0	0	0	0.3	13.4	21.8	6.1	0	0	0	0	0.5	0.5	0	0	0	0	0.4	13.5	21.9	6.2	0	0	0	0	0.2	0.2	0	0	0	0	0.1	13.2	21.6	5.9	0
a1b1 complex_COL16A1	CPI-CS01CB84779	complex:a1b1 complex	simple:Q07092		ENSG00000084636	curated	True	True	0	0	0.1	0	0	0	0	0	0	13.1	21.5	5.8	0	0	0	0	1.9	1.8	0	0	0	0	1.8	14.9	23.3	7.6	0	0	0	0	14.5	14.4	0	0	0	0	14.4	27.4	35.8	20.1	0
a2b1 complex_COL6A3	CPI-CS00BE13611	complex:a2b1 complex	simple:P12111		ENSG00000163359	curated	True	True	0	0	6.5	0	5.8	0	0	0	0	91.6	175.3	107.3	0	5.8	0	0	1.1	0	0.5	0	0	0	0	86.2	169.9	102	0	0.4	0	0	5.9	0	5.2	0	0	0	0	91	174.7	106.7	0
a10b1 complex_COL6A3	CPI-CS0675BC1C4	complex:a10b1 complex	simple:P12111		ENSG00000163359	curated	True	True	0	0	0	0	0	0	0	0	0	0	0	0	0	0	0	0	0.7	0	0	0	0	0	0	85.8	169.5	101.5	0	0	0	0	0.7	0	0	0	0	0	0	85.8	169.5	101.5	0
a11b1 complex_COL6A3	CPI-CS0C2D8F73F	complex:a11b1 complex	simple:P12111		ENSG00000163359	curated	True	True	0	0	1	0	0.3	0	0	0	0	86.1	169.8	101.8	0	0.3	0	0	1.1	0	0.4	0	0	0	0	86.2	169.9	101.9	0	0.4	0	0	0.8	0	0.1	0	0	0	0	85.9	169.6	101.6	0
a1b1 complex_COL6A3	CPI-CS0F22F32BA	complex:a1b1 complex	simple:P12111		ENSG00000163359	curated	True	True	0	0	0.7	0	0	0	0	0	0	85.8	169.5	101.5	0	0	0	0	2.5	0	1.8	0	0	0	0	87.6	171.3	103.3	0	1.8	0	0	15	0	14.4	0	0	0	0	100.1	183.8	115.9	0
a2b1 complex_COL6A6	CPI-CS0D502E46A	complex:a2b1 complex	simple:A6NMZ7		ENSG00000206384	curated	True	True	5.8	5.8	5.8	5.8	5.8	5.8	5.8	5.8	5.8	8.3	6.1	5.8	5.8	5.9	0.5	0.5	0.5	0.5	0.5	0.5	0.5	0.5	0.5	2.9	0.8	0.5	0.5	0.5	5.2	5.2	5.2	5.2	5.2	5.2	5.2	5.2	5.2	7.7	5.5	5.2	5.2
a10b1 complex_COL6A6	CPI-CS08E0D0E39	complex:a10b1 complex	simple:A6NMZ7		ENSG00000206384	curated	True	True	0	0	0	0	0	0	0	0	0	0	0	0	0	0	0	0	0	0	0	0	0	0	0.1	2.5	0.3	0	0	0.1	0	0	0	0	0	0	0	0	0	2.5	0.3	0	0
a11b1 complex_COL6A6	CPI-CS051511E8D	complex:a11b1 complex	simple:A6NMZ7		ENSG00000206384	curated	True	True	0.3	0.4	0.3	0.3	0.4	0.3	0.3	0.3	0.4	2.8	0.7	0.3	0.4	0.4	0.4	0.5	0.4	0.4	0.5	0.4	0.4	0.4	0.5	2.9	0.8	0.4	0.5	0.5	0.1	0.2	0.1	0.1	0.2	0.1	0.1	0.2	0.2	2.6	0.5	0.1	0.2
a1b1 complex_COL6A6	CPI-CS001CEABA9	complex:a1b1 complex	simple:A6NMZ7		ENSG00000206384	curated	True	True	0	0	0	0	0	0	0	0	0	2.5	0.3	0	0	0.1	1.8	1.8	1.8	1.8	1.8	1.8	1.8	1.8	1.8	4.3	2.1	1.8	1.8	1.9	14.4	14.4	14.4	14.4	14.4	14.4	14.4	14.4	14.4	16.8	14.7	14.4	14.4
a2b1 complex_COL6A5	CPI-CS0A00A71C6	complex:a2b1 complex	simple:A8TX70		ENSG00000172752	curated	True	True	0	0	5.8	0	0	0	0	0	0	6	5.8	5.9	0	0	0	0	0.4	0	0	0	0	0	0	0.7	0.5	0.5	0	0	0	0	5.2	0	0	0	0	0	0	5.5	5.2	5.3	0
a10b1 complex_COL6A5	CPI-CS0CA892219	complex:a10b1 complex	simple:A8TX70		ENSG00000172752	curated	True	True	0	0	0	0	0	0	0	0	0	0	0	0	0	0	0	0	0	0	0	0	0	0	0	0.3	0.1	0.1	0	0	0	0	0	0	0	0	0	0	0	0.2	0	0.1	0
a11b1 complex_COL6A5	CPI-CS0ADD714AE	complex:a11b1 complex	simple:A8TX70		ENSG00000172752	curated	True	True	0	0	0.3	0	0	0	0	0	0	0.6	0.4	0.4	0	0	0	0	0.4	0	0	0	0	0	0	0.7	0.5	0.5	0	0	0	0	0.1	0	0	0	0	0	0	0.4	0.2	0.2	0
a1b1 complex_COL6A5	CPI-CS0E553C7D6	complex:a1b1 complex	simple:A8TX70		ENSG00000172752	curated	True	True	0	0	0	0	0	0	0	0	0	0.2	0	0.1	0	0	0	0	1.8	0	0	0	0	0	0	2.1	1.9	1.9	0	0	0	0	14.4	0	0	0	0	0	0	14.6	14.4	14.4	0
a2b1 complex_COL5A2	CPI-CS0A15AD0C2	complex:a2b1 complex	simple:P05997		ENSG00000204262	curated	True	True	0	0	7	0	5.8	0	0	5.8	5.9	86.5	153.3	69.2	0	0	0	0	1.6	0	0.4	0	0	0.5	0.5	81.2	147.9	63.9	0	0	0	0	6.4	0	5.2	0	0	5.2	5.3	85.9	152.7	68.7	0
a10b1 complex_COL5A2	CPI-CS0458264C5	complex:a10b1 complex	simple:P05997		ENSG00000204262	curated	True	True	0	0	0	0	0	0	0	0	0	0	0	0	0	0	0	0	1.2	0	0	0	0	0	0.1	80.7	147.5	63.5	0	0	0	0	1.2	0	0	0	0	0	0.1	80.7	147.5	63.4	0
a11b1 complex_COL5A2	CPI-CS0D5775EA2	complex:a11b1 complex	simple:P05997		ENSG00000204262	curated	True	True	0	0	1.5	0	0.3	0	0	0.3	0.4	81	147.8	63.8	0	0	0	0	1.6	0	0.4	0	0	0.4	0.5	81.1	147.9	63.9	0	0	0	0	1.3	0	0.1	0	0	0.1	0.2	80.8	147.6	63.6	0
a1b1 complex_COL5A2	CPI-CS0DDF935C1	complex:a1b1 complex	simple:P05997		ENSG00000204262	curated	True	True	0	0	1.2	0	0	0	0	0	0.1	80.7	147.5	63.4	0	0	0	0	3	0	1.8	0	0	1.8	1.9	82.5	149.3	65.3	0	0	0	0	15.6	0	14.4	0	0	14.4	14.4	95.1	161.8	77.8	0
a2b1 complex_COL11A1	CPI-CS0DD23C021	complex:a2b1 complex	simple:P12107		ENSG00000060718	curated	True	True	0	0	0	0	0	0	0	0	0	5.8	6.6	0	0	0	0	0	0	0	0	0	0	0	0	0.5	1.3	0	0	0	0	0	0	0	0	0	0	0	0	5.3	6	0	0
a10b1 complex_COL11A1	CPI-CS0B31C2B03	complex:a10b1 complex	simple:P12107		ENSG00000060718	curated	True	True	0	0	0	0	0	0	0	0	0	0	0	0	0	0	0	0	0	0	0	0	0	0	0	0.1	0.8	0	0	0	0	0	0	0	0	0	0	0	0	0	0.8	0	0
a11b1 complex_COL11A1	CPI-CS03FB91542	complex:a11b1 complex	simple:P12107		ENSG00000060718	curated	True	True	0	0	0	0	0	0	0	0	0	0.4	1.2	0	0	0	0	0	0	0	0	0	0	0	0	0.5	1.3	0	0	0	0	0	0	0	0	0	0	0	0	0.2	1	0	0
a1b1 complex_COL11A1	CPI-CS0C90BE49B	complex:a1b1 complex	simple:P12107		ENSG00000060718	curated	True	True	0	0	0	0	0	0	0	0	0	0	0.8	0	0	0	0	0	0	0	0	0	0	0	0	1.9	2.6	0	0	0	0	0	0	0	0	0	0	0	0	14.4	15.2	0	0
a2b1 complex_COL6A1	CPI-CS03465F9E1	complex:a2b1 complex	simple:P12109		ENSG00000142156	curated	True	True	0	5.8	7.5	0	5.8	0	0	0	5.8	312.3	785.8	494.3	0	0	0	0.5	2.2	0	0.4	0	0	0	0.5	307	780.5	489	0	0	0	5.2	7	0	5.2	0	0	0	5.2	311.7	785.2	493.7	0
a10b1 complex_COL6A1	CPI-CS061FF8FB3	complex:a10b1 complex	simple:P12109		ENSG00000142156	curated	True	True	0	0	0	0	0	0	0	0	0	0	0	0	0	0	0	0	1.8	0	0	0	0	0	0	306.5	780	488.5	0	0	0	0	1.8	0	0	0	0	0	0	306.5	780	488.5	0
a11b1 complex_COL6A1	CPI-CS0AD401B3B	complex:a11b1 complex	simple:P12109		ENSG00000142156	curated	True	True	0	0.3	2.1	0	0.3	0	0	0	0.3	306.8	780.4	488.8	0	0	0	0.4	2.2	0	0.4	0	0	0	0.4	306.9	780.5	488.9	0	0	0	0.1	1.9	0	0.1	0	0	0	0.1	306.6	780.2	488.6	0
a1b1 complex_COL6A1	CPI-CS04721C346	complex:a1b1 complex	simple:P12109		ENSG00000142156	curated	True	True	0	0	1.8	0	0	0	0	0	0	306.5	780	488.5	0	0	0	1.8	3.6	0	1.8	0	0	0	1.8	308.3	781.8	490.3	0	0	0	14.4	16.1	0	14.4	0	0	0	14.4	320.9	794.4	502.9	0
a2b1 complex_COL8A2	CPI-CS07D2CAF79	complex:a2b1 complex	simple:P25067		ENSG00000171812	curated	True	True	5.8	5.8	0	5.8	5.8	5.8	0	5.8	0	5.9	6.5	0	5.8	5.8	0.5	0.5	0	0.5	0.5	0.5	0	0.5	0	0.6	1.2	0	0.5	0.5	5.2	5.2	0	5.2	5.2	5.2	0	5.2	0	5.3	6	0	5.2
a10b1 complex_COL8A2	CPI-CS068D4392F	complex:a10b1 complex	simple:P25067		ENSG00000171812	curated	True	True	0	0	0	0	0	0	0	0	0	0	0	0	0	0	0	0	0	0	0	0	0	0	0	0.1	0.8	0	0	0	0	0	0	0	0	0	0	0	0	0.1	0.7	0	0
a11b1 complex_COL8A2	CPI-CS03314DAF3	complex:a11b1 complex	simple:P25067		ENSG00000171812	curated	True	True	0.3	0.3	0	0.4	0.3	0.4	0	0.3	0	0.4	1.1	0	0.3	0.3	0.4	0.4	0	0.5	0.4	0.5	0	0.4	0	0.5	1.2	0	0.4	0.4	0.1	0.1	0	0.2	0.1	0.2	0	0.1	0	0.2	0.9	0	0.1
a1b1 complex_COL8A2	CPI-CS054454CF3	complex:a1b1 complex	simple:P25067		ENSG00000171812	curated	True	True	0	0	0	0	0	0	0	0	0	0.1	0.7	0	0	0	1.8	1.8	0	1.8	1.8	1.8	0	1.8	0	1.9	2.6	0	1.8	1.8	14.4	14.4	0	14.4	14.4	14.4	0	14.4	0	14.5	15.1	0	14.4
a2b1 complex_COL5A3	CPI-CS0CFC2A055	complex:a2b1 complex	simple:P25940		ENSG00000080573	curated	True	True	0	0	6.1	0	0	0	6.5	0	5.8	44.5	84.9	53	5.9	6.1	0	0	0.8	0	0	0	1.1	0	0.5	39.1	79.5	47.7	0.6	0.8	0	0	5.5	0	0	0	5.9	0	5.2	43.9	84.3	52.5	5.3
a10b1 complex_COL5A3	CPI-CS0DCFE9DA5	complex:a10b1 complex	simple:P25940		ENSG00000080573	curated	True	True	0	0	0	0	0	0	0	0	0	0	0	0	0	0	0	0	0.3	0	0	0	0.7	0	0	38.7	79.1	47.3	0.1	0.4	0	0	0.3	0	0	0	0.7	0	0	38.7	79.1	47.3	0.1
a11b1 complex_COL5A3	CPI-CS0A10D5175	complex:a11b1 complex	simple:P25940		ENSG00000080573	curated	True	True	0	0	0.6	0	0	0	1	0	0.3	39	79.4	47.6	0.5	0.7	0	0	0.7	0	0	0	1.1	0	0.4	39.1	79.5	47.7	0.6	0.8	0	0	0.4	0	0	0	0.8	0	0.1	38.8	79.2	47.4	0.3
a1b1 complex_COL5A3	CPI-CS0BE9C0135	complex:a1b1 complex	simple:P25940		ENSG00000080573	curated	True	True	0	0	0.3	0	0	0	0.7	0	0	38.7	79.1	47.3	0.1	0.3	0	0	2.1	0	0	0	2.5	0	1.8	40.5	80.9	49.1	1.9	2.2	0	0	14.7	0	0	0	15	0	14.4	53.1	93.4	61.6	14.5
a2b1 complex_COL15A1	CPI-CS08BFF8C2C	complex:a2b1 complex	simple:P39059		ENSG00000204291	curated	True	True	0	0	29.3	0	5.8	5.8	0	0	5.8	19.1	28	20.8	0	9.1	0	0	24	0	0.5	0.5	0	0	0.4	13.7	22.7	15.5	0	3.8	0	0	28.8	0	5.2	5.2	0	0	5.2	18.5	27.4	20.2	0
a10b1 complex_COL15A1	CPI-CS0605899FA	complex:a10b1 complex	simple:P39059		ENSG00000204291	curated	True	True	0	0	0	0	0	0	0	0	0	0	0	0	0	0	0	0	23.6	0	0	0	0	0	0	13.3	22.2	15	0	3.4	0	0	23.5	0	0	0	0	0	0	13.3	22.2	15	0
a11b1 complex_COL15A1	CPI-CS0FA891A57	complex:a11b1 complex	simple:P39059		ENSG00000204291	curated	True	True	0	0	23.9	0	0.4	0.3	0	0	0.3	13.6	22.5	15.4	0	3.7	0	0	24	0	0.5	0.4	0	0	0.4	13.7	22.6	15.5	0	3.8	0	0	23.7	0	0.2	0.1	0	0	0.1	13.4	22.3	15.2	0
a1b1 complex_COL15A1	CPI-CS0B4BD17EC	complex:a1b1 complex	simple:P39059		ENSG00000204291	curated	True	True	0	0	23.5	0	0	0	0	0	0	13.3	22.2	15	0	3.3	0	0	25.4	0	1.8	1.8	0	0	1.8	15.1	24	16.8	0	5.2	0	0	37.9	0	14.4	14.4	0	0	14.4	27.6	36.6	29.4	0
a2b1 complex_COL18A1	CPI-CS0F27BD288	complex:a2b1 complex	simple:P39060		ENSG00000182871	curated	True	True	7	6.1	92.1	6.2	6.4	6.6	7.3	6.3	6.4	16.6	65.5	153.3	6.6	7.2	1.7	0.7	86.8	0.9	1.1	1.3	1.9	0.9	1.1	11.3	60.1	148	1.2	1.9	6.4	5.5	91.6	5.6	5.8	6.1	6.7	5.7	5.8	16	64.9	152.7	6
a10b1 complex_COL18A1	CPI-CS0D3A5EF39	complex:a10b1 complex	simple:P39060		ENSG00000182871	curated	True	True	0	0	0	0	0	0	0	0	0	0	0	0	0	0	1.2	0.3	86.4	0.4	0.6	0.9	1.5	0.5	0.6	10.8	59.7	147.5	0.8	1.4	1.2	0.3	86.3	0.4	0.6	0.9	1.5	0.5	0.6	10.8	59.7	147.5	0.8
a11b1 complex_COL18A1	CPI-CS0F4339EDF	complex:a11b1 complex	simple:P39060		ENSG00000182871	curated	True	True	1.5	0.6	86.7	0.7	1	1.2	1.8	0.8	1	11.2	60	147.9	1.1	1.7	1.6	0.7	86.8	0.8	1	1.3	1.9	0.9	1.1	11.3	60.1	147.9	1.2	1.8	1.3	0.4	86.5	0.5	0.8	1	1.6	0.6	0.8	11	59.8	147.7	0.9
a1b1 complex_COL18A1	CPI-CS0217F6EB1	complex:a1b1 complex	simple:P39060		ENSG00000182871	curated	True	True	1.2	0.3	86.3	0.4	0.6	0.9	1.5	0.5	0.6	10.8	59.7	147.5	0.8	1.4	3	2.1	88.2	2.2	2.4	2.7	3.3	2.3	2.4	12.6	61.5	149.3	2.6	3.2	15.6	14.6	100.7	14.8	15	15.2	15.8	14.8	15	25.2	74	161.9	15.1
a2b1 complex_COL4A4	CPI-CS06A989B0D	complex:a2b1 complex	simple:P53420		ENSG00000081052	curated	True	True	0	5.8	5.8	0	5.8	0	5.8	5.8	5.8	7.7	5.9	5.8	5.8	0	0	0.4	0.5	0	0.5	0	0.4	0.5	0.4	2.4	0.6	0.5	0.4	0	0	5.2	5.2	0	5.2	0	5.2	5.2	5.2	7.2	5.3	5.2	5.2
a10b1 complex_COL4A4	CPI-CS0A84374FF	complex:a10b1 complex	simple:P53420		ENSG00000081052	curated	True	True	0	0	0	0	0	0	0	0	0	0	0	0	0	0	0	0	0	0	0	0	0	0	0	2	0.1	0	0	0	0	0	0	0	0	0	0	0	0	1.9	0.1	0	0
a11b1 complex_COL4A4	CPI-CS0BAB33159	complex:a11b1 complex	simple:P53420		ENSG00000081052	curated	True	True	0	0.3	0.4	0	0.3	0	0.3	0.4	0.3	2.3	0.5	0.3	0.3	0	0	0.4	0.4	0	0.4	0	0.4	0.4	0.4	2.4	0.6	0.4	0.4	0	0	0.1	0.2	0	0.1	0	0.1	0.2	0.1	2.1	0.3	0.1	0.1
a1b1 complex_COL4A4	CPI-CS05C86B076	complex:a1b1 complex	simple:P53420		ENSG00000081052	curated	True	True	0	0	0	0	0	0	0	0	0	1.9	0.1	0	0	0	0	1.8	1.8	0	1.8	0	1.8	1.8	1.8	3.8	1.9	1.8	1.8	0	0	14.4	14.4	0	14.4	0	14.4	14.4	14.4	16.3	14.5	14.4	14.4
a2b1 complex_COL4A3	CPI-CS0D6E21143	complex:a2b1 complex	simple:Q01955		ENSG00000169031	curated	True	True	13	8.2	6.3	9.8	11.8	17.2	9.4	8.2	10.6	8.3	6.5	6.7	8.3	23.8	7.7	2.8	1	4.5	6.5	11.9	4.1	2.9	5.3	2.9	1.1	1.3	3	18.4	12.5	7.6	5.8	9.3	11.3	16.6	8.9	7.7	10	7.7	5.9	6.1	7.7
a10b1 complex_COL4A3	CPI-CS0CF0AE9CA	complex:a10b1 complex	simple:Q01955		ENSG00000169031	curated	True	True	0	0	0	0	0	0	0	0	0	0	0	0	0	0	7.3	2.4	0.6	4.1	6.1	11.4	3.7	2.5	4.8	2.5	0.7	0.9	2.5	18	7.2	2.4	0.5	4.1	6	11.4	3.7	2.5	4.8	2.5	0.7	0.9	2.5
a11b1 complex_COL4A3	CPI-CS097C514B9	complex:a11b1 complex	simple:Q01955		ENSG00000169031	curated	True	True	7.6	2.7	0.9	4.4	6.4	11.8	4	2.8	5.2	2.8	1	1.2	2.8	18.3	7.7	2.8	1	4.5	6.5	11.8	4.1	2.9	5.3	2.9	1.1	1.3	2.9	18.4	7.4	2.5	0.7	4.2	6.2	11.6	3.8	2.6	5	2.6	0.8	1	2.6
a1b1 complex_COL4A3	CPI-CS0EDC9FD97	complex:a1b1 complex	simple:Q01955		ENSG00000169031	curated	True	True	7.2	2.4	0.6	4.1	6.1	11.4	3.7	2.5	4.8	2.5	0.7	0.9	2.5	18	9.1	4.2	2.4	5.9	7.9	13.2	5.5	4.3	6.6	4.3	2.5	2.7	4.3	19.8	21.6	16.7	14.9	18.4	20.4	25.8	18	16.8	19.2	16.8	15	15.2	16.9
a2b1 complex_COL9A3	CPI-CS0E70C6A94	complex:a2b1 complex	simple:Q14050		ENSG00000092758	curated	True	True	0	6.7	6.1	7.9	6	0	0	5.9	5.9	7.5	5.8	5.9	6.5	0	0	1.4	0.7	2.5	0.6	0	0	0.6	0.6	2.2	0.5	0.6	1.2	0	0	6.1	5.5	7.3	5.4	0	0	5.4	5.4	6.9	5.3	5.3	5.9
a10b1 complex_COL9A3	CPI-CS004FEB9B9	complex:a10b1 complex	simple:Q14050		ENSG00000092758	curated	True	True	0	0	0	0	0	0	0	0	0	0	0	0	0	0	0	0.9	0.3	2.1	0.2	0	0	0.2	0.2	1.7	0.1	0.1	0.7	0	0	0.9	0.3	2.1	0.2	0	0	0.1	0.2	1.7	0.1	0.1	0.7
a11b1 complex_COL9A3	CPI-CS042A32454	complex:a11b1 complex	simple:Q14050		ENSG00000092758	curated	True	True	0	1.2	0.6	2.4	0.5	0	0	0.5	0.5	2	0.4	0.5	1	0	0	1.3	0.7	2.5	0.6	0	0	0.6	0.6	2.1	0.5	0.6	1.1	0	0	1	0.4	2.2	0.3	0	0	0.3	0.3	1.8	0.2	0.3	0.8
a1b1 complex_COL9A3	CPI-CS0039C78B6	complex:a1b1 complex	simple:Q14050		ENSG00000092758	curated	True	True	0	0.9	0.3	2.1	0.2	0	0	0.1	0.2	1.7	0.1	0.1	0.7	0	0	2.7	2.1	3.9	2	0	0	2	2	3.5	1.9	1.9	2.5	0	0	15.3	14.6	16.4	14.5	0	0	14.5	14.5	16.1	14.4	14.5	15.1
a2b1 complex_COL19A1	CPI-CS00EC98A3C	complex:a2b1 complex	simple:Q14993		ENSG00000082293	curated	True	True	0	0	0	0	0	0	0	0	0	5.8	0	0	0	0	0	0	0	0	0	0	0	0	0	0.5	0	0	0	0	0	0	0	0	0	0	0	0	0	5.3	0	0	0
a10b1 complex_COL19A1	CPI-CS06CFA622C	complex:a10b1 complex	simple:Q14993		ENSG00000082293	curated	True	True	0	0	0	0	0	0	0	0	0	0	0	0	0	0	0	0	0	0	0	0	0	0	0	0.1	0	0	0	0	0	0	0	0	0	0	0	0	0	0.1	0	0	0
a11b1 complex_COL19A1	CPI-CS0AA4083E0	complex:a11b1 complex	simple:Q14993		ENSG00000082293	curated	True	True	0	0	0	0	0	0	0	0	0	0.4	0	0	0	0	0	0	0	0	0	0	0	0	0	0.5	0	0	0	0	0	0	0	0	0	0	0	0	0	0.2	0	0	0
a1b1 complex_COL19A1	CPI-CS092D10FD5	complex:a1b1 complex	simple:Q14993		ENSG00000082293	curated	True	True	0	0	0	0	0	0	0	0	0	0.1	0	0	0	0	0	0	0	0	0	0	0	0	0	1.9	0	0	0	0	0	0	0	0	0	0	0	0	0	14.4	0	0	0
a2b1 complex_COL24A1	CPI-CS07789F713	complex:a2b1 complex	simple:Q17RW2		ENSG00000171502	curated	True	True	0	0	5.8	0	0	0	0	0	0	0	7.1	5.8	0	0	0	0	0.4	0	0	0	0	0	0	0	1.8	0.5	0	0	0	0	5.2	0	0	0	0	0	0	0	6.6	5.2	0
a10b1 complex_COL24A1	CPI-CS0E29519C7	complex:a10b1 complex	simple:Q17RW2		ENSG00000171502	curated	True	True	0	0	0	0	0	0	0	0	0	0	0	0	0	0	0	0	0	0	0	0	0	0	0	0	1.4	0	0	0	0	0	0	0	0	0	0	0	0	0	1.3	0	0
a11b1 complex_COL24A1	CPI-CS02E67C584	complex:a11b1 complex	simple:Q17RW2		ENSG00000171502	curated	True	True	0	0	0.3	0	0	0	0	0	0	0	1.7	0.3	0	0	0	0	0.4	0	0	0	0	0	0	0	1.8	0.4	0	0	0	0	0.1	0	0	0	0	0	0	0	1.5	0.1	0
a1b1 complex_COL24A1	CPI-CS0B324D9A5	complex:a1b1 complex	simple:Q17RW2		ENSG00000171502	curated	True	True	0	0	0	0	0	0	0	0	0	0	1.3	0	0	0	0	0	1.8	0	0	0	0	0	0	0	3.2	1.8	0	0	0	0	14.4	0	0	0	0	0	0	0	15.7	14.4	0
a2b1 complex_COL28A1	CPI-CS0DC217258	complex:a2b1 complex	simple:Q2UY09		ENSG00000215018	curated	True	True	0	0	6.4	0	0	0	0	0	0	8.6	9.6	6.1	0	5.8	0	0	1.1	0	0	0	0	0	0	3.2	4.2	0.8	0	0.5	0	0	5.8	0	0	0	0	0	0	8	9	5.5	0
a10b1 complex_COL28A1	CPI-CS037F11D6B	complex:a10b1 complex	simple:Q2UY09		ENSG00000215018	curated	True	True	0	0	0	0	0	0	0	0	0	0	0	0	0	0	0	0	0.7	0	0	0	0	0	0	2.8	3.8	0.3	0	0	0	0	0.6	0	0	0	0	0	0	2.8	3.8	0.3	0
a11b1 complex_COL28A1	CPI-CS097450DBB	complex:a11b1 complex	simple:Q2UY09		ENSG00000215018	curated	True	True	0	0	1	0	0	0	0	0	0	3.1	4.1	0.6	0	0.4	0	0	1.1	0	0	0	0	0	0	3.2	4.2	0.7	0	0.4	0	0	0.8	0	0	0	0	0	0	2.9	3.9	0.4	0
a1b1 complex_COL28A1	CPI-CS0D5E8EC32	complex:a1b1 complex	simple:Q2UY09		ENSG00000215018	curated	True	True	0	0	0.6	0	0	0	0	0	0	2.8	3.8	0.3	0	0	0	0	2.5	0	0	0	0	0	0	4.6	5.6	2.1	0	1.8	0	0	15	0	0	0	0	0	0	17.2	18.1	14.7	0
a2b1 complex_COL13A1	CPI-CS0EEEC14D1	complex:a2b1 complex	simple:Q5TAT6		ENSG00000197467	curated	False	True	0	0	18.4	0	0	0	0	0	0	5.8	5.8	9.6	0	0	0	0	13	0	0	0	0	0	0	0.5	0.5	4.2	0	0	0	0	17.8	0	0	0	0	0	0	5.2	5.2	9	0
a10b1 complex_COL13A1	CPI-CS0B8ACEA1B	complex:a10b1 complex	simple:Q5TAT6		ENSG00000197467	curated	False	True	0	0	0	0	0	0	0	0	0	0	0	0	0	0	0	0	12.6	0	0	0	0	0	0	0.1	0	3.8	0	0	0	0	12.6	0	0	0	0	0	0	0	0	3.8	0
a11b1 complex_COL13A1	CPI-CS006801CF7	complex:a11b1 complex	simple:Q5TAT6		ENSG00000197467	curated	False	True	0	0	12.9	0	0	0	0	0	0	0.4	0.4	4.1	0	0	0	0	13	0	0	0	0	0	0	0.5	0.5	4.2	0	0	0	0	12.7	0	0	0	0	0	0	0.2	0.2	3.9	0
a1b1 complex_COL13A1	CPI-CS038A144AF	complex:a1b1 complex	simple:Q5TAT6		ENSG00000197467	curated	False	True	0	0	12.6	0	0	0	0	0	0	0	0	3.8	0	0	0	0	14.4	0	0	0	0	0	0	1.8	1.8	5.6	0	0	0	0	26.9	0	0	0	0	0	0	14.4	14.4	18.1	0
a2b1 complex_COL27A1	CPI-CS061359F65	complex:a2b1 complex	simple:Q8IZC6		ENSG00000196739	curated	True	True	0	0	5.9	0	5.8	5.8	0	6	7.7	7.9	8.8	6.7	8.3	5.8	0	0	0.6	0	0.4	0.5	0	0.6	2.3	2.5	3.5	1.4	2.9	0.5	0	0	5.3	0	5.2	5.2	0	5.4	7.1	7.3	8.2	6.1	7.7
a10b1 complex_COL27A1	CPI-CS08E5A7846	complex:a10b1 complex	simple:Q8IZC6		ENSG00000196739	curated	True	True	0	0	0	0	0	0	0	0	0	0	0	0	0	0	0	0	0.1	0	0	0	0	0.2	1.9	2.1	3	0.9	2.5	0	0	0	0.1	0	0	0	0	0.2	1.9	2.1	3	0.9	2.5
a11b1 complex_COL27A1	CPI-CS0F72157E2	complex:a11b1 complex	simple:Q8IZC6		ENSG00000196739	curated	True	True	0	0	0.5	0	0.3	0.3	0	0.5	2.2	2.4	3.3	1.2	2.8	0.4	0	0	0.6	0	0.4	0.4	0	0.6	2.3	2.5	3.4	1.3	2.9	0.5	0	0	0.3	0	0.1	0.1	0	0.3	2	2.2	3.1	1	2.6
a1b1 complex_COL27A1	CPI-CS02FA5CFBE	complex:a1b1 complex	simple:Q8IZC6		ENSG00000196739	curated	True	True	0	0	0.1	0	0	0	0	0.2	1.9	2.1	3	0.9	2.5	0	0	0	1.9	0	1.8	1.8	0	2	3.7	3.9	4.8	2.7	4.3	1.8	0	0	14.5	0	14.4	14.4	0	14.5	16.3	16.5	17.4	15.3	16.8
a2b1 complex_COL22A1	CPI-CS0C550C565	complex:a2b1 complex	simple:Q8NFW1		ENSG00000169436	curated	True	True	6.4	5.9	5.9	5.9	6	5.9	6.3	5.9	5.8	5.9	6.2	6.1	6	6.2	1.1	0.6	0.6	0.6	0.6	0.6	1	0.6	0.5	0.5	0.9	0.7	0.7	0.8	5.9	5.4	5.4	5.4	5.4	5.4	5.8	5.4	5.3	5.3	5.6	5.5	5.4
a10b1 complex_COL22A1	CPI-CS050122346	complex:a10b1 complex	simple:Q8NFW1		ENSG00000169436	curated	True	True	0	0	0	0	0	0	0	0	0	0	0	0	0	0	0.7	0.2	0.2	0.2	0.2	0.2	0.6	0.2	0.1	0.1	0.4	0.3	0.2	0.4	0.6	0.2	0.2	0.1	0.2	0.1	0.5	0.1	0.1	0.1	0.4	0.3	0.2
a11b1 complex_COL22A1	CPI-CS063B58454	complex:a11b1 complex	simple:Q8NFW1		ENSG00000169436	curated	True	True	1	0.5	0.5	0.5	0.5	0.5	0.9	0.5	0.4	0.4	0.8	0.6	0.5	0.7	1.1	0.6	0.6	0.6	0.6	0.6	1	0.6	0.5	0.5	0.9	0.7	0.6	0.8	0.8	0.3	0.3	0.3	0.3	0.3	0.7	0.3	0.2	0.2	0.6	0.4	0.3
a1b1 complex_COL22A1	CPI-CS040F0110C	complex:a1b1 complex	simple:Q8NFW1		ENSG00000169436	curated	True	True	0.6	0.2	0.2	0.1	0.2	0.1	0.5	0.2	0.1	0.1	0.4	0.3	0.2	0.4	2.5	2	2	2	2	2	2.4	2	1.9	1.9	2.2	2.1	2	2.2	15	14.5	14.5	14.5	14.5	14.5	14.9	14.5	14.4	14.4	14.8	14.6	14.6
a2b1 complex_COL26A1	CPI-CS018BDAD0D	complex:a2b1 complex	simple:Q96A83		ENSG00000160963	curated	True	True	0	0	0	0	0	0	0	0	0	0	6.1	5.9	0	0	0	0	0	0	0	0	0	0	0	0	0.8	0.6	0	0	0	0	0	0	0	0	0	0	0	0	5.6	5.3	0
a10b1 complex_COL26A1	CPI-CS0DB33AA7A	complex:a10b1 complex	simple:Q96A83		ENSG00000160963	curated	True	True	0	0	0	0	0	0	0	0	0	0	0	0	0	0	0	0	0	0	0	0	0	0	0	0	0.4	0.1	0	0	0	0	0	0	0	0	0	0	0	0	0.3	0.1	0
a11b1 complex_COL26A1	CPI-CS0C971AE24	complex:a11b1 complex	simple:Q96A83		ENSG00000160963	curated	True	True	0	0	0	0	0	0	0	0	0	0	0.7	0.4	0	0	0	0	0	0	0	0	0	0	0	0	0.8	0.5	0	0	0	0	0	0	0	0	0	0	0	0	0.5	0.2	0
a1b1 complex_COL26A1	CPI-CS055068ECD	complex:a1b1 complex	simple:Q96A83		ENSG00000160963	curated	True	True	0	0	0	0	0	0	0	0	0	0	0.4	0.1	0	0	0	0	0	0	0	0	0	0	0	0	2.2	1.9	0	0	0	0	0	0	0	0	0	0	0	0	14.7	14.5	0
a2b1 complex_COL12A1	CPI-CS04ED33310	complex:a2b1 complex	simple:Q99715		ENSG00000111799	curated	True	True	0	5.8	6.1	0	0	0	0	0	0	19.5	59.1	26.5	0	0	0	0.5	0.7	0	0	0	0	0	0	14.2	53.8	21.1	0	0	0	5.2	5.5	0	0	0	0	0	0	18.9	58.5	25.9	0
a10b1 complex_COL12A1	CPI-CS0A67D0042	complex:a10b1 complex	simple:Q99715		ENSG00000111799	curated	True	True	0	0	0	0	0	0	0	0	0	0	0	0	0	0	0	0	0.3	0	0	0	0	0	0	13.7	53.3	20.7	0	0	0	0	0.3	0	0	0	0	0	0	13.7	53.3	20.7	0
a11b1 complex_COL12A1	CPI-CS04627807C	complex:a11b1 complex	simple:Q99715		ENSG00000111799	curated	True	True	0	0.3	0.6	0	0	0	0	0	0	14	53.7	21	0	0	0	0.4	0.7	0	0	0	0	0	0	14.1	53.8	21.1	0	0	0	0.1	0.4	0	0	0	0	0	0	13.8	53.5	20.8	0
a1b1 complex_COL12A1	CPI-CS0390FB629	complex:a1b1 complex	simple:Q99715		ENSG00000111799	curated	True	True	0	0	0.3	0	0	0	0	0	0	13.7	53.3	20.7	0	0	0	1.8	2.1	0	0	0	0	0	0	15.5	55.1	22.5	0	0	0	14.4	14.6	0	0	0	0	0	0	28.1	67.7	35	0
a2b1 complex_COL20A1	CPI-CS0BAF6FFF5	complex:a2b1 complex	simple:Q9P218		ENSG00000101203	curated	True	True	0	0	5.8	6	6	0	0	6.1	0	5.9	6.1	6	5.8	5.9	0	0	0.5	0.6	0.6	0	0	0.8	0	0.5	0.7	0.6	0.5	0.6	0	0	5.2	5.4	5.4	0	0	5.5	0	5.3	5.5	5.4	5.2
a10b1 complex_COL20A1	CPI-CS03DFA9420	complex:a10b1 complex	simple:Q9P218		ENSG00000101203	curated	True	True	0	0	0	0	0	0	0	0	0	0	0	0	0	0	0	0	0	0.2	0.2	0	0	0.3	0	0.1	0.3	0.2	0	0.2	0	0	0	0.2	0.2	0	0	0.3	0	0.1	0.3	0.2	0
a11b1 complex_COL20A1	CPI-CS0F5869817	complex:a11b1 complex	simple:Q9P218		ENSG00000101203	curated	True	True	0	0	0.4	0.5	0.5	0	0	0.7	0	0.4	0.6	0.5	0.4	0.5	0	0	0.5	0.6	0.6	0	0	0.8	0	0.5	0.7	0.6	0.5	0.6	0	0	0.2	0.3	0.3	0	0	0.5	0	0.2	0.4	0.3	0.2
a1b1 complex_COL20A1	CPI-CS0C9459DA1	complex:a1b1 complex	simple:Q9P218		ENSG00000101203	curated	True	True	0	0	0	0.2	0.2	0	0	0.3	0	0.1	0.3	0.2	0	0.1	0	0	1.8	2	2	0	0	2.1	0	1.9	2.1	2	1.8	2	0	0	14.4	14.5	14.5	0	0	14.7	0	14.4	14.6	14.6	14.4
a3b1 complex_CSPG4	CPI-CS0EA96A64E	complex:a3b1 complex	simple:Q6UVK1		ENSG00000173546	curated	False	True	0	0	2.4	0	2.4	0	0	0	2.3	2.7	7.1	23.4	0	0	0	0	0	0	0.1	0	0	0	0	0.4	4.8	21	0	0	0	0	13.9	0	13.9	0	0	0	13.9	14.2	18.6	34.9	0
a3b1 complex_LAMA3	CPI-CS023C72D92	complex:a3b1 complex	simple:Q16787		ENSG00000053747	curated	True	True	0	0	5	2.3	0	0	0	0	0	2.3	2.3	2.4	0	0	0	0	2.6	0	0	0	0	0	0	0	0	0	0	0	0	0	16.5	13.9	0	0	0	0	0	13.9	13.9	13.9	0
a4b1 complex_PLA2G2A	CPI-CS0A6ABD92A	complex:a4b1 complex	simple:P14555		ENSG00000188257	curated	True	True	0	0	0	0	0	0	0	0	0	0	0	0	0	0	0	0	0	0	0	0	0	0	0	0	0	0	0	0	0	0	0	0	0	0	0	0	0	0	0	0	0
a5b1 complex_PLA2G2A	CPI-CS0E7DD78FA	complex:a5b1 complex	simple:P14555		ENSG00000188257	curated	True	True	0	0	0	0	0	0	0	0	0	0	0	0	0	0	0	0	0	0	0	0	0	0	0	0	0	0	0	0	0	0	0	0	0	0	0	0	0	0	0	0	0
a5b1 complex_FBN1	CPI-CS079D7F0BA	complex:a5b1 complex	simple:P35555		ENSG00000166147	curated	True	True	0	0	1.9	0	0.1	0	0	0.3	0.1	118.1	86.5	34	0	0	0	0	2.3	0	0.5	0	0	0.7	0.5	118.6	86.9	34.4	0	0	0	0	67.5	0	65.7	0	0	65.9	65.7	183.8	152.1	99.6	0
aMb2 complex_C3	CPI-CS0B5B14DA5	complex:aMb2 complex	simple:P01024		ENSG00000125730	curated	True	True	0	0	0	0	0	0	0	0	0	0	0	0	0	0	0	0	0	0	0	0	0	0	0	0	0	0	0	0	0	0	0	0	0	0	0	0	0	0	0	0	0
aMb2 complex_F10	CPI-CS0CE4725B0	complex:aMb2 complex	simple:P00742		ENSG00000126218	curated	True	True	0	0	0	0	0	0	0	0	0	0	0	0	0	0	0	0	0	0	0	0	0	0	0	0	0	0	0	0	0	0	0	0	0	0	0	0	0	0	0	0	0
aMb2 complex_ICAM1	CPI-CS0B5B4F3A4	complex:aMb2 complex	simple:P05362		ENSG00000090339	curated	False	True	0	0	0	0	0	0	0	0	0	0	0	0	0	0	0	0	0	0	0	0	0	0	0	0	0	0	0	0	0	0	0	0	0	0	0	0	0	0	0	0	0
aLb2 complex_ICAM1	CPI-CS0138B5457	complex:aLb2 complex	simple:P05362		ENSG00000090339	curated	False	True	0	0	0	0	0	0	0	0	0	0	0	0	0	0	0	0	0	0	0	0	0	0	0	0	0	0	0	0	0	0	0	0	0	0	0	0	0	0	0	0	0
IL5 receptor_IL5	CPI-CS0FB8775FC	complex:IL5 receptor	simple:P05113		ENSG00000113525	curated	True	False	250	1.4	0	436.6	1	0	15	0	0.9	0	0	0.9	0.9	0	249.5	0.9	0	436.1	0.6	0	14.6	0	0.5	0	0	0.5	0.5	0	249.5	0.9	0	436.1	0.5	0	14.5	0	0.4	0	0	0.4	0.4
aVb6 complex_TGFB1	CPI-CS0BD61C784	complex:aVb6 complex	simple:P01137		ENSG00000105329	curated	True	True	7	4.5	0.8	5.8	7.9	11.9	5.1	4.2	4.2	0	0.7	0.4	0.5	14.5	6.8	4.4	0.6	5.6	7.7	11.8	5	4.1	4.1	0	0.5	0.2	0.3	14.4	6.8	4.4	0.6	5.6	7.7	11.8	5	4	4	0	0.5	0.2	0.3
TGFbeta receptor1_TGFB1	CPI-CS0DE2F54C9	complex:TGFbeta receptor1	simple:P01137		ENSG00000105329	curated	True	False	20.4	18	14.2	19.2	21.4	25.4	18.6	17.7	17.7	0	14.1	13.8	14	28	12.9	10.5	6.8	11.8	13.9	17.9	11.1	10.2	10.2	0	6.6	6.4	6.5	20.5	10.9	8.5	4.7	9.7	11.8	15.9	9.1	8.1	8.1	0	4.6	4.3	4.4
TGFbeta receptor2_TGFB1	CPI-CS03F4848C8	complex:TGFbeta receptor2	simple:P01137		ENSG00000105329	curated	True	False	0	0	0	0	0	0	0	0	0	0	0	0	0	0	7	4.6	0.9	5.8	8	12	5.2	4.3	4.3	0	0.7	0.5	0.6	14.6	8.7	6.3	2.6	7.5	9.7	13.7	6.9	6	6	0	2.4	2.2	2.3
TGFbeta receptor1_TGFB2	CPI-CS03E874E60	complex:TGFbeta receptor1	simple:P61812		ENSG00000092969	curated	True	False	13.7	13.6	14.8	13.7	13.7	13.6	13.7	13.7	13.6	22.3	20.2	27.9	13.7	13.6	6.2	6.2	7.3	6.2	6.2	6.2	6.2	6.2	6.2	14.8	12.7	20.5	6.3	6.2	4.1	4.1	5.3	4.1	4.2	4.1	4.1	4.1	4.1	12.8	10.7	18.4	4.2
TGFbeta receptor2_TGFB2	CPI-CS00FDC6314	complex:TGFbeta receptor2	simple:P61812		ENSG00000092969	curated	True	False	0	0	0	0	0	0	0	0	0	0	0	0	0	0	0.3	0.3	1.4	0.3	0.3	0.3	0.3	0.3	0.2	8.9	6.8	14.6	0.3	0.3	2	2	3.1	2	2	2	2	2	1.9	10.6	8.5	16.3	2
TGFbeta receptor1_TGFB3	CPI-CS0B0BBB2BB	complex:TGFbeta receptor1	simple:P10600		ENSG00000119699	curated	True	False	0	13.9	14.4	15.3	13.7	17.5	15	15.1	14.4	23.8	60.3	89.6	0	13.6	0	6.5	6.9	7.8	6.2	10.1	7.5	7.6	6.9	16.3	52.8	82.1	0	6.2	0	4.4	4.9	5.8	4.2	8	5.5	5.5	4.9	14.3	50.7	80.1	0
TGFbeta receptor2_TGFB3	CPI-CS0B61BEA96	complex:TGFbeta receptor2	simple:P10600		ENSG00000119699	curated	True	False	0	0	0	0	0	0	0	0	0	0	0	0	0	0	0	0.6	1	1.9	0.3	4.1	1.6	1.7	1	10.4	46.9	76.2	0	0.3	0	2.3	2.7	3.6	2	5.8	3.3	3.4	2.7	12.1	48.6	77.9	0
IL1 receptor inhibitor_IL1B	CPI-CS008C9D6E5	complex:IL1 receptor inhibitor	simple:P01584		ENSG00000125538	curated	True	False	6	6.3	5.3	7.4	1942.5	6.2	7.2	484.2	1579.4	5.2	0	5.2	672.3	11.8	8.3	8.6	7.6	9.7	1944.8	8.5	9.4	486.5	1581.7	7.4	0	7.4	674.5	14	2.7	3	2	4	1939.2	2.8	3.8	480.9	1576.1	1.8	0	1.8	668.9
IL1 receptor_IL1B	CPI-CS05426BFFA	complex:IL1 receptor	simple:P01584		ENSG00000125538	curated	True	False	6	6.3	5.3	7.4	1942.5	6.2	7.2	484.2	1579.4	5.2	0	5.2	672.3	11.8	8.3	8.6	7.6	9.7	1944.8	8.5	9.4	486.5	1581.7	7.4	0	7.4	674.5	14	2.7	3	2	4	1939.2	2.8	3.8	480.9	1576.1	1.8	0	1.8	668.9
IL1 receptor inhibitor_IL1A	CPI-CS0AC5142FA	complex:IL1 receptor inhibitor	simple:P01583		ENSG00000115008	curated	True	False	8.6	5.2	5.9	6.9	44.3	0	5.3	7.2	11.3	0	5.2	5.2	29.7	5.2	10.9	7.4	8.2	9.1	46.5	0	7.6	9.4	13.5	0	7.4	7.4	31.9	7.4	5.3	1.8	2.6	3.5	40.9	0	2	3.8	7.9	0	1.8	1.8	26.3
IL1 receptor_IL1A	CPI-CS06072FF4E	complex:IL1 receptor	simple:P01583		ENSG00000115008	curated	True	False	8.6	5.2	5.9	6.9	44.3	0	5.3	7.2	11.3	0	5.2	5.2	29.7	5.2	10.9	7.4	8.2	9.1	46.5	0	7.6	9.4	13.5	0	7.4	7.4	31.9	7.4	5.3	1.8	2.6	3.5	40.9	0	2	3.8	7.9	0	1.8	1.8	26.3
IL1 receptor inhibitor_IL1RN	CPI-CS085E95BC1	complex:IL1 receptor inhibitor	simple:P18510		ENSG00000136689	curated	True	False	6	5.7	5.5	14.8	467.2	5.7	7.4	8.6	68	5.2	5.3	5.4	279.7	6.3	8.2	8	7.7	17.1	469.4	8	9.7	10.9	70.3	7.5	7.6	7.7	282	8.6	2.6	2.3	2.1	11.5	463.8	2.3	4.1	5.2	64.7	1.9	1.9	2	276.4
IL1 receptor_IL1RN	CPI-CS0DEBE7B69	complex:IL1 receptor	simple:P18510		ENSG00000136689	curated	True	False	6	5.7	5.5	14.8	467.2	5.7	7.4	8.6	68	5.2	5.3	5.4	279.7	6.3	8.2	8	7.7	17.1	469.4	8	9.7	10.9	70.3	7.5	7.6	7.7	282	8.6	2.6	2.3	2.1	11.5	463.8	2.3	4.1	5.2	64.7	1.9	1.9	2	276.4
FLT1 complex_VEGFA	CPI-CS067298D94	complex:FLT1 complex	simple:P15692		ENSG00000112715	curated	True	False	0	0	0	0	0	0	0	0	0	0	0	0	0	0	0	0	0	0	0	0	0	0	0	0	0	0	0	0	77.5	77.5	77.3	77.6	93.1	88.6	77.5	78.9	83.2	80.8	81.2	78.1	79.3
FLT1 complex_PGF	CPI-CS073D36B1D	complex:FLT1 complex	simple:P49763		ENSG00000119630	curated	True	False	0	0	0	0	0	0	0	0	0	0	0	0	0	0	0	0	0	0	0	0	0	0	0	0	0	0	0	0	0	0	147.9	76.9	80.8	76.9	0	80.9	95.8	87.7	93.7	238.4	110.4
FLT1 complex_VEGFB	CPI-CS077F1340A	complex:FLT1 complex	simple:P49765		ENSG00000173511	curated	True	False	0	0	0	0	0	0	0	0	0	0	0	0	0	0	0	0	0	0	0	0	0	0	0	0	0	0	0	0	79.3	77.7	78.6	77.2	77.5	77.5	77.5	80.2	78.9	82.8	79.6	80.8	0
IL10 receptor_IL10	CPI-CS04CBDE052	complex:IL10 receptor	simple:P22301		ENSG00000136634	curated	True	False	73.9	25.3	0	28.7	60.9	25.9	216	25.3	26.1	0	25.4	0	25.3	27	90.5	41.9	0	45.4	77.6	42.5	232.7	41.9	42.7	0	42.1	0	42	43.7	48.6	0	0	3.5	35.7	0.6	190.8	0	0.9	0	0.2	0	0.1
FGF1_aVb3 complex	CPI-SC0E2D0DC4B	simple:P05230	complex:aVb3 complex	ENSG00000113578		curated	True	True	19.6	11.4	13	10.1	0.3	11.8	8.7	0.4	0.8	7.6	8.1	6.7	0.7	13	19.8	11.6	13.2	10.3	0.5	12	8.9	0.5	1	7.8	8.2	6.9	0.9	13.2	27.4	19.2	20.9	17.9	8.1	19.7	16.5	8.2	8.6	15.4	15.9	14.5	8.5
FGF2_aVb3 complex	CPI-SC044E3F9B6	simple:P09038	complex:aVb3 complex	ENSG00000138685		curated	True	True	19.6	11.4	13	10.1	0.3	11.8	8.7	0.4	0.8	7.6	8.1	6.7	0.7	13	19.5	11.3	13	10	0.2	11.8	8.6	0.3	0.7	7.5	8	6.6	0.6	12.9	20.6	12.4	14	11.1	1.3	12.8	9.6	1.3	1.8	8.5	9	7.7	1.7
PLAUR_aVb3 complex	CPI-SC095A2C115	simple:Q03405	complex:aVb3 complex	ENSG00000011422		curated	True	True	36.5	28.3	30	27	17.2	28.7	25.6	17.3	17.7	24.5	25	23.6	17.6	29.9	28.4	20.2	21.9	19	9.1	20.7	17.5	9.2	9.6	16.4	16.9	15.5	9.5	21.8	217	208.8	210.5	207.5	197.7	209.3	206.1	197.8	198.2	205	205.5	204.1	198.1
L1CAM_aVb3 complex	CPI-SC06525B099	simple:P32004	complex:aVb3 complex	ENSG00000198910		curated	False	True	28	19.8	21.5	18.5	8.7	20.3	17.1	8.8	9.2	16	16.5	15.1	9.1	21.4	24.6	16.4	18	15.1	5.3	16.8	13.7	5.4	5.8	12.6	13.1	11.7	5.7	18	20.5	12.3	13.9	11	1.2	12.7	9.6	1.3	1.7	8.5	9	7.6	1.6
FCER2_aVb3 complex	CPI-SC05A209BEC	simple:P06734	complex:aVb3 complex	ENSG00000104921		curated	True	True	19.7	11.5	13.2	10.2	0.4	11.9	8.8	0.5	0.9	7.7	8.2	6.8	0.8	13.1	20.1	11.9	13.6	10.6	0.8	12.4	9.2	0.9	1.3	8.1	8.6	7.2	1.2	13.5	19.7	11.5	13.2	10.2	0.4	11.9	8.8	0.5	0.9	7.7	8.2	6.8	0.8
THY1_aVb3 complex	CPI-SC00756BB93	simple:P04216	complex:aVb3 complex	ENSG00000154096		curated	False	True	54.1	45.9	47.6	44.6	34.8	46.4	43.2	34.9	35.3	42.1	42.6	41.2	35.2	47.5	60.1	51.9	53.5	50.6	40.8	52.3	49.1	40.8	41.3	48	48.5	47.2	41.2	53.4	20	11.8	13.5	10.5	0.7	12.2	9.1	0.8	1.2	8	8.5	7.1	1.1
IL2 receptor_I_IL2	CPI-CS0A34112A6	complex:IL2 receptor_I	simple:P60568		ENSG00000109471	curated	True	False	204.1	203.8	201.9	203.4	202.3	201.9	201.9	201.9	201.9	201.9	201.9	0	201.9	0	292.5	292.3	290.4	291.9	290.8	290.4	290.4	290.4	290.4	290.4	290.4	0	290.4	0	3.4	3.1	1.2	2.7	1.6	1.2	1.2	1.2	1.2	1.2	1.2	0	1.2
IL2 receptor_HA_IL2	CPI-CS0D48BE017	complex:IL2 receptor_HA	simple:P60568		ENSG00000109471	curated	True	False	28.7	28.4	26.5	28	26.9	26.6	26.6	26.6	26.5	26.5	26.6	0	26.6	0	7	6.7	4.8	6.3	5.2	4.9	4.8	4.8	4.8	4.8	4.8	0	4.8	0	2.2	1.9	0	1.5	0.4	0.1	0.1	0.1	0	0	0	0	0.1
CD40LG_a2Bb3 complex	CPI-SC0974B60B7	simple:P29965	complex:a2Bb3 complex	ENSG00000102245		curated	True	True	0	0	197.2	195.9	0	0	0	196.4	196	205.2	197.5	197.3	196	0	0	0	43.2	42	0	0	0	42.5	42	51.3	43.6	43.4	42.1	0	0	0	1.2	0	0	0	0	0.5	0	9.3	1.6	1.4	0.1
CD40LG_a5b1 complex	CPI-SC0C8B4C056	simple:P29965	complex:a5b1 complex	ENSG00000102245		curated	True	True	196	196.4	261.6	198.1	230.3	198	196.3	200.9	215.3	220.9	308.6	251.6	207.9	196.9	42.1	42.5	107.7	44.2	76.4	44.1	42.4	47	61.4	67	154.6	97.7	54	43	0.1	0.5	65.7	2.2	34.4	2.1	0.4	5	19.4	25	112.7	55.7	12
L1CAM_a5b1 complex	CPI-SC0592EC3D0	simple:P32004	complex:a5b1 complex	ENSG00000198910		curated	False	True	8.6	9	74.2	10.7	42.9	10.6	8.9	13.5	27.9	33.4	121.1	64.2	20.5	9.5	5.1	5.6	70.7	7.2	39.5	7.1	5.4	10	24.4	30	117.7	60.7	17	6.1	1	1.5	66.6	3.1	35.4	3	1.3	5.9	20.3	25.9	113.6	56.6	12.9
CD8 receptor_LCK	CPI-CS0A66DB1CA	complex:CD8 receptor	simple:P06239		ENSG00000182866	curated	False	False	398.9	598.5	23.4	81.9	14.2	283.9	409	13.3	13.3	12.7	14	15.7	14.8	13.2	516.6	716.2	141.2	199.6	132	401.6	526.8	131.1	131.1	130.4	131.7	133.4	132.5	130.9	386.5	586.1	11	69.5	1.8	271.5	396.6	0.9	0.9	0.3	1.6	3.3	2.4
JAM2_a4b1 complex	CPI-SC070D5A96F	simple:P57087	complex:a4b1 complex	ENSG00000154721		curated	False	True	14.9	12.9	3	3.7	12.1	19	7.3	12.8	9.9	2.9	6.7	4.2	41.3	26.8	14.8	12.7	2.8	3.6	11.9	18.8	7.1	12.7	9.8	2.8	6.6	4.1	41.2	26.7	43.4	41.4	31.5	32.3	40.6	47.5	35.8	41.4	38.5	31.4	35.3	32.8	69.8
PLAUR_a4b1 complex	CPI-SC0E9C058EB	simple:Q03405	complex:a4b1 complex	ENSG00000011422		curated	True	True	29.4	27.3	17.4	18.2	26.5	33.5	21.7	27.3	24.4	17.4	21.2	18.7	55.8	41.3	21.3	19.3	9.4	10.1	18.5	25.4	13.7	19.2	16.3	9.3	13.1	10.6	47.7	33.2	209.9	207.9	198	198.7	207.1	214	202.3	207.8	204.9	197.9	201.7	199.2	236.3
VCAM1_a4b1 complex	CPI-SC0A9EB628A	simple:P19320	complex:a4b1 complex	ENSG00000162692		curated	False	True	13.1	11.1	1.2	2	10.3	17.2	5.5	11	8.2	1.1	4.9	2.5	39.5	25.1	14.3	12.2	2.3	3.1	11.4	18.3	6.6	12.2	9.3	2.2	6.1	3.6	40.7	26.2	51	48.9	39	39.8	48.1	55	43.3	48.9	46	38.9	42.8	40.3	77.4
aLb2 complex_ICAM4	CPI-CS019270B32	complex:aLb2 complex	simple:Q14773		ENSG00000105371	curated	True	True	0	0	0	0	0	0	0	0	0	0	0	0	0	0	0	0	0	0	0	0	0	0	0	0	0	0	0	0	0	0	0	0	0	0	0	0	0	0	0	0	0
aLb2 complex_ICAM2	CPI-CS0A31FD6A7	complex:aLb2 complex	simple:P13598		ENSG00000108622	curated	False	True	0	0	0	0	0	0	0	0	0	0	0	0	0	0	0	0	0	0	0	0	0	0	0	0	0	0	0	0	0	0	0	0	0	0	0	0	0	0	0	0	0
aLb2 complex_F11R	CPI-CS0FD625DFF	complex:aLb2 complex	simple:Q9Y624		ENSG00000158769	curated	False	True	0	0	0	0	0	0	0	0	0	0	0	0	0	0	0	0	0	0	0	0	0	0	0	0	0	0	0	0	0	0	0	0	0	0	0	0	0	0	0	0	0
FcRn complex_ALB	CPI-CS0C9EE65C2	complex:FcRn complex	simple:P02768		ENSG00000163631	curated	True	False	0	0	0	0	0	0	0	0	0	0.1	0	0	0	0	0	0	0	0	0	0	0	0	0	2.7	0	0	0	0	0	0	0	0	0	0	0	0	0	70.9	0	0	0
TSLPR_TSLP	CPI-CS0C97FF5BB	complex:TSLPR	simple:Q969D9		ENSG00000145777	curated	True	False	0	0	10.2	0	8.2	0	0	0	8.9	38	17.7	60	7.8	0	0	0	10.1	0	8.1	0	0	0	8.8	37.9	17.6	59.9	7.7	0	0	0	14.5	0	12.5	0	0	0	13.3	42.3	22	64.4	12.2
TSLPR_CRLF2	CPI-CS043AA5319	complex:TSLPR	simple:Q9HC73		ENSG00000205755	curated	True	False	15.6	15.5	20	13.2	27.7	12.3	29.5	25	31.9	10.4	15	11.6	10.4	15.4	15.5	15.4	19.9	13.1	27.6	12.3	29.4	24.9	31.8	10.3	14.9	11.5	10.3	15.3	20	19.9	24.3	17.5	32	16.7	33.9	29.3	36.2	14.7	19.3	15.9	14.8
LIFR_OSM	CPI-CS0E661878B	complex:LIFR	simple:P13725		ENSG00000099985	curated	True	False	11.1	5.5	0	4.7	132.7	11.3	4.2	3.5	15.8	0	1.7	0	56.8	3.4	10.6	5	0	4.2	132.2	10.7	3.7	3	15.3	0	1.2	0	56.3	2.9	24.4	18.8	0	18	146	24.5	17.5	16.8	29.1	0	15	0	70.1
OSMR_OSM	CPI-CS06D50EBF8	complex:OSMR	simple:P13725		ENSG00000099985	curated	True	False	0	0	0	0	0	0	0	0	0	0	0	0	0	0	0	0	0	0	0	0	0	0	0	0	0	0	0	0	21.3	15.7	0	14.9	143	21.5	14.4	13.7	26	0	11.9	0	67
LIFR_LIF	CPI-CS07B61574B	complex:LIFR	simple:P15018		ENSG00000128342	curated	True	False	4.1	3.1	1.7	4	7.5	1.7	1.8	5.2	1.7	3.1	8.6	2.8	2.1	1.8	3.5	2.5	1.2	3.5	7	1.2	1.3	4.7	1.2	2.6	8.1	2.2	1.6	1.2	17.3	16.3	15	17.3	20.8	15	15.1	18.5	15	16.4	21.9	16	15.4
IL15 receptor_IL15	CPI-CS06E556972	complex:IL15 receptor	simple:P40933		ENSG00000164136	curated	True	False	201.9	204.8	210.2	206.5	238.8	205.7	202.1	205.9	212.8	209.1	211.7	212.7	246.9	201.9	290.4	293.3	298.7	295	327.3	294.2	290.6	294.4	301.3	297.6	300.2	301.2	335.3	290.4	1.2	4.1	9.5	5.8	38.1	5	1.4	5.2	12.1	8.4	11	12	46.2
IL7 receptor_IL7	CPI-CS0AB9C7139	complex:IL7 receptor	simple:P13232		ENSG00000104432	curated	True	False	151.5	151.5	153.2	152.7	151.9	151.7	151.6	151.6	151.6	152.5	166.7	154.6	161.8	151.5	62.8	62.8	64.4	63.9	63.1	62.9	62.8	62.8	62.8	63.7	78	65.9	73	62.8	0.1	0.1	1.7	1.2	0.5	0.2	0.1	0.1	0.1	1	15.3	3.2	10.3
PDGFR complex_PDGFB	CPI-CS00C360E5A	complex:PDGFR complex	simple:P01127		ENSG00000100311	curated	True	False	0	1.6	36.1	1.2	1.9	0.7	0.2	0.9	1.6	0.2	0.2	4.8	4.2	0.2	0	1.5	36	1.1	1.8	0.6	0.1	0.8	1.5	0.1	0.1	4.6	4.1	0.1	0	1.7	36.2	1.2	2	0.8	0.2	1	1.6	0.3	0.2	4.8	4.3
IL6 receptor_IL6	CPI-CS063AE1C91	complex:IL6 receptor	simple:P05231		ENSG00000136244	curated	True	False	20.6	0	35.3	18.3	39.8	18.3	0	21	25.9	230.4	195.1	261.7	35.1	18.6	5.3	0	20	3	24.5	3	0	5.7	10.5	215.1	179.8	246.4	19.8	3.3	2.6	0	17.3	0.3	21.8	0.3	0	3	7.8	212.4	177.1	243.7	17.1
FCER2_aXb2 complex	CPI-SC03446A95E	simple:P06734	complex:aXb2 complex	ENSG00000104921		curated	True	True	0	0	0	0.4	0	0	0	0	0	0	0.2	0	0.5	0	0	0	0	0.9	0	0	0	0	0	0	0.6	0	0.9	0	0	0	0	0.4	0	0	0	0	0	0	0.2	0	0.5
THY1_aXb2 complex	CPI-SC0C6B54D7A	simple:P04216	complex:aXb2 complex	ENSG00000154096		curated	False	True	0	0	0	34.9	0	0	0	0	0	0	34.6	0	34.9	0	0	0	0	40.8	0	0	0	0	0	0	40.6	0	40.9	0	0	0	0	0.7	0	0	0	0	0	0	0.5	0	0.8
ICAM1_aXb2 complex	CPI-SC0A9458008	simple:P05362	complex:aXb2 complex	ENSG00000090339		curated	False	True	0	0	0	187.2	0	0	0	0	0	0	187	0	187.3	0	0	0	0	157.9	0	0	0	0	0	0	157.7	0	158	0	0	0	0	102.5	0	0	0	0	0	0	102.2	0	102.5
FCER2_aMb2 complex	CPI-SC07312BD5C	simple:P06734	complex:aMb2 complex	ENSG00000104921		curated	True	True	0	0	0	0.4	0	0	0	0	0	0	0.2	0	0.5	0	0	0	0	0.9	0	0	0	0	0	0	0.6	0	0.9	0	0	0	0	0.4	0	0	0	0	0	0	0.2	0	0.5
THY1_aMb2 complex	CPI-SC0A05D3880	simple:P04216	complex:aMb2 complex	ENSG00000154096		curated	False	True	0	0	0	34.9	0	0	0	0	0	0	34.6	0	34.9	0	0	0	0	40.8	0	0	0	0	0	0	40.6	0	40.9	0	0	0	0	0.7	0	0	0	0	0	0	0.5	0	0.8
JAM3_aMb2 complex	CPI-SC0F9DD28F3	simple:Q9BX67	complex:aMb2 complex	ENSG00000166086		curated	True	True	0	0	0	0.3	0	0	0	0	0	0	0.1	0	0.4	0	0	0	0	0	0	0	0	0	0	0	0	0	0	0	0	0	0	19.5	0	0	0	0	0	0	19.2	0	19.5
GP1BA_aMb2 complex	CPI-SC0B292AEE6	simple:P07359	complex:aMb2 complex	ENSG00000185245		curated	False	True	0	0	0	0	0	0	0	0	0	0	0	0	0	0	0	0	0	0	0	0	0	0	0	0	0	0	0	0	0	0	0	0.4	0	0	0	0	0	0	0.1	0	0.4
a6b4 complex_IGF1	CPI-CS0E781A324	complex:a6b4 complex	simple:P05019		ENSG00000017427	curated	True	True	0	0	3.8	0	7	0	0.1	0	1.7	102.4	40.7	1.4	0	0.2	1.3	1.3	5.1	1.3	8.3	1.3	1.3	1.3	3	103.7	42	2.7	1.3	1.5	2.9	2.9	6.7	2.9	9.9	2.9	3	2.9	4.6	105.3	43.6	4.3	2.9
PDGFR complex_PDGFD	CPI-CS0BAF97962	complex:PDGFR complex	simple:Q9GZP0		ENSG00000170962	curated	True	False	0	0	39.8	0	0	0	0	0	0	23.4	6.7	2.4	0	0	0	0	39.7	0	0	0	0	0	0	23.3	6.6	2.3	0	0	0	0	39.9	0	0	0	0	0	0	23.5	6.7	2.5	0
CDH1_a2b1 complex	CPI-SC0D9B795CC	simple:P12830	complex:a2b1 complex	ENSG00000039068		curated	False	True	5.8	0.5	5.2	0.5	0	16.3	5.4	0	0	0.6	0.2	0.2	0	0	7.4	2.1	6.8	2.2	1.6	17.9	7	0	0	2.2	1.8	1.8	1.6	0	6.2	0.9	5.7	1	0.5	16.7	5.8	0	0	1	0.6	0.7	0.5
IL20 receptor Type I_IL24	CPI-CS0553FFC41	complex:IL20 receptor Type I	simple:Q13007		ENSG00000162892	curated	True	False	0	0	0	0	0	0	0	0	0	0	0	0	0	0	0	0	0	0	0	0	0	0	0	0	0	0	0	0	0	0	0	0	0	0	0	0	0	0	0	0	0
IL20 receptor Type I_IL20	CPI-CS0AB365861	complex:IL20 receptor Type I	simple:Q9NYY1		ENSG00000162891	curated	True	False	0	0	0	0	0	0	0	0	0	0	0	0	0	0	0	0	0	0	0	0	0	0	0	0	0	0	0	0	0	0	0	0	0	0	0	0	0	0	0	0	0
IL20 receptor Type I_IL19	CPI-CS0645666B0	complex:IL20 receptor Type I	simple:Q9UHD0		ENSG00000142224	curated	True	False	0	0	0	0	0	0	0	0	0	0	0	0	0	0	0	0	0	0	0	0	0	0	0	4	0	0	0	5.1	0	0	0	0	0	0	0	0	0	0	0	0	0
GMCSFR_CSF2	CPI-CS0210859AB	complex:GMCSFR	simple:P04141		ENSG00000164400	curated	True	False	1	0.6	0.5	132.5	0.6	12.5	1	0.5	0.4	0	10.4	4.9	0.4	0.5	1	0.7	0.6	132.5	0.6	12.5	1	0.5	0.4	0	10.4	4.9	0.5	0.5	1.4	1	0.9	132.9	1	12.9	1.4	0.9	0.8	0	10.8	5.3	0.8
GDF9_TGFR_BMPR2	CPI-SC0FDB4B6D9	simple:O60383	complex:TGFR_BMPR2	ENSG00000164404		curated	True	False	2.1	0	4.1	0.5	1.7	0.2	1.7	1.1	0.9	1.8	2.4	2.6	0.7	2.3	0	0	0	0	0	0	0	0	0	0	0	0	0	0	2.7	0.6	4.7	1.1	2.3	0.9	2.3	1.7	1.5	2.4	3	3.2	1.3
IL11 receptor_IL11	CPI-CS0DDFD82E7	complex:IL11 receptor	simple:P20809		ENSG00000095752	curated	True	False	8.6	8.2	7.3	8	7.8	8.1	8.3	7.7	8.3	11.4	11.9	8.3	7.5	9.3	9.1	8.7	7.8	8.5	8.3	8.6	8.8	8.2	8.8	11.9	12.4	8.8	8	9.8	24	23.5	22.7	23.4	23.1	23.4	23.7	23	23.6	26.7	27.2	23.6	22.8
IL33 receptor_IL33	CPI-CS0C59AF029	complex:IL33 receptor	simple:O95760		ENSG00000137033	curated	True	False	0	0	6	0	0	0	0	0	0	173.6	347.2	7	6.8	0	0	0	8.3	0	0	0	0	0	0	175.9	349.5	9.3	9.1	0	0	0	2.7	0	0	0	0	0	0	170.3	343.9	3.7	3.4
MSTN_ACVR_1B2B receptor	CPI-SC0F360841D	simple:O14793	complex:ACVR_1B2B receptor	ENSG00000138379		curated	True	False	0	0	0	0	0	0	0	0	0	0	0	0	0	0	0	0	0	0	0	0	0	0	0	0	0	0	0	0	0	0	0	0	0	0	0	0	0	0	0	0	0
GDF11_ACVR_1B2B receptor	CPI-SC0AD8A8881	simple:O95390	complex:ACVR_1B2B receptor	ENSG00000135414		curated	True	False	7.3	7.4	7.6	6.9	8.1	6.9	6.9	7	7.7	7.5	7.7	6.9	7.2	6.8	6.2	6.3	6.5	5.8	7	5.9	5.8	6	6.7	6.4	6.7	5.8	6.1	5.7	0.8	0.9	1.1	0.4	1.6	0.4	0.4	0.5	1.2	1	1.2	0.4	0.7
GDF1_ACVR_1B2B receptor	CPI-SC072C1E938	simple:P27539	complex:ACVR_1B2B receptor	ENSG00000130283		curated	True	False	0	0	0	0	0	0	0	0	0	0	0	0	0	0	0	0	0	0	0	0	0	0	0	0	0	0	0	0	0.5	0.6	0.8	0.1	1.3	0.2	0.1	0.3	0.9	0.7	0.9	0.1	0.4
GDF3_ACVR_1B2B receptor	CPI-SC0FD9DD4C7	simple:Q9NR23	complex:ACVR_1B2B receptor	ENSG00000184344		curated	True	False	0.9	1	1.3	0.5	1.7	0.6	0.5	0.7	1.4	1.2	1.4	0.6	0.9	0.5	1.1	1.2	1.4	0.7	1.9	0.8	0.7	0.9	1.6	1.3	1.6	0.8	1	0.7	0.7	0.8	1	0.3	1.5	0.4	0.3	0.5	1.1	0.9	1.1	0.3	0.6
GDF10_ACVR_1B2B receptor	CPI-SC0268F9B92	simple:P55107	complex:ACVR_1B2B receptor	ENSG00000266524		curated	True	False	0	0	0	0	0	0	0	0	0	0	0	0	0	0	0	0	0	0	0	0	0	0	0	0	0	0	0	0	0.5	0.6	0.8	0.1	1.3	0.2	0.1	0.3	1	0.7	1	0.1	0.4
MSTN_ACVR_1B2A receptor	CPI-SC0896DFC46	simple:O14793	complex:ACVR_1B2A receptor	ENSG00000138379		curated	True	False	0	0	0	0	0	0	0	0	0	0	0	0	0	0	0	0	0	0	0	0	0	0	0	0	0	0	0	0	0	0	0	0	0	0	0	0	0	0	0	0	0
GDF11_ACVR_1B2A receptor	CPI-SC0139F30ED	simple:O95390	complex:ACVR_1B2A receptor	ENSG00000135414		curated	True	False	7.3	7.4	7.6	6.9	8.1	6.9	6.9	7	7.7	7.5	7.7	6.9	7.2	6.8	6.2	6.3	6.5	5.8	7	5.9	5.8	6	6.7	6.4	6.7	5.8	6.1	5.7	0.8	0.9	1.1	0.4	1.6	0.4	0.4	0.5	1.2	1	1.2	0.4	0.7
BMP3_ACVR_1B2A receptor	CPI-SC0FA6F1D9A	simple:P12645	complex:ACVR_1B2A receptor	ENSG00000152785		curated	True	False	1.3	1.4	1.6	0.9	2.1	1	0.9	1.1	1.7	1.5	1.7	0.9	1.2	0.8	0.8	1	1.2	0.4	1.7	0.5	0.4	0.6	1.3	1.1	1.3	0.5	0.8	0.4	0.6	0.7	0.9	0.2	1.4	0.2	0.2	0.4	1	0.8	1	0.2	0.5
MSTN_TGFR_AVR2A	CPI-SC023986FB9	simple:O14793	complex:TGFR_AVR2A	ENSG00000138379		curated	True	False	0	0	0	0	0	0	0	0	0	0	0	0	0	0	0	0	0	0	0	0	0	0	0	0	0	0	0	0	0	0	0	0	0	0	0	0	0	0	0	0	0
GDF11_TGFR_AVR2A	CPI-SC001669E22	simple:O95390	complex:TGFR_AVR2A	ENSG00000135414		curated	True	False	18.3	8.9	9.4	9	8	6.8	8	7.5	9.8	11.5	11	8.8	7.7	11.9	17.3	7.8	8.3	8	6.9	5.7	6.9	6.4	8.7	10.5	10	7.7	6.7	10.9	11.8	2.4	2.9	2.5	1.5	0.3	1.5	1	3.3	5	4.5	2.3	1.2
MSTN_TGFR_AVR2B	CPI-SC08968AFE6	simple:O14793	complex:TGFR_AVR2B	ENSG00000138379		curated	True	False	0	0	0	0	0	0	0	0	0	0	0	0	0	0	0	0	0	0	0	0	0	0	0	0	0	0	0	0	0	0	0	0	0	0	0	0	0	0	0	0	0
GDF11_TGFR_AVR2B	CPI-SC017215F7F	simple:O95390	complex:TGFR_AVR2B	ENSG00000135414		curated	True	False	0	0	7.5	0	7.4	0	0	7.5	6.8	10.7	7.3	6.8	6.9	14	0	0	6.5	0	6.3	0	0	6.4	5.8	9.6	6.3	5.7	5.9	13	0	0	1.1	0	0.9	0	0	1	0.3	4.2	0.8	0.3	0.4
BMP10_ACVL1_BMPR2	CPI-SC07C452E3D	simple:O95393	complex:ACVL1_BMPR2	ENSG00000163217		curated	True	False	0	0	0	0	0	0	0	0	0	0	0	0	0	0	0	0	0	0	0	0	0	0	0	0	0	0	0	0	0	0	0	0	0	0	0	0	0	0	0	0	0
GDF2_ACVL1_BMPR2	CPI-SC05B4B8690	simple:Q9UK05	complex:ACVL1_BMPR2	ENSG00000263761		curated	True	False	0	0	0	0	0	0	0	0	0	0	0	0	0	0	0	0	0	0	0	0	0	0	0	0	0	0	0	0	0	0	0	0	0	0	0	0	0	0	0	0	0
CNTF-1R_CNTF	CPI-CS0B0B35928	complex:CNTF-1R	simple:P26441		ENSG00000242689	curated	True	False	0	0	0	0	0	0	0	0	0	0	0	0	0	0	0	0	0	0	0	0	0	0	0	0	0	0	0	0	0	0	0.3	0.1	0.4	11.3	0.1	0.9	0	0	0.4	0.4	0.6
CNTF-1R_CLCF1	CPI-CS0EB5F7B6F	complex:CNTF-1R	simple:Q9UBD9		ENSG00000175505	curated	True	False	0	0	0	0	0	0	0	0	0	0	0	0	0	0	0	0	0	0	0	0	0	0	0	0	0	0	0	0	8.4	13.9	1.1	5.8	8	38.7	4.7	4.4	5.2	6.4	7.3	4.4	11.9
IFNG_Type II IFNR	CPI-SC09E5431A2	simple:P01579	complex:Type II IFNR	ENSG00000111537		curated	True	False	132.8	94.7	126.1	181.9	175.7	92.6	112.8	134.7	152	116.4	141.9	165.9	152.4	141.2	140.1	102	133.5	189.2	183	100	120.2	142	159.4	123.8	149.3	173.3	159.7	148.5	47.1	9	40.5	96.2	90	7	27.2	49	66.4	30.8	56.3	80.3	66.7
BMP2_BMPR1A_BMPR2	CPI-SC070B9F112	simple:P12643	complex:BMPR1A_BMPR2	ENSG00000125845		curated	True	False	0	0	0	0	0	0	0	0	0	0	0	0	0	0	0	0	0.1	0.6	0	0	2.6	0.6	0	13.2	6.7	6.1	0	0	2.9	0	3	3.5	2.9	0	5.4	3.4	0	16	9.5	9	2.9
BMP7_BMPR1A_BMPR2	CPI-SC0B1EBCCC6	simple:P18075	complex:BMPR1A_BMPR2	ENSG00000101144		curated	True	False	8.5	0	8.6	9.1	8.5	0	11.1	9.1	0	21.7	15.2	14.6	8.5	0	3.9	0	4	4.5	3.9	0	6.4	4.4	0	17	10.5	10	3.9	0	0.3	0	0.4	0.9	0.3	0	2.8	0.8	0	13.5	7	6.4	0.3
BMP4_BMPR1A_BMPR2	CPI-SC0915DDE22	simple:P12644	complex:BMPR1A_BMPR2	ENSG00000125378		curated	True	False	0.2	0	0.3	0.8	0.2	0	2.8	0.8	0	13.4	6.9	6.3	0.2	0	0.3	0	0.4	0.9	0.4	0	2.9	0.9	0	13.5	7	6.4	0.4	0	3.1	0	3.2	3.7	3.2	0	5.7	3.7	0	16.3	9.8	9.2	3.2
BMP6_BMPR1A_BMPR2	CPI-SC00D19A858	simple:P22004	complex:BMPR1A_BMPR2	ENSG00000153162		curated	True	False	0	0	0	0	0	0	0	0	0	0	0	0	0	0	0	0	0	0	0	0	0	0	0	0	0	0	0	0	1.6	0	1.7	2.2	1.6	0	4.2	2.2	0	14.8	8.3	7.7	1.6
GDF5_BMPR1A_BMPR2	CPI-SC054964DD8	simple:P43026	complex:BMPR1A_BMPR2	ENSG00000125965		curated	True	False	0	0	0	0	0	0	0	0	0	0	0	0	0	0	0	0	0	0	0	0	0	0	0	0	0	0	0	0	0.1	0	0.2	0.6	0.1	0	2.6	0.6	0	13.2	6.7	6.2	0.1
BMP5_BMPR1A_BMPR2	CPI-SC085698C59	simple:P22003	complex:BMPR1A_BMPR2	ENSG00000112175		curated	True	False	0.2	0	0.3	0.8	0.3	0	2.8	0.8	0	13.4	6.9	6.3	0.3	0	0.2	0	0.3	0.8	0.3	0	2.8	0.8	0	13.4	6.9	6.3	0.3	0	0.2	0	0.3	0.8	0.2	0	2.8	0.8	0	13.4	6.9	6.3	0.2
BMP8A_BMPR1A_BMPR2	CPI-SC02AFDCE1F	simple:Q7Z5Y6	complex:BMPR1A_BMPR2	ENSG00000183682		curated	True	False	0	0	0	0	0	0	0	0	0	0	0	0	0	0	0.2	0	0.3	0.7	0.2	0	2.7	0.7	0	13.3	6.8	6.3	0.2	0	0.1	0	0.2	0.7	0.1	0	2.7	0.7	0	13.3	6.8	6.2	0.1
GDF6_BMPR1A_BMPR2	CPI-SC0B118E8DA	simple:Q6KF10	complex:BMPR1A_BMPR2	ENSG00000156466		curated	True	False	0	0	0	0	0	0	0	0	0	0	0	0	0	0	0	0	0	0	0	0	0	0	0	0	0	0	0	0	0	0	0	0	0	0	0	0	0	0	0	0	0
GDF7_BMPR1A_BMPR2	CPI-SC0A1278CD8	simple:Q7Z4P5	complex:BMPR1A_BMPR2	ENSG00000143869		curated	True	False	0	0	0	0	0	0	0	0	0	0	0	0	0	0	0	0	0	0	0	0	0	0	0	0	0	0	0	0	0	0	0	0	0	0	0	0	0	0	0	0	0
BMP2_BMR1A_ACR2A	CPI-SC0464F1C6E	simple:P12643	complex:BMR1A_ACR2A	ENSG00000125845		curated	True	False	0	0	0	0	0	0	0	0	0	0	0	0	0	0	0	0	0.1	0.6	0	0	2.6	0.6	0	13.2	6.7	6.1	0	0	2.9	0	3	3.5	2.9	0	5.4	3.4	0	16	9.5	9	2.9
BMP7_BMR1A_ACR2A	CPI-SC0BACF0481	simple:P18075	complex:BMR1A_ACR2A	ENSG00000101144		curated	True	False	8.5	0	8.6	9.1	8.5	0	11.1	9.1	0	21.7	15.2	14.6	8.5	0	3.9	0	4	4.5	3.9	0	6.4	4.4	0	17	10.5	10	3.9	0	0.3	0	0.4	0.9	0.3	0	2.8	0.8	0	13.5	7	6.4	0.3
BMP4_BMR1A_ACR2A	CPI-SC052486D3E	simple:P12644	complex:BMR1A_ACR2A	ENSG00000125378		curated	True	False	0.2	0	0.3	0.8	0.2	0	2.8	0.8	0	13.4	6.9	6.3	0.2	0	0.3	0	0.4	0.9	0.4	0	2.9	0.9	0	13.5	7	6.4	0.4	0	3.1	0	3.2	3.7	3.2	0	5.7	3.7	0	16.3	9.8	9.2	3.2
BMP6_BMR1A_ACR2A	CPI-SC0C97FACEA	simple:P22004	complex:BMR1A_ACR2A	ENSG00000153162		curated	True	False	0	0	0	0	0	0	0	0	0	0	0	0	0	0	0	0	0	0	0	0	0	0	0	0	0	0	0	0	1.6	0	1.7	2.2	1.6	0	4.2	2.2	0	14.8	8.3	7.7	1.6
GDF5_BMR1A_ACR2A	CPI-SC061191F76	simple:P43026	complex:BMR1A_ACR2A	ENSG00000125965		curated	True	False	0	0	0	0	0	0	0	0	0	0	0	0	0	0	0	0	0	0	0	0	0	0	0	0	0	0	0	0	0.1	0	0.2	0.6	0.1	0	2.6	0.6	0	13.2	6.7	6.2	0.1
BMP5_BMR1A_ACR2A	CPI-SC09FC5131F	simple:P22003	complex:BMR1A_ACR2A	ENSG00000112175		curated	True	False	0.2	0	0.3	0.8	0.3	0	2.8	0.8	0	13.4	6.9	6.3	0.3	0	0.2	0	0.3	0.8	0.3	0	2.8	0.8	0	13.4	6.9	6.3	0.3	0	0.2	0	0.3	0.8	0.2	0	2.8	0.8	0	13.4	6.9	6.3	0.2
BMP8A_BMR1A_ACR2A	CPI-SC0F5A1D137	simple:Q7Z5Y6	complex:BMR1A_ACR2A	ENSG00000183682		curated	True	False	0	0	0	0	0	0	0	0	0	0	0	0	0	0	0.2	0	0.3	0.7	0.2	0	2.7	0.7	0	13.3	6.8	6.3	0.2	0	0.1	0	0.2	0.7	0.1	0	2.7	0.7	0	13.3	6.8	6.2	0.1
GDF6_BMR1A_ACR2A	CPI-SC00694A66B	simple:Q6KF10	complex:BMR1A_ACR2A	ENSG00000156466		curated	True	False	0	0	0	0	0	0	0	0	0	0	0	0	0	0	0	0	0	0	0	0	0	0	0	0	0	0	0	0	0	0	0	0	0	0	0	0	0	0	0	0	0
GDF7_BMR1A_ACR2A	CPI-SC08FDDEC16	simple:Q7Z4P5	complex:BMR1A_ACR2A	ENSG00000143869		curated	True	False	0	0	0	0	0	0	0	0	0	0	0	0	0	0	0	0	0	0	0	0	0	0	0	0	0	0	0	0	0	0	0	0	0	0	0	0	0	0	0	0	0
BMP2_BMR1A_AVR2B	CPI-SC04266947A	simple:P12643	complex:BMR1A_AVR2B	ENSG00000125845		curated	True	False	0	0	0	0	0	0	0	0	0	0	0	0	0	0	0	0	0.8	0	0.6	0	0	0.7	0	3.9	0.6	0	0.1	7.3	0	0	3.6	0	3.5	0	0	3.6	2.9	6.8	3.4	2.9	3
BMP7_BMR1A_AVR2B	CPI-SC049520B40	simple:P18075	complex:BMR1A_AVR2B	ENSG00000101144		curated	True	False	0	0	9.3	0	9.1	0	0	9.2	8.5	12.4	9.1	8.5	8.7	15.8	0	0	4.6	0	4.5	0	0	4.6	3.9	7.8	4.4	3.9	4	11.1	0	0	1.1	0	0.9	0	0	1	0.3	4.2	0.8	0.3	0.4
BMP4_BMR1A_AVR2B	CPI-SC01D95B14C	simple:P12644	complex:BMR1A_AVR2B	ENSG00000125378		curated	True	False	0	0	1	0	0.8	0	0	0.9	0.3	4.1	0.8	0.2	0.4	7.5	0	0	1.1	0	0.9	0	0	1	0.4	4.2	0.9	0.3	0.5	7.6	0	0	3.9	0	3.7	0	0	3.8	3.2	7	3.7	3.1	3.3
BMP6_BMR1A_AVR2B	CPI-SC0D05B755E	simple:P22004	complex:BMR1A_AVR2B	ENSG00000153162		curated	True	False	0	0	0	0	0	0	0	0	0	0	0	0	0	0	0	0	0	0	0	0	0	0	0	0	0	0	0	0	0	0	2.4	0	2.2	0	0	2.3	1.6	5.5	2.2	1.6	1.8
GDF5_BMR1A_AVR2B	CPI-SC02AACC81C	simple:P43026	complex:BMR1A_AVR2B	ENSG00000125965		curated	True	False	0	0	0	0	0	0	0	0	0	0	0	0	0	0	0	0	0	0	0	0	0	0	0	0	0	0	0	0	0	0	0.8	0	0.6	0	0	0.7	0.1	4	0.6	0.1	0.2
BMP5_BMR1A_AVR2B	CPI-SC09E264612	simple:P22003	complex:BMR1A_AVR2B	ENSG00000112175		curated	True	False	0	0	1	0	0.8	0	0	0.9	0.3	4.1	0.8	0.2	0.4	7.5	0	0	1	0	0.8	0	0	0.9	0.3	4.2	0.8	0.2	0.4	7.5	0	0	1	0	0.8	0	0	0.9	0.2	4.1	0.7	0.2	0.3
BMP8A_BMR1A_AVR2B	CPI-SC0A6BE23E9	simple:Q7Z5Y6	complex:BMR1A_AVR2B	ENSG00000183682		curated	True	False	0	0	0	0	0	0	0	0	0	0	0	0	0	0	0	0	0.9	0	0.7	0	0	0.9	0.2	4.1	0.7	0.2	0.3	7.4	0	0	0.9	0	0.7	0	0	0.8	0.1	4	0.7	0.1	0.3
GDF6_BMR1A_AVR2B	CPI-SC0A4134C6C	simple:Q6KF10	complex:BMR1A_AVR2B	ENSG00000156466		curated	True	False	0	0	0	0	0	0	0	0	0	0	0	0	0	0	0	0	0	0	0	0	0	0	0	0	0	0	0	0	0	0	0	0	0	0	0	0	0	0	0	0	0
GDF7_BMR1A_AVR2B	CPI-SC02B778C0B	simple:Q7Z4P5	complex:BMR1A_AVR2B	ENSG00000143869		curated	True	False	0	0	0	0	0	0	0	0	0	0	0	0	0	0	0	0	0	0	0	0	0	0	0	0	0	0	0	0	0	0	0	0	0	0	0	0	0	0	0	0	0
BMP2_BMPR1B_BMPR2	CPI-SC0C403F032	simple:P12643	complex:BMPR1B_BMPR2	ENSG00000125845		curated	True	False	0	0	0	0	0	0	0	0	0	0	0	0	0	0	0	0	0	0	0	0	0	0	0	0.4	4.4	2.3	0	0	0	0	2.9	0	2.9	0	0	0	0	3.3	7.3	5.1	0
BMP7_BMPR1B_BMPR2	CPI-SC0DA028FF9	simple:P18075	complex:BMPR1B_BMPR2	ENSG00000101144		curated	True	False	0	0	8.5	0	8.5	0	0	0	0	8.9	12.9	10.8	0	0	0	0	3.9	0	3.9	0	0	0	0	4.3	8.3	6.1	0	0	0	0	0.3	0	0.3	0	0	0	0	0.7	4.7	2.5	0
BMP4_BMPR1B_BMPR2	CPI-SC07F8BC578	simple:P12644	complex:BMPR1B_BMPR2	ENSG00000125378		curated	True	False	0	0	0.2	0	0.2	0	0	0	0	0.6	4.7	2.5	0	0	0	0	0.3	0	0.3	0	0	0	0	0.7	4.8	2.6	0	0	0	0	3.1	0	3.1	0	0	0	0	3.5	7.6	5.4	0
BMP6_BMPR1B_BMPR2	CPI-SC0DDF53DDB	simple:P22004	complex:BMPR1B_BMPR2	ENSG00000153162		curated	True	False	0	0	0	0	0	0	0	0	0	0	0	0	0	0	0	0	0	0	0	0	0	0	0	0	0	0	0	0	0	0	1.6	0	1.6	0	0	0	0	2	6.1	3.9	0
GDF5_BMPR1B_BMPR2	CPI-SC0A76B562F	simple:P43026	complex:BMPR1B_BMPR2	ENSG00000125965		curated	True	False	0	0	0	0	0	0	0	0	0	0	0	0	0	0	0	0	0	0	0	0	0	0	0	0	0	0	0	0	0	0	0.1	0	0.1	0	0	0	0	0.5	4.5	2.3	0
BMP5_BMPR1B_BMPR2	CPI-SC08AB23320	simple:P22003	complex:BMPR1B_BMPR2	ENSG00000112175		curated	True	False	0	0	0.2	0	0.2	0	0	0	0	0.6	4.7	2.5	0	0	0	0	0.2	0	0.2	0	0	0	0	0.6	4.7	2.5	0	0	0	0	0.2	0	0.2	0	0	0	0	0.6	4.6	2.5	0
BMP8A_BMPR1B_BMPR2	CPI-SC0E866CD7F	simple:Q7Z5Y6	complex:BMPR1B_BMPR2	ENSG00000183682		curated	True	False	0	0	0	0	0	0	0	0	0	0	0	0	0	0	0	0	0.2	0	0.2	0	0	0	0	0.6	4.6	2.4	0	0	0	0	0.1	0	0.1	0	0	0	0	0.5	4.6	2.4	0
GDF6_BMPR1B_BMPR2	CPI-SC090BF166F	simple:Q6KF10	complex:BMPR1B_BMPR2	ENSG00000156466		curated	True	False	0	0	0	0	0	0	0	0	0	0	0	0	0	0	0	0	0	0	0	0	0	0	0	0	0	0	0	0	0	0	0	0	0	0	0	0	0	0	0	0	0
GDF7_BMPR1B_BMPR2	CPI-SC039AFE4AD	simple:Q7Z4P5	complex:BMPR1B_BMPR2	ENSG00000143869		curated	True	False	0	0	0	0	0	0	0	0	0	0	0	0	0	0	0	0	0	0	0	0	0	0	0	0	0	0	0	0	0	0	0	0	0	0	0	0	0	0	0	0	0
BMP15_BMPR1B_BMPR2	CPI-SC058533A46	simple:O95972	complex:BMPR1B_BMPR2	ENSG00000130385		curated	True	False	0	0	0	0	0	0	0	0	0	0	0	0	0	0	0	0	0	0	0	0	0	0	0	0	0	0	0	0	0	0	0.3	0	0.3	0	0	0	0	0.6	4.7	2.5	0
BMP2_BMR1B_AVR2A	CPI-SC05FF723A3	simple:P12643	complex:BMR1B_AVR2A	ENSG00000125845		curated	True	False	0	0	0	0	0	0	0	0	0	0	0	0	0	0	0	0	0	0	0	0	0	0	0	0.4	4.4	2.3	0	0	0	0	2.9	0	2.9	0	0	0	0	3.3	7.3	5.1	0
BMP7_BMR1B_AVR2A	CPI-SC0D389E644	simple:P18075	complex:BMR1B_AVR2A	ENSG00000101144		curated	True	False	0	0	8.5	0	8.5	0	0	0	0	8.9	12.9	10.8	0	0	0	0	3.9	0	3.9	0	0	0	0	4.3	8.3	6.1	0	0	0	0	0.3	0	0.3	0	0	0	0	0.7	4.7	2.5	0
BMP4_BMR1B_AVR2A	CPI-SC00DB2B867	simple:P12644	complex:BMR1B_AVR2A	ENSG00000125378		curated	True	False	0	0	0.2	0	0.2	0	0	0	0	0.6	4.7	2.5	0	0	0	0	0.3	0	0.3	0	0	0	0	0.7	4.8	2.6	0	0	0	0	3.1	0	3.1	0	0	0	0	3.5	7.6	5.4	0
BMP6_BMR1B_AVR2A	CPI-SC0C676F3BE	simple:P22004	complex:BMR1B_AVR2A	ENSG00000153162		curated	True	False	0	0	0	0	0	0	0	0	0	0	0	0	0	0	0	0	0	0	0	0	0	0	0	0	0	0	0	0	0	0	1.6	0	1.6	0	0	0	0	2	6.1	3.9	0
GDF5_BMR1B_AVR2A	CPI-SC011C55B71	simple:P43026	complex:BMR1B_AVR2A	ENSG00000125965		curated	True	False	0	0	0	0	0	0	0	0	0	0	0	0	0	0	0	0	0	0	0	0	0	0	0	0	0	0	0	0	0	0	0.1	0	0.1	0	0	0	0	0.5	4.5	2.3	0
BMP5_BMR1B_AVR2A	CPI-SC00CF68ED3	simple:P22003	complex:BMR1B_AVR2A	ENSG00000112175		curated	True	False	0	0	0.2	0	0.2	0	0	0	0	0.6	4.7	2.5	0	0	0	0	0.2	0	0.2	0	0	0	0	0.6	4.7	2.5	0	0	0	0	0.2	0	0.2	0	0	0	0	0.6	4.6	2.5	0
BMP8A_BMR1B_AVR2A	CPI-SC0079A1C11	simple:Q7Z5Y6	complex:BMR1B_AVR2A	ENSG00000183682		curated	True	False	0	0	0	0	0	0	0	0	0	0	0	0	0	0	0	0	0.2	0	0.2	0	0	0	0	0.6	4.6	2.4	0	0	0	0	0.1	0	0.1	0	0	0	0	0.5	4.6	2.4	0
GDF6_BMR1B_AVR2A	CPI-SC0E5E4119C	simple:Q6KF10	complex:BMR1B_AVR2A	ENSG00000156466		curated	True	False	0	0	0	0	0	0	0	0	0	0	0	0	0	0	0	0	0	0	0	0	0	0	0	0	0	0	0	0	0	0	0	0	0	0	0	0	0	0	0	0	0
GDF7_BMR1B_AVR2A	CPI-SC0819046AF	simple:Q7Z4P5	complex:BMR1B_AVR2A	ENSG00000143869		curated	True	False	0	0	0	0	0	0	0	0	0	0	0	0	0	0	0	0	0	0	0	0	0	0	0	0	0	0	0	0	0	0	0	0	0	0	0	0	0	0	0	0	0
BMP2_BMR1B_AVR2B	CPI-SC0FB40175C	simple:P12643	complex:BMR1B_AVR2B	ENSG00000125845		curated	True	False	0	0	0	0	0	0	0	0	0	0	0	0	0	0	0	0	0	0	0	0	0	0	0	0.4	4.4	2.3	0	0	0	0	2.9	0	2.9	0	0	0	0	3.3	7.3	5.1	0
BMP7_BMR1B_AVR2B	CPI-SC05824EDF4	simple:P18075	complex:BMR1B_AVR2B	ENSG00000101144		curated	True	False	0	0	8.5	0	8.5	0	0	0	0	8.9	12.9	10.8	0	0	0	0	3.9	0	3.9	0	0	0	0	4.3	8.3	6.1	0	0	0	0	0.3	0	0.3	0	0	0	0	0.7	4.7	2.5	0
BMP4_BMR1B_AVR2B	CPI-SC01C6EA11C	simple:P12644	complex:BMR1B_AVR2B	ENSG00000125378		curated	True	False	0	0	0.2	0	0.2	0	0	0	0	0.6	4.7	2.5	0	0	0	0	0.3	0	0.3	0	0	0	0	0.7	4.8	2.6	0	0	0	0	3.1	0	3.1	0	0	0	0	3.5	7.6	5.4	0
BMP6_BMR1B_AVR2B	CPI-SC0F6C8C336	simple:P22004	complex:BMR1B_AVR2B	ENSG00000153162		curated	True	False	0	0	0	0	0	0	0	0	0	0	0	0	0	0	0	0	0	0	0	0	0	0	0	0	0	0	0	0	0	0	1.6	0	1.6	0	0	0	0	2	6.1	3.9	0
GDF5_BMR1B_AVR2B	CPI-SC09AFF0384	simple:P43026	complex:BMR1B_AVR2B	ENSG00000125965		curated	True	False	0	0	0	0	0	0	0	0	0	0	0	0	0	0	0	0	0	0	0	0	0	0	0	0	0	0	0	0	0	0	0.1	0	0.1	0	0	0	0	0.5	4.5	2.3	0
BMP5_BMR1B_AVR2B	CPI-SC0D6D4E48B	simple:P22003	complex:BMR1B_AVR2B	ENSG00000112175		curated	True	False	0	0	0.2	0	0.2	0	0	0	0	0.6	4.7	2.5	0	0	0	0	0.2	0	0.2	0	0	0	0	0.6	4.7	2.5	0	0	0	0	0.2	0	0.2	0	0	0	0	0.6	4.6	2.5	0
BMP8A_BMR1B_AVR2B	CPI-SC0722594B0	simple:Q7Z5Y6	complex:BMR1B_AVR2B	ENSG00000183682		curated	True	False	0	0	0	0	0	0	0	0	0	0	0	0	0	0	0	0	0.2	0	0.2	0	0	0	0	0.6	4.6	2.4	0	0	0	0	0.1	0	0.1	0	0	0	0	0.5	4.6	2.4	0
GDF6_BMR1B_AVR2B	CPI-SC089058CD0	simple:Q6KF10	complex:BMR1B_AVR2B	ENSG00000156466		curated	True	False	0	0	0	0	0	0	0	0	0	0	0	0	0	0	0	0	0	0	0	0	0	0	0	0	0	0	0	0	0	0	0	0	0	0	0	0	0	0	0	0	0
GDF7_BMR1B_AVR2B	CPI-SC06C46F1A9	simple:Q7Z4P5	complex:BMR1B_AVR2B	ENSG00000143869		curated	True	False	0	0	0	0	0	0	0	0	0	0	0	0	0	0	0	0	0	0	0	0	0	0	0	0	0	0	0	0	0	0	0	0	0	0	0	0	0	0	0	0	0
BMP7_ACVR1_BMPR2	CPI-SC04771EF53	simple:P18075	complex:ACVR1_BMPR2	ENSG00000101144		curated	True	False	0	8.8	10.5	8.5	10.9	8.5	8.7	9.3	9	11.6	14.8	12.7	9.2	9	0	4.1	5.8	3.9	6.2	3.9	4.1	4.7	4.4	6.9	10.2	8	4.6	4.3	0	0.5	2.2	0.3	2.7	0.3	0.5	1.1	0.8	3.4	6.6	4.5	1
BMP6_ACVR1_BMPR2	CPI-SC00DF87C38	simple:P22004	complex:ACVR1_BMPR2	ENSG00000153162		curated	True	False	0	0	0	0	0	0	0	0	0	0	0	0	0	0	0	0	0	0	0	0	0	0	0	0	0	0	0	0	0	1.9	3.6	1.6	4	1.6	1.9	2.4	2.1	4.7	8	5.8	2.3
BMP5_ACVR1_BMPR2	CPI-SC0D0822443	simple:P22003	complex:ACVR1_BMPR2	ENSG00000112175		curated	True	False	0	0.5	2.2	0.2	2.6	0.2	0.5	1	0.7	3.3	6.6	4.4	1	0.7	0	0.5	2.2	0.2	2.6	0.2	0.5	1	0.7	3.3	6.6	4.4	1	0.7	0	0.4	2.1	0.2	2.6	0.2	0.4	1	0.7	3.3	6.5	4.4	0.9
BMP8A_ACVR1_BMPR2	CPI-SC0BD23E626	simple:Q7Z5Y6	complex:ACVR1_BMPR2	ENSG00000183682		curated	True	False	0	0	0	0	0	0	0	0	0	0	0	0	0	0	0	0.4	2.1	0.2	2.5	0.2	0.4	1	0.7	3.2	6.5	4.3	0.9	0.6	0	0.4	2.1	0.1	2.5	0.1	0.4	0.9	0.6	3.2	6.5	4.3	0.8
BMP7_ACVR_1A2B receptor	CPI-SC0FD1DE897	simple:P18075	complex:ACVR_1A2B receptor	ENSG00000101144		curated	True	False	0	0	9.3	0	9.1	0	0	9.2	8.5	12.4	9.1	8.5	8.7	15.8	0	0	4.6	0	4.5	0	0	4.6	3.9	7.8	4.4	3.9	4	11.1	0	0	1.1	0	0.9	0	0	1	0.3	4.2	0.8	0.3	0.4
BMP6_ACVR_1A2B receptor	CPI-SC0446E01DF	simple:P22004	complex:ACVR_1A2B receptor	ENSG00000153162		curated	True	False	0	0	0	0	0	0	0	0	0	0	0	0	0	0	0	0	0	0	0	0	0	0	0	0	0	0	0	0	0	0	2.4	0	2.2	0	0	2.3	1.6	5.5	2.2	1.6	1.8
BMP5_ACVR_1A2B receptor	CPI-SC0C44F0E54	simple:P22003	complex:ACVR_1A2B receptor	ENSG00000112175		curated	True	False	0	0	1	0	0.8	0	0	0.9	0.3	4.1	0.8	0.2	0.4	7.5	0	0	1	0	0.8	0	0	0.9	0.3	4.2	0.8	0.2	0.4	7.5	0	0	1	0	0.8	0	0	0.9	0.2	4.1	0.7	0.2	0.3
BMP8A_ACVR_1A2B receptor	CPI-SC000E41217	simple:Q7Z5Y6	complex:ACVR_1A2B receptor	ENSG00000183682		curated	True	False	0	0	0	0	0	0	0	0	0	0	0	0	0	0	0	0	0.9	0	0.7	0	0	0.9	0.2	4.1	0.7	0.2	0.3	7.4	0	0	0.9	0	0.7	0	0	0.8	0.1	4	0.7	0.1	0.3
BMP7_ACVR_1A2A receptor	CPI-SC028CAD37D	simple:P18075	complex:ACVR_1A2A receptor	ENSG00000101144		curated	True	False	0	8.8	10.5	8.5	10.9	8.5	8.7	9.3	9	11.6	14.8	12.7	9.2	9	0	4.1	5.8	3.9	6.2	3.9	4.1	4.7	4.4	6.9	10.2	8	4.6	4.3	0	0.5	2.2	0.3	2.7	0.3	0.5	1.1	0.8	3.4	6.6	4.5	1
BMP6_ACVR_1A2A receptor	CPI-SC056627215	simple:P22004	complex:ACVR_1A2A receptor	ENSG00000153162		curated	True	False	0	0	0	0	0	0	0	0	0	0	0	0	0	0	0	0	0	0	0	0	0	0	0	0	0	0	0	0	0	1.9	3.6	1.6	4	1.6	1.9	2.4	2.1	4.7	8	5.8	2.3
BMP5_ACVR_1A2A receptor	CPI-SC08C740EAA	simple:P22003	complex:ACVR_1A2A receptor	ENSG00000112175		curated	True	False	0	0.5	2.2	0.2	2.6	0.2	0.5	1	0.7	3.3	6.6	4.4	1	0.7	0	0.5	2.2	0.2	2.6	0.2	0.5	1	0.7	3.3	6.6	4.4	1	0.7	0	0.4	2.1	0.2	2.6	0.2	0.4	1	0.7	3.3	6.5	4.4	0.9
BMP8A_ACVR_1A2A receptor	CPI-SC0B4A7BE20	simple:Q7Z5Y6	complex:ACVR_1A2A receptor	ENSG00000183682		curated	True	False	0	0	0	0	0	0	0	0	0	0	0	0	0	0	0	0.4	2.1	0.2	2.5	0.2	0.4	1	0.7	3.2	6.5	4.3	0.9	0.6	0	0.4	2.1	0.1	2.5	0.1	0.4	0.9	0.6	3.2	6.5	4.3	0.8
IFNL1_Type III IFNR	CPI-SC07B4ED8C9	simple:Q8IU54	complex:Type III IFNR	ENSG00000182393		curated	True	False	0	0	0	0	0	0	0	0	0	0	0	0	0	0	0	0	0	0	0	0	0	0	0	0	0	0	0	0	0	0	0	0	0	0	0	0	0	0	0	0	0
a6b4 complex_NRG1	CPI-CS06A26EED8	complex:a6b4 complex	simple:Q02297		ENSG00000157168	curated	True	True	0.1	0	0	0.1	33.5	0	0	0.2	6.8	1	4.4	0.1	84.2	0.1	1.4	1.3	0	1.3	34.8	0	1.3	1.5	8.1	2.2	5.6	1.4	85.5	1.4	3	2.9	0	3	36.4	0	2.9	3.1	9.7	3.9	7.3	3	87.1
SEMA7A_a1b1 complex	CPI-SC0EAF80261	simple:O75326	complex:a1b1 complex	ENSG00000138623		curated	False	True	0	0	0	0	0	0	0	0	0	0	0	0	0	0	0.4	2.2	14.7	0	2.5	2.4	0	1.4	0.5	1.4	13.7	80.8	0.4	0.4	4	5.8	18.3	0	6.1	6	0	5	4.1	5	17.3	84.4	4
IFNB1_Type I IFNR	CPI-SC091D10DFA	simple:P01574	complex:Type I IFNR	ENSG00000171855		curated	True	False	0	0	0	0	0	0	0	0	0	0	0	0	0	0	0	0	0	0	0	0	0	0	0	0	0	0	0	0	0	0	0	0	0	0	0	0	0	0	0	0	0
IFNE_Type I IFNR	CPI-SC0859FAC25	simple:Q86WN2	complex:Type I IFNR	ENSG00000184995		curated	True	False	0	0	0	0	0	0	0	0	0	0	0	0	0	0	0	0	0	0	0	0	0	0	0	0	0	0	0	0	107.2	99.8	21.8	76.5	49.7	79	114.7	31	43.3	17	17.6	18.4	28.2
IFNK_Type I IFNR	CPI-SC0D089F0A9	simple:Q9P0W0	complex:Type I IFNR	ENSG00000147896		curated	True	False	0	0	0	0	0	0	0	0	0	0	0	0	0	0	0	0	0	0	0	0	0	0	0	0	0	0	0	0	107.8	100.4	22.4	77.1	50.3	79.6	115.3	31.6	43.9	17.6	18.2	19	28.8
IFNA4_Type I IFNR	CPI-SC0EC4B9BBD	simple:P05014	complex:Type I IFNR	ENSG00000236637		curated	True	False	0	0	0	0	0	0	0	0	0	0	0	0	0	0	0	0	0	0	0	0	0	0	0	0	0	0	0	0	0	0	0	0	0	0	0	0	0	0	0	0	0
IFNA16_Type I IFNR	CPI-SC0B0AFEFF1	simple:P05015	complex:Type I IFNR	ENSG00000147885		curated	True	False	0	0	0	0	0	0	0	0	0	0	0	0	0	0	0	0	0	0	0	0	0	0	0	0	0	0	0	0	0	0	0	0	0	0	0	0	0	0	0	0	0
IFNA14_Type I IFNR	CPI-SC0AF90F422	simple:P01570	complex:Type I IFNR	ENSG00000228083		curated	True	False	0	0	0	0	0	0	0	0	0	0	0	0	0	0	0	0	0	0	0	0	0	0	0	0	0	0	0	0	0	0	0	0	0	0	0	0	0	0	0	0	0
IFNA17_Type I IFNR	CPI-SC07A2679B1	simple:P01571	complex:Type I IFNR	ENSG00000234829		curated	True	False	0	0	0	0	0	0	0	0	0	0	0	0	0	0	0	0	0	0	0	0	0	0	0	0	0	0	0	0	0	0	0	0	0	0	0	0	0	0	0	0	0
IL21 receptor_IL21	CPI-CS0E80B08E2	complex:IL21 receptor	simple:Q9HBE4		ENSG00000138684	curated	True	False	373.3	373.3	373.3	373.6	373.2	373.3	373.3	373.2	373.3	373.3	0	0	373.3	373.4	380.7	380.6	380.6	381	380.6	380.6	380.7	380.6	380.7	380.6	0	0	380.7	380.8	0.3	0.3	0.3	0.6	0.3	0.3	0.3	0.3	0.3	0.3	0	0	0.4
IL9 receptor_IL9	CPI-CS06B657CAB	complex:IL9 receptor	simple:P15248		ENSG00000145839	curated	True	False	0	0	0	0	0	0	0	0	0	0	0	0	0	0	0	0	0	0	0	0	0	0	0	0	0	0	0	0	0	0	0	0	0	0	0	0	0	0	0	0	0
IL36 receptor_IL1F10	CPI-CS04C628758	complex:IL36 receptor	simple:Q8WWZ1		ENSG00000136697	curated	True	False	0	0	0	0	0	0	0	0	0	0	0	0	0	0	0	0	0	0	0	0	0	0	0	0	0	0	0	0	0	0	0	0	0	0	0	0	0	0	0	0	0
IL36 receptor_IL36G	CPI-CS0D9B5AB86	complex:IL36 receptor	simple:Q9NZH8		ENSG00000136688	curated	True	False	0	2.7	3	2.6	17.7	2.5	2.5	2.7	2.6	2.8	2.7	2.7	2.9	2.5	0	6.2	6.6	6.2	21.3	6	6	6.2	6.1	6.4	6.3	6.3	6.5	6	0	1.1	1.4	1.1	16.1	0.9	0.9	1.1	1	1.3	1.1	1.2	1.3
IL36 receptor_IL36RN	CPI-CS04BB8F1EC	complex:IL36 receptor	simple:Q9UBH0		ENSG00000136695	curated	True	False	0	0	0	0	0	0	0	0	0	2.4	2.6	0	0	0	0	0	0	0	0	0	0	0	0	6	6.2	0	0	0	0	0	0	0	0	0	0	0	0	0.9	1	0	0
IL36 receptor_IL36A	CPI-CS0F6472748	complex:IL36 receptor	simple:Q9UHA7		ENSG00000136694	curated	True	False	0	0	0	0	0	0	0	0	0	0	0	0	0	0	0	0	0	0	0	0	0	0	0	0	0	0	0	0	0	0	0	0	0	0	0	0	0	0	0	0	0
IL36 receptor_IL36B	CPI-CS0A6AB5149	complex:IL36 receptor	simple:Q9NZH7		ENSG00000136696	curated	True	False	0	0	0	0	0	0	0	0	0	0	0	0	0	0	0	0	0	0	0	0	0	0	0	0	0	0	0	0	0	0	0	0	0	0	0	0	0	0	0	0	0
IL18 receptor_IL18	CPI-CS09831CCFD	complex:IL18 receptor	simple:Q14116		ENSG00000150782	curated	True	False	32.8	32.8	33	0	103.2	32.8	0	94.6	46	85.3	43.3	34.3	32.9	0	31	31	31.2	0	101.3	31	0	92.8	44.2	83.5	41.5	32.5	31.1	0	1.1	1.1	1.2	0	71.4	1.1	0	62.9	14.3	53.6	11.6	2.6	1.2
IL17 receptor AC_IL17A	CPI-CS04F158618	complex:IL17 receptor AC	simple:Q16552		ENSG00000112115	curated	True	False	0	0	0	0	0	0	0	0	0	0	0	0	0	0	0	0	0	0	0	0	0	0	0	0	0	0	0	0	29.5	13.6	0	836.7	14.1	0	19.9	13.6	13.5	0	0	0	13.8
IL17 receptor AC_IL17F	CPI-CS0558AB6A5	complex:IL17 receptor AC	simple:Q96PD4		ENSG00000112116	curated	True	False	0	0	0	0	0	0	0	0	0	0	0	0	0	0	0	0	0	0	0	0	0	0	0	0	0	0	0	0	20.2	16.6	16	882.2	17.1	16	15.3	16.8	15.6	18.3	15.5	15.3	17.6
IL4 receptor_IL4	CPI-CS0FBBCDD66	complex:IL4 receptor	simple:P05112		ENSG00000113520	curated	True	False	0.1	0	0	0	0	0	0	0	0	0	0	0	0	0	0	0	0	0	0	0	0	0	0	0	0	0	0	0	0	0	0	0	0	0	0	0	0	0	0	0	0
IL13 receptor_IL4	CPI-CS00BF6CD40	complex:IL13 receptor	simple:P05112		ENSG00000113520	curated	True	False	0.1	0	0	0	0	0	0	0	0	0	0	0	0	0	0.1	0	0	0	0	0	0	0	0	0	0	0	0	0	20.9	0	0	0	0	0	0	0	0	0	0	0	0
IL13 receptor_IL13	CPI-CS0EE8AEA34	complex:IL13 receptor	simple:P35225		ENSG00000169194	curated	True	False	0.2	0	0	0.4	0	0	0	0	0	0	0	0	0	0	0.3	0	0	0.5	0	0	0	0	0	0	0	0	0	0	21.1	0	0	21.3	0	0	0	0	0	0	0	0	0
BMPR1B_BMPR2_BMPR1A	CPI-CS0569B9B91	complex:BMPR1B_BMPR2	simple:P36894		ENSG00000107779	curated	False	False	0	0	0	0	0	0	0	0	0	0	0	0	0	0	0	0	0	0	0	0	0	0	0	0	0	0	0	0	0	0	0.1	0.6	0	0	2.6	0.6	0	13.2	6.7	6.1	0
Type I IFNR_IFNA2	CPI-CS00EB56813	complex:Type I IFNR	simple:P01563		ENSG00000188379	curated	True	False	0	0	0	0	0	0	0	0	0	0	0	0	0	0	0	0	0	0	0	0	0	0	0	0	0	0	0	0	0	0	0	0	0	0	0	0	0	0	0	0	0
IL17 receptor AE_IL17C	CPI-CS0BA342294	complex:IL17 receptor AE	simple:Q9P0M4		ENSG00000124391	curated	True	False	0	0	0	0	5	0	0	6.6	0	5.2	4.7	0	0	10.5	0	0	0	0	0.6	0	0	2.2	0	0.8	0.4	0	0	6.1	0	0	0	0	0	0	0	0	0	0	0	0	0
IL17 receptor AB_IL25	CPI-CS045D41398	complex:IL17 receptor AB	simple:Q9H293		ENSG00000166090	curated	True	False	0	0	0	0	0	0	0	0	0	0	0	0	0	0	0	0	0	0	0	0	0	0	0	0	0	0	0	0	0	0	0	0	0	0	0	0	0	0	0	0	0
SEMA3A_PlexinA1_complex3	CPI-SC0C8A5C197	simple:Q14563	complex:PlexinA1_complex3	ENSG00000075213		curated	True	False	4.3	1	2.1	1.8	2.3	1	1.8	1.2	1.3	3.7	2.9	3.9	1.5	0	4	0.8	1.9	1.5	2.1	0.7	1.5	0.9	1.1	3.5	2.6	3.7	1.2	0	8.7	5.4	6.5	6.2	6.7	5.3	6.2	5.5	5.7	8.1	7.3	8.3	5.9
SEMA3A_PlexinA2_complex1	CPI-SC019D0A439	simple:Q14563	complex:PlexinA2_complex1	ENSG00000075213		curated	True	False	0	0	11	0.9	0.9	0	0	0	0	1	1	0.9	0	0.9	0	0	10.7	0.7	0.6	0	0	0	0	0.7	0.8	0.7	0	0.6	0	0	15.4	5.3	5.3	0	0	0	0	5.4	5.4	5.3	0
SEMA3A_PlexinA3_complex1	CPI-SC05F339947	simple:Q14563	complex:PlexinA3_complex1	ENSG00000075213		curated	True	False	0	1	0.9	0	0.9	1.1	0	1.2	0	1.5	1.5	1.1	1	0	0	0.7	0.6	0	0.6	0.8	0	0.9	0	1.3	1.2	0.9	0.7	0	0	5.4	5.3	0	5.3	5.5	0	5.6	0	5.9	5.9	5.5	5.4
SEMA3A_PlexinA4_complex1	CPI-SC096905331	simple:Q14563	complex:PlexinA4_complex1	ENSG00000075213		curated	True	False	3.1	1.4	1.5	2	2.4	2.6	1.7	1.5	1.8	1.2	2.3	1	1.8	3.6	2.8	1.2	1.3	1.7	2.2	2.3	1.4	1.3	1.6	0.9	2.1	0.7	1.5	3.4	7.5	5.8	5.9	6.4	6.8	7	6.1	5.9	6.2	5.6	6.7	5.4	6.1
SEMA6D_PlexinA1_complex1	CPI-SC03CCAAB4B	simple:Q8NFY4	complex:PlexinA1_complex1	ENSG00000137872		curated	False	False	6	2.7	3.8	3.5	4.1	2.7	3.5	2.9	3.1	5.5	4.6	5.7	3.2	0	6.8	3.5	4.6	4.3	4.8	3.4	4.3	3.6	3.8	6.2	5.4	6.4	3.9	0	33.3	30	31.1	30.8	31.3	29.9	30.8	30.1	30.3	32.7	31.9	32.9	30.4
SEMA6D_PlexinA1_complex2	CPI-SC0E3C606DB	simple:Q8NFY4	complex:PlexinA1_complex2	ENSG00000137872		curated	False	False	6	2.7	3.8	3.5	4.1	2.7	3.5	2.9	3.1	5.5	4.6	5.7	3.2	0	6.8	3.5	4.6	4.3	4.8	3.4	4.3	3.6	3.8	6.2	5.4	6.4	3.9	0	33.3	30	31.1	30.8	31.3	29.9	30.8	30.1	30.3	32.7	31.9	32.9	30.4
ACVR_1B2B receptor_INHBA	CPI-CS0C159B54D	complex:ACVR_1B2B receptor	simple:P08476		ENSG00000122641	curated	True	False	0.7	0.7	0.6	0.8	24.6	0.9	0.6	0.7	0.6	14.4	57.9	24.3	0.7	1	0.9	0.9	0.7	0.9	24.7	1	0.7	0.8	0.7	14.5	58	24.4	0.8	1.1	1.1	1.1	0.9	1.1	24.9	1.3	1	1	0.9	14.7	58.2	24.7	1.1
ACVR_1B2A receptor_INHBA	CPI-CS0533A30DC	complex:ACVR_1B2A receptor	simple:P08476		ENSG00000122641	curated	True	False	0.7	0.7	0.6	0.8	24.6	0.9	0.6	0.7	0.6	14.4	57.9	24.3	0.7	1	0.9	0.9	0.7	0.9	24.7	1	0.7	0.8	0.7	14.5	58	24.4	0.8	1.1	1.1	1.1	0.9	1.1	24.9	1.3	1	1	0.9	14.7	58.2	24.7	1.1
ACVR_1A2A receptor_INHBA	CPI-CS091BF99D0	complex:ACVR_1A2A receptor	simple:P08476		ENSG00000122641	curated	True	False	0	0	0	0	0	0	0	0	0	0	0	0	0	0	0.5	0.5	0.4	0.6	24.3	0.7	0.4	0.5	0.4	14.2	57.7	24.1	0.5	0.8	2.2	2.2	2.1	2.3	26	2.4	2.1	2.2	2.1	15.9	59.4	25.8	2.2
ACVR_1C2A receptor_INHBA	CPI-CS0924060DB	complex:ACVR_1C2A receptor	simple:P08476		ENSG00000122641	curated	True	False	0.3	0.3	0.1	0.3	24.1	0.5	0.1	0.2	0.1	13.9	57.4	23.9	0.3	0.5	0	0	0	0	0	0	0	0	0	0	0	0	0	0	0.3	0.3	0.1	0.3	24.1	0.5	0.2	0.2	0.1	13.9	57.4	23.9	0.3
ACVR_1C2B receptor_INHBA	CPI-CS0B79F5D68	complex:ACVR_1C2B receptor	simple:P08476		ENSG00000122641	curated	True	False	0.3	0.3	0.1	0.3	24.1	0.5	0.1	0.2	0.1	13.9	57.4	23.9	0.3	0.5	0	0	0	0	0	0	0	0	0	0	0	0	0	0	0.3	0.3	0.1	0.3	24.1	0.5	0.2	0.2	0.1	13.9	57.4	23.9	0.3
ACVR_1A2B receptor_INHBA	CPI-CS04DD927C9	complex:ACVR_1A2B receptor	simple:P08476		ENSG00000122641	curated	True	False	0	0	0	0	0	0	0	0	0	0	0	0	0	0	0	0	0	0	0	0	0	0	0	0	0	0	0	0	1	1	0.9	1.1	24.9	1.2	0.9	1	0.9	14.7	58.2	24.6	1
ACVR_1B2B receptor_INHBB	CPI-CS085EF890A	complex:ACVR_1B2B receptor	simple:P09529		ENSG00000163083	curated	True	False	0	0	16.8	0	0	0	0	0	0	1.6	1.4	0.5	0	0	0	0	16.9	0	0	0	0	0	0	1.7	1.5	0.6	0	0	0	0	17.1	0	0	0	0	0	0	1.9	1.8	0.9	0
ACVR_1B2A receptor_INHBB	CPI-CS02899BF8B	complex:ACVR_1B2A receptor	simple:P09529		ENSG00000163083	curated	True	False	0	0	16.8	0	0	0	0	0	0	1.6	1.4	0.5	0	0	0	0	16.9	0	0	0	0	0	0	1.7	1.5	0.6	0	0	0	0	17.1	0	0	0	0	0	0	1.9	1.8	0.9	0
ACVR_1A2A receptor_INHBB	CPI-CS073233FCC	complex:ACVR_1A2A receptor	simple:P09529		ENSG00000163083	curated	True	False	0	0	0	0	0	0	0	0	0	0	0	0	0	0	0	0	16.6	0	0	0	0	0	0	1.4	1.2	0.3	0	0	0	0	18.3	0	0	0	0	0	0	3.1	2.9	2	0
ACVR_1C2A receptor_INHBB	CPI-CS007ADC2D1	complex:ACVR_1C2A receptor	simple:P09529		ENSG00000163083	curated	True	False	0	0	16.3	0	0	0	0	0	0	1.1	1	0.1	0	0	0	0	0	0	0	0	0	0	0	0	0	0	0	0	0	0	16.3	0	0	0	0	0	0	1.1	1	0.1	0
ACVR_1C2B receptor_INHBB	CPI-CS0A5400A6A	complex:ACVR_1C2B receptor	simple:P09529		ENSG00000163083	curated	True	False	0	0	16.3	0	0	0	0	0	0	1.1	1	0.1	0	0	0	0	0	0	0	0	0	0	0	0	0	0	0	0	0	0	16.3	0	0	0	0	0	0	1.1	1	0.1	0
ACVR_1A2B receptor_INHBB	CPI-CS048465560	complex:ACVR_1A2B receptor	simple:P09529		ENSG00000163083	curated	True	False	0	0	0	0	0	0	0	0	0	0	0	0	0	0	0	0	0	0	0	0	0	0	0	0	0	0	0	0	0	0	17.1	0	0	0	0	0	0	1.9	1.7	0.8	0
AMH_MIS receptor 1	CPI-SC0FD4A1277	simple:P03971	complex:MIS receptor 1	ENSG00000104899		curated	True	False	0	0	0	0	0	0	0	0	0	0	0	0	0	0	0	0	0	0	0	0	0	0	0	0	0	0	0	0	0	0	0	0	0	0	0	0	0	0.6	0.1	0.1	0
AMH_MIS receptor 2	CPI-SC053DF3067	simple:P03971	complex:MIS receptor 2	ENSG00000104899		curated	True	False	0	0	0	0	0	0	0	0	0	0	0	0	0	0	0	0	0	0	0	0	0	0	0	0	0	0	0	0	0	0	0	0	0	0	0	0	0	0.6	0.1	0.1	0
AMH_MIS receptor 3	CPI-SC02CDFD48B	simple:P03971	complex:MIS receptor 3	ENSG00000104899		curated	True	False	0	0	0	0	0	0	0	0	0	0	0	0	0	0	0	0	0	0	0	0	0	0	0	0	0	0	0	0	0	0	0	0	0	0	0	0	0	0.6	0.1	0.1	0
GDNF_RET receptor 1	CPI-SC00ACA947E	simple:P39905	complex:RET receptor 1	ENSG00000168621		curated	True	False	0	0	0	0	0	0	0	0	0	0	0	0	0	0	0	0	0	0	0	0	0	0	0	0	0	0	0	0	0	0	0	0	0	0	0	0	0	0	0	0	0
ARTN_RET receptor 1	CPI-SC0EB9D030F	simple:Q5T4W7	complex:RET receptor 1	ENSG00000117407		curated	True	False	0	0	0	0	0	0	0	0	0	0	0	0	0	0	0	0	0	0	0	0	0	0	0	0	0	0	0	0	0	0	0	0	0	0	0	0	0	0	0	0	0
NRTN_RET receptor 2	CPI-SC001AFA16D	simple:Q99748	complex:RET receptor 2	ENSG00000171119		curated	True	False	0	0	0	0	0	0	0	0	0	0	0	0	0	0	0	0	0	0	0	0	0	0	0	0	0	0	0	0	0	2.1	1.4	6.3	0	4	0	0	0	3.8	3.7	0.2	0
PSPN_RET receptor 4	CPI-SC0BD56F4CB	simple:O60542	complex:RET receptor 4	ENSG00000125650		curated	True	False	0	0	0	0	0	0	0	0	0	0	0	0	0	0	0	0	4.2	0	5.9	0	0	0	4.2	5.9	6	4.7	0	0	0	0	0.2	0	1.8	0	0	0	0.2	1.8	2	0.7	0
[truncated: 155 more columns]

## Sheet: significant means
interacting_pair	id_cp_interaction	partner_a	partner_b	ensembl_a	ensembl_b	source	secreted	is_integrin	CD4_CD4	CD4_CD8	CD4_Endo	CD4_GD	CD4_Mac	CD4_NK	CD4_Tregs	CD4_cDC1	CD4_cDC2	CD4_caf_0	CD4_caf_1	CD4_caf_2	CD4_migDC	CD4_pDC	CD8_CD4	CD8_CD8	CD8_Endo	CD8_GD	CD8_Mac	CD8_NK	CD8_Tregs	CD8_cDC1	CD8_cDC2	CD8_caf_0	CD8_caf_1	CD8_caf_2	CD8_migDC	CD8_pDC	Endo_CD4	Endo_CD8	Endo_Endo	Endo_GD	Endo_Mac	Endo_NK	Endo_Tregs	Endo_cDC1	Endo_cDC2	Endo_caf_0	Endo_caf_1	Endo_caf_2	Endo_migDC
SEMA3A_PlexinA3_complex1	CPI-SC05F339947	simple:Q14563	complex:PlexinA3_complex1	ENSG00000075213		curated	True	False																																							5.9
FGFR2_FGFR3	CPI-SS0BF3ED143	simple:P21802	simple:P22607	ENSG00000066468	ENSG00000068078	InnateDB-All	True	False
C5_C5AR2	CPI-SS0A7E3A1AF	simple:P01031	simple:Q9P296	ENSG00000106804	ENSG00000134830	guidetopharmacology.org	True	False
NTF4_NGFR	CPI-SS0AA76E0E4	simple:P34130	simple:P08138	ENSG00000225950	ENSG00000064300	curated	True	False
GAS6_TYRO3	CPI-SS0BDA0E5E0	simple:Q14393	simple:Q06418	ENSG00000183087	ENSG00000092445	guidetopharmacology.org	True	False
BMP8A_ACVR_1A2B receptor	CPI-SC000E41217	simple:Q7Z5Y6	complex:ACVR_1A2B receptor	ENSG00000183682		curated	True	False
POMC_MC1R	CPI-SS00BD8FF72	simple:P01189	simple:Q01726	ENSG00000115138	ENSG00000258839	guidetopharmacology.org	True	False
DLL1_NOTCH4	CPI-SS0FB5FE587	simple:O00548	simple:Q99466	ENSG00000198719	ENSG00000204301	curated	False	False																															23
EFNA4_EPHA1	CPI-SS05BB5902B	simple:P52798	simple:P21709	ENSG00000243364	ENSG00000146904	curated	True	False
C5_C5AR1	CPI-SS00581282E	simple:P01031	simple:P21730	ENSG00000106804	ENSG00000197405	guidetopharmacology.org	True	False
DSG2_DSC3	CPI-SS0B6F0C894	simple:Q14126	simple:Q14574	ENSG00000046604	ENSG00000134762	curated	False	False
EFNA1_EPHA1	CPI-SS0FF49C823	simple:P20827	simple:P21709	ENSG00000169242	ENSG00000146904	curated	True	False																																								296.5
CCL24_CCR3	CPI-SS0B0AC1603	simple:O00175	simple:P51677	ENSG00000106178	ENSG00000183625	curated	True	False
NPW_NPBWR1	CPI-SS0888931C5	simple:Q8N729	simple:P48145	ENSG00000183971	ENSG00000183729	guidetopharmacology.org	True	False
BMP8A_BMR1A_AVR2B	CPI-SC0A6BE23E9	simple:Q7Z5Y6	complex:BMR1A_AVR2B	ENSG00000183682		curated	True	False
AGT_AGTR2	CPI-SS069924427	simple:P01019	simple:P50052	ENSG00000135744	ENSG00000180772	guidetopharmacology.org	True	False
a11b1 complex_COL7A1	CPI-CS04593DC81	complex:a11b1 complex	simple:Q02388		ENSG00000114270	curated	True	True
BMP8A_BMR1B_AVR2A	CPI-SC0079A1C11	simple:Q7Z5Y6	complex:BMR1B_AVR2A	ENSG00000183682		curated	True	False
a2b1 complex_COL7A1	CPI-CS07B06D7C2	complex:a2b1 complex	simple:Q02388		ENSG00000114270	curated	True	True																																							5.8
BMP8A_BMPR1B_BMPR2	CPI-SC0E866CD7F	simple:Q7Z5Y6	complex:BMPR1B_BMPR2	ENSG00000183682		curated	True	False
FGF7_FGFR2	CPI-SS0E928B8C8	simple:P21781	simple:P21802	ENSG00000140285	ENSG00000066468	IntAct	True	False
a2b1 complex_COL4A4	CPI-CS06A989B0D	complex:a2b1 complex	simple:P53420		ENSG00000081052	curated	True	True																																						7.2
a11b1 complex_COL4A4	CPI-CS0BAB33159	complex:a11b1 complex	simple:P53420		ENSG00000081052	curated	True	True
a2b1 complex_COL4A5	CPI-CS06AF4685C	complex:a2b1 complex	simple:P29400		ENSG00000188153	curated	True	True																																						12.3
ACVR_1A2B receptor_INHBB	CPI-CS048465560	complex:ACVR_1A2B receptor	simple:P09529		ENSG00000163083	curated	True	False
FGF2_FGFR2	CPI-SS05A94DE17	simple:P09038	simple:P21802	ENSG00000138685	ENSG00000066468	curated	True	False
DLL1_NOTCH3	CPI-SS047232C64	simple:O00548	simple:Q9UM47	ENSG00000198719	ENSG00000074181	curated	False	False																																							10.8	34.2
a3b1 complex_LAMA3	CPI-CS023C72D92	complex:a3b1 complex	simple:Q16787		ENSG00000053747	curated	True	True																															16.5
NTRK2_NTF4	CPI-SS0D79D2F2A	simple:Q16620	simple:P34130	ENSG00000148053	ENSG00000225950	IntAct	True	False
CD34_SELP	CPI-SS013E6EBC3	simple:P28906	simple:P16109	ENSG00000174059	ENSG00000174175	curated	False	False																															691.9
TNFSF8_TNFRSF8	CPI-SS084306E19	simple:P32971	simple:P28908	ENSG00000106952	ENSG00000120949	curated	False	False							219.8
CCL8_CCR3	CPI-SS0DF6991A8	simple:P80075	simple:P51677	ENSG00000108700	ENSG00000183625	curated	True	False
a2b1 complex_COL28A1	CPI-CS0DC217258	complex:a2b1 complex	simple:Q2UY09		ENSG00000215018	curated	True	True																																							9
EFNA4_EPHA3	CPI-SS0D1D8FF06	simple:P52798	simple:P29320	ENSG00000243364	ENSG00000044524	curated	True	False
a11b1 complex_COL24A1	CPI-CS02E67C584	complex:a11b1 complex	simple:Q17RW2		ENSG00000171502	curated	True	True
EFNA1_EPHA3	CPI-SS09CA492BA	simple:P20827	simple:P29320	ENSG00000169242	ENSG00000044524	curated	True	False																																						297.4	300.1
a2b1 complex_COL24A1	CPI-CS07789F713	complex:a2b1 complex	simple:Q17RW2		ENSG00000171502	curated	True	True																																							6.6
EREG_EGFR	CPI-SS004C23DCE	simple:O14944	simple:P00533	ENSG00000124882	ENSG00000146648	curated	True	False
FGFR3_FGF2	CPI-SS06B649B31	simple:P22607	simple:P09038	ENSG00000068078	ENSG00000138685	curated	True	False
FGFR3_FGF7	CPI-SS0E1FF5FD8	simple:P22607	simple:P21781	ENSG00000068078	ENSG00000140285	InnateDB-All	True	False
BMP8A_BMR1B_AVR2B	CPI-SC0722594B0	simple:Q7Z5Y6	complex:BMR1B_AVR2B	ENSG00000183682		curated	True	False
EFNA5_EPHA1	CPI-SS04E33D0FB	simple:P52803	simple:P21709	ENSG00000184349	ENSG00000146904	curated	False	False
EFNA4_EPHA2	CPI-SS0475BE8ED	simple:P52798	simple:P29317	ENSG00000243364	ENSG00000142627	curated	True	False
KDR_VEGFC	CPI-SS0273C9AED	simple:P35968	simple:P49767	ENSG00000128052	ENSG00000150630	curated	True	False																															99.4								86.6
ANXA1_FPR2	CPI-SS030BB46BB	simple:P04083	simple:P25090	ENSG00000135046	ENSG00000171049	curated	True	False
a1b1 complex_COL4A4	CPI-CS05C86B076	complex:a1b1 complex	simple:P53420		ENSG00000081052	curated	True	True																																						16.3
a1b1 complex_COL24A1	CPI-CS0B324D9A5	complex:a1b1 complex	simple:Q17RW2		ENSG00000171502	curated	True	True																																							15.7
a1b1 complex_COL28A1	CPI-CS0D5E8EC32	complex:a1b1 complex	simple:Q2UY09		ENSG00000215018	curated	True	True																																							18.1
IL6_HRH1	CPI-SS0DC2A6D35	simple:P05231	simple:P35367	ENSG00000136244	ENSG00000196639	IntAct	True	False
a11b1 complex_COL28A1	CPI-CS097450DBB	complex:a11b1 complex	simple:Q2UY09		ENSG00000215018	curated	True	True
VEGFD_FLT4	CPI-SS0D883FFF1	simple:O43915	simple:P35916	ENSG00000165197	ENSG00000037280	curated	True	False
BMP4_BMR1B_AVR2A	CPI-SC00DB2B867	simple:P12644	complex:BMR1B_AVR2A	ENSG00000125378		curated	True	False
BDNF_NGFR	CPI-SS0E4E83C2E	simple:P23560	simple:P08138	ENSG00000176697	ENSG00000064300	curated	True	False
ACVR_1A2B receptor_INHBA	CPI-CS04DD927C9	complex:ACVR_1A2B receptor	simple:P08476		ENSG00000122641	curated	True	False
a1b1 complex_COL7A1	CPI-CS078142018	complex:a1b1 complex	simple:Q02388		ENSG00000114270	curated	True	True																																							15
CCL20_CCR6	CPI-SS0079E2156	simple:P78556	simple:P51684	ENSG00000115009	ENSG00000112486	curated	True	False
CCL11_CCR3	CPI-SS0F33890C0	simple:P51671	simple:P51677	ENSG00000172156	ENSG00000183625	curated	True	False
CCL5_CCR3	CPI-SS0F6B529A1	simple:P13501	simple:P51677	ENSG00000271503	ENSG00000183625	curated	True	False																					8632.5
F11R_BDNF	CPI-SS0D01E21D9	simple:Q9Y624	simple:P23560	ENSG00000158769	ENSG00000176697	IntAct	True	False																																		278.2					280.4	279
EFNB2_EPHB1	CPI-SS0BFD8E056	simple:P52799	simple:P54762	ENSG00000125266	ENSG00000154928	curated	False	False																															11.8								9.8		9.8
BMP4_BMR1B_AVR2B	CPI-SC01C6EA11C	simple:P12644	complex:BMR1B_AVR2B	ENSG00000125378		curated	True	False
FCER2_CR2	CPI-SS000568A0E	simple:P06734	simple:P20023	ENSG00000104921	ENSG00000117322	curated	True	False
IGF1R_IGF2	CPI-SS09DB7D3A1	simple:P08069	simple:P01344	ENSG00000140443	ENSG00000167244	curated	True	False
PF4_ACKR1	CPI-SS03821C2C6	simple:P02776	simple:Q16570	ENSG00000163737	ENSG00000213088	InnateDB	True	False
a1b1 complex_COL4A5	CPI-CS00F58CC59	complex:a1b1 complex	simple:P29400		ENSG00000188153	curated	True	True																																						21.4
BMP4_BMPR1B_BMPR2	CPI-SC07F8BC578	simple:P12644	complex:BMPR1B_BMPR2	ENSG00000125378		curated	True	False
AGT_AGTR1	CPI-SS05996C8FD	simple:P01019	simple:P30556	ENSG00000135744	ENSG00000144891	guidetopharmacology.org	True	False
BMP4_BMR1A_AVR2B	CPI-SC01D95B14C	simple:P12644	complex:BMR1A_AVR2B	ENSG00000125378		curated	True	False
BMP2_BMR1A_AVR2B	CPI-SC04266947A	simple:P12643	complex:BMR1A_AVR2B	ENSG00000125845		curated	True	False
CCL25_CCR9	CPI-SS039863E62	simple:O15444	simple:P51686	ENSG00000131142	ENSG00000173585	curated	True	False
CXCL13_CXCR5	CPI-SS0C2437E0D	simple:O43927	simple:P32302	ENSG00000156234	ENSG00000160683	curated	True	False																																									58
BMP8A_BMR1A_ACR2A	CPI-SC0F5A1D137	simple:Q7Z5Y6	complex:BMR1A_ACR2A	ENSG00000183682		curated	True	False
BMP8A_BMPR1A_BMPR2	CPI-SC02AFDCE1F	simple:Q7Z5Y6	complex:BMPR1A_BMPR2	ENSG00000183682		curated	True	False
DLL4_NOTCH4	CPI-SS0558101D1	simple:Q9NR61	simple:Q99466	ENSG00000128917	ENSG00000204301	curated	False	False																															95.1
PDGFC_FLT4	CPI-SS0EC50C68D	simple:Q9NRA1	simple:P35916	ENSG00000145431	ENSG00000037280	guidetopharmacology.org	True	False
VEGFC_FLT4	CPI-SS005572B52	simple:P49767	simple:P35916	ENSG00000150630	ENSG00000037280	curated	True	False																															40.3									22.5
PTHLH_PTH1R	CPI-SS0483CE4ED	simple:P12272	simple:Q03431	ENSG00000087494	ENSG00000160801	guidetopharmacology.org	True	False
ANGPT4_TEK	CPI-SS0D89F86A7	simple:Q9Y264	simple:Q02763	ENSG00000101280	ENSG00000120156	curated	True	False
DLL4_NOTCH3	CPI-SS0938C6980	simple:Q9NR61	simple:Q9UM47	ENSG00000128917	ENSG00000074181	curated	False	False																																							82.9	106.3
CEACAM1_SELE	CPI-SS0BDC04683	simple:P13688	simple:P16581	ENSG00000079385	ENSG00000007908	curated	True	False																															76.9
FGF1_FGFR2	CPI-SS04A97448D	simple:P05230	simple:P21802	ENSG00000113578	ENSG00000066468	MINT	True	False																																						12.8
PROS1_TYRO3	CPI-SS09C4988F8	simple:P07225	simple:Q06418	ENSG00000184500	ENSG00000092445	guidetopharmacology.org	True	False																																							42.7
EFNA1_EPHA2	CPI-SS046F6F0C1	simple:P20827	simple:P29317	ENSG00000169242	ENSG00000142627	curated	True	False																															304.8						297.5			300.5
CCL20_CXCR3	CPI-SS0BC5EEC2D	simple:P78556	simple:P49682	ENSG00000115009	ENSG00000186810	guidetopharmacology.org	True	False
ACVR_1A2A receptor_INHBB	CPI-CS073233FCC	complex:ACVR_1A2A receptor	simple:P09529		ENSG00000163083	curated	True	False																															18.3
GAS6_MERTK	CPI-SS0F7FF099C	simple:Q14393	simple:Q12866	ENSG00000183087	ENSG00000153208	guidetopharmacology.org	True	False
IL17 receptor AC_IL17F	CPI-CS0558AB6A5	complex:IL17 receptor AC	simple:Q96PD4		ENSG00000112116	curated	True	False																																882.2
IL17 receptor AC_IL17A	CPI-CS04F158618	complex:IL17 receptor AC	simple:Q16552		ENSG00000112115	curated	True	False																																836.7
IL36 receptor_IL36G	CPI-CS0D9B5AB86	complex:IL36 receptor	simple:Q9NZH8		ENSG00000136688	curated	True	False
CCL7_CCR3	CPI-SS008CEEAB9	simple:P80098	simple:P51677	ENSG00000108688	ENSG00000183625	curated	True	False
BMP8A_ACVR_1A2A receptor	CPI-SC0B4A7BE20	simple:Q7Z5Y6	complex:ACVR_1A2A receptor	ENSG00000183682		curated	True	False
BMP8A_ACVR1_BMPR2	CPI-SC0BD23E626	simple:Q7Z5Y6	complex:ACVR1_BMPR2	ENSG00000183682		curated	True	False
WNT2_FZD2	CPI-SS02C418D99	simple:P09544	simple:Q14332	ENSG00000105989	ENSG00000180340	curated	True	False
FLT1_VEGFB	CPI-SS0947A8549	simple:P17948	simple:P49765	ENSG00000102755	ENSG00000173511	curated	True	False																																				128.2		130.8	127.6	128.8
TGFA_EGFR	CPI-SS07E5C3060	simple:P01135	simple:P00533	ENSG00000163235	ENSG00000146648	curated	True	False
NRG1_MS4A4A	CPI-SS0978D28AB	simple:Q02297	simple:Q96JQ5	ENSG00000157168	ENSG00000110079	IntAct	True	False
FLT1 complex_VEGFB	CPI-CS077F1340A	complex:FLT1 complex	simple:P49765		ENSG00000173511	curated	True	False																																				80.2		82.8	79.6	80.8
ENHO_GPR19	CPI-SS0B281803E	simple:Q6UWT2	simple:Q15760	ENSG00000168913	ENSG00000183150	guidetopharmacology.org	True	False																																							13.3	15.4
EFNA5_EPHA3	CPI-SS0C70ADA28	simple:P52803	simple:P29320	ENSG00000184349	ENSG00000044524	curated	True	False
EFNA2_EPHA1	CPI-SS0B34CBA4B	simple:O43921	simple:P21709	ENSG00000099617	ENSG00000146904	curated	False	False
a2b1 complex_COL13A1	CPI-CS0EEEC14D1	complex:a2b1 complex	simple:Q5TAT6		ENSG00000197467	curated	False	True																															17.8									9
SELE_CD44	CPI-SS0D329BE85	simple:P16581	simple:P16070	ENSG00000007908	ENSG00000026508	curated	False	False																													139.5			211.8	215.3
SELL_PODXL	CPI-SS04FDFE943	simple:P14151	simple:O00592	ENSG00000188404	ENSG00000128567	curated	False	False
CCL8_ACKR2	CPI-SS0F6F1C29E	simple:P80075	simple:O00590	ENSG00000108700	ENSG00000144648	curated	True	False
a8b1 complex_TNC	CPI-CS0CC30FCA5	complex:a8b1 complex	simple:P24821		ENSG00000041982	curated	True	True
NRG1_ERBB3	CPI-SS02B906C26	simple:Q02297	simple:P21860	ENSG00000157168	ENSG00000065361	curated	True	False
BMP2_BMR1B_AVR2B	CPI-SC0FB40175C	simple:P12643	complex:BMR1B_AVR2B	ENSG00000125845		curated	True	False
BDNF_SORT1	CPI-SS09A36B221	simple:P23560	simple:Q99523	ENSG00000176697	ENSG00000134243	InnateDB-All	True	False
BDNF_NTRK2	CPI-SS0BA601DC4	simple:P23560	simple:Q16620	ENSG00000176697	ENSG00000148053	curated	True	False
FGF8_FGFR3	CPI-SS0CFABB69A	simple:P55075	simple:P22607	ENSG00000107831	ENSG00000068078	InnateDB-All	True	False																											11.6
a2b1 complex_COL4A2	CPI-CS09534636D	complex:a2b1 complex	simple:P08572		ENSG00000134871	curated	True	True																															175.5									128.2
ACVR_1B2A receptor_INHBB	CPI-CS02899BF8B	complex:ACVR_1B2A receptor	simple:P09529		ENSG00000163083	curated	True	False
ACVR_1B2B receptor_INHBB	CPI-CS085EF890A	complex:ACVR_1B2B receptor	simple:P09529		ENSG00000163083	curated	True	False
APP_FPR2	CPI-SS0F66EA6BE	simple:P05067	simple:P25090	ENSG00000142192	ENSG00000171049	guidetopharmacology.org	False	False																																	130.3
GDF11_TGFR_AVR2B	CPI-SC017215F7F	simple:O95390	complex:TGFR_AVR2B	ENSG00000135414		curated	True	False																												13
GDF3_ACVR_1B2B receptor	CPI-SC0FD9DD4C7	simple:Q9NR23	complex:ACVR_1B2B receptor	ENSG00000184344		curated	True	False
GDF11_ACVR_1B2B receptor	CPI-SC0AD8A8881	simple:O95390	complex:ACVR_1B2B receptor	ENSG00000135414		curated	True	False																			7				6.7	6.4	6.7		6.1
IL21 receptor_IL21	CPI-CS0E80B08E2	complex:IL21 receptor	simple:Q9HBE4		ENSG00000138684	curated	True	False				373.6														381
GDF11_ACVR_1B2A receptor	CPI-SC0139F30ED	simple:O95390	complex:ACVR_1B2A receptor	ENSG00000135414		curated	True	False																			7				6.7	6.4	6.7		6.1
BMP2_BMPR1B_BMPR2	CPI-SC0C403F032	simple:P12643	complex:BMPR1B_BMPR2	ENSG00000125845		curated	True	False
BMP2_BMR1B_AVR2A	CPI-SC05FF723A3	simple:P12643	complex:BMR1B_AVR2A	ENSG00000125845		curated	True	False
BMP3_ACVR_1B2A receptor	CPI-SC0FA6F1D9A	simple:P12645	complex:ACVR_1B2A receptor	ENSG00000152785		curated	True	False
FGF8_FGFR2	CPI-SS0C77C0D65	simple:P55075	simple:P21802	ENSG00000107831	ENSG00000066468	IntAct	True	False																								5.7
EFNA4_EPHA4	CPI-SS0659DBE72	simple:P52798	simple:P54764	ENSG00000243364	ENSG00000116106	curated	True	False
FGF2_FGFR1	CPI-SS01F67987A	simple:P09038	simple:P11362	ENSG00000138685	ENSG00000077782	curated	True	False
EFNB2_EPHA4	CPI-SS087E0E3FB	simple:P52799	simple:P54764	ENSG00000125266	ENSG00000116106	curated	False	False																															11.7		9.8			9.8		11.9	10.8
PDGFC_PDGFRA	CPI-SS06DA9B4FE	simple:Q9NRA1	simple:P16234	ENSG00000145431	ENSG00000134853	curated	True	False
a2b1 complex_COL14A1	CPI-CS034DE5D82	complex:a2b1 complex	simple:Q05707		ENSG00000187955	curated	True	True																																						109.9	36.8
PDGFB_PDGFRB	CPI-SS05A26A1DE	simple:P01127	simple:P09619	ENSG00000100311	ENSG00000113721	curated	True	False																															37.7							52.9	120.5	213.8
a2b1 complex_COL5A2	CPI-CS0A15AD0C2	complex:a2b1 complex	simple:P05997		ENSG00000204262	curated	True	True																																						85.9	152.7	68.7
a2b1 complex_COL6A2	CPI-CS02566ED5C	complex:a2b1 complex	simple:P12110		ENSG00000142173	curated	True	True																																						210.9	539.8	299.6
NTF3_NGFR	CPI-SS0AEAEEECB	simple:P20783	simple:P08138	ENSG00000185652	ENSG00000064300	curated	True	False
EFNA1_EPHA4	CPI-SS0EBFE1854	simple:P20827	simple:P54764	ENSG00000169242	ENSG00000116106	curated	True	False																															297.4		295.5			295.5		297.6	296.5
a6b4 complex_IGF1	CPI-CS0E781A324	complex:a6b4 complex	simple:P05019		ENSG00000017427	curated	True	True																																						105.3	43.6
a2b1 complex_COL6A3	CPI-CS00BE13611	complex:a2b1 complex	simple:P12111		ENSG00000163359	curated	True	True																																						91	174.7	106.7
CCL5_ACKR2	CPI-SS0E555F91F	simple:P13501	simple:O00590	ENSG00000271503	ENSG00000144648	curated	True	False																								8613.3	8607.9
CCL7_ACKR2	CPI-SS0FD442A0E	simple:P80098	simple:O00590	ENSG00000108688	ENSG00000144648	curated	True	False
SEMA4D_PLXNB1	CPI-SS0606E97F0	simple:Q92854	simple:O43157	ENSG00000187764	ENSG00000164050	curated	True	False												26.8														23.1
a2b1 complex_COL3A1	CPI-CS01103AAE5	complex:a2b1 complex	simple:P02461		ENSG00000168542	curated	True	True																																						2980.5	2874.9	677.6
ACKR2_CCL11	CPI-SS08E13FAF2	simple:O00590	simple:P51671	ENSG00000144648	ENSG00000172156	curated	True	False
a2b1 complex_COL5A1	CPI-CS07D654EE6	complex:a2b1 complex	simple:P20908		ENSG00000130635	curated	True	True																																						57.6	90.5	52.8
TNFRSF1A_TNFSF13	CPI-SS018588D3A	simple:P19438	simple:O75888	ENSG00000067182	ENSG00000161955	InnateDB-All	True	False																																	114.4
ROR1_NGF	CPI-SS0F558C3B7	simple:Q01973	simple:P01138	ENSG00000185483	ENSG00000134259	InnateDB-All	True	False
FAS_TNFSF13	CPI-SS00ADA045A	simple:P25445	simple:O75888	ENSG00000026103	ENSG00000161955	InnateDB-All	True	False					118.1
a2b1 complex_COL6A1	CPI-CS03465F9E1	complex:a2b1 complex	simple:P12109		ENSG00000142156	curated	True	True																																						311.7	785.2	493.7
a2b1 complex_COL12A1	CPI-CS04ED33310	complex:a2b1 complex	simple:Q99715		ENSG00000111799	curated	True	True																																						18.9	58.5	25.9
a2b1 complex_COL1A2	CPI-CS09E9AAEA5	complex:a2b1 complex	simple:P08123		ENSG00000164692	curated	True	True																																						786.6	1274.1	323.7
a2b1 complex_COL18A1	CPI-CS0F27BD288	complex:a2b1 complex	simple:P39060		ENSG00000182871	curated	True	True																															91.6								64.9	152.7
ANGPT2_TEK	CPI-SS0BAB460FF	simple:O15123	simple:Q02763	ENSG00000091879	ENSG00000120156	curated	True	False																															206.5							191.6	174.1	172.4
IGF2_IGF2R	CPI-SS042A6F835	simple:P01344	simple:P11717	ENSG00000167244	ENSG00000197081	curated	True	False
a2b1 complex_COL4A1	CPI-CS0028629A4	complex:a2b1 complex	simple:P02462		ENSG00000187498	curated	True	True																															383.7								168.1	401.3
ANGPT1_TEK	CPI-SS0DE9B07A8	simple:Q15389	simple:Q02763	ENSG00000154188	ENSG00000120156	curated	True	False
a2b1 complex_COL16A1	CPI-CS0B4E149AB	complex:a2b1 complex	simple:Q07092		ENSG00000084636	curated	True	True																																						18.3	26.7	11
a2b1 complex_COL6A6	CPI-CS0D502E46A	complex:a2b1 complex	simple:A6NMZ7		ENSG00000206384	curated	True	True																																						7.7	5.5		5.2
BMPR1B_BMPR2_BMPR1A	CPI-CS0569B9B91	complex:BMPR1B_BMPR2	simple:P36894		ENSG00000107779	curated	False	False
FGFR2_FGF10	CPI-SS0189C79E7	simple:P21802	simple:O15520	ENSG00000066468	ENSG00000070193	IntAct	True	False
a2b1 complex_COL1A1	CPI-CS06B7139A7	complex:a2b1 complex	simple:P02452		ENSG00000108821	curated	True	True																																						866.5	2016	588.2
TNFSF11_TNFRSF11B	CPI-SS0F83BE97B	simple:O14788	simple:O00300	ENSG00000120659	ENSG00000164761	curated	True	False										84.9	91													27.6	33.7
a11b1 complex_COL6A6	CPI-CS051511E8D	complex:a11b1 complex	simple:A6NMZ7		ENSG00000206384	curated	True	True
EFNB2_EPHB3	CPI-SS082ABF1EA	simple:P52799	simple:P54753	ENSG00000125266	ENSG00000182580	curated	False	False																																						11.9	13.9	12.2	9.8
CCL21_CCR7	CPI-SS06C0074BD	simple:O00585	simple:P32248	ENSG00000137077	ENSG00000126353	curated	True	False																																					661				5724.1
SORT1_GRN	CPI-SS063F6EED4	simple:Q99523	simple:P28799	ENSG00000134243	ENSG00000030582	MINT	True	False
a6b4 complex_NRG1	CPI-CS06A26EED8	complex:a6b4 complex	simple:Q02297		ENSG00000157168	curated	True	True																																	36.4								87.1
TNFSF13_TNFRSF13B	CPI-SS06BA9088E	simple:O75888	simple:O14836	ENSG00000161955	ENSG00000240505	curated	True	False
EFNB2_EPHB4	CPI-SS08D0F9109	simple:P52799	simple:P54760	ENSG00000125266	ENSG00000196411	curated	False	False																															25							11.5	12.5	14.9
a2b1 complex_LAMC1	CPI-CS0A7E59889	complex:a2b1 complex	simple:P11047		ENSG00000135862	curated	True	True																															108.3							109.6	60.9
SELPLG_SELE	CPI-SS085C6A191	simple:Q14242	simple:P16581	ENSG00000110876	ENSG00000007908	curated	False	False			396.1														770.4
a2b1 complex_COL5A3	CPI-CS0CFC2A055	complex:a2b1 complex	simple:P25940		ENSG00000080573	curated	True	True																																						43.9	84.3	52.5
CXCR3_PF4	CPI-SS0342A0F8F	simple:P49682	simple:P02776	ENSG00000186810	ENSG00000163737	curated	True	False					285.8														322.3
CCL19_CCR7	CPI-SS09239FB26	simple:Q99731	simple:P32248	ENSG00000172724	ENSG00000126353	curated	True	False																																									5635.8
SELP_SELPLG	CPI-SS02B7540B0	simple:P16109	simple:Q14242	ENSG00000174175	ENSG00000110876	curated	False	False																													418.8	793.1		509.1		808.3	385.2						728.7
a2b1 complex_COL8A1	CPI-CS0F25E6DB5	complex:a2b1 complex	simple:P27658		ENSG00000144810	curated	True	True																																						24.4	116.8	87.9
CDH1_a2b1 complex	CPI-SC0D9B795CC	simple:P12830	complex:a2b1 complex	ENSG00000039068		curated	False	True
RSPO1_LGR4	CPI-SS0057AB387	simple:Q2MKA7	simple:Q9BXB1	ENSG00000169218	ENSG00000205213	guidetopharmacology.org	True	False
APLN_APLNR	CPI-SS086CB298F	simple:Q9ULZ1	simple:P35414	ENSG00000171388	ENSG00000134817	guidetopharmacology.org	True	False																															325.9							90.1	90.4	90.1
CNTF-1R_CLCF1	CPI-CS0EB5F7B6F	complex:CNTF-1R	simple:Q9UBD9		ENSG00000175505	curated	True	False
FLT3LG_FLT3	CPI-SS0D97E07F8	simple:P49771	simple:P36888	ENSG00000090554	ENSG00000122025	curated	True	False								48.6	16				93.8	34.7
BMP4_BMR1A_ACR2A	CPI-SC052486D3E	simple:P12644	complex:BMR1A_ACR2A	ENSG00000125378		curated	True	False
BMP4_BMPR1A_BMPR2	CPI-SC0915DDE22	simple:P12644	complex:BMPR1A_BMPR2	ENSG00000125378		curated	True	False
a2Bb3 complex_VTN	CPI-CS065AEC075	complex:a2Bb3 complex	simple:P04004		ENSG00000109072	curated	True	True																																						61.9		74.5
EFNA5_EPHA2	CPI-SS09587DA63	simple:P52803	simple:P29317	ENSG00000184349	ENSG00000142627	curated	False	False
EFNA2_EPHA3	CPI-SS0C875BA24	simple:O43921	simple:P29320	ENSG00000099617	ENSG00000044524	curated	True	False
a1b1 complex_COL13A1	CPI-CS038A144AF	complex:a1b1 complex	simple:Q5TAT6		ENSG00000197467	curated	False	True																															26.9									18.1
a2b1 complex_COL27A1	CPI-CS061359F65	complex:a2b1 complex	simple:Q8IZC6		ENSG00000196739	curated	True	True																																						7.3	8.2	6.1	7.7
a11b1 complex_COL27A1	CPI-CS0F72157E2	complex:a11b1 complex	simple:Q8IZC6		ENSG00000196739	curated	True	True
KDR_VEGFD	CPI-SS065A6EF06	simple:P35968	simple:O43915	ENSG00000128052	ENSG00000165197	curated	True	False																																						129.2	83.4
C3_C3AR1	CPI-SS03E48EFEA	simple:P01024	simple:Q16581	ENSG00000125730	ENSG00000171860	guidetopharmacology.org	True	False
CCL21_ACKR4	CPI-SS0ECD9BB5E	simple:O00585	simple:Q9NPB9	ENSG00000137077	ENSG00000129048	curated	True	False																														96.3				95.9	96.2	95.8		100.9	96	96	96.1
ACKR2_CCL2	CPI-SS03165AD8C	simple:O00590	simple:P13500	ENSG00000144648	ENSG00000108691	curated	True	False
a2b1 complex_FN1	CPI-CS0E12590CC	complex:a2b1 complex	simple:P02751		ENSG00000115414	curated	True	True																																	81.6					174.2	351.6	120.2
a8b1 complex_FN1	CPI-CS0FF4E9E1E	complex:a8b1 complex	simple:P02751		ENSG00000115414	curated	True	True
a3b1 complex_CSPG4	CPI-CS0EA96A64E	complex:a3b1 complex	simple:Q6UVK1		ENSG00000173546	curated	False	True																																						14.2	18.6	34.9
CXCL13_ACKR4	CPI-SS083B5EBAB	simple:O43927	simple:Q9NPB9	ENSG00000156234	ENSG00000129048	curated	True	False
ADRB2_VEGFB	CPI-SS098425155	simple:P07550	simple:P49765	ENSG00000169252	ENSG00000173511	InnateDB-All	True	False										48.9
CCL22_CCR4	CPI-SS052B38F1C	simple:O00626	simple:P51679	ENSG00000102962	ENSG00000183813	curated	True	False
NRP1_VEGFB	CPI-SS033E6DE7E	simple:O14786	simple:P49765	ENSG00000099250	ENSG00000173511	curated	True	False																																				134.4		136.9	133.8	134.9
a2b1 complex_COL15A1	CPI-CS08BFF8C2C	complex:a2b1 complex	simple:P39059		ENSG00000204291	curated	True	True																															28.8							18.5	27.4	20.2
BMP2_BMR1A_ACR2A	CPI-SC0464F1C6E	simple:P12643	complex:BMR1A_ACR2A	ENSG00000125845		curated	True	False
IGF2_IDE	CPI-SS0A3569604	simple:P01344	simple:P14735	ENSG00000167244	ENSG00000119912	InnateDB-All	True	False
ACKR1_CCL5	CPI-SS0A7DF44A1	simple:Q16570	simple:P13501	ENSG00000213088	ENSG00000271503	curated	True	False																														8763				8585.1							8473.9
FGF1_FGFR3	CPI-SS015819E65	simple:P05230	simple:P22607	ENSG00000113578	ENSG00000068078	IntAct	True	False																											11														18.7
SEMA3A_PlexinA1_complex3	CPI-SC0C8A5C197	simple:Q14563	complex:PlexinA1_complex3	ENSG00000075213		curated	True	False																															6.5		6.7			5.5	5.7	8.1	7.3	8.3
a1b1 complex_COL6A6	CPI-CS001CEABA9	complex:a1b1 complex	simple:A6NMZ7		ENSG00000206384	curated	True	True																																						16.8	14.7		14.4
BMP2_BMPR1A_BMPR2	CPI-SC070B9F112	simple:P12643	complex:BMPR1A_BMPR2	ENSG00000125845		curated	True	False
KLRG1_CDH1	CPI-SS0854A5B2B	simple:Q96E93	simple:P12830	ENSG00000139187	ENSG00000039068	curated	False	False									64.6					80.9
FGF8_FGFR1	CPI-SS02B9A88D3	simple:P55075	simple:P11362	ENSG00000107831	ENSG00000077782	IntAct	True	False																								55.5	52.7
FGF9_FGFR3	CPI-SS05D62446A	simple:P31371	simple:P22607	ENSG00000102678	ENSG00000068078	InnateDB-All	True	False													10.9																												11.4
CCL18_CCR1	CPI-SS0DCF161BD	simple:P55774	simple:P32246	ENSG00000275385	ENSG00000163823	guidetopharmacology.org	True	False
TNFSF4_TNFRSF4	CPI-SS04456F441	simple:P23510	simple:P43489	ENSG00000117586	ENSG00000186827	curated	False	False
ROR1_WNT5A	CPI-SS01D725385	simple:Q01973	simple:P41221	ENSG00000185483	ENSG00000114251	InnateDB-All	True	False
OSMR_OSM	CPI-CS06D50EBF8	complex:OSMR	simple:P13725		ENSG00000099985	curated	True	False																																	143								67
GDF10_ACVR_1B2B receptor	CPI-SC0268F9B92	simple:P55107	complex:ACVR_1B2B receptor	ENSG00000266524		curated	True	False
CCL24_CCR2	CPI-SS0B7BC0E4D	simple:O00175	simple:P41597	ENSG00000106178	ENSG00000121807	guidetopharmacology.org	True	False
LRP1_PDGFB	CPI-SS052F9CDB6	simple:Q07954	simple:P01127	ENSG00000123384	ENSG00000100311	InnateDB-All	True	False																															36.2
RLN3_RXFP1	CPI-SS031E35270	simple:Q8WXF3	simple:Q9HBX9	ENSG00000171136	ENSG00000171509	guidetopharmacology.org	True	False
FGF9_FGFR2	CPI-SS07B324162	simple:P31371	simple:P21802	ENSG00000102678	ENSG00000066468	InnateDB-All	True	False										5																												5.5
CSF2_CSF1R	CPI-SS092E57263	simple:P04141	simple:P07333	ENSG00000164400	ENSG00000182578	guidetopharmacology.org	True	False
TGFbeta receptor2_TGFB3	CPI-CS0B61BEA96	complex:TGFbeta receptor2	simple:P10600		ENSG00000119699	curated	True	False																																							48.6	77.9
SEMA3E_PLXND1	CPI-SS0F3A089DE	simple:O15041	simple:Q9Y4D7	ENSG00000170381	ENSG00000004399	curated	True	False			24														24
PDGFD_PDGFRB	CPI-SS0B3C76C9D	simple:Q9GZP0	simple:P09619	ENSG00000170962	ENSG00000113721	curated	True	False																															41.3							56.6	124.2	217.5
NOTCH2_DLL1	CPI-SS0F20B8633	simple:Q04721	simple:O00548	ENSG00000134250	ENSG00000198719	curated	False	False			16														13.4
CXCL11_ACKR3	CPI-SS0747FCACD	simple:O14625	simple:P25106	ENSG00000169248	ENSG00000144476	guidetopharmacology.org	True	False																															38							247.1
EFNA2_EPHA2	CPI-SS08A54963F	simple:O43921	simple:P29317	ENSG00000099617	ENSG00000142627	curated	False	False
CXCL12_ACKR3	CPI-SS0976BA7F0	simple:P48061	simple:P25106	ENSG00000107562	ENSG00000144476	guidetopharmacology.org	True	False																															109.8							319
NGF_NGFR	CPI-SS0EDD4928A	simple:P01138	simple:P08138	ENSG00000134259	ENSG00000064300	curated	True	False
a9b1 complex_TNC	CPI-CS01A06F36D	complex:a9b1 complex	simple:P24821		ENSG00000041982	curated	True	True																																							496.9	64.3
CD40LG_a2Bb3 complex	CPI-SC0974B60B7	simple:P29965	complex:a2Bb3 complex	ENSG00000102245		curated	True	True			197.2							205.2	197.5	197.3					43.2							51.3	43.6	43.4
CCL22_DPP4	CPI-SS0AEC33FF1	simple:O00626	simple:P27487	ENSG00000102962	ENSG00000197635	curated	True	False
FGFR3_FGF5	CPI-SS05B7C1DB1	simple:P22607	simple:P12034	ENSG00000068078	ENSG00000138675	InnateDB-All	True	False
FGFR2_FGF5	CPI-SS08232DC7B	simple:P21802	simple:P12034	ENSG00000066468	ENSG00000138675	IntAct	True	False
EFNA5_EPHA4	CPI-SS0FC01B947	simple:P52803	simple:P54764	ENSG00000184349	ENSG00000116106	curated	False	False
BMP5_ACVR_1A2B receptor	CPI-SC0C44F0E54	simple:P22003	complex:ACVR_1A2B receptor	ENSG00000112175		curated	True	False																												7.5
CCL28_CCR3	CPI-SS03B41BCDD	simple:Q9NRJ3	simple:P51677	ENSG00000151882	ENSG00000183625	guidetopharmacology.org	True	False							25														25														24.8
WNT2_FZD4	CPI-SS0C2561156	simple:P09544	simple:Q9ULV1	ENSG00000105989	ENSG00000174804	curated	True	False
TGFbeta receptor2_TGFB2	CPI-CS00FDC6314	complex:TGFbeta receptor2	simple:P61812		ENSG00000092969	curated	True	False																																						10.6	8.5	16.3
ACVR_1A2A receptor_INHBA	CPI-CS091BF99D0	complex:ACVR_1A2A receptor	simple:P08476		ENSG00000122641	curated	True	False																																	26						59.4	25.8
a1b1 complex_COL27A1	CPI-CS02FA5CFBE	complex:a1b1 complex	simple:Q8IZC6		ENSG00000196739	curated	True	True																																						16.5	17.4	15.3	16.8
a3b1 complex_FN1	CPI-CS011E677AC	complex:a3b1 complex	simple:P02751		ENSG00000115414	curated	True	True																																	90.3					182.9	360.2	128.8
BMP5_BMR1A_AVR2B	CPI-SC09E264612	simple:P22003	complex:BMR1A_AVR2B	ENSG00000112175		curated	True	False																												7.5
ACKR1_CCL2	CPI-SS0563E51A8	simple:Q16570	simple:P13500	ENSG00000213088	ENSG00000108691	curated	True	False																																	1602.6					1913.8	4622.9	3174.4
PENK_MRGPRX1	CPI-SS06AC5AF53	simple:P01210	simple:Q96LB2	ENSG00000181195	ENSG00000170255	guidetopharmacology.org	True	False
CCL25_ACKR4	CPI-SS0CCD89E02	simple:O15444	simple:Q9NPB9	ENSG00000131142	ENSG00000129048	curated	True	False
EFNB2_EPHB2	CPI-SS0ECC9DF3E	simple:P52799	simple:P29323	ENSG00000125266	ENSG00000133216	curated	False	False																														9.7	9.7	9.8	9.9		9.8	9.7	9.8	10.4	10.5	9.8	10.5
CSF2_CSF3R	CPI-SS0B3C45484	simple:P04141	simple:Q99062	ENSG00000164400	ENSG00000119535	InnateDB-All	True	False
CEACAM1_CD209	CPI-SS055B305F1	simple:P13688	simple:Q9NNX6	ENSG00000079385	ENSG00000090659	curated	True	False									1549.5														1549														1605.6
WNT5A_FZD2	CPI-SS01C2BA5C8	simple:P41221	simple:Q14332	ENSG00000114251	ENSG00000180340	curated	True	False																								4.5														4.5
a7b1 complex_LAMC1	CPI-CS0C6332E2B	complex:a7b1 complex	simple:P11047		ENSG00000135862	curated	True	True
GDF11_TGFR_AVR2A	CPI-SC001669E22	simple:O95390	complex:TGFR_AVR2A	ENSG00000135414		curated	True	False															17.3								8.7	10.5	10			10.9
DLL1_NOTCH1	CPI-SS04A5D6B6F	simple:O00548	simple:P46531	ENSG00000198719	ENSG00000148400	curated	False	False																													19.3	17.4	21.4	14.7	12.5	14.9	19.4	10.6	10.6	10.2	13.3	15
TNFSF13B_CD40	CPI-SS09332BB64	simple:Q9Y275	simple:P25942	ENSG00000102524	ENSG00000101017	InnateDB	True	False																							145.3				421.9
SEMA3A_PlexinA2_complex1	CPI-SC019D0A439	simple:Q14563	complex:PlexinA2_complex1	ENSG00000075213		curated	True	False			11														10.7														15.4
EPHA4_EFNA2	CPI-SS0BC458CF7	simple:P54764	simple:O43921	ENSG00000116106	ENSG00000099617	curated	False	False																																						4.4	5.5	4.8	18.7
a11b1 complex_COL4A5	CPI-CS03510EBE9	complex:a11b1 complex	simple:P29400		ENSG00000188153	curated	True	True										7.4														7.5														7.2
CADM1_CRTAM	CPI-SS0DECC850D	simple:Q9BY67	simple:O95727	ENSG00000182985	ENSG00000109943	curated	False	False		22														23.1
INSL6_NOTCH1	CPI-SS027CDC2CA	simple:Q9Y581	simple:P46531	ENSG00000120210	ENSG00000148400	InnateDB-All	True	False
TGFBR3_TGFB3	CPI-SS0B4EEA780	simple:Q03167	simple:P10600	ENSG00000069702	ENSG00000119699	curated	True	False											49.7	79																											50.6	79.9
SEMA6D_PlexinA1_complex1	CPI-SC03CCAAB4B	simple:Q8NFY4	complex:PlexinA1_complex1	ENSG00000137872		curated	False	False																															31.1		31.3			30.1	30.3	32.7	31.9	32.9
EFNA1_EPHA5	CPI-SS0762B455F	simple:P20827	simple:P54756	ENSG00000169242	ENSG00000145242	curated	True	False																													297.2	295.9	295.7	297	295.9	296.3	296.2	295.8	295.8	295.6	295.5	295.5	295.7
NTRK2_NTF3	CPI-SS0CF7B434C	simple:Q16620	simple:P20783	ENSG00000148053	ENSG00000185652	curated	True	False										17.7														17.6														17.8
KDR_VEGFA	CPI-SS043D33875	simple:P35968	simple:P15692	ENSG00000128052	ENSG00000112715	curated	True	False																													77.5	77.5	77.3	77.6	93.1	88.6	77.5	78.9	83.2	80.8	81.2	78.1	79.3
[truncated: 573 more rows]
[truncated: 155 more columns]
